# Supplementary material for: All-you-can-eat buffet: A spider-specialized bat species (Myotis emarginatus) turns into a pest fly eater around cattle
Source: PLoS One. 2024 May 8;19(5):e0302028. doi: 10.1371/journal.pone.0302028 (PMC11078406; doi:10.1371/journal.pone.0302028)
Supplement: S2 Table — wPO (weighted percentage of occurrence): Within each sample, it is the prey item occurrence/total number of occurrences of all prey*100. Column abbreviations: ME (Myotis emarginatus); Rf (Rhinolophus ferrumequinum); CD (Collection Date expressed in days counted from the first collection day); ED (Extraction Date expressed in days counted from the first extraction day); NumberME (Number of adults and juveniles M. emarginatus); ColonySize (Number of adults and juveniles M. emarginatus and R. ferrumequinum). (XLSX) [file pone.0302028.s006.xlsx]

## Sheet: wPO
SampleID	Session	Locality	Sp	CollectionDate	CD	ExtractionDate	ED	Bos.taurusDNA	NumberME	ColonySize	k__k__Animalia.p__p__Arthropoda.c__c__Arachnida.o__o__Araneae	k__k__Animalia.p__p__Arthropoda.c__c__Arachnida.o__o__Araneae.f__f__Agelenidae.g__g__Tegenaria.s__s__Tegenaria.domestica	k__k__Animalia.p__p__Arthropoda.c__c__Arachnida.o__o__Araneae.f__f__Agelenidae.g__g__Tegenaria.s__s__Tegenaria.ferruginea	k__k__Animalia.p__p__Arthropoda.c__c__Arachnida.o__o__Araneae.f__f__Anyphaenidae.g__g__Anyphaena.s__s__Anyphaena.accentuata	k__k__Animalia.p__p__Arthropoda.c__c__Arachnida.o__o__Araneae.f__f__Araneidae.g__g__Araneus.s__s__Araneus.angulatus	k__k__Animalia.p__p__Arthropoda.c__c__Arachnida.o__o__Araneae.f__f__Araneidae.g__g__Araneus.s__s__Araneus.diadematus	k__k__Animalia.p__p__Arthropoda.c__c__Arachnida.o__o__Araneae.f__f__Araneidae.g__g__Araneus.s__s__Araneus.sturmi	k__k__Animalia.p__p__Arthropoda.c__c__Arachnida.o__o__Araneae.f__f__Araneidae.g__g__Araneus.s__s__Araneus.triguttatus	k__k__Animalia.p__p__Arthropoda.c__c__Arachnida.o__o__Araneae.f__f__Araneidae.g__g__Araniella.s__s__Araniella.alpica	k__k__Animalia.p__p__Arthropoda.c__c__Arachnida.o__o__Araneae.f__f__Araneidae.g__g__Araniella.s__s__Araniella.cucurbitina	k__k__Animalia.p__p__Arthropoda.c__c__Arachnida.o__o__Araneae.f__f__Araneidae.g__g__Araniella.s__s__Araniella.opisthographa	k__k__Animalia.p__p__Arthropoda.c__c__Arachnida.o__o__Araneae.f__f__Araneidae.g__g__Cyclosa.s__s__Cyclosa.conica	k__k__Animalia.p__p__Arthropoda.c__c__Arachnida.o__o__Araneae.f__f__Araneidae.g__g__Gibbaranea.s__s__Gibbaranea.gibbosa	k__k__Animalia.p__p__Arthropoda.c__c__Arachnida.o__o__Araneae.f__f__Araneidae.g__g__Larinioides.s__s__Larinioides.patagiatus	k__k__Animalia.p__p__Arthropoda.c__c__Arachnida.o__o__Araneae.f__f__Araneidae.g__g__Larinioides.s__s__Larinioides.sclopetarius	k__k__Animalia.p__p__Arthropoda.c__c__Arachnida.o__o__Araneae.f__f__Araneidae.g__g__Leviellus.s__s__Leviellus.stroemi	k__k__Animalia.p__p__Arthropoda.c__c__Arachnida.o__o__Araneae.f__f__Araneidae.g__g__Nuctenea.s__s__Nuctenea.umbratica	k__k__Animalia.p__p__Arthropoda.c__c__Arachnida.o__o__Araneae.f__f__Araneidae.g__g__Zilla.s__s__Zilla.diodia	k__k__Animalia.p__p__Arthropoda.c__c__Arachnida.o__o__Araneae.f__f__Araneidae.g__g__Zygiella.s__s__Zygiella.atrica	k__k__Animalia.p__p__Arthropoda.c__c__Arachnida.o__o__Araneae.f__f__Araneidae.g__g__Zygiella.s__s__Zygiella.x.notata	k__k__Animalia.p__p__Arthropoda.c__c__Arachnida.o__o__Araneae.f__f__Clubionidae.g__g__Clubiona.s__s__Clubiona.brevipes	k__k__Animalia.p__p__Arthropoda.c__c__Arachnida.o__o__Araneae.f__f__Clubionidae.g__g__Clubiona.s__s__Clubiona.comta	k__k__Animalia.p__p__Arthropoda.c__c__Arachnida.o__o__Araneae.f__f__Clubionidae.g__g__Clubiona.s__s__Clubiona.corticalis	k__k__Animalia.p__p__Arthropoda.c__c__Arachnida.o__o__Araneae.f__f__Clubionidae.g__g__Clubiona.s__s__Clubiona.pallidula	k__k__Animalia.p__p__Arthropoda.c__c__Arachnida.o__o__Araneae.f__f__Clubionidae.g__g__Clubiona.s__s__Clubiona.terrestris	k__k__Animalia.p__p__Arthropoda.c__c__Arachnida.o__o__Araneae.f__f__Dictynidae.g__g__Argyroneta.s__s__Argyroneta.aquatica	k__k__Animalia.p__p__Arthropoda.c__c__Arachnida.o__o__Araneae.f__f__Dictynidae.g__g__Dictyna.s__s__Dictyna.pusilla	k__k__Animalia.p__p__Arthropoda.c__c__Arachnida.o__o__Araneae.f__f__Dictynidae.g__g__Lathys.s__s__Lathys.humilis	k__k__Animalia.p__p__Arthropoda.c__c__Arachnida.o__o__Araneae.f__f__Dictynidae.g__g__Nigma.s__s__Nigma.flavescens	k__k__Animalia.p__p__Arthropoda.c__c__Arachnida.o__o__Araneae.f__f__Gnaphosidae.g__g__Scotophaeus.s__s__Scotophaeus.blackwalli	k__k__Animalia.p__p__Arthropoda.c__c__Arachnida.o__o__Araneae.f__f__Linyphiidae.g__g__Neriene.s__s__Neriene.emphana	k__k__Animalia.p__p__Arthropoda.c__c__Arachnida.o__o__Araneae.f__f__Linyphiidae.g__g__Neriene.s__s__Neriene.radiata	k__k__Animalia.p__p__Arthropoda.c__c__Arachnida.o__o__Araneae.f__f__Linyphiidae.g__g__Trematocephalus.s__s__Trematocephalus.cristatus	k__k__Animalia.p__p__Arthropoda.c__c__Arachnida.o__o__Araneae.f__f__Mimetidae.g__g__Ero.s__s__Ero.aphana	k__k__Animalia.p__p__Arthropoda.c__c__Arachnida.o__o__Araneae.f__f__Philodromidae.g__g__Philodromus.s__s__Philodromus.albidus	k__k__Animalia.p__p__Arthropoda.c__c__Arachnida.o__o__Araneae.f__f__Philodromidae.g__g__Philodromus.s__s__Philodromus.aureolus	k__k__Animalia.p__p__Arthropoda.c__c__Arachnida.o__o__Araneae.f__f__Philodromidae.g__g__Philodromus.s__s__Philodromus.collinus	k__k__Animalia.p__p__Arthropoda.c__c__Arachnida.o__o__Araneae.f__f__Philodromidae.g__g__Philodromus.s__s__Philodromus.margaritatus	k__k__Animalia.p__p__Arthropoda.c__c__Arachnida.o__o__Araneae.f__f__Philodromidae.g__g__Philodromus.s__s__Philodromus.praedatus
Aub1-1	1	Aubel	ME	09-06-21	9	28-04-22	1	0	130	130	0	0	0	0	0	0	2.5641	2.5641	0	0	0	0	0	0	0	0	2.5641	0	0	0	0	0	0	0	0	0	0	0	2.5641	0	0	0	0	0	0	2.5641	0	0	0
Aub1-10	1	Aubel	ME	09-06-21	9	28-04-22	1	1	130	130	0	0	0	4.34783	4.34783	0	0	0	0	0	0	4.34783	0	0	0	0	0	4.34783	0	0	0	0	0	0	0	0	0	0	0	0	0	0	0	0	0	0	0	0	0
Aub1-11	1	Aubel	ME	09-06-21	9	03-05-22	3	1	130	130	0	0	0	0	0	0	0	0	0	0	0	0	0	0	0	0	0	0	0	0	0	0	0	0	0	0	0	0	0	10	0	0	0	0	0	0	0	0	0
Aub1-13	1	Aubel	ME	09-06-21	9	28-04-22	1	0	130	130	0	0	4.54545	0	0	0	0	0	0	0	0	0	4.54545	0	0	0	4.54545	0	0	0	0	0	0	0	0	0	0	0	0	0	0	0	0	0	0	0	0	0	0
Aub1-16	1	Aubel	ME	09-06-21	9	28-04-22	1	0	130	130	0	0	0	7.69231	7.69231	0	0	7.69231	0	0	7.69231	0	0	0	7.69231	0	7.69231	0	0	0	0	0	0	0	0	0	0	7.69231	0	0	0	0	0	0	0	0	0	0	0
Aub1-17	1	Aubel	ME	09-06-21	9	28-04-22	1	1	130	130	0	0	0	0	0	0	0	0	0	0	0	0	0	0	7.69231	0	0	0	0	0	0	0	0	0	0	0	0	0	0	0	0	0	0	0	0	0	0	0	0
Aub1-18	1	Aubel	ME	09-06-21	9	28-04-22	1	0	130	130	0	3.33333	0	3.33333	0	0	0	0	0	0	0	0	0	0	3.33333	0	0	3.33333	0	0	0	0	0	0	0	0	0	0	0	0	0	0	0	0	0	0	0	0	0
Aub1-20	1	Aubel	ME	09-06-21	9	28-04-22	1	0	130	130	0	0	0	8.33333	0	0	0	0	0	0	0	8.33333	0	0	0	0	8.33333	0	0	0	8.33333	0	0	0	0	0	0	0	0	0	0	0	0	0	0	0	0	0	0
Aub1-21	1	Aubel	ME	09-06-21	9	28-04-22	1	1	130	130	0	0	0	0	0	0	0	0	0	0	0	0	8.33333	0	0	0	0	0	0	0	0	0	0	0	0	0	0	0	0	0	0	0	0	0	0	0	0	0	0
Aub1-23	1	Aubel	ME	09-06-21	9	03-05-22	3	0	130	130	0	0	0	3.125	0	0	3.125	0	0	3.125	0	3.125	3.125	0	0	0	3.125	0	0	0	3.125	0	0	3.125	0	0	0	0	0	0	0	0	0	0	3.125	0	0	0	0
Aub1-3	1	Aubel	ME	09-06-21	9	28-04-22	1	0	130	130	0	0	0	0	0	0	0	0	0	0	0	0	6.25	0	0	0	6.25	0	0	0	0	0	0	0	0	0	0	0	0	0	0	0	0	0	0	0	0	0	0
Aub1-4	1	Aubel	ME	09-06-21	9	28-04-22	1	0	130	130	0	6.25	0	0	0	0	0	0	0	6.25	0	6.25	0	0	0	0	0	0	0	0	6.25	0	0	0	0	0	0	0	0	0	0	0	0	0	0	0	0	0	0
Aub1-7	1	Aubel	ME	09-06-21	9	28-04-22	1	1	130	130	0	0	0	0	0	0	0	0	0	0	0	0	0	0	0	0	0	0	0	12.5	0	0	0	12.5	0	0	0	0	0	0	0	0	0	0	0	0	0	0	0
Aub2-10	2	Aubel	ME	07-07-21	37	06-05-22	11	1	93	93	0	0	0	0	0	10	0	0	0	0	0	0	0	0	0	0	0	0	0	0	0	0	0	0	0	0	0	0	0	0	0	0	0	0	0	0	0	0	0
Aub2-13	2	Aubel	ME	07-07-21	37	06-05-22	11	1	93	93	0	0	0	0	0	0	0	0	0	0	0	0	0	0	0	0	0	0	0	0	0	0	0	0	0	16.6667	0	0	0	0	0	0	0	0	0	0	0	0	0
Aub2-15	2	Aubel	ME	07-07-21	37	06-05-22	11	1	93	93	0	0	0	0	0	0	0	0	0	0	0	0	0	0	0	0	0	0	0	0	0	0	0	0	0	0	0	0	0	0	0	0	0	0	0	0	0	0	0
Aub2-17	2	Aubel	ME	07-07-21	37	06-05-22	11	1	93	93	12.5	0	0	0	0	0	0	0	0	0	0	0	0	0	0	0	0	0	0	0	0	0	0	0	0	0	0	0	0	0	0	0	0	0	0	0	0	0	0
Aub2-19	2	Aubel	ME	07-07-21	37	06-05-22	11	1	93	93	0	0	0	0	0	0	0	0	0	0	0	0	0	0	0	0	0	0	0	0	0	0	0	0	0	0	0	0	0	0	0	0	0	0	0	0	0	0	0
Aub2-2	2	Aubel	ME	07-07-21	37	06-05-22	11	0	93	93	0	0	0	12.5	0	0	0	0	0	0	0	0	0	0	0	0	0	0	0	0	0	0	0	0	0	0	0	0	0	0	0	0	0	0	0	0	0	0	0
Aub2-21	2	Aubel	ME	07-07-21	37	06-05-22	11	1	93	93	0	0	0	0	0	0	0	0	0	0	0	0	0	0	0	0	0	0	0	0	0	0	0	0	0	0	0	0	0	0	0	0	0	0	0	0	0	0	0
Aub2-23	2	Aubel	ME	07-07-21	37	06-05-22	11	1	93	93	0	0	0	0	0	0	0	0	0	0	0	0	16.6667	0	0	0	16.6667	0	0	0	0	0	0	0	0	0	0	0	0	0	0	0	0	0	0	0	0	0	0
Aub2-25	2	Aubel	ME	07-07-21	37	12-05-22	19	1	93	93	0	0	0	0	0	20	0	0	0	0	0	0	0	0	0	0	0	0	0	0	0	0	0	0	0	0	0	0	0	0	0	0	0	0	0	0	0	0	0
Aub2-3	2	Aubel	ME	07-07-21	37	06-05-22	11	1	93	93	0	0	0	0	0	0	0	0	0	0	0	0	0	0	0	0	0	0	0	0	0	0	0	0	0	0	0	0	0	0	0	0	0	0	0	0	0	0	0
Aub2-5	2	Aubel	ME	07-07-21	37	06-05-22	11	1	93	93	0	0	0	0	0	0	0	0	0	0	0	0	0	0	0	0	0	0	0	0	0	0	0	0	0	0	0	0	0	0	0	0	0	0	0	0	0	0	0
Aub2-7	2	Aubel	ME	07-07-21	37	06-05-22	11	0	93	93	0	0	0	0	0	0	0	0	0	0	0	0	5.88235	0	0	0	0	0	0	0	0	0	0	0	0	0	0	0	0	0	0	0	0	0	0	0	0	0	0
Aub3-1	3	Aubel	ME	04-08-21	65	16-05-22	22	1	224	224	0	0	0	0	0	16.6667	0	0	0	0	0	0	0	0	0	0	0	0	0	0	0	0	0	0	0	0	0	0	0	0	0	0	0	0	0	0	0	0	0
Aub3-11	3	Aubel	ME	04-08-21	65	16-05-22	22	1	224	224	0	0	0	0	0	0	0	0	0	0	0	0	0	0	0	0	0	0	0	0	0	0	0	0	0	0	0	0	0	0	0	0	0	0	0	0	0	0	0
Aub3-13	3	Aubel	ME	04-08-21	65	16-05-22	22	1	224	224	0	0	0	0	0	0	0	0	0	0	0	0	0	0	0	0	0	0	0	0	0	0	0	0	0	0	0	0	0	0	0	0	0	0	0	0	0	0	0
Aub3-15	3	Aubel	ME	04-08-21	65	16-05-22	22	1	224	224	0	0	0	0	0	0	0	0	0	0	0	0	0	0	10	0	0	0	0	10	0	0	0	0	0	0	0	0	0	0	0	0	0	0	0	0	0	0	0
Aub3-17	3	Aubel	ME	04-08-21	65	16-05-22	22	1	224	224	0	0	0	0	0	0	0	0	0	0	0	0	0	0	0	0	0	0	0	0	0	0	0	0	0	0	0	0	0	0	0	0	0	0	0	0	0	0	0
Aub3-19	3	Aubel	ME	04-08-21	65	16-05-22	22	1	224	224	0	0	0	0	0	0	0	0	0	0	0	0	0	0	0	0	0	0	0	0	0	0	0	0	0	0	0	0	0	0	0	0	0	0	0	0	0	0	0
Aub3-21	3	Aubel	ME	04-08-21	65	16-05-22	22	1	224	224	0	0	0	0	0	0	0	0	0	0	0	0	0	0	0	0	0	0	0	0	0	0	0	0	0	0	0	0	0	0	0	0	0	0	0	0	0	0	0
Aub3-23	3	Aubel	ME	04-08-21	65	18-05-22	29	1	224	224	0	0	0	0	0	0	0	0	0	0	0	0	0	0	0	0	11.1111	0	0	11.1111	0	0	0	0	0	0	0	0	0	0	0	0	0	0	0	0	0	0	0
Aub3-3	3	Aubel	ME	04-08-21	65	16-05-22	22	1	224	224	0	0	0	0	0	0	0	0	0	0	0	0	0	0	0	0	0	0	0	10	0	0	0	0	0	0	0	0	0	0	0	0	0	0	0	0	0	0	0
Aub3-5	3	Aubel	ME	04-08-21	65	16-05-22	22	1	224	224	0	0	0	0	0	0	0	0	0	0	0	0	0	0	0	0	0	0	0	0	0	0	0	0	0	0	0	0	0	0	0	0	0	0	0	0	0	0	0
Aub3-7	3	Aubel	ME	04-08-21	65	16-05-22	22	1	224	224	0	0	0	0	0	0	0	0	0	0	0	0	0	0	0	0	0	0	0	0	0	0	0	0	0	0	0	0	0	0	0	0	0	0	0	0	0	0	0
Aub3-9	3	Aubel	ME	04-08-21	65	16-05-22	22	1	224	224	0	0	0	0	0	0	0	0	0	0	0	0	0	0	0	0	0	0	0	0	0	0	0	0	0	0	0	0	0	0	0	0	0	0	0	0	0	0	0
Aul1-1	1	Aulne	ME	31-05-21	0	27-04-22	0	0	252	252	0	0	0	0	0	0	0	3.84615	0	0	0	3.84615	3.84615	0	0	0	0	3.84615	0	0	0	0	0	0	0	0	0	3.84615	0	0	0	0	0	0	0	0	0	0	3.84615
Aul1-10	1	Aulne	ME	31-05-21	0	27-04-22	0	0	252	252	0	0	0	0	0	0	0	0	0	0	0	0	4	0	0	0	0	4	0	0	0	4	0	0	0	0	0	0	0	0	0	0	0	0	0	0	0	0	0
Aul1-13	1	Aulne	ME	31-05-21	0	27-04-22	0	0	252	252	0	0	0	0	0	0	0	0	0	0	0	4.7619	4.7619	0	0	0	4.7619	0	0	0	0	4.7619	0	0	0	0	0	0	0	0	0	0	0	0	0	0	0	0	0
Aul1-16	1	Aulne	ME	31-05-21	0	27-04-22	0	0	252	252	0	0	0	2.04082	0	0	0	2.04082	0	0	0	2.04082	0	0	0	0	2.04082	2.04082	0	0	0	0	0	0	0	0	0	0	2.04082	0	0	0	0	2.04082	0	0	0	0	0
Aul1-19	1	Aulne	ME	31-05-21	0	27-04-22	0	0	252	252	0	0	0	3.22581	0	0	0	0	0	0	0	3.22581	3.22581	0	0	0	3.22581	3.22581	0	0	0	0	0	0	0	0	0	0	0	0	0	0	0	0	0	0	0	0	0
Aul1-2	1	Aulne	ME	31-05-21	0	27-04-22	0	0	252	252	0	0	0	0	0	0	0	2.63158	0	0	2.63158	0	2.63158	0	0	0	2.63158	0	0	0	0	0	0	0	0	0	0	0	2.63158	0	0	0	0	0	0	0	0	0	0
Aul1-21	1	Aulne	ME	31-05-21	0	27-04-22	0	0	252	252	0	0	0	2.22222	0	0	0	0	0	0	0	2.22222	2.22222	0	0	0	2.22222	2.22222	0	0	2.22222	2.22222	0	0	0	0	0	0	0	0	0	0	0	0	0	0	0	0	0
Aul1-22	1	Aulne	ME	31-05-21	0	27-04-22	0	0	252	252	0	0	0	0	0	0	0	0	0	0	5.88235	0	0	0	0	0	5.88235	0	0	0	0	0	0	0	0	0	0	0	0	0	0	0	0	0	0	0	0	0	5.88235
Aul1-24	1	Aulne	ME	31-05-21	0	27-04-22	0	0	252	252	0	0	0	4.34783	0	0	0	0	0	0	0	0	4.34783	0	0	0	4.34783	0	0	0	0	4.34783	0	0	0	0	0	0	0	0	0	0	0	0	4.34783	0	0	0	0
Aul1-28	1	Aulne	ME	31-05-21	0	03-05-22	3	0	252	252	0	0	0	3.22581	3.22581	0	0	0	0	0	0	3.22581	3.22581	0	0	0	3.22581	3.22581	0	0	3.22581	3.22581	0	0	0	0	0	0	0	0	0	0	0	0	0	0	0	0	0
Aul1-4	1	Aulne	ME	31-05-21	0	27-04-22	0	0	252	252	0	0	0	3.33333	0	0	0	0	3.33333	0	0	3.33333	0	0	0	0	0	3.33333	0	0	0	0	0	0	0	0	0	0	0	0	0	0	0	0	0	0	0	0	0
Aul1-7	1	Aulne	ME	31-05-21	0	27-04-22	0	0	252	252	0	0	0	0	0	0	0	0	0	0	0	0	4.16667	0	0	0	4.16667	4.16667	0	0	0	0	0	0	0	0	0	0	0	0	0	0	0	0	0	0	0	0	0
Aul2-1	2	Aulne	ME	29-06-21	29	06-05-22	10	1	404	404	0	0	0	0	0	0	0	0	0	0	0	0	10	0	0	0	0	0	0	0	0	0	0	0	0	0	0	0	0	0	0	0	0	0	0	0	0	0	0
Aul2-11	2	Aulne	ME	29-06-21	29	06-05-22	10	1	404	404	0	0	0	0	0	0	0	0	0	0	0	0	0	0	0	0	14.2857	0	0	14.2857	0	0	0	0	0	0	0	0	0	0	0	0	0	0	0	0	0	0	0
Aul2-13	2	Aulne	ME	29-06-21	29	06-05-22	10	1	404	404	0	0	0	0	0	0	0	0	0	0	0	0	0	0	0	0	0	0	0	0	0	0	0	0	0	0	0	0	0	0	0	0	0	0	0	0	0	0	0
Aul2-15	2	Aulne	ME	29-06-21	29	06-05-22	10	1	404	404	0	0	0	0	0	0	0	0	0	0	0	0	0	0	0	0	0	0	0	0	0	0	0	0	0	0	0	0	0	0	0	0	0	0	0	0	0	0	0
Aul2-17	2	Aulne	ME	29-06-21	29	06-05-22	10	1	404	404	0	0	0	0	0	0	0	0	0	0	0	0	0	0	0	0	0	0	0	0	0	0	0	0	0	0	0	0	0	0	0	0	0	0	0	0	0	0	7.69231
Aul2-19	2	Aulne	ME	29-06-21	29	06-05-22	10	1	404	404	0	0	0	0	0	0	0	0	0	0	0	0	0	0	0	0	10	0	0	0	0	0	0	0	0	0	0	0	0	0	0	0	0	0	0	0	0	0	0
Aul2-21	2	Aulne	ME	29-06-21	29	06-05-22	10	1	404	404	0	0	0	0	0	0	0	0	0	0	0	0	0	0	0	0	0	0	0	0	0	0	0	0	0	0	0	0	0	0	0	0	0	0	0	0	0	0	0
Aul2-23	2	Aulne	ME	29-06-21	29	12-05-22	19	1	404	404	0	0	0	9.09091	0	0	0	0	0	0	0	0	0	0	0	0	0	0	0	0	0	0	0	0	0	0	0	0	0	0	0	0	0	0	0	0	0	0	0
Aul2-3	2	Aulne	ME	29-06-21	29	06-05-22	10	1	404	404	0	0	0	0	0	0	0	0	0	0	0	0	0	0	0	0	7.69231	0	0	0	0	0	0	0	0	0	0	0	0	0	0	0	0	0	0	0	0	0	0
Aul2-4	2	Aulne	ME	29-06-21	29	16-05-22	20	1	404	404	0	0	0	0	0	0	0	0	0	0	0	0	0	0	0	0	0	0	0	0	0	0	0	0	0	0	0	0	0	0	0	0	0	0	0	0	0	0	0
Aul2-5	2	Aulne	ME	29-06-21	29	06-05-22	10	1	404	404	0	0	0	0	0	0	0	0	0	0	0	0	0	0	0	0	0	0	0	0	0	0	0	0	0	0	0	0	0	0	0	0	0	0	0	0	0	0	0
Aul2-7	2	Aulne	ME	29-06-21	29	06-05-22	10	1	404	404	0	0	0	6.66667	6.66667	6.66667	0	0	0	0	0	6.66667	0	0	0	0	6.66667	6.66667	0	0	0	0	0	0	0	0	0	0	0	0	0	0	0	0	0	0	0	0	0
Aul2-9	2	Aulne	ME	29-06-21	29	06-05-22	10	1	404	404	0	0	0	0	0	0	0	0	0	0	0	0	0	0	0	0	0	0	0	0	0	0	0	0	0	0	0	0	0	0	0	0	0	0	0	0	0	0	0
Aul3-1	3	Aulne	ME	27-07-21	57	16-05-22	21	1	800	800	0	0	0	0	0	0	0	0	0	0	0	0	0	0	0	0	0	0	0	0	0	0	0	0	0	0	0	0	0	0	0	0	0	0	0	0	0	0	0
Aul3-12	3	Aulne	ME	27-07-21	57	16-05-22	21	1	800	800	0	0	0	0	0	10	0	0	0	0	0	0	0	10	0	0	10	0	0	0	0	0	0	0	0	0	0	0	0	0	0	0	0	0	0	0	0	0	0
Aul3-13	3	Aulne	ME	27-07-21	57	16-05-22	21	1	800	800	0	0	0	0	0	9.09091	0	0	0	0	0	0	0	0	0	0	9.09091	0	0	0	0	0	0	0	0	0	0	0	0	0	0	0	0	0	0	0	0	0	0
Aul3-15	3	Aulne	ME	27-07-21	57	16-05-22	21	1	800	800	0	0	0	0	0	0	0	0	0	0	0	0	0	0	0	0	0	0	0	0	0	0	0	0	0	0	0	0	0	0	0	0	0	0	0	0	0	0	0
Aul3-17	3	Aulne	ME	27-07-21	57	16-05-22	21	1	800	800	0	0	0	0	0	0	0	0	0	0	0	0	0	0	0	0	0	0	0	0	0	0	0	0	0	0	0	0	0	0	0	0	0	0	0	0	0	0	0
Aul3-19	3	Aulne	ME	27-07-21	57	16-05-22	21	0	800	800	0	0	0	25	0	0	0	0	0	0	0	0	0	0	0	0	0	0	0	0	0	0	0	0	0	0	0	0	0	0	0	0	0	0	0	0	0	0	0
Aul3-21	3	Aulne	ME	27-07-21	57	16-05-22	21	0	800	800	0	0	0	0	0	12.5	0	0	0	0	0	0	0	0	12.5	0	0	0	0	12.5	0	0	0	0	0	0	0	0	0	0	0	0	0	0	0	0	0	0	0
Aul3-23	3	Aulne	ME	27-07-21	57	18-05-22	29	1	800	800	0	0	0	0	0	0	0	0	0	0	0	0	0	0	0	0	0	0	0	0	0	0	0	0	0	0	0	0	0	0	0	0	0	0	0	0	0	0	0
Aul3-3	3	Aulne	ME	27-07-21	57	16-05-22	21	1	800	800	0	0	0	0	0	0	0	0	0	0	0	0	0	0	0	0	0	20	0	0	0	0	0	0	0	0	0	0	0	0	0	0	0	0	0	0	0	0	0
Aul3-5	3	Aulne	ME	27-07-21	57	16-05-22	21	1	800	800	0	0	0	0	0	0	0	0	0	0	0	0	0	0	0	0	0	0	0	0	0	0	0	0	0	0	0	0	0	0	0	0	0	0	0	0	0	0	0
Aul3-7	3	Aulne	ME	27-07-21	57	16-05-22	21	1	800	800	0	0	0	0	0	14.2857	0	0	0	0	0	0	0	0	0	0	0	0	0	0	0	0	0	0	0	0	0	0	0	0	0	0	0	0	0	0	0	0	0
Aul3-9	3	Aulne	ME	27-07-21	57	16-05-22	21	1	800	800	0	0	0	0	0	11.1111	0	0	0	0	0	0	0	0	0	0	0	0	0	0	0	0	0	0	0	0	0	0	0	0	0	0	0	0	0	0	0	0	0
D1-1	1	Durbuy	ME	10-06-21	10	03-05-22	3	0	11	12	0	0	0	0	0	0	0	4.34783	0	0	4.34783	4.34783	0	4.34783	0	0	4.34783	4.34783	0	0	0	4.34783	0	0	0	0	0	0	0	0	0	0	0	0	0	0	0	0	0
D1-13	1	Durbuy	ME	10-06-21	10	03-05-22	3	0	11	12	0	0	0	0	7.14286	0	0	0	0	0	0	0	0	0	0	0	7.14286	7.14286	0	0	0	7.14286	0	7.14286	0	0	0	0	0	0	0	0	0	0	0	0	0	0	0
D1-17	1	Durbuy	ME	10-06-21	10	03-05-22	3	0	11	12	0	0	0	3.84615	0	0	0	0	0	3.84615	0	0	0	0	0	0	3.84615	3.84615	0	0	0	3.84615	0	0	0	0	0	0	3.84615	0	0	0	3.84615	0	0	0	0	0	0
D1-20	1	Durbuy	ME	10-06-21	10	03-05-22	3	0	11	12	0	0	0	6.25	0	0	0	0	0	0	0	6.25	0	0	0	0	6.25	0	0	0	0	0	0	0	0	0	0	0	0	0	0	0	0	0	0	0	0	0	0
D1-5	1	Durbuy	ME	10-06-21	10	03-05-22	3	0	11	12	0	0	0	0	0	0	0	0	0	0	0	0	5.88235	0	0	0	5.88235	5.88235	0	0	0	0	0	0	0	0	0	0	0	0	0	0	0	0	0	0	0	0	0
D1-7	1	Durbuy	ME	10-06-21	10	03-05-22	3	0	11	12	0	0	0	2.85714	0	0	0	2.85714	0	0	2.85714	2.85714	2.85714	2.85714	0	0	2.85714	2.85714	0	0	0	2.85714	0	2.85714	0	0	0	0	0	0	0	0	0	0	0	0	2.85714	0	0
D1-9	1	Durbuy	ME	10-06-21	10	03-05-22	3	0	11	12	0	0	0	0	0	0	0	9.09091	0	0	0	9.09091	0	0	0	0	0	0	0	0	0	0	0	9.09091	0	0	0	0	0	0	0	0	0	0	0	0	0	0	0
D2-1	2	Durbuy	ME	08-07-21	38	09-05-22	13	1	9	24	0	0	0	0	0	0	0	0	0	0	0	0	0	0	0	0	0	0	0	0	0	0	0	0	0	0	0	0	0	0	0	0	0	0	0	0	0	0	0
D2-3	2	Durbuy	ME	08-07-21	38	09-05-22	13	1	9	24	0	0	0	0	0	0	0	0	0	0	0	0	0	0	0	0	0	0	0	0	0	0	0	0	0	0	0	0	0	0	0	0	0	0	0	0	0	0	0
D2-4	2	Durbuy	ME	08-07-21	38	09-05-22	13	1	9	24	0	0	0	0	0	0	0	0	0	0	0	0	0	0	0	0	0	14.2857	0	0	0	0	0	0	0	0	0	0	0	0	0	0	0	0	0	0	0	0	0
D2-5	2	Durbuy	ME	08-07-21	38	09-05-22	13	1	9	24	0	0	0	0	0	0	0	0	0	0	0	0	0	0	0	0	0	0	0	0	0	0	0	0	0	0	0	0	0	0	0	0	0	0	0	0	0	0	0
D2-6	2	Durbuy	ME	08-07-21	38	09-05-22	13	0	9	24	0	0	0	0	0	0	0	0	0	0	0	0	0	0	0	0	0	0	0	0	0	0	0	0	0	0	0	0	0	0	0	0	0	0	0	0	0	0	0
D2-7	2	Durbuy	ME	08-07-21	38	09-05-22	13	1	9	24	0	0	0	0	0	0	0	0	0	0	0	0	0	0	14.2857	0	0	0	0	0	0	0	0	0	0	0	0	0	0	0	0	0	0	0	0	0	0	0	0
D2-9	2	Durbuy	ME	08-07-21	38	09-05-22	13	1	9	24	0	0	0	0	10	0	0	0	0	0	0	0	0	0	10	0	0	0	0	0	0	0	0	0	0	0	0	0	0	0	0	0	0	0	0	0	0	0	0
D3-14	3	Durbuy	ME	05-08-21	66	17-05-22	24	1	6	34	0	0	0	0	0	10	0	0	0	0	0	0	0	0	0	0	10	0	0	0	0	0	0	0	0	10	0	0	0	0	0	0	0	0	0	0	0	0	0
D3-15	3	Durbuy	ME	05-08-21	66	17-05-22	24	0	6	34	0	0	0	0	0	0	0	0	0	0	0	0	0	0	0	0	0	0	0	0	0	0	0	0	0	0	0	0	0	0	0	0	0	0	0	0	0	0	0
D3-16	3	Durbuy	ME	05-08-21	66	17-05-22	24	0	6	34	0	0	0	0	0	0	0	0	0	0	0	0	0	0	0	0	0	0	0	0	0	0	0	0	0	0	0	0	0	0	0	0	0	0	0	0	0	0	0
D3-22	3	Durbuy	ME	05-08-21	66	19-05-22	30	1	6	34	0	0	0	0	0	0	0	0	0	0	0	0	0	7.14286	0	0	0	0	0	0	0	0	0	0	0	0	0	0	0	0	0	0	0	0	0	0	0	0	0
D3-9	3	Durbuy	ME	05-08-21	66	17-05-22	24	0	6	34	0	0	0	0	0	7.69231	0	0	0	0	0	7.69231	7.69231	7.69231	0	0	7.69231	7.69231	0	0	0	0	0	0	0	0	0	0	0	0	0	0	0	0	0	0	0	0	0
Fre1-1	1	Freyr	ME	07-06-21	7	03-05-22	4	0	162	182	0	0	0	3.44828	3.44828	0	0	3.44828	0	0	0	3.44828	0	0	0	0	3.44828	3.44828	0	0	0	0	0	0	0	0	0	0	0	0	0	0	0	0	0	0	0	0	0
Fre1-2	1	Freyr	ME	07-06-21	7	03-05-22	4	0	162	182	0	0	0	3.0303	0	0	0	3.0303	0	3.0303	0	0	3.0303	0	0	0	3.0303	0	0	0	3.0303	0	0	0	0	0	0	3.0303	0	0	0	0	0	0	0	0	0	0	0
Fre1-20	1	Freyr	ME	07-06-21	7	04-05-22	5	0	162	182	0	0	0	2.94118	0	0	0	0	0	0	0	2.94118	2.94118	0	0	0	2.94118	2.94118	0	0	2.94118	2.94118	0	0	0	0	0	0	0	0	0	0	0	0	0	0	0	0	0
Fre1-26	1	Freyr	ME	07-06-21	7	04-05-22	5	0	162	182	0	0	0	3.33333	0	0	0	0	0	0	0	3.33333	3.33333	0	0	0	3.33333	3.33333	0	0	0	0	3.33333	0	0	0	0	0	0	0	0	0	0	0	0	0	0	0	0
Fre1-27	1	Freyr	ME	07-06-21	7	04-05-22	5	0	162	182	0	0	0	2.5	0	0	0	0	0	0	0	2.5	2.5	0	0	0	2.5	2.5	0	0	0	2.5	0	0	0	0	0	2.5	0	0	0	0	0	2.5	0	0	0	0	0
Fre1-28	1	Freyr	ME	07-06-21	7	04-05-22	5	0	162	182	0	0	0	4.16667	0	0	0	0	0	0	0	0	4.16667	0	0	0	0	4.16667	0	0	0	0	0	0	0	0	0	0	0	0	0	0	0	0	0	0	0	0	0
Fre1-29	1	Freyr	ME	07-06-21	7	04-05-22	5	0	162	182	0	0	0	4	0	0	0	4	0	4	0	0	4	0	0	0	4	0	0	0	4	0	0	0	0	0	0	4	0	0	0	0	0	0	0	0	0	0	0
Fre1-3	1	Freyr	ME	07-06-21	7	03-05-22	4	0	162	182	0	0	0	0	0	0	4.34783	0	0	0	0	0	4.34783	0	0	0	4.34783	0	0	0	4.34783	0	0	0	0	0	4.34783	0	0	0	0	0	0	0	0	0	0	0	0
Fre1-30	1	Freyr	ME	07-06-21	7	04-05-22	5	0	162	182	0	0	3.33333	0	3.33333	0	0	0	0	0	0	3.33333	3.33333	0	0	0	3.33333	0	0	0	0	0	0	0	0	0	0	0	0	0	0	0	0	0	0	0	0	0	0
Fre1-31	1	Freyr	ME	07-06-21	7	04-05-22	5	0	162	182	0	0	0	3.125	0	0	0	0	0	3.125	0	3.125	0	0	0	0	3.125	3.125	0	0	3.125	0	0	0	0	0	0	0	0	0	0	0	0	0	0	0	0	0	0
Fre1-32	1	Freyr	ME	07-06-21	7	04-05-22	5	0	162	182	0	0	0	0	4.34783	0	0	4.34783	0	0	0	0	0	0	4.34783	0	4.34783	0	0	0	0	4.34783	4.34783	4.34783	0	0	0	0	0	0	0	0	0	0	0	0	0	0	0
Fre1-34	1	Freyr	ME	07-06-21	7	04-05-22	5	0	162	182	0	0	0	0	0	0	0	2.94118	0	0	0	2.94118	2.94118	0	0	0	0	2.94118	0	0	0	2.94118	0	0	0	0	0	0	0	0	0	0	0	0	0	0	0	0	0
Fre1-36	1	Freyr	ME	07-06-21	7	04-05-22	5	1	162	182	0	0	0	0	0	0	0	6.25	0	0	0	6.25	0	0	0	0	0	0	0	0	0	6.25	0	0	0	0	0	0	0	0	0	0	0	0	0	0	0	0	0
Fre1-37	1	Freyr	ME	07-06-21	7	04-05-22	5	1	162	182	0	0	0	4.16667	0	0	0	0	0	0	0	4.16667	0	0	0	0	0	4.16667	0	0	0	4.16667	0	0	4.16667	0	0	0	0	0	0	0	0	0	0	0	0	0	0
Fre1-38	1	Freyr	ME	07-06-21	7	05-05-22	6	0	162	182	0	0	0	0	0	0	0	0	0	3.7037	0	0	3.7037	0	0	0	3.7037	0	0	0	0	0	0	0	0	0	0	0	0	0	0	0	0	0	0	0	0	0	3.7037
Fre1-40	1	Freyr	ME	07-06-21	7	05-05-22	6	0	162	182	0	0	0	0	0	0	0	4.16667	0	0	4.16667	4.16667	4.16667	0	0	0	4.16667	0	0	0	0	0	4.16667	0	0	0	0	0	0	0	0	0	0	0	0	0	0	0	0
Fre1-41	1	Freyr	ME	07-06-21	7	05-05-22	6	0	162	182	0	0	0	3.33333	3.33333	0	0	3.33333	0	0	3.33333	0	3.33333	0	0	0	0	0	0	0	0	3.33333	0	3.33333	0	0	0	3.33333	0	0	0	0	3.33333	0	0	0	0	0	0
Fre1-42	1	Freyr	ME	07-06-21	7	05-05-22	6	0	162	182	0	0	0	3.84615	3.84615	0	0	3.84615	0	0	0	3.84615	0	0	0	0	3.84615	3.84615	0	0	0	0	0	3.84615	0	0	0	0	0	0	0	3.84615	0	0	0	0	0	0	0
Fre1-44	1	Freyr	ME	07-06-21	7	05-05-22	6	0	162	182	0	0	0	0	0	0	0	4.54545	0	4.54545	0	0	0	0	0	0	4.54545	4.54545	0	0	0	0	0	0	0	0	0	4.54545	0	0	0	0	0	0	0	0	0	0	0
Fre1-48	1	Freyr	ME	07-06-21	7	05-05-22	6	0	162	182	0	0	0	2.7027	2.7027	2.7027	0	2.7027	0	2.7027	0	2.7027	0	0	0	0	2.7027	2.7027	0	0	0	0	0	0	0	0	0	0	0	0	0	0	0	0	2.7027	0	0	0	0
Fre1-49	1	Freyr	ME	07-06-21	7	05-05-22	6	0	162	182	0	0	0	5.88235	0	0	0	5.88235	0	0	0	5.88235	0	0	0	0	0	5.88235	0	0	5.88235	0	0	0	0	0	0	0	0	0	0	0	0	0	0	0	0	0	0
Fre1-50	1	Freyr	ME	07-06-21	7	05-05-22	6	0	162	182	0	0	0	4	4	0	0	0	0	0	0	4	0	0	0	0	0	4	0	0	0	4	0	0	0	0	0	0	0	0	0	0	4	0	0	0	0	0	0
Fre2-11	2	Freyr	ME	05-07-21	35	11-05-22	14	1	193	298	0	0	0	0	4.54545	0	0	0	0	0	0	0	0	0	0	0	4.54545	0	0	0	0	0	0	0	0	0	0	0	0	0	0	0	0	0	0	0	0	0	0
Fre2-12	2	Freyr	ME	05-07-21	35	11-05-22	14	0	193	298	0	0	0	0	9.09091	0	0	0	0	0	0	0	9.09091	0	0	0	9.09091	0	0	0	0	0	0	0	0	0	0	0	0	0	0	0	0	0	0	0	0	0	0
Fre2-15	2	Freyr	ME	05-07-21	35	11-05-22	14	1	193	298	0	0	0	0	0	0	0	0	0	0	0	0	0	0	7.69231	0	0	0	0	0	7.69231	7.69231	0	0	0	0	0	0	0	0	7.69231	0	0	0	0	0	0	0	0
Fre2-16	2	Freyr	ME	05-07-21	35	11-05-22	14	0	193	298	0	0	0	0	9.09091	0	0	0	0	9.09091	0	0	0	0	0	0	0	0	0	0	0	9.09091	0	0	0	0	0	0	0	0	0	0	0	0	0	0	0	0	0
Fre2-17	2	Freyr	ME	05-07-21	35	11-05-22	14	1	193	298	0	0	0	0	0	0	0	0	0	0	0	0	0	0	0	0	0	0	0	0	0	0	0	0	0	0	0	0	0	0	0	0	0	0	0	0	0	0	0
Fre2-18	2	Freyr	ME	05-07-21	35	11-05-22	14	1	193	298	0	0	0	0	0	0	0	0	0	0	0	0	0	0	0	0	0	0	0	0	0	0	0	0	0	0	0	0	0	0	0	0	0	0	0	0	0	0	0
Fre2-20	2	Freyr	ME	05-07-21	35	11-05-22	15	1	193	298	0	0	0	0	0	0	0	0	0	0	0	12.5	0	0	0	0	0	0	0	0	0	0	0	0	0	0	0	0	0	0	0	0	0	0	0	0	0	0	0
Fre2-21	2	Freyr	ME	05-07-21	35	11-05-22	15	1	193	298	0	0	0	0	0	0	0	0	0	0	0	0	0	0	0	0	0	0	0	0	0	0	0	0	0	0	0	0	0	0	0	0	0	0	0	0	0	0	0
Fre2-22	2	Freyr	ME	05-07-21	35	11-05-22	15	1	193	298	0	0	0	0	0	0	0	0	0	0	0	0	0	0	0	0	0	0	0	0	0	0	0	0	0	0	0	0	0	0	0	0	0	0	0	0	0	0	0
Fre2-23	2	Freyr	ME	05-07-21	35	11-05-22	15	0	193	298	0	0	0	0	5.55556	0	0	0	0	5.55556	0	0	5.55556	0	0	0	0	0	0	0	0	5.55556	0	0	0	0	0	0	0	0	0	0	0	0	0	0	0	0	0
Fre2-27	2	Freyr	ME	05-07-21	35	11-05-22	15	0	193	298	0	0	0	4.34783	4.34783	0	0	0	0	0	0	0	0	0	0	0	4.34783	0	0	0	0	0	0	0	0	0	0	4.34783	0	0	0	0	0	0	4.34783	0	0	0	0
Fre2-29	2	Freyr	ME	05-07-21	35	11-05-22	15	1	193	298	0	0	0	4.7619	0	0	0	0	0	0	0	0	0	0	0	0	4.7619	0	0	0	0	0	0	0	0	0	0	0	0	0	0	0	0	0	0	0	0	0	0
Fre2-34	2	Freyr	ME	05-07-21	35	11-05-22	15	0	193	298	0	0	0	0	0	0	0	0	0	0	0	0	0	0	0	0	9.09091	9.09091	0	0	0	0	0	0	0	0	0	0	0	0	0	9.09091	0	0	0	0	0	0	0
Fre2-44	2	Freyr	ME	05-07-21	35	11-05-22	16	0	193	298	0	0	0	6.66667	6.66667	0	0	0	0	0	0	6.66667	0	0	0	0	0	6.66667	0	0	0	0	0	0	0	0	0	0	0	0	0	0	0	0	0	0	0	0	0
Fre2-48	2	Freyr	ME	05-07-21	35	11-05-22	16	1	193	298	0	0	0	0	0	0	0	0	0	0	0	0	0	0	0	0	0	0	0	0	0	0	0	0	0	0	0	0	0	0	0	0	0	0	0	0	0	0	0
Fre2-5	2	Freyr	ME	05-07-21	35	11-05-22	14	1	193	298	0	0	0	0	10	10	0	0	0	0	0	0	0	0	0	0	0	0	0	0	10	0	0	0	0	0	0	0	0	0	0	0	0	0	0	0	0	0	0
Fre2-7	2	Freyr	ME	05-07-21	35	11-05-22	14	0	193	298	0	0	0	0	11.1111	0	0	0	0	0	0	0	0	0	11.1111	0	0	0	0	11.1111	0	0	0	11.1111	0	0	0	0	0	0	0	0	0	0	0	0	0	0	0
Fre2-8	2	Freyr	ME	05-07-21	35	11-05-22	14	1	193	298	14.2857	0	0	0	0	0	0	0	0	0	0	0	0	0	0	0	0	0	0	0	0	0	0	0	0	0	0	0	0	0	0	0	0	0	0	0	0	0	0
Fre3-10	3	Freyr	ME	03-08-21	64	17-05-22	25	1	222	391	0	0	0	0	7.14286	7.14286	0	0	0	0	0	0	0	0	0	0	7.14286	0	0	0	0	0	0	7.14286	0	0	0	0	0	0	0	0	0	0	0	0	0	0	0
Fre3-11	3	Freyr	ME	03-08-21	64	17-05-22	25	1	222	391	0	0	0	0	0	0	0	0	0	0	0	0	0	0	0	0	0	0	0	0	0	0	0	0	0	0	0	0	0	0	0	0	0	0	0	0	0	0	0
Fre3-12	3	Freyr	ME	03-08-21	64	17-05-22	25	1	222	391	0	0	0	0	0	0	0	0	0	0	0	0	0	0	0	0	0	0	0	0	0	0	0	0	0	0	0	0	0	0	0	0	0	0	0	0	0	0	0
Fre3-14	3	Freyr	ME	03-08-21	64	17-05-22	25	1	222	391	0	0	0	0	0	0	0	0	0	0	0	0	0	0	0	0	0	0	0	0	0	0	0	0	0	0	0	0	0	0	0	0	0	0	0	0	0	0	0
Fre3-15	3	Freyr	ME	03-08-21	64	17-05-22	25	1	222	391	0	0	0	0	0	0	0	0	0	0	0	0	0	0	0	0	0	0	0	0	0	0	0	0	0	0	0	0	0	0	0	0	0	0	0	0	0	0	0
Fre3-16	3	Freyr	ME	03-08-21	64	17-05-22	25	1	222	391	0	0	0	14.2857	0	0	0	0	0	0	0	0	0	0	0	0	0	0	0	0	0	0	0	0	0	0	0	0	0	0	0	0	0	0	0	0	0	0	0
Fre3-18	3	Freyr	ME	03-08-21	64	17-05-22	26	0	222	391	2.94118	0	0	2.94118	0	0	0	0	0	0	0	0	0	0	2.94118	0	0	0	0	0	2.94118	0	0	0	0	0	0	0	0	0	0	0	0	0	2.94118	0	0	0	0
Fre3-19	3	Freyr	ME	03-08-21	64	17-05-22	26	0	222	391	0	0	0	2.5	0	2.5	0	0	0	0	0	0	0	0	2.5	0	0	0	0	0	0	0	0	0	0	0	0	0	0	0	0	0	0	0	2.5	0	0	0	0
Fre3-2	3	Freyr	ME	03-08-21	64	17-05-22	25	1	222	391	0	0	0	0	0	0	0	0	0	0	0	0	0	0	0	0	0	0	0	0	0	0	0	0	0	0	0	0	0	0	0	0	0	0	0	0	0	0	0
Fre3-20	3	Freyr	ME	03-08-21	64	17-05-22	26	0	222	391	0	0	0	0	0	0	0	0	0	0	0	0	0	0	0	0	0	0	0	0	0	0	0	0	0	0	0	0	0	0	0	0	0	0	0	0	0	0	0
Fre3-21	3	Freyr	ME	03-08-21	64	17-05-22	26	0	222	391	0	0	0	0	0	0	0	0	0	0	0	0	0	0	0	0	0	0	0	0	0	0	0	0	0	0	0	0	0	0	0	0	0	0	0	0	0	0	0
Fre3-25	3	Freyr	ME	03-08-21	64	17-05-22	26	1	222	391	0	0	0	0	0	0	0	0	0	0	0	0	11.1111	0	0	0	0	0	0	0	0	0	0	0	0	0	0	0	0	0	0	0	0	0	0	0	0	0	0
Fre3-27	3	Freyr	ME	03-08-21	64	17-05-22	26	1	222	391	0	0	0	0	0	0	0	0	0	0	0	0	0	0	0	0	0	0	0	0	0	0	0	0	0	0	0	0	0	0	0	0	0	0	0	0	0	0	0
Fre3-28	3	Freyr	ME	03-08-21	64	17-05-22	26	1	222	391	0	0	0	0	0	0	0	0	0	0	0	0	0	0	0	0	0	0	0	0	0	0	0	0	0	0	0	0	0	0	0	0	0	0	0	0	0	0	0
Fre3-29	3	Freyr	ME	03-08-21	64	17-05-22	26	1	222	391	0	0	0	0	0	0	0	0	0	0	0	0	0	0	0	0	0	0	0	0	0	0	0	0	0	0	0	0	0	0	0	0	0	0	0	0	0	0	0
Fre3-3	3	Freyr	ME	03-08-21	64	17-05-22	25	0	222	391	0	0	0	0	0	0	0	3.7037	0	0	0	0	3.7037	0	0	0	0	3.7037	0	0	0	3.7037	0	0	0	0	0	0	0	0	0	0	0	0	0	0	0	0	0
Fre3-31	3	Freyr	ME	03-08-21	64	17-05-22	26	1	222	391	0	0	0	0	0	0	0	0	0	0	0	0	0	0	0	0	0	0	0	0	0	0	0	0	0	0	0	0	0	0	0	0	0	0	0	0	0	0	0
Fre3-33	3	Freyr	ME	03-08-21	64	17-05-22	26	1	222	391	0	0	0	0	0	0	0	0	0	0	0	0	0	0	0	0	0	0	0	0	0	0	0	0	0	0	0	0	0	0	0	0	0	0	0	0	0	0	0
Fre3-35	3	Freyr	ME	03-08-21	64	17-05-22	26	1	222	391	0	0	0	0	16.6667	0	0	0	0	0	0	0	0	0	0	0	0	0	0	0	0	0	0	0	0	0	0	0	0	0	0	0	0	0	0	0	0	0	0
Fre3-37	3	Freyr	ME	03-08-21	64	18-05-22	28	1	222	391	0	0	0	0	0	0	0	0	0	0	0	0	0	0	0	0	25	0	0	0	0	0	0	0	0	0	0	0	0	0	0	0	0	0	0	0	0	0	0
Fre3-38	3	Freyr	ME	03-08-21	64	18-05-22	28	0	222	391	0	0	0	0	0	0	0	0	0	0	0	11.1111	0	0	0	0	0	0	0	0	0	0	0	0	0	0	0	0	0	0	0	0	0	0	0	0	0	0	0
Fre3-41	3	Freyr	ME	03-08-21	64	18-05-22	28	1	222	391	0	0	0	0	0	0	0	0	0	0	0	0	0	0	0	0	0	0	0	0	0	0	0	0	0	0	0	0	0	0	0	0	0	0	0	0	0	0	0
Fre3-43	3	Freyr	ME	03-08-21	64	18-05-22	28	1	222	391	0	0	0	0	0	0	0	0	0	0	0	0	0	0	0	0	0	0	0	0	0	0	0	0	0	0	0	0	0	0	0	0	0	0	0	0	0	0	0
Fre3-45	3	Freyr	ME	03-08-21	64	18-05-22	28	0	222	391	0	0	0	0	0	33.3333	0	0	0	0	0	0	0	0	0	0	0	0	0	0	0	0	0	0	0	0	0	0	0	0	0	0	0	0	0	0	0	0	0
Fre3-8	3	Freyr	ME	03-08-21	64	17-05-22	25	1	222	391	0	0	0	0	0	0	0	0	0	0	0	0	0	0	0	0	16.6667	0	0	0	0	0	0	0	0	0	0	0	0	0	0	0	0	0	0	0	0	0	0
Fre3-9	3	Freyr	ME	03-08-21	64	17-05-22	25	1	222	391	0	0	0	0	0	0	0	0	0	0	0	0	0	0	0	0	0	0	0	0	0	0	0	0	0	0	0	0	0	20	0	0	0	0	0	0	0	0	0
R1-1	1	Rochefort	ME	15-06-21	15	29-04-22	2	0	200	200	0	0	0	0	2.77778	0	0	2.77778	0	0	0	2.77778	2.77778	0	0	0	2.77778	2.77778	0	0	2.77778	0	0	0	0	0	0	0	0	0	0	0	0	0	0	0	0	0	0
R1-10	1	Rochefort	ME	15-06-21	15	29-04-22	2	0	200	200	0	0	0	0	6.25	0	0	0	0	0	6.25	6.25	0	0	0	0	6.25	0	0	0	0	0	0	0	0	0	0	0	0	0	0	0	0	0	0	0	0	0	0
R1-13	1	Rochefort	ME	15-06-21	15	29-04-22	2	0	200	200	5	0	0	0	5	0	0	5	0	0	0	5	5	0	0	0	5	0	0	0	0	0	0	0	0	0	0	0	0	0	0	0	0	0	0	0	0	0	0
R1-16	1	Rochefort	ME	15-06-21	15	29-04-22	2	0	200	200	0	0	0	4.34783	4.34783	0	0	0	0	0	0	4.34783	4.34783	0	0	0	4.34783	0	0	0	0	0	0	0	0	0	0	0	0	0	0	0	0	0	0	0	0	0	0
R1-19	1	Rochefort	ME	15-06-21	15	29-04-22	2	0	200	200	0	0	0	0	0	0	0	0	0	0	0	0	0	5.88235	0	0	5.88235	0	0	0	0	0	0	0	0	0	0	0	0	0	0	0	0	0	0	0	0	0	5.88235
R1-2	1	Rochefort	ME	15-06-21	15	29-04-22	2	0	200	200	0	0	0	0	3.57143	3.57143	0	3.57143	0	0	0	3.57143	0	3.57143	0	3.57143	3.57143	3.57143	0	0	0	3.57143	0	0	0	0	0	0	0	0	0	0	0	0	0	3.57143	0	0	0
R1-22	1	Rochefort	ME	15-06-21	15	29-04-22	2	1	200	200	0	0	0	0	0	0	0	0	0	0	0	7.14286	0	0	0	0	7.14286	0	0	0	7.14286	0	0	0	0	0	0	0	0	0	0	0	0	0	0	0	0	0	0
R1-23	1	Rochefort	ME	15-06-21	15	29-04-22	2	0	200	200	5	0	0	0	5	0	0	5	0	0	0	5	0	0	0	0	5	5	0	0	0	0	0	0	0	0	0	0	0	0	0	0	0	0	0	0	0	0	0
R1-24	1	Rochefort	ME	15-06-21	15	03-05-22	3	0	200	200	0	0	0	0	5.26316	0	0	0	0	0	0	5.26316	5.26316	0	0	0	5.26316	0	0	0	0	0	0	0	0	0	0	0	0	0	0	0	0	0	0	0	0	0	0
R1-3	1	Rochefort	ME	15-06-21	15	29-04-22	2	1	200	200	0	0	0	0	0	0	0	0	0	0	0	0	0	0	0	0	12.5	0	0	0	0	0	0	0	0	0	0	0	0	0	0	0	0	0	0	0	0	0	0
R1-4	1	Rochefort	ME	15-06-21	15	29-04-22	2	0	200	200	0	0	0	0	5	0	0	0	0	0	0	5	0	0	0	0	5	0	0	0	0	0	5	0	0	0	0	0	0	0	0	0	0	0	0	0	0	0	0
R1-7	1	Rochefort	ME	15-06-21	15	29-04-22	2	0	200	200	0	0	0	6.25	6.25	0	6.25	0	0	0	0	6.25	0	0	0	0	6.25	6.25	0	0	0	0	0	0	0	0	0	0	0	0	0	0	0	0	0	0	0	0	0
R2-1	2	Rochefort	ME	12-07-21	42	06-05-22	12	1	242	242	0	0	0	0	12.5	0	0	0	0	0	0	0	0	0	0	0	0	0	0	0	0	0	0	0	0	0	0	0	0	0	0	0	0	0	0	0	0	0	0
R2-11	2	Rochefort	ME	12-07-21	42	06-05-22	12	1	242	242	0	0	0	0	0	0	0	0	0	0	0	0	0	0	0	0	0	0	0	0	0	0	0	0	0	20	0	0	0	0	0	0	0	0	0	0	0	0	0
R2-13	2	Rochefort	ME	12-07-21	42	06-05-22	12	1	242	242	0	0	0	0	6.66667	0	0	0	0	0	0	0	0	0	0	0	6.66667	0	0	0	0	0	0	0	0	0	0	0	0	0	0	0	0	0	0	0	0	0	0
R2-15	2	Rochefort	ME	12-07-21	42	06-05-22	12	1	242	242	0	0	0	0	0	0	0	0	0	0	0	0	0	0	0	0	0	0	0	0	0	0	0	0	0	0	0	0	0	0	0	0	0	0	0	0	0	0	0
R2-17	2	Rochefort	ME	12-07-21	42	06-05-22	12	0	242	242	0	0	0	0	3.44828	3.44828	0	0	0	0	0	3.44828	0	0	0	0	0	3.44828	0	0	3.44828	3.44828	0	0	0	0	0	0	0	0	0	0	0	0	3.44828	3.44828	0	0	0
R2-21	2	Rochefort	ME	12-07-21	42	06-05-22	12	0	242	242	0	0	0	0	4.54545	4.54545	0	0	0	0	0	4.54545	0	0	0	0	4.54545	4.54545	0	0	0	0	0	0	0	4.54545	0	0	0	0	0	0	0	0	0	0	0	0	0
R2-23	2	Rochefort	ME	12-07-21	42	06-05-22	12	1	242	242	0	0	0	0	0	0	0	0	0	0	0	0	0	0	0	0	0	0	0	0	0	0	0	0	0	0	0	0	0	0	0	0	0	0	0	0	0	0	0
R2-25	2	Rochefort	ME	12-07-21	42	12-05-22	19	0	242	242	0	0	0	0	3.44828	3.44828	0	0	0	0	0	3.44828	0	0	0	0	3.44828	3.44828	3.44828	0	3.44828	0	0	0	0	0	0	0	0	0	3.44828	0	0	0	0	0	0	0	0
R2-3	2	Rochefort	ME	12-07-21	42	06-05-22	12	0	242	242	0	0	0	8.33333	8.33333	0	0	0	0	0	0	8.33333	0	8.33333	0	0	0	0	0	0	0	0	0	0	0	8.33333	0	0	0	0	0	0	0	0	0	0	0	0	0
R2-5	2	Rochefort	ME	12-07-21	42	06-05-22	12	1	242	242	0	0	0	0	11.1111	0	0	0	0	0	0	0	0	0	0	0	0	0	0	11.1111	0	0	0	0	0	0	0	0	0	0	0	0	0	0	0	0	0	0	0
R2-7	2	Rochefort	ME	12-07-21	42	06-05-22	12	0	242	242	0	0	0	0	4.34783	4.34783	0	0	0	0	0	0	0	0	0	0	0	0	0	0	4.34783	0	0	0	0	0	0	0	0	0	0	0	0	0	0	0	4.34783	0	0
R2-9	2	Rochefort	ME	12-07-21	42	06-05-22	12	1	242	242	0	0	0	0	0	0	0	0	0	0	0	0	0	0	0	0	0	0	0	0	0	0	0	0	0	0	0	0	0	0	0	0	0	0	0	0	0	0	0
R3-1	3	Rochefort	ME	10-08-21	71	17-05-22	23	0	224	224	0	0	0	0	4	4	0	4	0	0	0	4	4	0	0	0	4	4	0	0	0	0	0	0	0	0	0	0	0	0	4	0	0	0	0	0	4	0	0
R3-11	3	Rochefort	ME	10-08-21	71	17-05-22	23	0	224	224	0	0	0	0	0	10	0	0	0	0	0	0	10	10	0	0	0	0	0	0	0	0	0	0	0	0	0	0	0	0	0	0	0	0	0	0	0	0	0
R3-13	3	Rochefort	ME	10-08-21	71	17-05-22	23	0	224	224	0	0	0	0	0	4.16667	0	0	0	0	0	0	4.16667	0	0	0	4.16667	0	4.16667	0	0	0	0	0	0	0	0	0	0	0	0	0	0	0	0	0	0	4.16667	0
R3-15	3	Rochefort	ME	10-08-21	71	17-05-22	23	1	224	224	0	0	0	0	0	0	0	0	0	0	0	11.1111	0	0	0	0	11.1111	0	0	0	0	0	0	0	0	0	0	0	0	0	11.1111	0	0	0	0	0	0	0	0
R3-17	3	Rochefort	ME	10-08-21	71	17-05-22	23	1	224	224	0	0	0	0	0	9.09091	0	0	0	0	0	0	9.09091	0	0	0	9.09091	0	0	0	0	0	0	0	0	0	0	0	0	0	9.09091	0	0	0	0	0	0	0	0
R3-18	3	Rochefort	ME	10-08-21	71	17-05-22	23	1	224	224	0	0	0	0	9.09091	9.09091	0	0	0	0	0	0	0	0	0	0	9.09091	0	0	0	0	0	0	0	0	0	0	0	0	0	0	0	0	0	0	0	0	0	0
R3-2	3	Rochefort	ME	10-08-21	71	17-05-22	23	1	224	224	0	0	0	0	0	7.14286	0	0	0	0	0	0	7.14286	0	0	0	7.14286	0	7.14286	0	0	0	0	0	0	0	0	0	0	0	0	0	0	0	0	0	0	0	0
R3-21	3	Rochefort	ME	10-08-21	71	17-05-22	23	1	224	224	0	11.1111	0	0	0	0	0	0	0	0	0	0	0	0	0	0	0	0	0	11.1111	0	0	0	0	0	0	0	0	0	0	0	0	0	0	0	0	0	0	0
R3-22	3	Rochefort	ME	10-08-21	71	18-05-22	29	1	224	224	0	0	0	0	0	0	0	0	0	0	0	0	0	0	0	0	0	0	0	0	0	0	0	0	0	0	0	0	0	0	0	0	0	0	0	0	0	0	0
R3-5	3	Rochefort	ME	10-08-21	71	17-05-22	23	1	224	224	0	0	0	0	0	0	0	0	0	0	0	0	0	0	0	0	0	0	0	0	0	0	0	0	0	0	0	0	0	0	0	0	0	0	0	0	0	0	0
R3-7	3	Rochefort	ME	10-08-21	71	17-05-22	23	1	224	224	0	0	0	0	6.66667	6.66667	0	0	0	0	0	0	0	0	0	0	6.66667	0	0	6.66667	0	0	0	0	0	0	0	0	0	0	0	0	0	0	0	0	0	0	0
R3-9	3	Rochefort	ME	10-08-21	71	17-05-22	23	1	224	224	0	0	0	0	0	14.2857	0	0	0	0	0	0	0	0	0	0	14.2857	0	0	0	0	0	0	0	0	0	0	0	0	0	0	0	0	0	0	0	0	0	0
[truncated: 470 more columns]

## Sheet: Legend
Legend
wPO	weighted percentage of occurrence: within each sample, it is the prey item occurrence/total number of occurrences of all prey*100
ME	Myotis emarginatus
Rf	Rhinolophus ferrumequinum
CD	Collection Date expressed in days counted from the first collection day (first = 0); used for analyses
ED	Extraction Date expressed in days counted from the first extraction day (first = 0); used for analyses
NumberME	Number of adults and juveniles Myotis emarginatus
ColonySize	Number of adults and juveniles Myotis emarginatus and Rhinolophus ferrumequinum
