# Supplementary material for: All-you-can-eat buffet: A spider-specialized bat species (Myotis emarginatus) turns into a pest fly eater around cattle
Source: PLoS One. 2024 May 8;19(5):e0302028. doi: 10.1371/journal.pone.0302028 (PMC11078406; doi:10.1371/journal.pone.0302028)
Supplement: S3 Table — The legend of the column names and color code are detailed in the second sheet of the file. (XLSX) [file pone.0302028.s007.xlsx]

## Sheet: TaxaOccurrence
TaxaID	NumOcc	IDlevel	lifeMode/lifeStage	Belgium	Wallonia	Biblio	NumObs	Status	Origin	Remark
k__Animalia.p__Arthropoda.c__Arachnida.o__Araneae	5	4		y		1
k__Animalia.p__Arthropoda.c__Arachnida.o__Araneae.f__Agelenidae.g__Tegenaria.s__Tegenaria.domestica	3	7	funnel_web	y	y	1	113	relatively common	native
k__Animalia.p__Arthropoda.c__Arachnida.o__Araneae.f__Agelenidae.g__Tegenaria.s__Tegenaria.ferruginea	2	7	funnel_web	y	y	1	82	relatively common	native
k__Animalia.p__Arthropoda.c__Arachnida.o__Araneae.f__Anyphaenidae.g__Anyphaena.s__Anyphaena.accentuata	41	7	sac_Any	y	y	1	2866	common	native
k__Animalia.p__Arthropoda.c__Arachnida.o__Araneae.f__Araneidae.g__Araneus.s__Araneus.angulatus	43	7	orb_weaver_Ara	y	y	1	390	rare	native
k__Animalia.p__Arthropoda.c__Arachnida.o__Araneae.f__Araneidae.g__Araneus.s__Araneus.diadematus	29	7	orb_weaver_Ara	y	y	1	25893	common	native
k__Animalia.p__Arthropoda.c__Arachnida.o__Araneae.f__Araneidae.g__Araneus.s__Araneus.sturmi	4	7	orb_weaver_Ara	y	y	1	44	relatively common	native
k__Animalia.p__Arthropoda.c__Arachnida.o__Araneae.f__Araneidae.g__Araneus.s__Araneus.triguttatus	26	7	orb_weaver_Ara	y	y	1	65	relatively common	native
k__Animalia.p__Arthropoda.c__Arachnida.o__Araneae.f__Araneidae.g__Araniella.s__Araniella.alpica	1	7	orb_weaver_Ara	n	n	1, 2
k__Animalia.p__Arthropoda.c__Arachnida.o__Araneae.f__Araneidae.g__Araniella.s__Araniella.cucurbitina	11	7	orb_weaver_Ara	y	y	1	238	common	native
k__Animalia.p__Arthropoda.c__Arachnida.o__Araneae.f__Araneidae.g__Araniella.s__Araniella.opisthographa	8	7	orb_weaver_Ara	y	y	1	61	common	native
k__Animalia.p__Arthropoda.c__Arachnida.o__Araneae.f__Araneidae.g__Cyclosa.s__Cyclosa.conica	50	7	orb_weaver_Ara	y	y	1	561	relatively common	native
k__Animalia.p__Arthropoda.c__Arachnida.o__Araneae.f__Araneidae.g__Gibbaranea.s__Gibbaranea.gibbosa	44	7	orb_weaver_Ara	y	y	1	888	relatively common	native
k__Animalia.p__Arthropoda.c__Arachnida.o__Araneae.f__Araneidae.g__Larinioides.s__Larinioides.patagiatus	9	7	orb_weaver_Ara	y	y	1	?	relatively common	native
k__Animalia.p__Arthropoda.c__Arachnida.o__Araneae.f__Araneidae.g__Larinioides.s__Larinioides.sclopetarius	12	7	orb_weaver_Ara	y	y	1	747	relatively common	native
k__Animalia.p__Arthropoda.c__Arachnida.o__Araneae.f__Araneidae.g__Leviellus.s__Leviellus.stroemi	1	7	orb_weaver_Ara	y	y	1	1	very rare	native
k__Animalia.p__Arthropoda.c__Arachnida.o__Araneae.f__Araneidae.g__Nuctenea.s__Nuctenea.umbratica	77	7	orb_weaver_Ara	y	y	1	7543	relatively common	native
k__Animalia.p__Arthropoda.c__Arachnida.o__Araneae.f__Araneidae.g__Zilla.s__Zilla.diodia	43	7	orb_weaver_Ara	y	y	1	1480	relatively common	native
k__Animalia.p__Arthropoda.c__Arachnida.o__Araneae.f__Araneidae.g__Zygiella.s__Zygiella.atrica	3	7	orb_weaver_Ara	y	y	1	30	rare	native
k__Animalia.p__Arthropoda.c__Arachnida.o__Araneae.f__Araneidae.g__Zygiella.s__Zygiella.x.notata	10	7	orb_weaver_Ara	y	y	1	3205	common	native
k__Animalia.p__Arthropoda.c__Arachnida.o__Araneae.f__Clubionidae.g__Clubiona.s__Clubiona.brevipes	19	7	sac_Clu	y	n	1	35	common	native
k__Animalia.p__Arthropoda.c__Arachnida.o__Araneae.f__Clubionidae.g__Clubiona.s__Clubiona.comta	23	7	sac_Clu	y	y	1	?	common	native
k__Animalia.p__Arthropoda.c__Arachnida.o__Araneae.f__Clubionidae.g__Clubiona.s__Clubiona.corticalis	4	7	sac_Clu	y	y	1	?	common	native
k__Animalia.p__Arthropoda.c__Arachnida.o__Araneae.f__Clubionidae.g__Clubiona.s__Clubiona.pallidula	10	7	sac_Clu	y	y	1	?	common	native
k__Animalia.p__Arthropoda.c__Arachnida.o__Araneae.f__Clubionidae.g__Clubiona.s__Clubiona.terrestris	1	7	sac_Clu	y	y	1	66	common	native
k__Animalia.p__Arthropoda.c__Arachnida.o__Araneae.f__Dictynidae.g__Argyroneta.s__Argyroneta.aquatica	5	7	mesh_web	y	y	1, 2	129	rare	native
k__Animalia.p__Arthropoda.c__Arachnida.o__Araneae.f__Dictynidae.g__Dictyna.s__Dictyna.pusilla	1	7	mesh_web	y	y	2	?	rare	native
k__Animalia.p__Arthropoda.c__Arachnida.o__Araneae.f__Dictynidae.g__Lathys.s__Lathys.humilis	8	7	mesh_web	y	n	1	99	relatively common	native
k__Animalia.p__Arthropoda.c__Arachnida.o__Araneae.f__Dictynidae.g__Nigma.s__Nigma.flavescens	4	7	mesh_web	y	y	1	935	common	native
k__Animalia.p__Arthropoda.c__Arachnida.o__Araneae.f__Gnaphosidae.g__Scotophaeus.s__Scotophaeus.blackwalli	2	7	ground	y	y	1	30	relatively common	native
k__Animalia.p__Arthropoda.c__Arachnida.o__Araneae.f__Linyphiidae.g__Neriene.s__Neriene.emphana	5	7	sheet_weaver	y	y	1	24	relatively common	native
k__Animalia.p__Arthropoda.c__Arachnida.o__Araneae.f__Linyphiidae.g__Neriene.s__Neriene.montana	1	7	sheet_weaver	y	y	1	?	common	native
k__Animalia.p__Arthropoda.c__Arachnida.o__Araneae.f__Linyphiidae.g__Neriene.s__Neriene.radiata	2	7	sheet_weaver	y	y	1	8	rare	native
k__Animalia.p__Arthropoda.c__Arachnida.o__Araneae.f__Linyphiidae.g__Tenuiphantes.s__Tenuiphantes.tenuis	1	7	sheet_weaver	y	y	1	739	common	native
k__Animalia.p__Arthropoda.c__Arachnida.o__Araneae.f__Linyphiidae.g__Trematocephalus.s__Trematocephalus.cristatus	3	7	sheet_weaver	y	y	1	24	relatively common	native
k__Animalia.p__Arthropoda.c__Arachnida.o__Araneae.f__Mimetidae.g__Ero.s__Ero.aphana	2	7	pirate	y	y	1	178	relatively common	native
k__Animalia.p__Arthropoda.c__Arachnida.o__Araneae.f__Philodromidae.g__Philodromus.s__Philodromus.albidus	7	7	running_crab	y	y	1	51	relatively common	native
k__Animalia.p__Arthropoda.c__Arachnida.o__Araneae.f__Philodromidae.g__Philodromus.s__Philodromus.aureolus	3	7	running_crab	y	y	1	87	common	native
k__Animalia.p__Arthropoda.c__Arachnida.o__Araneae.f__Philodromidae.g__Philodromus.s__Philodromus.collinus	3	7	running_crab	y	y	1	40	common	native
k__Animalia.p__Arthropoda.c__Arachnida.o__Araneae.f__Philodromidae.g__Philodromus.s__Philodromus.dispar	2	7	running_crab	y	y	1	1751	common	native
k__Animalia.p__Arthropoda.c__Arachnida.o__Araneae.f__Philodromidae.g__Philodromus.s__Philodromus.margaritatus	1	7	running_crab	y	y	1	584	rare	native
k__Animalia.p__Arthropoda.c__Arachnida.o__Araneae.f__Philodromidae.g__Philodromus.s__Philodromus.praedatus	5	7	running_crab	y	y	1	23	relatively common	native
k__Animalia.p__Arthropoda.c__Arachnida.o__Araneae.f__Pholcidae.g__Pholcus.s__Pholcus.phalangioides	3	7	cellar	y	y	1	?	common	native
k__Animalia.p__Arthropoda.c__Arachnida.o__Araneae.f__Salticidae.g__Ballus.s__Ballus.chalybeius	1	7	zebra	y	y	1	884	relatively common	native
k__Animalia.p__Arthropoda.c__Arachnida.o__Araneae.f__Salticidae.g__Marpissa.s__Marpissa.muscosa	1	7	zebra	y	y	1	10094	relatively common	native
k__Animalia.p__Arthropoda.c__Arachnida.o__Araneae.f__Salticidae.g__Salticus.s__Salticus.zebraneus	1	7	zebra	y	y	1	?	relatively common	native
k__Animalia.p__Arthropoda.c__Arachnida.o__Araneae.f__Tetragnathidae.g__Metellina.s__Metellina.mengei	6	7	orb_weaver_Tet	y	y	1	349	common	native
k__Animalia.p__Arthropoda.c__Arachnida.o__Araneae.f__Tetragnathidae.g__Metellina.s__Metellina.merianae	2	7	orb_weaver_Tet	y	y	1	?	relatively common	native
k__Animalia.p__Arthropoda.c__Arachnida.o__Araneae.f__Tetragnathidae.g__Metellina.s__Metellina.segmentata	13	7	orb_weaver_Tet	y	y	1	268	common	native
k__Animalia.p__Arthropoda.c__Arachnida.o__Araneae.f__Tetragnathidae.g__Tetragnatha.s__Tetragnatha.dearmata	2	7	orb_weaver_Tet	y	y	1	1	very rare	native
k__Animalia.p__Arthropoda.c__Arachnida.o__Araneae.f__Tetragnathidae.g__Tetragnatha.s__Tetragnatha.montana	33	7	orb_weaver_Tet	y	y	1	184	common	native
k__Animalia.p__Arthropoda.c__Arachnida.o__Araneae.f__Tetragnathidae.g__Tetragnatha.s__Tetragnatha.nigrita	8	7	orb_weaver_Tet	y	y	1	25	relatively common	native
k__Animalia.p__Arthropoda.c__Arachnida.o__Araneae.f__Tetragnathidae.g__Tetragnatha.s__Tetragnatha.obtusa	16	7	orb_weaver_Tet	y	y	1	65	relatively common	native
k__Animalia.p__Arthropoda.c__Arachnida.o__Araneae.f__Theridiidae.g__Anelosimus.s__Anelosimus.vittatus	23	7	tangle_web	y	y	1	506	common	native
k__Animalia.p__Arthropoda.c__Arachnida.o__Araneae.f__Theridiidae.g__Dipoena.s__Dipoena.melanogaster	3	7	tangle_web	y	y	1	81	rare	native
k__Animalia.p__Arthropoda.c__Arachnida.o__Araneae.f__Theridiidae.g__Enoplognatha	7	6	tangle_web	y		1
k__Animalia.p__Arthropoda.c__Arachnida.o__Araneae.f__Theridiidae.g__Episinus.s__Episinus.maculipes	20	7	tangle_web	y	y	1	?	very rare	native
k__Animalia.p__Arthropoda.c__Arachnida.o__Araneae.f__Theridiidae.g__Paidiscura.s__Paidiscura.pallens	7	7	tangle_web	y	y	1	465	common	native
k__Animalia.p__Arthropoda.c__Arachnida.o__Araneae.f__Theridiidae.g__Parasteatoda.s__Parasteatoda.lunata	5	7	tangle_web	y	y	1	337	relatively common	native
k__Animalia.p__Arthropoda.c__Arachnida.o__Araneae.f__Theridiidae.g__Parasteatoda.s__Parasteatoda.tepidariorum	2	7	tangle_web	y	y	1	492	common	native
k__Animalia.p__Arthropoda.c__Arachnida.o__Araneae.f__Theridiidae.g__Platnickina.s__Platnickina.tincta	16	7	tangle_web	y	y	1	197	common	native
k__Animalia.p__Arthropoda.c__Arachnida.o__Araneae.f__Theridiidae.g__Steatoda.s__Steatoda.bipunctata	2	7	tangle_web	y	y	1	1281	common	native
k__Animalia.p__Arthropoda.c__Arachnida.o__Araneae.f__Theridiidae.g__Theridion.s__Theridion.familiare	1	7	tangle_web	y	n	2	0	rare	native
k__Animalia.p__Arthropoda.c__Arachnida.o__Araneae.f__Theridiidae.g__Theridion.s__Theridion.mystaceum	6	7	tangle_web	y	y	1	15	relatively common	native
k__Animalia.p__Arthropoda.c__Arachnida.o__Araneae.f__Theridiidae.g__Theridion.s__Theridion.pinastri	12	7	tangle_web	y	y	1	22	relatively common	native
k__Animalia.p__Arthropoda.c__Arachnida.o__Araneae.f__Theridiidae.g__Theridion.s__Theridion.varians	11	7	tangle_web	y	y	1	146	common	native
k__Animalia.p__Arthropoda.c__Arachnida.o__Araneae.f__Thomisidae.g__Diaea.s__Diaea.dorsata	10	7	crab	y	y	1	?	relatively common	native
k__Animalia.p__Arthropoda.c__Arachnida.o__Araneae.f__Thomisidae.g__Pistius.s__Pistius.truncatus	1	7	crab	y	y	1	?	rare	native
k__Animalia.p__Arthropoda.c__Arachnida.o__Araneae.f__Thomisidae.g__Synema.s__Synema.globosum	2	7	crab	y	y	1	?	relatively common	native
k__Animalia.p__Arthropoda.c__Arachnida.o__Araneae.f__Thomisidae.g__Xysticus.s__Xysticus.lanio	16	7	crab	y	y	1	?	relatively common	native
k__Animalia.p__Arthropoda.c__Arachnida.o__Araneae.f__Uloboridae.g__Hyptiotes.s__Hyptiotes.paradoxus	13	7	orb_weaver_Ulo	y	y	1	?	rare	native
k__Animalia.p__Arthropoda.c__Arachnida.o__Sarcoptiformes	10	4
k__Animalia.p__Arthropoda.c__Arachnida.o__Sarcoptiformes.f__Acaridae	46	5
k__Animalia.p__Arthropoda.c__Arachnida.o__Sarcoptiformes.f__Acaridae.g__Tyrophagus	1	6
k__Animalia.p__Arthropoda.c__Arachnida.o__Sarcoptiformes.f__Hermanniidae.g__Hermannia.s__Hermannia.gibba	1	7
k__Animalia.p__Arthropoda.c__Arachnida.o__Sarcoptiformes.f__Micreremidae.g__Micreremus.s__Micreremus.brevipes	1	7
k__Animalia.p__Arthropoda.c__Arachnida.o__Trombidiformes.f__Ereynetidae	2	5		y		1
k__Animalia.p__Arthropoda.c__Diplopoda.o__Julida.f__Julidae.g__Tachypodoiulus.s__Tachypodoiulus.niger	1	7		y	y	1	1418	common	native
k__Animalia.p__Arthropoda.c__Insecta.o__Blattodea	1	4		y		1
k__Animalia.p__Arthropoda.c__Insecta.o__Blattodea.f__Ectobiidae.g__Ectobius	6	6		y		1
k__Animalia.p__Arthropoda.c__Insecta.o__Coleoptera.f__Attelabidae.g__Deporaus.s__Deporaus.betulae	1	7		y	y	1	729	common	native
k__Animalia.p__Arthropoda.c__Insecta.o__Coleoptera.f__Cantharidae.g__Cantharis.s__Cantharis.cryptica	1	7		y	y	1	987	undetermined	native
k__Animalia.p__Arthropoda.c__Insecta.o__Coleoptera.f__Cantharidae.g__Cantharis.s__Cantharis.decipiens	1	7		y	y	1	1181	common	native
k__Animalia.p__Arthropoda.c__Insecta.o__Coleoptera.f__Cantharidae.g__Cantharis.s__Cantharis.nigricans	1	7		y	y	1	871	relatively common	native
k__Animalia.p__Arthropoda.c__Insecta.o__Coleoptera.f__Cantharidae.g__Cantharis.s__Cantharis.pellucida	1	7		y	y	1	1229	common	native
k__Animalia.p__Arthropoda.c__Insecta.o__Coleoptera.f__Cantharidae.g__Rhagonycha.s__Rhagonycha.lignosa	5	7		y	y	1	266	common	native
k__Animalia.p__Arthropoda.c__Insecta.o__Coleoptera.f__Cantharidae.g__Rhagonycha.s__Rhagonycha.lutea	2	7		y	y	1	30	relatively common	native
k__Animalia.p__Arthropoda.c__Insecta.o__Coleoptera.f__Cerambycidae.g__Anaesthetis.s__Anaesthetis.testacea	1	7		y	y	1	31	very rare	native
k__Animalia.p__Arthropoda.c__Insecta.o__Coleoptera.f__Chrysomelidae.g__Agelastica.s__Agelastica.alni	2	7		y	y	1	15630	common	native
k__Animalia.p__Arthropoda.c__Insecta.o__Coleoptera.f__Chrysomelidae.g__Smaragdina.s__Smaragdina.aurita	1	7		y	y	1	43	relatively common	native
k__Animalia.p__Arthropoda.c__Insecta.o__Coleoptera.f__Coccinellidae	4	5		y		1
k__Animalia.p__Arthropoda.c__Insecta.o__Coleoptera.f__Coccinellidae.g__Anisosticta.s__Anisosticta.novemdecimpunctata	3	7		y	y	1	1129	relatively common	native
k__Animalia.p__Arthropoda.c__Insecta.o__Coleoptera.f__Coccinellidae.g__Scymnus.s__Scymnus.limbatus	2	7		y	n	1.2	4	relatively common	native
k__Animalia.p__Arthropoda.c__Insecta.o__Coleoptera.f__Curculionidae.g__Ips.s__Ips.typographus	1	7		y	y	1	291	common	native
k__Animalia.p__Arthropoda.c__Insecta.o__Coleoptera.f__Curculionidae.g__Magdalis.s__Magdalis.flavicornis	1	7		y	y	1	12	relatively common	native
k__Animalia.p__Arthropoda.c__Insecta.o__Coleoptera.f__Curculionidae.g__Phyllobius.s__Phyllobius.argentatus	1	7		y	y	1	100	common	native
k__Animalia.p__Arthropoda.c__Insecta.o__Coleoptera.f__Curculionidae.g__Phyllobius.s__Phyllobius.betulinus	1	7		y	y	1	49	relatively common	native
k__Animalia.p__Arthropoda.c__Insecta.o__Coleoptera.f__Curculionidae.g__Polydrusus.s__Polydrusus.cervinus	4	7		y	y	1	629	relatively common	native
k__Animalia.p__Arthropoda.c__Insecta.o__Coleoptera.f__Curculionidae.g__Polydrusus.s__Polydrusus.formosus	2	7		y	y	1	4218	undetermined	native
k__Animalia.p__Arthropoda.c__Insecta.o__Coleoptera.f__Curculionidae.g__Polydrusus.s__Polydrusus.pallidus	3	7		y	y	1	9	relatively common	native
k__Animalia.p__Arthropoda.c__Insecta.o__Coleoptera.f__Curculionidae.g__Polydrusus.s__Polydrusus.pterygomalis	1	7		y	y	1	64	relatively common	native
k__Animalia.p__Arthropoda.c__Insecta.o__Coleoptera.f__Curculionidae.g__Polydrusus.s__Polydrusus.tereticollis	1	7		y	y	1	57	undetermined	native
k__Animalia.p__Arthropoda.c__Insecta.o__Coleoptera.f__Curculionidae.g__Rhamphus.s__Rhamphus.oxyacanthae	1	7		y	y	1	120	relatively common	native
k__Animalia.p__Arthropoda.c__Insecta.o__Coleoptera.f__Curculionidae.g__Trypodendron.s__Trypodendron.domesticum	1	7		y	y	1	22	undetermined	native
k__Animalia.p__Arthropoda.c__Insecta.o__Coleoptera.f__Curculionidae1	2	5		y		1
k__Animalia.p__Arthropoda.c__Insecta.o__Coleoptera.f__Curculionidae2	1	5		y		3
k__Animalia.p__Arthropoda.c__Insecta.o__Coleoptera.f__Elateridae.g__Athous.s__Athous.haemorrhoidalis	2	7		y	y	1	5907	common	native
k__Animalia.p__Arthropoda.c__Insecta.o__Coleoptera.f__Elateridae.g__Athous.s__Athous.subfuscus	6	7		y	y	1	241	common	native
k__Animalia.p__Arthropoda.c__Insecta.o__Coleoptera.f__Elateridae.g__Athous.s__Athous.vittatus	7	7		y	y	1	78	common	native
k__Animalia.p__Arthropoda.c__Insecta.o__Coleoptera.f__Elateridae.g__Denticollis.s__Denticollis.linearis	18	7		y	y	1	837	common	native
k__Animalia.p__Arthropoda.c__Insecta.o__Coleoptera.f__Elateridae.g__Melanotus	1	6		y		1
k__Animalia.p__Arthropoda.c__Insecta.o__Coleoptera.f__Elateridae.g__Melanotus.s__Melanotus.rufipes	5	7		y	y	1	?	relatively common	native	synonym name of M. villosus
k__Animalia.p__Arthropoda.c__Insecta.o__Coleoptera.f__Elateridae.g__Melanotus.s__Melanotus.villosus	1	7		y	y	1	?	relatively common	native
k__Animalia.p__Arthropoda.c__Insecta.o__Coleoptera.f__Geotrupidae.g__Odonteus.s__Odonteus.armiger	3	7		y	y	1	218	very rare	native
k__Animalia.p__Arthropoda.c__Insecta.o__Coleoptera.f__Lampyridae.g__Lamprohiza.s__Lamprohiza.splendidula	1	7		y	y	1	2107	rare	native
k__Animalia.p__Arthropoda.c__Insecta.o__Coleoptera.f__Mycetophagidae.g__Litargus.s__Litargus.connexus	1	7		y	y	1	209	relatively common	native
k__Animalia.p__Arthropoda.c__Insecta.o__Coleoptera.f__Nitidulidae.g__Brassicogethes.s__Brassicogethes.aeneus	2	7		y	y	1	93	relatively common	native
k__Animalia.p__Arthropoda.c__Insecta.o__Coleoptera.f__Nitidulidae.g__Cryptarcha.s__Cryptarcha.strigata	1	7		y	n	1, 2	15	relatively common	native
k__Animalia.p__Arthropoda.c__Insecta.o__Coleoptera.f__Ptinidae.g__Anobium.s__Anobium.costatum	1	7		y	y	1, 2	3	relatively common	native
k__Animalia.p__Arthropoda.c__Insecta.o__Coleoptera.f__Ptinidae.g__Anobium.s__Anobium.fulvicorne	1	7		y	y	1	17	relatively common	native
k__Animalia.p__Arthropoda.c__Insecta.o__Coleoptera.f__Ptinidae.g__Xestobium.s__Xestobium.plumbeum	1	7		y	y	1	72	relatively common	native
k__Animalia.p__Arthropoda.c__Insecta.o__Coleoptera.f__Salpingidae.g__Salpingus.s__Salpingus.planirostris	1	7		y	y	1, 2	?	relatively common	native
k__Animalia.p__Arthropoda.c__Insecta.o__Coleoptera.f__Salpingidae.g__Salpingus.s__Salpingus.ruficollis	1	7		y	y	1	44	relatively common	native
k__Animalia.p__Arthropoda.c__Insecta.o__Coleoptera.f__Scarabaeidae.g__Acrossus.s__Acrossus.rufipes	2	7		y	y	1, 5	458	relatively common	native	Aphodius rufipes is the right name
k__Animalia.p__Arthropoda.c__Insecta.o__Coleoptera.f__Scarabaeidae.g__Amphimallon.s__Amphimallon.solstitiale	14	7		y	y	1	4899	relatively common	native
k__Animalia.p__Arthropoda.c__Insecta.o__Coleoptera.f__Scarabaeidae.g__Serica	1	6		y		1
k__Animalia.p__Arthropoda.c__Insecta.o__Coleoptera.f__Scarabaeidae.g__Serica.s__Serica.brunnea	3	7		y	y	1	3369	relatively common	native
k__Animalia.p__Arthropoda.c__Insecta.o__Coleoptera.f__Scarabaeidae.g__Volinus.s__Volinus.sticticus	2	7		y	y	1	1	undetermined	native
k__Animalia.p__Arthropoda.c__Insecta.o__Coleoptera.f__Scirtidae.g__Elodes.s__Elodes.pseudominuta	1	7		y	n	1, 2	1	common	native
k__Animalia.p__Arthropoda.c__Insecta.o__Coleoptera.f__Staphylinidae.g__Aleochara.s__Aleochara.bipustulata	1	7		y	y	1	13	relatively common	native
k__Animalia.p__Arthropoda.c__Insecta.o__Coleoptera.f__Staphylinidae.g__Aloconota.s__Aloconota.gregaria	1	7		y	n	1	3	relatively common	native
k__Animalia.p__Arthropoda.c__Insecta.o__Coleoptera.f__Staphylinidae.g__Heterothops	2	7		y		1
k__Animalia.p__Arthropoda.c__Insecta.o__Coleoptera.f__Staphylinidae.g__Plataraea.s__Plataraea.brunnea	1	7		y	y	1	8	undetermined	native
k__Animalia.p__Arthropoda.c__Insecta.o__Coleoptera.f__Tenebrionidae.g__Lagria.s__Lagria.atripes	34	7		y	y	1	65	relatively common	native
k__Animalia.p__Arthropoda.c__Insecta.o__Coleoptera.f__Tenebrionidae.g__Lagria.s__Lagria.hirta	20	7		y	y	1	928	relatively common	native
k__Animalia.p__Arthropoda.c__Insecta.o__Diptera	31	4		y		1
k__Animalia.p__Arthropoda.c__Insecta.o__Diptera.f__Anisopodidae.g__Sylvicola.s__Sylvicola.cinctus	3	7		y	y	1	20	common	native
k__Animalia.p__Arthropoda.c__Insecta.o__Diptera.f__Anisopodidae.g__Sylvicola.s__Sylvicola.punctatus	2	7		y	y	1	139	common	native
k__Animalia.p__Arthropoda.c__Insecta.o__Diptera.f__Anthomyiidae.g__Botanophila	1	6		y		1
k__Animalia.p__Arthropoda.c__Insecta.o__Diptera.f__Anthomyiidae.g__Delia.s__Delia.platura	3	7		y	y	1	29	common	native
k__Animalia.p__Arthropoda.c__Insecta.o__Diptera.f__Anthomyiidae.g__Hylemya.s__Hylemya.variata	1	7		y	y	1	7	common	native
k__Animalia.p__Arthropoda.c__Insecta.o__Diptera.f__Asilidae.g__Dioctria.s__Dioctria.linearis	2	7		y	y	1	719	relatively common	native
k__Animalia.p__Arthropoda.c__Insecta.o__Diptera.f__Bibionidae.g__Bibio	1	6		y		1
k__Animalia.p__Arthropoda.c__Insecta.o__Diptera.f__Calliphoridae.g__Calliphora.s__Calliphora.vomitoria	1	7		y	y	1	287	common	native
k__Animalia.p__Arthropoda.c__Insecta.o__Diptera.f__Cecidomyiidae.g__Rhopalomyia	1	6		y		1
k__Animalia.p__Arthropoda.c__Insecta.o__Diptera.f__Cecidomyiidae1	3	5		y		1
k__Animalia.p__Arthropoda.c__Insecta.o__Diptera.f__Cecidomyiidae2	9	5		y		1
k__Animalia.p__Arthropoda.c__Insecta.o__Diptera.f__Ceratopogonidae.g__Culicoides.s__Culicoides.punctatus	1	7		n		1, 2	0	undetermined	native
k__Animalia.p__Arthropoda.c__Insecta.o__Diptera.f__Ceratopogonidae.g__Forcipomyia.s__Forcipomyia.bipunctata	1	7		y	y	1, 2	0	common	native
k__Animalia.p__Arthropoda.c__Insecta.o__Diptera.f__Ceratopogonidae.g__Forcipomyia.s__Forcipomyia.nigra	1	7		y	y	1, 2	0	common	native
k__Animalia.p__Arthropoda.c__Insecta.o__Diptera.f__Chironomidae	6	5		y		1
k__Animalia.p__Arthropoda.c__Insecta.o__Diptera.f__Chironomidae.g__Ablabesmyia.s__Ablabesmyia.longistyla	2	7		y	y	2
k__Animalia.p__Arthropoda.c__Insecta.o__Diptera.f__Chironomidae.g__Bryophaenocladius	2	6		n		1, 2
k__Animalia.p__Arthropoda.c__Insecta.o__Diptera.f__Chironomidae.g__Chironomus	3	6		y		1
k__Animalia.p__Arthropoda.c__Insecta.o__Diptera.f__Chironomidae.g__Cricotopus.s__Cricotopus.annulator	5	7		y	n	2
k__Animalia.p__Arthropoda.c__Insecta.o__Diptera.f__Chironomidae.g__Cryptochironomus.s__Cryptochironomus.albofasciatus	1	7		n		1, 2
k__Animalia.p__Arthropoda.c__Insecta.o__Diptera.f__Chironomidae.g__Cryptochironomus.s__Cryptochironomus.supplicans	1	7		n		1, 2
k__Animalia.p__Arthropoda.c__Insecta.o__Diptera.f__Chironomidae.g__Dicrotendipes.s__Dicrotendipes.nervosus	2	7		n		1, 2
k__Animalia.p__Arthropoda.c__Insecta.o__Diptera.f__Chironomidae.g__Gymnometriocnemus.s__Gymnometriocnemus.subnudus	1	7		y	n	1, 2
k__Animalia.p__Arthropoda.c__Insecta.o__Diptera.f__Chironomidae.g__Limnophyes.s__Limnophyes.minimus	1	7		y	n	1, 2
k__Animalia.p__Arthropoda.c__Insecta.o__Diptera.f__Chironomidae.g__Micropsectra.s__Micropsectra.atrofasciata	1	7		y	n	1, 2	1	relatively common	native
k__Animalia.p__Arthropoda.c__Insecta.o__Diptera.f__Chironomidae.g__Micropsectra.s__Micropsectra.notescens	1	7		n		1, 2
k__Animalia.p__Arthropoda.c__Insecta.o__Diptera.f__Chironomidae.g__Microtendipes.s__Microtendipes.pedellus	5	7		y	y	1, 2	23	undetermined	native
k__Animalia.p__Arthropoda.c__Insecta.o__Diptera.f__Chironomidae.g__Orthocladius.s__Orthocladius.oblidens	1	7		y	n	1, 2
k__Animalia.p__Arthropoda.c__Insecta.o__Diptera.f__Chironomidae.g__Orthocladius1	1	6		y		1
k__Animalia.p__Arthropoda.c__Insecta.o__Diptera.f__Chironomidae.g__Orthocladius2	1	6		y		1
k__Animalia.p__Arthropoda.c__Insecta.o__Diptera.f__Chironomidae.g__Paracricotopus	1	6		y	y	2
k__Animalia.p__Arthropoda.c__Insecta.o__Diptera.f__Chironomidae.g__Paratendipes.s__Paratendipes.albimanus	4	7		y	y	2
k__Animalia.p__Arthropoda.c__Insecta.o__Diptera.f__Chironomidae.g__Phaenopsectra.s__Phaenopsectra.flavipes	2	7		y	n	1, 2	1	undetermined	native
k__Animalia.p__Arthropoda.c__Insecta.o__Diptera.f__Chironomidae.g__Polypedilum.s__Polypedilum.nubeculosum	2	7		y	n	1, 2
k__Animalia.p__Arthropoda.c__Insecta.o__Diptera.f__Chironomidae.g__Polypedilum.s__Polypedilum.scalaenum	1	7		y	y	2
k__Animalia.p__Arthropoda.c__Insecta.o__Diptera.f__Chironomidae.g__Smittia.s__Smittia.stercoraria	1	7		n		1, 2
k__Animalia.p__Arthropoda.c__Insecta.o__Diptera.f__Chironomidae.g__Stenochironomus.s__Stenochironomus.gibbus	2	7		y	y	1, 2	2	undetermined	native
k__Animalia.p__Arthropoda.c__Insecta.o__Diptera.f__Chironomidae.g__Tanytarsus.s__Tanytarsus.brundini	5	7		n		1, 2
k__Animalia.p__Arthropoda.c__Insecta.o__Diptera.f__Chironomidae.g__Tanytarsus.s__Tanytarsus.eminulus	1	7		y	n	1, 2
k__Animalia.p__Arthropoda.c__Insecta.o__Diptera.f__Chironomidae.g__Thienemanniella.s__Thienemanniella.vittata	3	7		n		2
k__Animalia.p__Arthropoda.c__Insecta.o__Diptera.f__Chironomidae.g__Virgatanytarsus.s__Virgatanytarsus.arduennensis	1	7		y	y	2
k__Animalia.p__Arthropoda.c__Insecta.o__Diptera.f__Chloropidae.g__Oscinella	1	6		y	n	2
k__Animalia.p__Arthropoda.c__Insecta.o__Diptera.f__Chloropidae.g__Thaumatomyia.s__Thaumatomyia.notata	4	7		y	y	1	238	relatively common	native
k__Animalia.p__Arthropoda.c__Insecta.o__Diptera.f__Culicidae.g__Culex	5	6		y		1
k__Animalia.p__Arthropoda.c__Insecta.o__Diptera.f__Culicidae.g__Culiseta	1	6		y		1
k__Animalia.p__Arthropoda.c__Insecta.o__Diptera.f__Dolichopodidae.g__Neurigona.s__Neurigona.quadrifasciata	6	7		y	y	1	?	relatively common	native
k__Animalia.p__Arthropoda.c__Insecta.o__Diptera.f__Drosophilidae.g__Drosophila.s__Drosophila.funebris	10	7		y	y	1	17	undetermined	native
k__Animalia.p__Arthropoda.c__Insecta.o__Diptera.f__Drosophilidae.g__Drosophila.s__Drosophila.repleta	3	7		y	y	1	2	undetermined	native
k__Animalia.p__Arthropoda.c__Insecta.o__Diptera.f__Dryomyzidae	1	5		y		1
k__Animalia.p__Arthropoda.c__Insecta.o__Diptera.f__Empididae	1	5		y		1
k__Animalia.p__Arthropoda.c__Insecta.o__Diptera.f__Empididae.g__Clinocera.s__Clinocera.stagnalis	7	7		n		1, 2	0	common	native
k__Animalia.p__Arthropoda.c__Insecta.o__Diptera.f__Empididae.g__Empis.s__Empis.nigritarsis	3	7		y	y	1	7	rare	native
k__Animalia.p__Arthropoda.c__Insecta.o__Diptera.f__Empididae.g__Empis.s__Empis.nuntia	1	7		y	n	1, 2	1	common	native
k__Animalia.p__Arthropoda.c__Insecta.o__Diptera.f__Empididae.g__Empis.s__Empis.stercorea	1	7		y	y	1	?	common	native
k__Animalia.p__Arthropoda.c__Insecta.o__Diptera.f__Empididae.g__Empis.s__Empis.tessellata	2	7		y	y	1	4125	relatively common	native
k__Animalia.p__Arthropoda.c__Insecta.o__Diptera.f__Fanniidae.g__Fannia.s__Fannia.incisurata	1	7		n		1	0	common	native
k__Animalia.p__Arthropoda.c__Insecta.o__Diptera.f__Fanniidae.g__Fannia.s__Fannia.sociella	4	7		y	n	1	2	common	native
k__Animalia.p__Arthropoda.c__Insecta.o__Diptera.f__Hybotidae.g__Platypalpus.s__Platypalpus.agilis	2	7		y	y	1	7	relatively common	native
k__Animalia.p__Arthropoda.c__Insecta.o__Diptera.f__Hybotidae.g__Platypalpus.s__Platypalpus.exilis	2	7		y	n	1, 2	3	common	native
k__Animalia.p__Arthropoda.c__Insecta.o__Diptera.f__Hybotidae.g__Platypalpus.s__Platypalpus.longicornis	1	7		y	n	1, 2	5	common	native
k__Animalia.p__Arthropoda.c__Insecta.o__Diptera.f__Keroplatidae	1	5		y		1
k__Animalia.p__Arthropoda.c__Insecta.o__Diptera.f__Keroplatidae.g__Macrocera	1	6		y		1
k__Animalia.p__Arthropoda.c__Insecta.o__Diptera.f__Lauxaniidae	1	5		y		1
k__Animalia.p__Arthropoda.c__Insecta.o__Diptera.f__Lauxaniidae.g__Cnemacantha.s__Cnemacantha.muscaria	1	7		n		1, 2
k__Animalia.p__Arthropoda.c__Insecta.o__Diptera.f__Lauxaniidae.g__Pseudolyciella.s__Pseudolyciella.pallidiventris	2	7		y	y	1	13	relatively common	native
k__Animalia.p__Arthropoda.c__Insecta.o__Diptera.f__Limoniidae.g__Antocha.s__Antocha.vitripennis	1	7		y	y	2					2
k__Animalia.p__Arthropoda.c__Insecta.o__Diptera.f__Limoniidae.g__Austrolimnophila.s__Austrolimnophila.ochracea	10	7		y	y	1	147	common	native
k__Animalia.p__Arthropoda.c__Insecta.o__Diptera.f__Limoniidae.g__Dicranophragma	1	6		y		1
k__Animalia.p__Arthropoda.c__Insecta.o__Diptera.f__Limoniidae.g__Epiphragma.s__Epiphragma.ocellare	3	7		y	y	1	?	common	native
k__Animalia.p__Arthropoda.c__Insecta.o__Diptera.f__Limoniidae.g__Gonomyia.s__Gonomyia.recta	1	7		n		1, 2	0	very rare	native
k__Animalia.p__Arthropoda.c__Insecta.o__Diptera.f__Limoniidae.g__Limonia.s__Limonia.flavipes	4	7		y	y	1	22	rare	native
k__Animalia.p__Arthropoda.c__Insecta.o__Diptera.f__Limoniidae.g__Limonia.s__Limonia.nubeculosa	36	7		y	y	1	1084	common	native
k__Animalia.p__Arthropoda.c__Insecta.o__Diptera.f__Limoniidae.g__Limonia.s__Limonia.phragmitidis	1	7		y	y	1	751	common	native
k__Animalia.p__Arthropoda.c__Insecta.o__Diptera.f__Limoniidae.g__Limonia.s__Limonia.stigma	1	7		y	y	1, 2	6	very rare	native
k__Animalia.p__Arthropoda.c__Insecta.o__Diptera.f__Limoniidae.g__Metalimnobia	1	6		y		1
k__Animalia.p__Arthropoda.c__Insecta.o__Diptera.f__Limoniidae.g__Neolimonia.s__Neolimonia.dumetorum	5	7		y	y	1	55	relatively common	native
k__Animalia.p__Arthropoda.c__Insecta.o__Diptera.f__Limoniidae.g__Rhipidia.s__Rhipidia.maculata	1	7		y	y	1	539	common	native
k__Animalia.p__Arthropoda.c__Insecta.o__Diptera.f__Lonchaeidae.g__Lonchaea.s__Lonchaea.tarsata	2	7		n		1, 2
k__Animalia.p__Arthropoda.c__Insecta.o__Diptera.f__Lonchaeidae.g__Protearomyia.s__Protearomyia.withersi	2	7		n		1, 2
k__Animalia.p__Arthropoda.c__Insecta.o__Diptera.f__Muscidae.g__Dasyphora.s__Dasyphora.cyanella	2	7		y	y	1	181	common	native
k__Animalia.p__Arthropoda.c__Insecta.o__Diptera.f__Muscidae.g__Helina.s__Helina.impuncta	2	7		y	y	1	106	common	native
k__Animalia.p__Arthropoda.c__Insecta.o__Diptera.f__Muscidae.g__Helina.s__Helina.lasiophthalma	1	7		n		1	0	common	native
k__Animalia.p__Arthropoda.c__Insecta.o__Diptera.f__Muscidae.g__Musca	3	6		y		1
k__Animalia.p__Arthropoda.c__Insecta.o__Diptera.f__Muscidae.g__Musca.s__Musca.autumnalis	2	7		y	y	1	1533	common	native
k__Animalia.p__Arthropoda.c__Insecta.o__Diptera.f__Muscidae.g__Musca.s__Musca.domestica	126	7		y	y	1	1199	common	native
k__Animalia.p__Arthropoda.c__Insecta.o__Diptera.f__Muscidae.g__Muscina.s__Muscina.stabulans	4	7		y	y	1	153	relatively common	native
k__Animalia.p__Arthropoda.c__Insecta.o__Diptera.f__Muscidae.g__Neomyia.s__Neomyia.cornicina	1	7		y	y	1	524	relatively common	native
k__Animalia.p__Arthropoda.c__Insecta.o__Diptera.f__Muscidae.g__Phaonia.s__Phaonia.subventa	1	7		y	y	1	335	relatively common	native
k__Animalia.p__Arthropoda.c__Insecta.o__Diptera.f__Muscidae.g__Stomoxys.s__Stomoxys.calcitrans	133	7		y	y	1	932	common	native
k__Animalia.p__Arthropoda.c__Insecta.o__Diptera.f__Mycetophilidae.g__Brevicornu	1	6		y		2
k__Animalia.p__Arthropoda.c__Insecta.o__Diptera.f__Mycetophilidae.g__Mycetophila.s__Mycetophila.alea	1	7		n		2
k__Animalia.p__Arthropoda.c__Insecta.o__Diptera.f__Mycetophilidae.g__Mycetophila.s__Mycetophila.ruficollis	1	7		y	y	2
k__Animalia.p__Arthropoda.c__Insecta.o__Diptera.f__Mycetophilidae.g__Tarnania.s__Tarnania.nemoralis	2	7		n		2
k__Animalia.p__Arthropoda.c__Insecta.o__Diptera.f__Mycetophilidae.g__Tetragoneura.s__Tetragoneura.sylvatica	1	7		y	y	2
k__Animalia.p__Arthropoda.c__Insecta.o__Diptera.f__Pediciidae.g__Ula.s__Ula.sylvatica	1	7		y	y	1	10	rare	native
k__Animalia.p__Arthropoda.c__Insecta.o__Diptera.f__Pipunculidae.g__Nephrocerus.s__Nephrocerus.scutellatus	1	7		y	y	1	10	rare	native
k__Animalia.p__Arthropoda.c__Insecta.o__Diptera.f__Polleniidae.g__Pollenia.s__Pollenia.pediculata	1	7		y	y	1	12	common	native
k__Animalia.p__Arthropoda.c__Insecta.o__Diptera.f__Psychodidae.g__Psychoda.s__Psychoda.albipennis	2	7		y	n	1	36	undetermined	native
k__Animalia.p__Arthropoda.c__Insecta.o__Diptera.f__Psychodidae.g__Psychoda.s__Psychoda.crassipenis	1	7		n		2
k__Animalia.p__Arthropoda.c__Insecta.o__Diptera.f__Psychodidae.g__Psychoda.s__Psychoda.gemina	1	7		n		2		undetermined	native
k__Animalia.p__Arthropoda.c__Insecta.o__Diptera.f__Rhagionidae.g__Rhagio	1	6		y		1
k__Animalia.p__Arthropoda.c__Insecta.o__Diptera.f__Rhagionidae.g__Rhagio.s__Rhagio.scolopaceus	1	7		y	y	1	3212	relatively common	native
k__Animalia.p__Arthropoda.c__Insecta.o__Diptera.f__Sarcophagidae.g__Sarcophaga	1	6		y		1
k__Animalia.p__Arthropoda.c__Insecta.o__Diptera.f__Scathophagidae.g__Scathophaga.s__Scathophaga.stercoraria	11	7		y	y	1	9661	common	native
k__Animalia.p__Arthropoda.c__Insecta.o__Diptera.f__Sciaridae	1	5		y		1
k__Animalia.p__Arthropoda.c__Insecta.o__Diptera.f__Sciaridae.g__Bradysia.s__Bradysia.brevispina	1	7		n		2
k__Animalia.p__Arthropoda.c__Insecta.o__Diptera.f__Sciaridae.g__Pseudolycoriella.s__Pseudolycoriella.paludum	1	7		n		1, 2
k__Animalia.p__Arthropoda.c__Insecta.o__Diptera.f__Sciaridae.g__Scatopsciara.s__Scatopsciara.multispina	2	7		n		1, 2
k__Animalia.p__Arthropoda.c__Insecta.o__Diptera.f__Simuliidae.g__Simulium.s__Simulium.noelleri	1	7		y	y	1	5	relatively common	native
k__Animalia.p__Arthropoda.c__Insecta.o__Diptera.f__Simuliidae.g__Simulium.s__Simulium.reptans	1	7		y	y	1, 2	1	undetermined	native
k__Animalia.p__Arthropoda.c__Insecta.o__Diptera.f__Sphaeroceridae.g__Coproica.s__Coproica.ferruginata	1	7		n		2
k__Animalia.p__Arthropoda.c__Insecta.o__Diptera.f__Stratiomyidae.g__Nemotelus.s__Nemotelus.notatus	4	7		y	n	1, 2	74	relatively common	native
k__Animalia.p__Arthropoda.c__Insecta.o__Diptera.f__Syrphidae.g__Eristalis.s__Eristalis.similis	2	7		y	y	1	1645	relatively common	native
k__Animalia.p__Arthropoda.c__Insecta.o__Diptera.f__Syrphidae.g__Eristalis.s__Eristalis.tenax	1	7		y	y	1	47098	common	native
k__Animalia.p__Arthropoda.c__Insecta.o__Diptera.f__Syrphidae.g__Eupeodes.s__Eupeodes.corollae	1	7		y	y	1	7429	common	native
k__Animalia.p__Arthropoda.c__Insecta.o__Diptera.f__Syrphidae.g__Meliscaeva.s__Meliscaeva.auricollis	1	7		y	y	1	3224	relatively common	native
k__Animalia.p__Arthropoda.c__Insecta.o__Diptera.f__Syrphidae.g__Scaeva.s__Scaeva.pyrastri	2	7		y	y	1	4032	common	native
k__Animalia.p__Arthropoda.c__Insecta.o__Diptera.f__Syrphidae.g__Sphaerophoria	1	6		y		1
k__Animalia.p__Arthropoda.c__Insecta.o__Diptera.f__Tachinidae	1	5		y		1
k__Animalia.p__Arthropoda.c__Insecta.o__Diptera.f__Tachinidae.g__Bactromyia.s__Bactromyia.aurulenta	1	7		n		1	0	common	native
k__Animalia.p__Arthropoda.c__Insecta.o__Diptera.f__Tachinidae.g__Campylocheta.s__Campylocheta.praecox	1	7		y	y	1	1, 2, 3	relatively common	native
k__Animalia.p__Arthropoda.c__Insecta.o__Diptera.f__Tachinidae.g__Cyzenis.s__Cyzenis.albicans	6	7		y	y	1	10	relatively common	native
k__Animalia.p__Arthropoda.c__Insecta.o__Diptera.f__Tachinidae.g__Oswaldia.s__Oswaldia.muscaria	2	7		y	n	1, 2	10	common	native
k__Animalia.p__Arthropoda.c__Insecta.o__Diptera.f__Tachinidae.g__Phryno.s__Phryno.vetula	2	7		y	y	1	?	relatively common	native
k__Animalia.p__Arthropoda.c__Insecta.o__Diptera.f__Tipulidae	11	5		y		1
k__Animalia.p__Arthropoda.c__Insecta.o__Diptera.f__Tipulidae.g__Nephrotoma.s__Nephrotoma.quadrifaria	11	7		y	y	1	1809	common	native
k__Animalia.p__Arthropoda.c__Insecta.o__Diptera.f__Tipulidae.g__Tipula.s__Tipula.lunata	41	7		y	y	1	1896	relatively common	native
k__Animalia.p__Arthropoda.c__Insecta.o__Diptera.f__Tipulidae.g__Tipula.s__Tipula.magnicauda	1	7		y	y	1	1	very rare	native
k__Animalia.p__Arthropoda.c__Insecta.o__Diptera.f__Tipulidae.g__Tipula.s__Tipula.nubeculosa	4	7		y	y	1	11	very rare	native
k__Animalia.p__Arthropoda.c__Insecta.o__Diptera.f__Tipulidae.g__Tipula.s__Tipula.pseudovariipennis	3	7		y	y	1	39	relatively common	native
k__Animalia.p__Arthropoda.c__Insecta.o__Diptera.f__Tipulidae.g__Tipula.s__Tipula.scripta	13	7		y	y	1	157	relatively common	native
k__Animalia.p__Arthropoda.c__Insecta.o__Diptera.f__Tipulidae.g__Tipula.s__Tipula.submarmorata	2	7		y	y	1	21	rare	native
k__Animalia.p__Arthropoda.c__Insecta.o__Diptera.f__Tipulidae.g__Tipula1	31	6		y		1
k__Animalia.p__Arthropoda.c__Insecta.o__Diptera.f__Ulidiidae.g__Otites.s__Otites.formosa	3	7		y	y	1	61	common	native
k__Animalia.p__Arthropoda.c__Insecta.o__Ephemeroptera.f__Baetidae.g__Baetis.s__Baetis.fuscatus	2	7		y	y	1	76	common	native
k__Animalia.p__Arthropoda.c__Insecta.o__Ephemeroptera.f__Baetidae.g__Cloeon	1	6		y		1
k__Animalia.p__Arthropoda.c__Insecta.o__Ephemeroptera.f__Caenidae.g__Caenis.s__Caenis.luctuosa	3	7		y	y	1	30	relatively common	native
k__Animalia.p__Arthropoda.c__Insecta.o__Ephemeroptera.f__Ephemerellidae.g__Serratella	5	6		y		1				Ephemerella in Observation.be
k__Animalia.p__Arthropoda.c__Insecta.o__Ephemeroptera.f__Ephemerellidae.g__Serratella.s__Serratella.ignita	3	7		y	y	1	?	relatively common	native	Ephemerella ignita in Observation.be
k__Animalia.p__Arthropoda.c__Insecta.o__Ephemeroptera.f__Ephemerellidae.g__Torleya.s__Torleya.major	2	7		y	y	1	35	relatively common	native
k__Animalia.p__Arthropoda.c__Insecta.o__Ephemeroptera.f__Ephemeridae.g__Ephemera.s__Ephemera.danica	3	7		y	y	1	1295	common	native
k__Animalia.p__Arthropoda.c__Insecta.o__Ephemeroptera.f__Heptageniidae.g__Heptagenia.s__Heptagenia.sulphurea	1	7		y	y	1	63	relatively common	native
k__Animalia.p__Arthropoda.c__Insecta.o__Ephemeroptera.f__Potamanthidae.g__Potamanthus.s__Potamanthus.luteus	1	7		y	y	1	192	rare	native
k__Animalia.p__Arthropoda.c__Insecta.o__Hemiptera.f__Acanthosomatidae.g__Elasmostethus	1	6		y		1
k__Animalia.p__Arthropoda.c__Insecta.o__Hemiptera.f__Aphididae.g__Aphis.s__Aphis.sambuci	1	7		y	y	1	181	common	native
k__Animalia.p__Arthropoda.c__Insecta.o__Hemiptera.f__Aphididae.g__Rhopalosiphum.s__Rhopalosiphum.padi	2	7		y	y	1	55	common	native
k__Animalia.p__Arthropoda.c__Insecta.o__Hemiptera.f__Aphididae.g__Thelaxes.s__Thelaxes.dryophila	2	7		y	n	1	9	undetermined	native
k__Animalia.p__Arthropoda.c__Insecta.o__Hemiptera.f__Cicadellidae.g__Iassus.s__Iassus.lanio	1	7		y	y	1	1369	relatively common	native
k__Animalia.p__Arthropoda.c__Insecta.o__Hemiptera.f__Cicadellidae.g__Oncopsis	1	6		y		1
k__Animalia.p__Arthropoda.c__Insecta.o__Hemiptera.f__Cixiidae	3	5		y		1
k__Animalia.p__Arthropoda.c__Insecta.o__Hemiptera.f__Microphysidae.g__Loricula.s__Loricula.elegantula	2	7		y	y	1	36	relatively common	native
k__Animalia.p__Arthropoda.c__Insecta.o__Hemiptera.f__Miridae.g__Deraeocoris.s__Deraeocoris.flavilinea	1	7		y	y	1	1624	relatively common	native
k__Animalia.p__Arthropoda.c__Insecta.o__Hemiptera.f__Miridae.g__Deraeocoris.s__Deraeocoris.trifasciatus	2	7		y	y	1	67	relatively common	native
k__Animalia.p__Arthropoda.c__Insecta.o__Hemiptera.f__Miridae.g__Lygus	2	6		y		1
k__Animalia.p__Arthropoda.c__Insecta.o__Hemiptera.f__Miridae.g__Miris.s__Miris.striatus	1	7		y	y	1	1319	common	native
k__Animalia.p__Arthropoda.c__Insecta.o__Hemiptera.f__Miridae.g__Phylus.s__Phylus.melanocephalus	5	7		y	y	1	334	relatively common	native
k__Animalia.p__Arthropoda.c__Insecta.o__Hemiptera.f__Miridae.g__Phytocoris.s__Phytocoris.longipennis	2	7		y	y	1	43	relatively common	native
k__Animalia.p__Arthropoda.c__Insecta.o__Hemiptera.f__Miridae.g__Phytocoris.s__Phytocoris.tiliae	4	7		y	y	1	192	relatively common	native
k__Animalia.p__Arthropoda.c__Insecta.o__Hemiptera.f__Miridae.g__Pinalitus.s__Pinalitus.cervinus	1	7		y	y	1	739	relatively common	native
k__Animalia.p__Arthropoda.c__Insecta.o__Hemiptera.f__Miridae.g__Pinalitus.s__Pinalitus.rubricatus	1	7		y	y	1	31	relatively common	native
k__Animalia.p__Arthropoda.c__Insecta.o__Hemiptera.f__Miridae.g__Psallus	5	6		y		1
k__Animalia.p__Arthropoda.c__Insecta.o__Hemiptera.f__Miridae.g__Psallus.s__Psallus.mollis	1	7		y	y	1	?	rare	native
k__Animalia.p__Arthropoda.c__Insecta.o__Hemiptera.f__Miridae.g__Rhabdomiris.s__Rhabdomiris.striatellus	17	7		y	y	1	1871	relatively common	native
k__Animalia.p__Arthropoda.c__Insecta.o__Hemiptera.f__Miridae.g__Stenodema.s__Stenodema.calcarata	2	7		y	y	1	?	relatively common	native
k__Animalia.p__Arthropoda.c__Insecta.o__Hemiptera.f__Miridae1	1	5		y		1
k__Animalia.p__Arthropoda.c__Insecta.o__Hemiptera.f__Miridae2	1	5		y		1
k__Animalia.p__Arthropoda.c__Insecta.o__Hemiptera.f__Pentatomidae	1	5		y		1
k__Animalia.p__Arthropoda.c__Insecta.o__Hemiptera.f__Psyllidae.g__Cacopsylla	1	6		y		1
k__Animalia.p__Arthropoda.c__Insecta.o__Hemiptera.f__Psyllidae.g__Cacopsylla.s__Cacopsylla.melanoneura	2	7		y	y	1	22	undetermined	native
k__Animalia.p__Arthropoda.c__Insecta.o__Hymenoptera	3	4		y		1
k__Animalia.p__Arthropoda.c__Insecta.o__Hymenoptera.f__Braconidae	3	5		y		1
k__Animalia.p__Arthropoda.c__Insecta.o__Hymenoptera.f__Braconidae.g__Aleiodes1	3	6		y		1
k__Animalia.p__Arthropoda.c__Insecta.o__Hymenoptera.f__Braconidae.g__Aleiodes2	1	6		y		1
k__Animalia.p__Arthropoda.c__Insecta.o__Hymenoptera.f__Braconidae.g__Cotesia.s__Cotesia.jucunda	1	7		n		1, 2
k__Animalia.p__Arthropoda.c__Insecta.o__Hymenoptera.f__Braconidae.g__Diospilus	1	6		y		1
k__Animalia.p__Arthropoda.c__Insecta.o__Hymenoptera.f__Braconidae.g__Macrocentrus	2	6		y		1
k__Animalia.p__Arthropoda.c__Insecta.o__Hymenoptera.f__Braconidae.g__Trioxys.s__Trioxys.pallidus	1	7		n		1, 2
k__Animalia.p__Arthropoda.c__Insecta.o__Hymenoptera.f__Braconidae.g__Zele.s__Zele.albiditarsus	8	7		y	y	1	15	relatively common	native
k__Animalia.p__Arthropoda.c__Insecta.o__Hymenoptera.f__Eulophidae.g__Euplectrus.s__Euplectrus.flavipes	1	7		n		1, 2
k__Animalia.p__Arthropoda.c__Insecta.o__Hymenoptera.f__Formicidae.g__Lasius	2	6		y		1
k__Animalia.p__Arthropoda.c__Insecta.o__Hymenoptera.f__Formicidae.g__Lasius.s__Lasius.brunneus	2	7		y	y	1	561	relatively common	native
k__Animalia.p__Arthropoda.c__Insecta.o__Hymenoptera.f__Formicidae.g__Temnothorax.s__Temnothorax.affinis	1	7		y	y	1	20	rare	native
k__Animalia.p__Arthropoda.c__Insecta.o__Hymenoptera.f__Ichneumonidae	9	5		y		1
k__Animalia.p__Arthropoda.c__Insecta.o__Hymenoptera.f__Ichneumonidae.g__Allomacrus.s__Allomacrus.arcticus	1	7		n		1, 2
k__Animalia.p__Arthropoda.c__Insecta.o__Hymenoptera.f__Ichneumonidae.g__Astiphromma.s__Astiphromma.splenium	1	7		y	n	2				Mesochorus in Observation.be
k__Animalia.p__Arthropoda.c__Insecta.o__Hymenoptera.f__Ichneumonidae.g__Bathythrix.s__Bathythrix.pellucidator	1	7		y	n	1, 2	3	relatively common	native
k__Animalia.p__Arthropoda.c__Insecta.o__Hymenoptera.f__Ichneumonidae.g__Cidaphus.s__Cidaphus.alarius	13	7		y	y	1	92	relatively common	native
k__Animalia.p__Arthropoda.c__Insecta.o__Hymenoptera.f__Ichneumonidae.g__Colocnema.s__Colocnema.rufina	4	7		n		1, 2
k__Animalia.p__Arthropoda.c__Insecta.o__Hymenoptera.f__Ichneumonidae.g__Cratichneumon.s__Cratichneumon.culex	1	7		y	n	1	?	common	native
k__Animalia.p__Arthropoda.c__Insecta.o__Hymenoptera.f__Ichneumonidae.g__Dusona.s__Dusona.insignita	1	7		n		1, 2
k__Animalia.p__Arthropoda.c__Insecta.o__Hymenoptera.f__Ichneumonidae.g__Enicospilus	1	6		y		1
k__Animalia.p__Arthropoda.c__Insecta.o__Hymenoptera.f__Ichneumonidae.g__Enicospilus.s__Enicospilus.ramidulus	3	7		y	y	1	307	undetermined	native
k__Animalia.p__Arthropoda.c__Insecta.o__Hymenoptera.f__Ichneumonidae.g__Gelis.s__Gelis.spurius	1	7		y	y	1, 2	32	relatively common	native
k__Animalia.p__Arthropoda.c__Insecta.o__Hymenoptera.f__Ichneumonidae.g__Hyposoter.s__Hyposoter.clausus	7	7		n		1, 2
k__Animalia.p__Arthropoda.c__Insecta.o__Hymenoptera.f__Ichneumonidae.g__Lissonota.s__Lissonota.errabunda	1	7		n		1, 2
k__Animalia.p__Arthropoda.c__Insecta.o__Hymenoptera.f__Ichneumonidae.g__Netelia.s__Netelia.latungula	6	7		n		1, 2
k__Animalia.p__Arthropoda.c__Insecta.o__Hymenoptera.f__Ichneumonidae.g__Netelia1	1	6		y		1
k__Animalia.p__Arthropoda.c__Insecta.o__Hymenoptera.f__Ichneumonidae.g__Netelia2	1	6		y		1
k__Animalia.p__Arthropoda.c__Insecta.o__Hymenoptera.f__Ichneumonidae.g__Ophion	10	6		y		1
k__Animalia.p__Arthropoda.c__Insecta.o__Hymenoptera.f__Ichneumonidae.g__Ophion.s__Ophion.costatus	30	7		y	y	1	4	rare	native
k__Animalia.p__Arthropoda.c__Insecta.o__Hymenoptera.f__Ichneumonidae.g__Ophion.s__Ophion.minutus	27	7		y	y	1	661	common	native
k__Animalia.p__Arthropoda.c__Insecta.o__Hymenoptera.f__Ichneumonidae.g__Ophion.s__Ophion.parvulus	1	7		y	n	1, 2	3	relatively common	native
k__Animalia.p__Arthropoda.c__Insecta.o__Hymenoptera.f__Ichneumonidae.g__Ophion.s__Ophion.ventricosus	16	7		y	y	1	?	relatively common	native
k__Animalia.p__Arthropoda.c__Insecta.o__Hymenoptera.f__Ichneumonidae.g__Perilissus.s__Perilissus.albitarsus	7	7		y	y	1	3	rare	native
k__Animalia.p__Arthropoda.c__Insecta.o__Hymenoptera.f__Ichneumonidae.g__Phobocampe.s__Phobocampe.crassiuscula	2	7		n		1, 2
k__Animalia.p__Arthropoda.c__Insecta.o__Hymenoptera.f__Ichneumonidae.g__Polysphincta.s__Polysphincta.tuberosa	1	7		y	n	1, 2	2	relatively common	native
k__Animalia.p__Arthropoda.c__Insecta.o__Hymenoptera.f__Ichneumonidae.g__Scirtetes.s__Scirtetes.robustus	2	7		y	y	1	12	common	native
k__Animalia.p__Arthropoda.c__Insecta.o__Hymenoptera.f__Ichneumonidae.g__Zatypota.s__Zatypota.albicoxa	1	7		n		1, 2
k__Animalia.p__Arthropoda.c__Insecta.o__Hymenoptera.f__Tenthredinidae.g__Apethymus.s__Apethymus.filiformis	1	7		y	n	1, 2	6	relatively common	native
k__Animalia.p__Arthropoda.c__Insecta.o__Hymenoptera.f__Tenthredinidae.g__Euura.s__Euura.imperfecta	1	7		n		1, 2
k__Animalia.p__Arthropoda.c__Insecta.o__Lepidoptera	24	4	0	y		1
k__Animalia.p__Arthropoda.c__Insecta.o__Lepidoptera.f__Adelidae.g__Nematopogon.s__Nematopogon.robertella	2	7	I	y	y	1, 4	416	relatively common	native
k__Animalia.p__Arthropoda.c__Insecta.o__Lepidoptera.f__Adelidae.g__Nematopogon.s__Nematopogon.swammerdamella	4	7	I	y	y	1	3779	relatively common	native
k__Animalia.p__Arthropoda.c__Insecta.o__Lepidoptera.f__Argyresthiidae.g__Argyresthia.s__Argyresthia.fundella	1	7	I	y	y	1, 6	16	very rare	native	A very rare species in Belgium. Not in Hainaut, both Brabant, Liege and Luxembourg in Belgium. This study : Freyr
k__Animalia.p__Arthropoda.c__Insecta.o__Lepidoptera.f__Batrachedridae.g__Batrachedra.s__Batrachedra.praeangusta	1	7	I	y	y	1, 4	457	relatively common	native
k__Animalia.p__Arthropoda.c__Insecta.o__Lepidoptera.f__Coleophoridae.g__Coleophora.s__Coleophora.flavipennella	5	7	b	y	y	1, 6	364	rare	native	Not so common species. Everywhere in Belgium except Hainaut. This study : Aulne, Freyr, Rochefort
k__Animalia.p__Arthropoda.c__Insecta.o__Lepidoptera.f__Coleophoridae.g__Coleophora.s__Coleophora.lutipennella	1	7	I	y	y	1, 4, 6	197	very rare	native	A rare species throughout Belgium. Everywhere in Belgium.
k__Animalia.p__Arthropoda.c__Insecta.o__Lepidoptera.f__Crambidae.g__Agriphila.s__Agriphila.straminella	1	7	U	y	y	1	13742	common	native
k__Animalia.p__Arthropoda.c__Insecta.o__Lepidoptera.f__Crambidae.g__Chrysoteuchia.s__Chrysoteuchia.culmella	4	7	b	y	y	1	31343	relatively common	native
k__Animalia.p__Arthropoda.c__Insecta.o__Lepidoptera.f__Crambidae.g__Crambus	5	6	I	y		1
k__Animalia.p__Arthropoda.c__Insecta.o__Lepidoptera.f__Crambidae.g__Eudonia.s__Eudonia.mercurella	1	7	I	y	y	1, 4	3658	undetermined	native
k__Animalia.p__Arthropoda.c__Insecta.o__Lepidoptera.f__Depressariidae.g__Agonopterix.s__Agonopterix.heracliana	3	7	b	y	y	1, 4	602	relatively common	native
k__Animalia.p__Arthropoda.c__Insecta.o__Lepidoptera.f__Depressariidae.g__Agonopterix.s__Agonopterix.scopariella	3	7	I	y	y	1, 6	168	rare	native	A rare and local species in Belgium. Everywhere in Belgium except West Vlaanderen and Hainaut. This study : Durbuy, Freyr
k__Animalia.p__Arthropoda.c__Insecta.o__Lepidoptera.f__Depressariidae.g__Carcina.s__Carcina.quercana	5	7	b	y	y	1	11995	relatively common	native
k__Animalia.p__Arthropoda.c__Insecta.o__Lepidoptera.f__Depressariidae.g__Luquetia.s__Luquetia.lobella	1	7	C	y	y	1	636	rare	native
k__Animalia.p__Arthropoda.c__Insecta.o__Lepidoptera.f__Drepanidae.g__Cymatophorina.s__Cymatophorina.diluta	1	7	C	y	y	1, 6	1244	rare	native	A not so common and local species throughout Belgium. Less in the north, more common in the south of the country. Everywhere in Belgium. This study : Aulne
k__Animalia.p__Arthropoda.c__Insecta.o__Lepidoptera.f__Drepanidae.g__Polyploca.s__Polyploca.ridens	5	7	C	y	y	1, 6	1255	rare	native	A not so common species throughout Belgium, more observations in the Kempen and southern part of the country. Everywhere in Belgium. This study : all sites.
k__Animalia.p__Arthropoda.c__Insecta.o__Lepidoptera.f__Erebidae.g__Atolmis.s__Atolmis.rubricollis	3	7	C	y	y	1	6992	relatively common	native
k__Animalia.p__Arthropoda.c__Insecta.o__Lepidoptera.f__Erebidae.g__Calliteara.s__Calliteara.pudibunda	1	7	I	y	y	1	22331	common	native
k__Animalia.p__Arthropoda.c__Insecta.o__Lepidoptera.f__Erebidae.g__Euproctis.s__Euproctis.similis	1	7	b	y	y	1, 4	5386	common	native
k__Animalia.p__Arthropoda.c__Insecta.o__Lepidoptera.f__Erebidae.g__Herminia.s__Herminia.tarsipennalis	3	7	b	y	y	1, 4	8590	relatively common	native
k__Animalia.p__Arthropoda.c__Insecta.o__Lepidoptera.f__Erebidae.g__Hypena.s__Hypena.proboscidalis	2	7	b	y	y	1	36815	common	native
k__Animalia.p__Arthropoda.c__Insecta.o__Lepidoptera.f__Erebidae.g__Scoliopteryx.s__Scoliopteryx.libatrix	3	7	b	y	y	1, 4	12845	common	native
k__Animalia.p__Arthropoda.c__Insecta.o__Lepidoptera.f__Gelechiidae.g__Bryotropha.s__Bryotropha.terrella	2	7	I	y	y	1, 4	2469	relatively common	native
k__Animalia.p__Arthropoda.c__Insecta.o__Lepidoptera.f__Gelechiidae.g__Carpatolechia.s__Carpatolechia.decorella	2	7	U	y	y	1, 4, 6	22	very rare	native	A very rare species in Belgium, rediscovered in 2017 in Namur. Only in Namur and Luxembourg in Belgium. This study : all sites
k__Animalia.p__Arthropoda.c__Insecta.o__Lepidoptera.f__Gelechiidae.g__Chionodes.s__Chionodes.electella	2	7	I	y	y	1, 4	826	relatively common	native
k__Animalia.p__Arthropoda.c__Insecta.o__Lepidoptera.f__Gelechiidae.g__Gelechia.s__Gelechia.nigra	2	7	I	y	y	1, 4, 6	?	very rare	native	A very rare species in Belgium. Everywhere in Belgium except 2 Brabant and Hainaut. This study : Aulne, Rochefort
k__Animalia.p__Arthropoda.c__Insecta.o__Lepidoptera.f__Gelechiidae.g__Helcystogramma.s__Helcystogramma.rufescens	1	7	I	y	y	1	3155	common	native
k__Animalia.p__Arthropoda.c__Insecta.o__Lepidoptera.f__Gelechiidae.g__Psoricoptera.s__Psoricoptera.gibbosella	3	7	I	y	y	1, 4, 6	522	rare	native	A rather rare species in Belgium but probably overlooked. Everywhere in Belgium. This study : Durbuy, Freyr
k__Animalia.p__Arthropoda.c__Insecta.o__Lepidoptera.f__Gelechiidae.g__Recurvaria.s__Recurvaria.leucatella	7	7	I	y	y	1	1079	relatively common	native
k__Animalia.p__Arthropoda.c__Insecta.o__Lepidoptera.f__Geometridae.g__Agriopis.s__Agriopis.aurantiaria	26	7	C	y	y	1	2081	relatively common	native
k__Animalia.p__Arthropoda.c__Insecta.o__Lepidoptera.f__Geometridae.g__Agriopis.s__Agriopis.leucophaearia	54	7	C	y	y	1	4688	relatively common	native
k__Animalia.p__Arthropoda.c__Insecta.o__Lepidoptera.f__Geometridae.g__Agriopis.s__Agriopis.marginaria	64	7	C	y	y	1	6070	relatively common	native
k__Animalia.p__Arthropoda.c__Insecta.o__Lepidoptera.f__Geometridae.g__Alsophila.s__Alsophila.aescularia	7	7	C	y	y	1	4925	relatively common	native
k__Animalia.p__Arthropoda.c__Insecta.o__Lepidoptera.f__Geometridae.g__Apocheima.s__Apocheima.hispidaria	24	7	C	y	y	1	1755	relatively common	native
k__Animalia.p__Arthropoda.c__Insecta.o__Lepidoptera.f__Geometridae.g__Asthena.s__Asthena.albulata	1	7	b	y	y	1, 4	?	relatively common	native
k__Animalia.p__Arthropoda.c__Insecta.o__Lepidoptera.f__Geometridae.g__Cabera	2	6	b	y	y	1
k__Animalia.p__Arthropoda.c__Insecta.o__Lepidoptera.f__Geometridae.g__Camptogramma	3	6	b	y	y	1		common	native	only 1 sp in Belgium C. bilineata
k__Animalia.p__Arthropoda.c__Insecta.o__Lepidoptera.f__Geometridae.g__Colotois.s__Colotois.pennaria	4	7	C	y	y	1	7321	common	native
k__Animalia.p__Arthropoda.c__Insecta.o__Lepidoptera.f__Geometridae.g__Crocallis.s__Crocallis.elinguaria	3	7	I	y	y	1	8146	common	native
k__Animalia.p__Arthropoda.c__Insecta.o__Lepidoptera.f__Geometridae.g__Ectropis.s__Ectropis.crepuscularia	1	7	b	y	y	1	20971	common	native
k__Animalia.p__Arthropoda.c__Insecta.o__Lepidoptera.f__Geometridae.g__Erannis.s__Erannis.defoliaria	17	7	C	y	y	1	9393	common	native
k__Animalia.p__Arthropoda.c__Insecta.o__Lepidoptera.f__Geometridae.g__Eupithecia.s__Eupithecia.subfuscata	1	7	b	y	y	1	3352	common	native
k__Animalia.p__Arthropoda.c__Insecta.o__Lepidoptera.f__Geometridae.g__Eupithecia.s__Eupithecia.tantillaria	2	7	b	y	y	1	4783	relatively common	native
k__Animalia.p__Arthropoda.c__Insecta.o__Lepidoptera.f__Geometridae.g__Geometra.s__Geometra.papilionaria	2	7	b	y	y	1, 4	5727	common	native
k__Animalia.p__Arthropoda.c__Insecta.o__Lepidoptera.f__Geometridae.g__Hypomecis.s__Hypomecis.punctinalis	7	7	B	y	y	1	14399	common	native
k__Animalia.p__Arthropoda.c__Insecta.o__Lepidoptera.f__Geometridae.g__Lomaspilis.s__Lomaspilis.marginata	1	7	b	y	y	1, 4	42112	common	native
k__Animalia.p__Arthropoda.c__Insecta.o__Lepidoptera.f__Geometridae.g__Macaria.s__Macaria.liturata	2	7	b	y	y	1	12886	common	native
k__Animalia.p__Arthropoda.c__Insecta.o__Lepidoptera.f__Geometridae.g__Operophtera	3	6	C	y		1
k__Animalia.p__Arthropoda.c__Insecta.o__Lepidoptera.f__Geometridae.g__Operophtera.s__Operophtera.brumata	2	7	C	y	y	1	13707	relatively common	native
k__Animalia.p__Arthropoda.c__Insecta.o__Lepidoptera.f__Geometridae.g__Operophtera.s__Operophtera.fagata	1	7	C	y	y	1, 6	498	rare	native	A rather scarce species in Belgium, mostly in the southern part of the country. Everywhere in Belgium except West Vlaanderen. This study : Aulne
k__Animalia.p__Arthropoda.c__Insecta.o__Lepidoptera.f__Geometridae.g__Parectropis	3	6	B	y	y	1		relatively common	native	only 1 sp in Belgium P. similaria
k__Animalia.p__Arthropoda.c__Insecta.o__Lepidoptera.f__Geometridae.g__Parectropis.s__Parectropis.similaria	1	7	C	y	y	1	2743	relatively common	native
k__Animalia.p__Arthropoda.c__Insecta.o__Lepidoptera.f__Geometridae.g__Phigalia.s__Phigalia.pilosaria	11	7	C	y	y	1	3400	relatively common	native
k__Animalia.p__Arthropoda.c__Insecta.o__Lepidoptera.f__Geometridae.g__Scopula.s__Scopula.floslactata	1	7	I	y	y	1, 4	1616	relatively common	native
k__Animalia.p__Arthropoda.c__Insecta.o__Lepidoptera.f__Geometridae.g__Selenia.s__Selenia.tetralunaria	1	7	b	y	y	1	4830	common	native
k__Animalia.p__Arthropoda.c__Insecta.o__Lepidoptera.f__Gracillariidae.g__Caloptilia.s__Caloptilia.alchimiella	1	7	I	y	y	1	2740	relatively common	native
k__Animalia.p__Arthropoda.c__Insecta.o__Lepidoptera.f__Gracillariidae.g__Parornix.s__Parornix.anglicella	6	7	I	y	y	1	1014	relatively common	native
k__Animalia.p__Arthropoda.c__Insecta.o__Lepidoptera.f__Gracillariidae.g__Parornix.s__Parornix.carpinella	2	7	I	y	y	1, 6	119	rare	native	A local and rare species throughout Belgium, though widespread. Everywhere in Belgium. This study : Freyr
k__Animalia.p__Arthropoda.c__Insecta.o__Lepidoptera.f__Gracillariidae.g__Parornix.s__Parornix.devoniella	1	7	I	y	y	1, 4	744	relatively common	native
k__Animalia.p__Arthropoda.c__Insecta.o__Lepidoptera.f__Gracillariidae.g__Phyllonorycter.s__Phyllonorycter.harrisella	2	7	I	y	y	1	495	common	native
k__Animalia.p__Arthropoda.c__Insecta.o__Lepidoptera.f__Hepialidae.g__Hepialus.s__Hepialus.humuli	1	7	C	y	y	1	?	relatively common	native
k__Animalia.p__Arthropoda.c__Insecta.o__Lepidoptera.f__Hepialidae.g__Korscheltellus.s__Korscheltellus.lupulinus	36	7	B	y	y	2	?	relatively common	native	Pharmacis lupulina in Observation.be but NCBI name is Korscheltellus lupulinus
k__Animalia.p__Arthropoda.c__Insecta.o__Lepidoptera.f__Hepialidae.g__Triodia.s__Triodia.sylvina	5	7	C	y	y	1	14789	common	native
k__Animalia.p__Arthropoda.c__Insecta.o__Lepidoptera.f__Lasiocampidae.g__Euthrix.s__Euthrix.potatoria	10	7	b	y	y	1	10438	relatively common	native
k__Animalia.p__Arthropoda.c__Insecta.o__Lepidoptera.f__Lasiocampidae.g__Lasiocampa.s__Lasiocampa.quercus	2	7	b	y	y	1	?	common	native
k__Animalia.p__Arthropoda.c__Insecta.o__Lepidoptera.f__Limacodidae.g__Apoda.s__Apoda.limacodes	1	7	I	y	y	1	10616	common	native
k__Animalia.p__Arthropoda.c__Insecta.o__Lepidoptera.f__Lypusidae	22	5	0	y		1
k__Animalia.p__Arthropoda.c__Insecta.o__Lepidoptera.f__Lypusidae.g__Pseudatemelia.s__Pseudatemelia.latipennella	2	7	I	y	y	1, 6	23	very rare	native	In Belgium only in Liège, Namur, Limburg
k__Animalia.p__Arthropoda.c__Insecta.o__Lepidoptera.f__Noctuidae	4	5	0	y		1
k__Animalia.p__Arthropoda.c__Insecta.o__Lepidoptera.f__Noctuidae.g__Agrotis	1	6	0	y		1
k__Animalia.p__Arthropoda.c__Insecta.o__Lepidoptera.f__Noctuidae.g__Agrotis.s__Agrotis.exclamationis	5	7	B	y	y	1	42664	common	native
k__Animalia.p__Arthropoda.c__Insecta.o__Lepidoptera.f__Noctuidae.g__Autographa	7	6	0	y		1
k__Animalia.p__Arthropoda.c__Insecta.o__Lepidoptera.f__Noctuidae.g__Conistra.s__Conistra.erythrocephala	1	7	C	y	y	1, 4	5564	relatively common	native
k__Animalia.p__Arthropoda.c__Insecta.o__Lepidoptera.f__Noctuidae.g__Cosmia.s__Cosmia.trapezina	2	7	b	y	y	1	17780	common	native
k__Animalia.p__Arthropoda.c__Insecta.o__Lepidoptera.f__Noctuidae.g__Cucullia.s__Cucullia.umbratica	2	7	b	y	y	1	2403	relatively common	native
k__Animalia.p__Arthropoda.c__Insecta.o__Lepidoptera.f__Noctuidae.g__Mamestra.s__Mamestra.brassicae	1	7	I	y	y	1	13153	common	native
k__Animalia.p__Arthropoda.c__Insecta.o__Lepidoptera.f__Noctuidae.g__Orthosia.s__Orthosia.cerasi	2	7	C	y	y	1	21083	common	native
k__Animalia.p__Arthropoda.c__Insecta.o__Lepidoptera.f__Noctuidae.g__Orthosia.s__Orthosia.cruda	22	7	C	y	y	1	14073	common	native
k__Animalia.p__Arthropoda.c__Insecta.o__Lepidoptera.f__Nolidae.g__Pseudoips.s__Pseudoips.prasinana	4	7	b	y	y	1	11072	relatively common	native
k__Animalia.p__Arthropoda.c__Insecta.o__Lepidoptera.f__Notodontidae.g__Clostera.s__Clostera.pigra	2	7	b	y	y	1, 6	1730	rare	native	A rather rare species throughout Belgium, with most observations in the Kempen and in the southern part. Everywhere in Belgium. This study : Aubel
k__Animalia.p__Arthropoda.c__Insecta.o__Lepidoptera.f__Notodontidae.g__Drymonia.s__Drymonia.obliterata	1	7	b	y	y	1, 4, 6	2992	rare	native	A local and rare species in Belgium, mainly occurring in the center and south of the country. Everywhere in Belgium. This study : Rochefort
k__Animalia.p__Arthropoda.c__Insecta.o__Lepidoptera.f__Notodontidae.g__Phalera.s__Phalera.bucephala	1	7	b	y	y	1	22226	common	native
k__Animalia.p__Arthropoda.c__Insecta.o__Lepidoptera.f__Notodontidae.g__Ptilodon.s__Ptilodon.capucina	3	7	b	y	y	1	8463	relatively common	native
k__Animalia.p__Arthropoda.c__Insecta.o__Lepidoptera.f__Oecophoridae.g__Harpella.s__Harpella.forficella	1	7	I	y	y	1	3495	common	native
k__Animalia.p__Arthropoda.c__Insecta.o__Lepidoptera.f__Oecophoridae.g__Hofmannophila.s__Hofmannophila.pseudospretella	3	7	b	y	y	1	12742	common	native
k__Animalia.p__Arthropoda.c__Insecta.o__Lepidoptera.f__Plutellidae.g__Plutella.s__Plutella.xylostella	1	7	I	y	y	1	20515	common	native
k__Animalia.p__Arthropoda.c__Insecta.o__Lepidoptera.f__Praydidae.g__Prays	1	6	0	y		1
k__Animalia.p__Arthropoda.c__Insecta.o__Lepidoptera.f__Praydidae.g__Prays.s__Prays.fraxinella	5	7	b	y	y	1	977	relatively common	native
k__Animalia.p__Arthropoda.c__Insecta.o__Lepidoptera.f__Praydidae.g__Prays.s__Prays.ruficeps	2	7	I	y	y	1	619	relatively common	native
k__Animalia.p__Arthropoda.c__Insecta.o__Lepidoptera.f__Pterophoridae.g__Emmelina.s__Emmelina.monodactyla	1	7	b	y	y	1	20711	common	native
k__Animalia.p__Arthropoda.c__Insecta.o__Lepidoptera.f__Pyralidae.g__Acrobasis.s__Acrobasis.repandana	2	7	I	y	y	1, 4	?	common	native
k__Animalia.p__Arthropoda.c__Insecta.o__Lepidoptera.f__Pyralidae.g__Acrobasis.s__Acrobasis.tumidana	1	7	I	y	y	1	4275	relatively common	native
k__Animalia.p__Arthropoda.c__Insecta.o__Lepidoptera.f__Pyralidae.g__Dioryctria.s__Dioryctria.abietella	1	7	I	y	y	1, 4	1256	common	native
k__Animalia.p__Arthropoda.c__Insecta.o__Lepidoptera.f__Pyralidae.g__Endotricha.s__Endotricha.flammealis	2	7	U	y	y	1, 4	21682	common	native
k__Animalia.p__Arthropoda.c__Insecta.o__Lepidoptera.f__Pyralidae.g__Phycita.s__Phycita.roborella	6	7	b	y	y	1	8351	relatively common	native
k__Animalia.p__Arthropoda.c__Insecta.o__Lepidoptera.f__Pyralidae.g__Pyralis.s__Pyralis.farinalis	2	7	I	y	y	1, 4	5312	common	native
k__Animalia.p__Arthropoda.c__Insecta.o__Lepidoptera.f__Schreckensteiniidae.g__Schreckensteinia.s__Schreckensteinia.festaliella	2	7	b	y	y	1, 4, 6	265	rare	native	A rare species in Belgium. Probably overlooked in many places. Everywhere in Belgium. This study : Aubel, Aulne, Rochefort
k__Animalia.p__Arthropoda.c__Insecta.o__Lepidoptera.f__Sphingidae.g__Laothoe.s__Laothoe.populi	19	7	b	y	y	1	24443	common	native
k__Animalia.p__Arthropoda.c__Insecta.o__Lepidoptera.f__Tineidae.g__Montescardia.s__Montescardia.tessulatellus	2	7	I	y	y	1, 6	48	very rare	native	In Belgium only in Liège, Namur, Luxembourg and Limburg. This study : Aubel, Durbuy
k__Animalia.p__Arthropoda.c__Insecta.o__Lepidoptera.f__Tineidae.g__Triaxomera.s__Triaxomera.parasitella	2	7	I	y	y	1	730	relatively common	native
k__Animalia.p__Arthropoda.c__Insecta.o__Lepidoptera.f__Tortricidae.g__Acleris.s__Acleris.ferrugana	2	7	b	y	y	1, 4	?	relatively common	native
k__Animalia.p__Arthropoda.c__Insecta.o__Lepidoptera.f__Tortricidae.g__Acleris.s__Acleris.forsskaleana	5	7	b	y	y	1	4115	relatively common	native
k__Animalia.p__Arthropoda.c__Insecta.o__Lepidoptera.f__Tortricidae.g__Acleris.s__Acleris.variegana	1	7	I	y	y	1	6063	relatively common	native
k__Animalia.p__Arthropoda.c__Insecta.o__Lepidoptera.f__Tortricidae.g__Aleimma.s__Aleimma.loeflingiana	1	7	b	y	y	1	4904	common	native
k__Animalia.p__Arthropoda.c__Insecta.o__Lepidoptera.f__Tortricidae.g__Ancylis.s__Ancylis.achatana	2	7	I	y	y	1, 4	3052	common	native
k__Animalia.p__Arthropoda.c__Insecta.o__Lepidoptera.f__Tortricidae.g__Archips.s__Archips.crataegana	7	7	I	y	y	1	1375	relatively common	native
k__Animalia.p__Arthropoda.c__Insecta.o__Lepidoptera.f__Tortricidae.g__Archips.s__Archips.podana	12	7	b	y	y	1	14733	common	native
k__Animalia.p__Arthropoda.c__Insecta.o__Lepidoptera.f__Tortricidae.g__Archips.s__Archips.xylosteana	12	7	b	y	y	1, 4	6414	relatively common	native
k__Animalia.p__Arthropoda.c__Insecta.o__Lepidoptera.f__Tortricidae.g__Celypha.s__Celypha.striana	10	7	b	y	y	1, 4	9797	common	native
k__Animalia.p__Arthropoda.c__Insecta.o__Lepidoptera.f__Tortricidae.g__Cnephasia.s__Cnephasia.incertana	10	7	b	y	y	1	275	common	native
k__Animalia.p__Arthropoda.c__Insecta.o__Lepidoptera.f__Tortricidae.g__Cnephasia.s__Cnephasia.stephensiana	12	7	b	y	y	1	308	relatively common	native
k__Animalia.p__Arthropoda.c__Insecta.o__Lepidoptera.f__Tortricidae.g__Ditula.s__Ditula.angustiorana	4	7	I	y	y	1	7536	common	native
k__Animalia.p__Arthropoda.c__Insecta.o__Lepidoptera.f__Tortricidae.g__Eana.s__Eana.incanana	1	7	I	y	y	1, 6	83	rare	native	A very rare species in Belgium. Probably underrecorded due to similarity with Cnephasia. Everywhere in Belgium except Antwerp, Limburg and Liège. This study : Aulne
k__Animalia.p__Arthropoda.c__Insecta.o__Lepidoptera.f__Tortricidae.g__Epinotia	4	6	0	y		1
k__Animalia.p__Arthropoda.c__Insecta.o__Lepidoptera.f__Tortricidae.g__Epinotia.s__Epinotia.tedella	1	7	I	y	y	1, 4	742	relatively common	native
k__Animalia.p__Arthropoda.c__Insecta.o__Lepidoptera.f__Tortricidae.g__Eudemis	2	6	b	y		1
k__Animalia.p__Arthropoda.c__Insecta.o__Lepidoptera.f__Tortricidae.g__Hedya.s__Hedya.nubiferana	6	7	I	y	y	1	8714	common	native
k__Animalia.p__Arthropoda.c__Insecta.o__Lepidoptera.f__Tortricidae.g__Orthotaenia.s__Orthotaenia.undulana	3	7	b	y	y	1	1046	relatively common	native
k__Animalia.p__Arthropoda.c__Insecta.o__Lepidoptera.f__Tortricidae.g__Pammene.s__Pammene.giganteana	1	7	C	y	y	1, 4, 6	309	rare	native	A rare but widespread species in Belgium. Everywhere in Belgium except Hainaut. This study : Rochefort
k__Animalia.p__Arthropoda.c__Insecta.o__Lepidoptera.f__Tortricidae.g__Pandemis.s__Pandemis.cerasana	1	7	U	y	y	1, 4	6109	common	native
k__Animalia.p__Arthropoda.c__Insecta.o__Lepidoptera.f__Tortricidae.g__Pandemis.s__Pandemis.heparana	3	7	U	y	y	1, 4	9408	common	native
k__Animalia.p__Arthropoda.c__Insecta.o__Lepidoptera.f__Tortricidae.g__Phtheochroa	2	6	0	y		1
k__Animalia.p__Arthropoda.c__Insecta.o__Lepidoptera.f__Tortricidae.g__Tortricodes.s__Tortricodes.alternella	8	7	C	y	y	1	2441	common	native
k__Animalia.p__Arthropoda.c__Insecta.o__Lepidoptera.f__Tortricidae.g__Tortrix.s__Tortrix.viridana	26	7	b	y	y	1	10610	common	native
k__Animalia.p__Arthropoda.c__Insecta.o__Lepidoptera.f__Tortricidae.g__Zeiraphera.s__Zeiraphera.isertana	48	7	I	y	y	1, 4	4685	relatively common	native
k__Animalia.p__Arthropoda.c__Insecta.o__Lepidoptera.f__Yponomeutidae.g__Paraswammerdamia.s__Paraswammerdamia.nebulella	1	7	b	y	y	1	614	relatively common	native
k__Animalia.p__Arthropoda.c__Insecta.o__Lepidoptera.f__Yponomeutidae.g__Yponomeuta	1	6	0	y		1
k__Animalia.p__Arthropoda.c__Insecta.o__Lepidoptera.f__Ypsolophidae.g__Ypsolopha.s__Ypsolopha.horridella	2	7	I	y	y	1, 4, 6	123	very rare	native	A very rare species in Belgium.Whole Wallonia except Brabant Wallon + Flanders only Vlaams Brabant. This study : Durbuy, Freyr
k__Animalia.p__Arthropoda.c__Insecta.o__Lepidoptera.f__Ypsolophidae.g__Ypsolopha.s__Ypsolopha.nemorella	1	7	I	y	y	1, 4	390	relatively common	native
k__Animalia.p__Arthropoda.c__Insecta.o__Lepidoptera.f__Ypsolophidae.g__Ypsolopha.s__Ypsolopha.parenthesella	13	7	b	y	y	1	1235	relatively common	native
k__Animalia.p__Arthropoda.c__Insecta.o__Lepidoptera.f__Ypsolophidae.g__Ypsolopha.s__Ypsolopha.scabrella	2	7	I	y	y	1, 4	1415	relatively common	native
k__Animalia.p__Arthropoda.c__Insecta.o__Lepidoptera.f__Ypsolophidae.g__Ypsolopha.s__Ypsolopha.sylvella	2	7	C	y	y	1, 4, 6	?	rare	native	A rare species in Belgium. Everywhere in Belgium except Hainaut. This study : Rochefort
k__Animalia.p__Arthropoda.c__Insecta.o__Lepidoptera.f__Ypsolophidae.g__Ypsolopha.s__Ypsolopha.ustella	11	7	b	y	y	1, 4	582	relatively common	native
k__Animalia.p__Arthropoda.c__Insecta.o__Mecoptera.f__Panorpidae.g__Panorpa.s__Panorpa.alpina	1	7		y	y	1	409	relatively common	native
k__Animalia.p__Arthropoda.c__Insecta.o__Neuroptera.f__Chrysopidae.g__Chrysoperla	1	6		y		1
k__Animalia.p__Arthropoda.c__Insecta.o__Neuroptera.f__Hemerobiidae.g__Hemerobius	6	6		y		1
k__Animalia.p__Arthropoda.c__Insecta.o__Neuroptera.f__Hemerobiidae.g__Hemerobius.s__Hemerobius.micans	4	7		y	y	1	182	relatively common	native
k__Animalia.p__Arthropoda.c__Insecta.o__Neuroptera.f__Sisyridae.g__Sisyra.s__Sisyra.nigra	2	7		y	y	1	423	common	native
k__Animalia.p__Arthropoda.c__Insecta.o__Orthoptera.f__Tettigoniidae	1	5		y		1
k__Animalia.p__Arthropoda.c__Insecta.o__Orthoptera.f__Tettigoniidae.g__Meconema.s__Meconema.thalassinum	2	7		y	y	1	4991	relatively common	native
k__Animalia.p__Arthropoda.c__Insecta.o__Orthoptera.f__Tettigoniidae.g__Pholidoptera.s__Pholidoptera.griseoaptera	1	7		y	y	1	29071	relatively common	native
k__Animalia.p__Arthropoda.c__Insecta.o__Psocodea.f__Caeciliusidae.g__Valenzuela.s__Valenzuela.flavidus	1	7		y	y	1	353	relatively common	native
k__Animalia.p__Arthropoda.c__Insecta.o__Psocodea.f__Elipsocidae.g__Elipsocus	1	6		y		1
k__Animalia.p__Arthropoda.c__Insecta.o__Psocodea.f__Elipsocidae.g__Elipsocus.s__Elipsocus.moebiusi	2	7		y	y	1	5	common	native
k__Animalia.p__Arthropoda.c__Insecta.o__Psocodea.f__Psocidae	3	5		y		1
k__Animalia.p__Arthropoda.c__Insecta.o__Psocodea.f__Psocidae.g__Loensia.s__Loensia.pearmani	2	7		n		1, 2	0	very rare	expected
k__Animalia.p__Arthropoda.c__Insecta.o__Psocodea.f__Psocidae.g__Loensia.s__Loensia.variegata	1	7		y	y	1	?	common	native
k__Animalia.p__Arthropoda.c__Insecta.o__Psocodea.f__Psocidae.g__Metylophorus.s__Metylophorus.nebulosus	3	7		y	y	1	90	relatively common	native
k__Animalia.p__Arthropoda.c__Insecta.o__Psocodea.f__Stenopsocidae.g__Graphopsocus.s__Graphopsocus.cruciatus	4	7		y	y	1	1171	relatively common	native
k__Animalia.p__Arthropoda.c__Insecta.o__Thysanoptera.f__Thripidae	1	5		y	y	1, 2
k__Animalia.p__Arthropoda.c__Insecta.o__Thysanoptera.f__Thripidae.g__Thrips	1	6		y		1
k__Animalia.p__Arthropoda.c__Insecta.o__Thysanoptera.f__Thripidae.g__Thrips.s__Thrips.minutissimus	2	7		y	n	1, 2	5	relatively common	native
k__Animalia.p__Arthropoda.c__Insecta.o__Trichoptera.f__Ecnomidae.g__Ecnomus.s__Ecnomus.tenellus	3	7		y	y	1	?	common	native
k__Animalia.p__Arthropoda.c__Insecta.o__Trichoptera.f__Hydropsychidae.g__Cheumatopsyche.s__Cheumatopsyche.lepida	3	7		y	y	1	62	relatively common	native
k__Animalia.p__Arthropoda.c__Insecta.o__Trichoptera.f__Hydropsychidae.g__Hydropsyche.s__Hydropsyche.siltalai	1	7		y	y	1	85	relatively common	native
k__Animalia.p__Arthropoda.c__Insecta.o__Trichoptera.f__Hydroptilidae.g__Allotrichia.s__Allotrichia.pallicornis	1	7		y	y	1	15	relatively common	native
k__Animalia.p__Arthropoda.c__Insecta.o__Trichoptera.f__Hydroptilidae.g__Hydroptila.s__Hydroptila.forcipata	1	7		y	y	1	40	rare	native
k__Animalia.p__Arthropoda.c__Insecta.o__Trichoptera.f__Leptoceridae.g__Athripsodes.s__Athripsodes.albifrons	1	7		y	y	1	350	relatively common	native
k__Animalia.p__Arthropoda.c__Insecta.o__Trichoptera.f__Leptoceridae.g__Oecetis.s__Oecetis.lacustris	2	7		y	y	1	379	common	native
k__Animalia.p__Arthropoda.c__Insecta.o__Trichoptera.f__Polycentropodidae.g__Polycentropus.s__Polycentropus.flavomaculatus	3	7		y	y	1	46	relatively common	native
k__Animalia.p__Arthropoda.c__Insecta.o__Trichoptera.f__Psychomyiidae.g__Tinodes.s__Tinodes.maculicornis	2	7		y	y	1, 2	1	relatively common	native
k__Animalia.p__Arthropoda.c__Insecta.o__Trichoptera.f__Psychomyiidae.g__Tinodes.s__Tinodes.waeneri	1	7		y	y	1	2155	relatively common	native

## Sheet: Legend
Column name
TaxaID	Taxa full name
NumOcc	Number of samples in which the taxa was detected in this study
IDlevel	Taxonomic level of identification (see below for further explanation)
lifeMode/lifeStage	For Araneae, it refers to the spider guild / For Lepidoptera, it refers to the life stage (see below for further explanation)
Belgium	Whether the taxa has been recorded in Belgium (y) or not (n)
Wallonia	Whether the taxa has been recorded in Wallonia (y) or not (n)
Biblio	Bibliography (see below for further explanation)
NumObs	Number of observations encoded on the web portal Observation.be
Status	Status of the taxa as encoded on the web portal Observation.be
Origin	Whether the taxa is native from the study area or not
Remark	Additional information
Color code
occurs in Wallonia but only one data point
occurs in Belgium but only in Flanders
does not currently occur in Belgium but not far in Europe
renamed in 1 and 2 because same ID duplicated
IDlevel	4	order
	5	family
	6	genus
	7	species
lifeMode/lifeStage	Spider guilds						Lepidoptera lifestage
	orb_weaver_Ara	Orb-weaver spiders from the Araneidae family					I	Imago
	orb_weaver_Tet	Orb-weaver spiders from the Tetragnathidae family					C	Caterpillar
	orb_weaver_Ulo	Orb-weaver spiders from the Uloboridae family					b	both possible; distinction between imago and caterpillar is not possible as 2 stages overlap temporally at time of sampling
	sac_Any	Sac spiders from the Anyphaenidae family					B	Both sure; taxa retrieved both during caterpillar stage and imago stage for sure
	sac_Clu	Sac spiders from the Clubionidae family					U	Unknown; currently not enough data on the life stage
	mesh_web	Mesh-web spiders from the Dictynidae family					0	Non applicable because taxa not detected at the species level
	funnel_web	Funnel-web spiders from the Agelenidae family
	tangle_web	Tangle-web spiders from the Theridiidae family
	sheet_weaver	Sheet-weaver spiders from the Linyphiidae family
	running_crab	Running-crab spiders from the Philodromidae family
	crab	Crab spiders from the Thomisidae family
	zebra	Zebra spiders from the Salticidae family
	cellar	Cellar spiders from the Pholcidae family
	pirate	Pirate spiders from the Mimetidae family
	ground	Ground spiders from the Gnaphosidae family
Bibliography	1	https://observations.be/
	2	https://www.bmdc.be/species/index.html?fbclid=IwAR3kPVg7McZcv7AhPu_7Pu__AjUQm94O1DFOGiHIAGLfQ0yRUXLM9y6JL04
	3	http://www.srbe-kbve.be/cm/belgian-journal-entomology-online
	4	https://lepiforum.org/
	5	https://www.ncbi.nlm.nih.gov/Taxonomy/Browser/wwwtax.cgi
	6	https://projects.biodiversity.be/lepidoptera/
