# Supplementary material for: All-you-can-eat buffet: A spider-specialized bat species (Myotis emarginatus) turns into a pest fly eater around cattle
Source: PLoS One. 2024 May 8;19(5):e0302028. doi: 10.1371/journal.pone.0302028 (PMC11078406; doi:10.1371/journal.pone.0302028)
Supplement: S4 Table — The legend of the column names and color code are detailed in the last sheet of the file. (XLSX) [file pone.0302028.s008.xlsx]

## Sheet: Aubel_Aulne
species	average	overall	sd	ratio	ava	avb	ord	cusum	p
Araneae	0.0014223	0.791507	0.00925325	0.153708	0.027027	0	70	0.025309	0.7
Araneae.f__f__Agelenidae.g__g__Tegenaria.s__s__Tegenaria.domestica	0.00159521	0.791507	0.00710737	0.224444	0.0540541	0	17	0.047488	0.27
Araneae.f__f__Agelenidae.g__g__Tegenaria.s__s__Tegenaria.ferruginea	0.000784167	0.791507	0.0048643	0.161209	0.027027	0	317	0.0679049	0.4
Araneae.f__f__Anyphaenidae.g__g__Anyphaena.s__s__Anyphaena.accentuata	0.0119744	0.791507	0.0211029	0.56743	0.162162	0.243243	189	0.0861385	0.26
Araneae.f__f__Araneidae.g__g__Araneus.s__s__Araneus.angulatus	0.00346701	0.791507	0.0109551	0.316475	0.0540541	0.0540541	316	0.103473	1
Araneae.f__f__Araneidae.g__g__Araneus.s__s__Araneus.diadematus	0.0116868	0.791507	0.0244837	0.477328	0.0810811	0.162162	315	0.120381	0.32
Araneae.f__f__Araneidae.g__g__Araneus.s__s__Araneus.sturmi	0.00111776	0.791507	0.00478685	0.233506	0.0540541	0	177	0.137261	0.43
Araneae.f__f__Araneidae.g__g__Araneus.s__s__Araneus.triguttatus	0.00323249	0.791507	0.00936327	0.345231	0.0540541	0.0810811	223	0.153824	0.99
Araneae.f__f__Araneidae.g__g__Araniella.s__s__Araniella.alpica	0.000675246	0.791507	0.0041047	0.164506	0	0.027027	122	0.170234	0.02
Araneae.f__f__Araneidae.g__g__Araniella.s__s__Araniella.cucurbitina	0.00156596	0.791507	0.00701187	0.223331	0.0540541	0	4	0.185363	0.89
Araneae.f__f__Araneidae.g__g__Araniella.s__s__Araniella.opisthographa	0.00259491	0.791507	0.00961317	0.269932	0.027027	0.0540541	157	0.20045	0.39
Araneae.f__f__Araneidae.g__g__Cyclosa.s__s__Cyclosa.conica	0.00817812	0.791507	0.014365	0.569308	0.108108	0.216216	384	0.215486	0.98
Araneae.f__f__Araneidae.g__g__Gibbaranea.s__s__Gibbaranea.gibbosa	0.011729	0.791507	0.0186086	0.630303	0.162162	0.27027	13	0.230305	0.44
Araneae.f__f__Araneidae.g__g__Larinioides.s__s__Larinioides.patagiatus	0.00141159	0.791507	0.00881367	0.16016	0	0.027027	6	0.24507	0.97
Araneae.f__f__Araneidae.g__g__Larinioides.s__s__Larinioides.sclopetarius	0.00542094	0.791507	0.0156046	0.347395	0.108108	0.027027	295	0.259236	0.31
Araneae.f__f__Araneidae.g__g__Leviellus.s__s__Leviellus.stroemi	0	0.791507	0		0	0	385	0.271536	0.31
Araneae.f__f__Araneidae.g__g__Nuctenea.s__s__Nuctenea.umbratica	0.0175548	0.791507	0.0232084	0.756398	0.216216	0.405405	192	0.283527	0.78
Araneae.f__f__Araneidae.g__g__Zilla.s__s__Zilla.diodia	0.00917025	0.791507	0.0170649	0.537374	0.0540541	0.27027	286	0.295415	0.88
Araneae.f__f__Araneidae.g__g__Zygiella.s__s__Zygiella.atrica	0	0.791507	0		0	0	18	0.307001	0.76
Araneae.f__f__Araneidae.g__g__Zygiella.s__s__Zygiella.x.notata	0.00789438	0.791507	0.020443	0.386166	0.108108	0.0540541	364	0.31801	0.09
Araneae.f__f__Clubionidae.g__g__Clubiona.s__s__Clubiona.brevipes	0.00370261	0.791507	0.0107217	0.345338	0.0810811	0.0540541	349	0.328802	0.84
Araneae.f__f__Clubionidae.g__g__Clubiona.s__s__Clubiona.comta	0.0036242	0.791507	0.0095313	0.380242	0	0.135135	287	0.339371	0.96
Araneae.f__f__Clubionidae.g__g__Clubiona.s__s__Clubiona.corticalis	0	0.791507	0		0	0	336	0.349761	0.83
Araneae.f__f__Clubionidae.g__g__Clubiona.s__s__Clubiona.pallidula	0.00202293	0.791507	0.00987333	0.204888	0.0540541	0	12	0.360093	0.84
Araneae.f__f__Clubionidae.g__g__Clubiona.s__s__Clubiona.terrestris	0	0.791507	0		0	0	289	0.370296	0.4
Araneae.f__f__Dictynidae.g__g__Argyroneta.s__s__Argyroneta.aquatica	0.00162573	0.791507	0.0107605	0.151083	0.027027	0	69	0.380298	0.65
Araneae.f__f__Dictynidae.g__g__Dictyna.s__s__Dictyna.pusilla	0	0.791507	0		0	0	319	0.390273	0.3
Araneae.f__f__Dictynidae.g__g__Lathys.s__s__Lathys.humilis	0.00180961	0.791507	0.00816754	0.221562	0.027027	0.027027	20	0.400247	0.64
Araneae.f__f__Dictynidae.g__g__Nigma.s__s__Nigma.flavescens	0.00149756	0.791507	0.005214	0.28722	0.027027	0.0540541	46	0.409748	0.13
Araneae.f__f__Gnaphosidae.g__g__Scotophaeus.s__s__Scotophaeus.blackwalli	0.0012681	0.791507	0.00814785	0.155637	0.027027	0	323	0.41888	0.59
Araneae.f__f__Linyphiidae.g__g__Neriene.s__s__Neriene.emphana	0	0.791507	0		0	0	228	0.427952	0.95
Araneae.f__f__Linyphiidae.g__g__Neriene.s__s__Neriene.radiata	0	0.791507	0		0	0	120	0.43697	0.6
Araneae.f__f__Linyphiidae.g__g__Trematocephalus.s__s__Trematocephalus.cristatus	0	0.791507	0		0	0	67	0.445289	0.71
Araneae.f__f__Mimetidae.g__g__Ero.s__s__Ero.aphana	0.000455247	0.791507	0.00275073	0.1655	0	0.027027	333	0.453282	0.4
Araneae.f__f__Philodromidae.g__g__Philodromus.s__s__Philodromus.albidus	0.00139754	0.791507	0.0061208	0.228327	0.027027	0.027027	114	0.460887	0.55
Araneae.f__f__Philodromidae.g__g__Philodromus.s__s__Philodromus.aureolus	0.000517131	0.791507	0.00315686	0.163812	0.027027	0	102	0.468348	0.62
Araneae.f__f__Philodromidae.g__g__Philodromus.s__s__Philodromus.collinus	0	0.791507	0		0	0	51	0.475716	0.75
Araneae.f__f__Philodromidae.g__g__Philodromus.s__s__Philodromus.margaritatus	0	0.791507	0		0	0	206	0.482846	0.39
Araneae.f__f__Philodromidae.g__g__Philodromus.s__s__Philodromus.praedatus	0.00297821	0.791507	0.010504	0.283531	0	0.0810811	338	0.489934	0.1
Araneae.f__f__Pholcidae.g__g__Pholcus.s__s__Pholcus.phalangioides	0.00267156	0.791507	0.0103266	0.258708	0.0540541	0.027027	339	0.496884	0.03
Araneae.f__f__Salticidae.g__g__Ballus.s__s__Ballus.chalybeius	0	0.791507	0		0	0	15	0.503733	0.4
Araneae.f__f__Salticidae.g__g__Marpissa.s__s__Marpissa.muscosa	0	0.791507	0		0	0	54	0.510537	0.4
Araneae.f__f__Salticidae.g__g__Salticus.s__s__Salticus.zebraneus	0	0.791507	0		0	0	314	0.517292	0.4
Araneae.f__f__Tetragnathidae.g__g__Metellina.s__s__Metellina.mengei	0.00251694	0.791507	0.0075955	0.331372	0	0.108108	344	0.523853	0.11
Araneae.f__f__Tetragnathidae.g__g__Metellina.s__s__Metellina.merianae	0.00175486	0.791507	0.0117477	0.149379	0.027027	0	341	0.530308	0.26
Araneae.f__f__Tetragnathidae.g__g__Metellina.s__s__Metellina.segmentata	0.00752037	0.791507	0.0191838	0.392017	0.0540541	0.108108	226	0.536563	0.13
Araneae.f__f__Tetragnathidae.g__g__Tetragnatha.s__s__Tetragnatha.dearmata	0	0.791507	0		0	0	441	0.542725	0.62
Araneae.f__f__Tetragnathidae.g__g__Tetragnatha.s__s__Tetragnatha.montana	0.00479303	0.791507	0.0123103	0.389352	0.027027	0.135135	48	0.548781	0.98
Araneae.f__f__Tetragnathidae.g__g__Tetragnatha.s__s__Tetragnatha.nigrita	0.00133645	0.791507	0.00831846	0.160661	0	0.027027	121	0.554577	0.78
Araneae.f__f__Tetragnathidae.g__g__Tetragnatha.s__s__Tetragnatha.obtusa	0.00124715	0.791507	0.00547005	0.227997	0.027027	0.027027	149	0.560315	1
Araneae.f__f__Theridiidae.g__g__Anelosimus.s__s__Anelosimus.vittatus	0.00583194	0.791507	0.0120914	0.482323	0.0810811	0.162162	190	0.56584	0.49
Araneae.f__f__Theridiidae.g__g__Dipoena.s__s__Dipoena.melanogaster	0	0.791507	0		0	0	330	0.57126	0.77
Araneae.f__f__Theridiidae.g__g__Enoplognatha	0.00134032	0.791507	0.00866168	0.154741	0.027027	0	434	0.576609	0.74
Araneae.f__f__Theridiidae.g__g__Episinus.s__s__Episinus.maculipes	0.00538563	0.791507	0.0175591	0.306714	0.0810811	0.027027	372	0.581858	0.78
Araneae.f__f__Theridiidae.g__g__Paidiscura.s__s__Paidiscura.pallens	0.00363255	0.791507	0.00944543	0.384583	0	0.135135	370	0.586982	0.03
Araneae.f__f__Theridiidae.g__g__Parasteatoda.s__s__Parasteatoda.lunata	0	0.791507	0		0	0	302	0.592086	0.89
Araneae.f__f__Theridiidae.g__g__Parasteatoda.s__s__Parasteatoda.tepidariorum	0.00150496	0.791507	0.00654149	0.230064	0.027027	0.027027	357	0.597085	0.06
Araneae.f__f__Theridiidae.g__g__Platnickina.s__s__Platnickina.tincta	0.000488624	0.791507	0.00295487	0.165362	0	0.027027	383	0.601937	1
Araneae.f__f__Theridiidae.g__g__Steatoda.s__s__Steatoda.bipunctata	0.00224768	0.791507	0.0100803	0.222978	0.027027	0.027027	290	0.606746	0.01
Araneae.f__f__Theridiidae.g__g__Theridion.s__s__Theridion.familiare	0.000784167	0.791507	0.0048643	0.161209	0.027027	0	219	0.611467	0.35
Araneae.f__f__Theridiidae.g__g__Theridion.s__s__Theridion.mystaceum	0.00104938	0.791507	0.00444143	0.236271	0	0.0540541	21	0.616145	0.66
Araneae.f__f__Theridiidae.g__g__Theridion.s__s__Theridion.pinastri	0.000517131	0.791507	0.00315686	0.163812	0.027027	0	55	0.620734	1
Araneae.f__f__Theridiidae.g__g__Theridion.s__s__Theridion.varians	0.00173244	0.791507	0.0062233	0.278379	0.027027	0.0540541	22	0.625313	0.89
Araneae.f__f__Thomisidae.g__g__Diaea.s__s__Diaea.dorsata	0.00228205	0.791507	0.00692502	0.329537	0.027027	0.0810811	266	0.629806	0.47
Araneae.f__f__Thomisidae.g__g__Pistius.s__s__Pistius.truncatus	0	0.791507	0		0	0	5	0.634186	0.44
Araneae.f__f__Thomisidae.g__g__Synema.s__s__Synema.globosum	0	0.791507	0		0	0	129	0.638499	0.61
Araneae.f__f__Thomisidae.g__g__Xysticus.s__s__Xysticus.lanio	0.0065845	0.791507	0.0138577	0.475151	0.0810811	0.162162	433	0.642663	0.05
Araneae.f__f__Uloboridae.g__g__Hyptiotes.s__s__Hyptiotes.paradoxus	0	0.791507	0		0	0	8	0.646747	1
Sarcoptiformes	0.00791669	0.791507	0.0211112	0.375	0.0810811	0.0810811	388	0.650705	0.17
Sarcoptiformes.f__f__Acaridae	0.0200322	0.791507	0.029703	0.674418	0.27027	0.27027	224	0.654655	0.17
Sarcoptiformes.f__f__Acaridae.g__g__Tyrophagus	0	0.791507	0		0	0	299	0.658604	0.41
Sarcoptiformes.f__f__Micreremidae.g__g__Micreremus.s__s__Micreremus.brevipes	0	0.791507	0		0	0	172	0.662475	0.38
Julida.f__f__Julidae.g__g__Tachypodoiulus.s__s__Tachypodoiulus.niger	0	0.791507	0		0	0	222	0.666303	0.34
Blattodea	0	0.791507	0		0	0	355	0.67007	0.38
Coleoptera.f__f__Attelabidae.g__g__Deporaus.s__s__Deporaus.betulae	0	0.791507	0		0	0	39	0.673833	0.37
Coleoptera.f__f__Cantharidae.g__g__Cantharis.s__s__Cantharis.decipiens	0	0.791507	0		0	0	234	0.677507	0.41
Coleoptera.f__f__Cantharidae.g__g__Cantharis.s__s__Cantharis.nigricans	0.000517131	0.791507	0.00315686	0.163812	0.027027	0	285	0.681126	0.23
Coleoptera.f__f__Cantharidae.g__g__Cantharis.s__s__Cantharis.pellucida	0.000455247	0.791507	0.00275073	0.1655	0	0.027027	275	0.684716	0.02
Coleoptera.f__f__Cantharidae.g__g__Rhagonycha.s__s__Rhagonycha.lignosa	0	0.791507	0		0	0	123	0.688295	0.89
Coleoptera.f__f__Cantharidae.g__g__Rhagonycha.s__s__Rhagonycha.lutea	0	0.791507	0		0	0	362	0.691874	0.64
Coleoptera.f__f__Cerambycidae.g__g__Anaesthetis.s__s__Anaesthetis.testacea	0	0.791507	0		0	0	254	0.695361	0.42
Coleoptera.f__f__Chrysomelidae.g__g__Agelastica.s__s__Agelastica.alni	0.000988363	0.791507	0.00424486	0.232838	0.027027	0.027027	337	0.698792	0.03
Coleoptera.f__f__Chrysomelidae.g__g__Smaragdina.s__s__Smaragdina.aurita	0	0.791507	0		0	0	40	0.702167	0.38
Coleoptera.f__f__Coccinellidae	0.00162573	0.791507	0.0107605	0.151083	0.027027	0	320	0.705535	0.54
Coleoptera.f__f__Coccinellidae.g__g__Anisosticta.s__s__Anisosticta.novemdecimpunctata	0.0012681	0.791507	0.00814785	0.155637	0.027027	0	221	0.708901	0.53
Coleoptera.f__f__Coccinellidae.g__g__Scymnus.s__s__Scymnus.limbatus	0	0.791507	0		0	0	101	0.712251	0.65
Coleoptera.f__f__Curculionidae.g__g__Ips.s__s__Ips.typographus	0	0.791507	0		0	0	326	0.715599	0.38
Coleoptera.f__f__Curculionidae.g__g__Phyllobius.s__s__Phyllobius.argentatus	0.000658394	0.791507	0.00400025	0.164588	0	0.027027	280	0.718935	0.03
Coleoptera.f__f__Curculionidae.g__g__Phyllobius.s__s__Phyllobius.betulinus	0	0.791507	0		0	0	371	0.722247	0.31
Coleoptera.f__f__Curculionidae.g__g__Polydrusus.s__s__Polydrusus.cervinus	0.000752499	0.791507	0.00458518	0.164115	0	0.027027	188	0.72554	0.5
Coleoptera.f__f__Curculionidae.g__g__Polydrusus.s__s__Polydrusus.formosus	0	0.791507	0		0	0	11	0.728819	0.62
Coleoptera.f__f__Curculionidae.g__g__Polydrusus.s__s__Polydrusus.pallidus	0.00126927	0.791507	0.00787883	0.161098	0	0.027027	271	0.732072	0.31
Coleoptera.f__f__Curculionidae.g__g__Polydrusus.s__s__Polydrusus.pterygomalis	0	0.791507	0		0	0	491	0.735318	0.38
Coleoptera.f__f__Curculionidae.g__g__Polydrusus.s__s__Polydrusus.tereticollis	0.000658394	0.791507	0.00400025	0.164588	0	0.027027	419	0.73852	0.03
Coleoptera.f__f__Curculionidae.g__g__Rhamphus.s__s__Rhamphus.oxyacanthae	0	0.791507	0		0	0	44	0.7417	0.4
Coleoptera.f__f__Curculionidae.g__g__Trypodendron.s__s__Trypodendron.domesticum	0.000658394	0.791507	0.00400025	0.164588	0	0.027027	104	0.744848	0.03
Coleoptera.f__f__Curculionidae1	0.000488624	0.791507	0.00295487	0.165362	0	0.027027	318	0.747992	0.4
Coleoptera.f__f__Curculionidae2	0	0.791507	0		0	0	390	0.751094	0.33
Coleoptera.f__f__Elateridae.g__g__Athous.s__s__Athous.haemorrhoidalis	0.000517131	0.791507	0.00315686	0.163812	0.027027	0	369	0.754087	0.56
Coleoptera.f__f__Elateridae.g__g__Athous.s__s__Athous.subfuscus	0.00206127	0.791507	0.00994815	0.207202	0.027027	0.027027	373	0.757025	0.35
Coleoptera.f__f__Elateridae.g__g__Athous.s__s__Athous.vittatus	0.00265157	0.791507	0.00964831	0.274823	0.027027	0.0540541	64	0.759908	0.4
Coleoptera.f__f__Elateridae.g__g__Denticollis.s__s__Denticollis.linearis	0.00590548	0.791507	0.0154781	0.381538	0.0540541	0.108108	321	0.762764	0.45
Coleoptera.f__f__Elateridae.g__g__Melanotus	0.000784167	0.791507	0.0048643	0.161209	0.027027	0	59	0.765604	0.35
Coleoptera.f__f__Elateridae.g__g__Melanotus.s__s__Melanotus.rufipes	0.00249161	0.791507	0.0111803	0.222857	0.027027	0.027027	363	0.768341	0.22
Coleoptera.f__f__Elateridae.g__g__Melanotus.s__s__Melanotus.villosus	0	0.791507	0		0	0	154	0.770956	0.4
Coleoptera.f__f__Geotrupidae.g__g__Odonteus.s__s__Odonteus.armiger	0.00141159	0.791507	0.00881367	0.16016	0	0.027027	100	0.77356	0.28
Coleoptera.f__f__Nitidulidae.g__g__Brassicogethes.s__s__Brassicogethes.aeneus	0.000798341	0.791507	0.00487164	0.163875	0	0.027027	24	0.776116	0.22
Coleoptera.f__f__Nitidulidae.g__g__Cryptarcha.s__s__Cryptarcha.strigata	0	0.791507	0		0	0	322	0.778622	0.39
Coleoptera.f__f__Ptinidae.g__g__Anobium.s__s__Anobium.fulvicorne	0	0.791507	0		0	0	393	0.781121	0.36
Coleoptera.f__f__Ptinidae.g__g__Xestobium.s__s__Xestobium.plumbeum	0.000658394	0.791507	0.00400025	0.164588	0	0.027027	180	0.783535	0.03
Coleoptera.f__f__Salpingidae.g__g__Salpingus.s__s__Salpingus.planirostris	0	0.791507	0		0	0	462	0.785944	0.45
Coleoptera.f__f__Salpingidae.g__g__Salpingus.s__s__Salpingus.ruficollis	0.000488624	0.791507	0.00295487	0.165362	0	0.027027	28	0.78823	0.01
Coleoptera.f__f__Scarabaeidae.g__g__Acrossus.s__s__Acrossus.rufipes	0	0.791507	0		0	0	328	0.790494	0.61
Coleoptera.f__f__Scarabaeidae.g__g__Amphimallon.s__s__Amphimallon.solstitiale	0.00601908	0.791507	0.0156514	0.384571	0.135135	0.027027	45	0.792711	0.21
Coleoptera.f__f__Scarabaeidae.g__g__Serica.s__s__Serica.brunnea	0	0.791507	0		0	0	471	0.794928	0.85
Coleoptera.f__f__Scarabaeidae.g__g__Volinus.s__s__Volinus.sticticus	0.000488624	0.791507	0.00295487	0.165362	0	0.027027	366	0.79714	0.38
Coleoptera.f__f__Scirtidae.g__g__Elodes.s__s__Elodes.pseudominuta	0.000517131	0.791507	0.00315686	0.163812	0.027027	0	497	0.799352	0.23
Coleoptera.f__f__Staphylinidae.g__g__Aleochara.s__s__Aleochara.bipustulata	0	0.791507	0		0	0	63	0.801541	0.37
Coleoptera.f__f__Staphylinidae.g__g__Heterothops	0	0.791507	0		0	0	185	0.803719	0.66
Coleoptera.f__f__Tenebrionidae.g__g__Lagria.s__s__Lagria.atripes	0.00713778	0.791507	0.0141198	0.505516	0.162162	0.108108	26	0.805773	0.93
Coleoptera.f__f__Tenebrionidae.g__g__Lagria.s__s__Lagria.hirta	0.00458786	0.791507	0.0145664	0.314962	0.0540541	0.0540541	84	0.807827	0.94
Diptera	0.0129888	0.791507	0.0227889	0.569964	0.216216	0.135135	210	0.809881	0.08
Diptera.f__f__Anisopodidae.g__g__Sylvicola.s__s__Sylvicola.cinctus	0.002833	0.791507	0.0103221	0.274461	0.0540541	0.027027	212	0.811935	0.01
Diptera.f__f__Anisopodidae.g__g__Sylvicola.s__s__Sylvicola.punctatus	0.00161171	0.791507	0.0075492	0.213494	0.0540541	0	217	0.813989	0.08
Diptera.f__f__Bibionidae.g__g__Bibio	0.000560759	0.791507	0.00339757	0.165047	0	0.027027	382	0.816043	0.02
Diptera.f__f__Calliphoridae.g__g__Calliphora.s__s__Calliphora.vomitoria	0.0012681	0.791507	0.00814785	0.155637	0.027027	0	407	0.818097	0.32
Diptera.f__f__Cecidomyiidae.g__g__Rhopalomyia	0	0.791507	0		0	0	440	0.820151	0.4
Diptera.f__f__Cecidomyiidae1	0	0.791507	0		0	0	124	0.822187	0.9
Diptera.f__f__Cecidomyiidae2	0.00341351	0.791507	0.0114475	0.298189	0.027027	0.0810811	2	0.824203	0.37
Diptera.f__f__Ceratopogonidae.g__g__Culicoides.s__s__Culicoides.punctatus	0	0.791507	0		0	0	402	0.826215	0.42
Diptera.f__f__Ceratopogonidae.g__g__Forcipomyia.s__s__Forcipomyia.bipunctata	0	0.791507	0		0	0	10	0.828193	0.39
Diptera.f__f__Ceratopogonidae.g__g__Forcipomyia.s__s__Forcipomyia.nigra	0	0.791507	0		0	0	379	0.830163	0.39
Diptera.f__f__Chironomidae	0.000943871	0.791507	0.00398153	0.237062	0	0.0540541	291	0.832122	0.8
Diptera.f__f__Chironomidae.g__g__Ablabesmyia.s__s__Ablabesmyia.longistyla	0	0.791507	0		0	0	482	0.834082	0.62
Diptera.f__f__Chironomidae.g__g__Chironomus	0	0.791507	0		0	0	443	0.835998	0.79
Diptera.f__f__Chironomidae.g__g__Cryptochironomus.s__s__Cryptochironomus.albofasciatus	0	0.791507	0		0	0	57	0.837899	0.33
Diptera.f__f__Chironomidae.g__g__Cryptochironomus.s__s__Cryptochironomus.supplicans	0	0.791507	0		0	0	29	0.839791	0.33
Diptera.f__f__Chironomidae.g__g__Gymnometriocnemus.s__s__Gymnometriocnemus.subnudus	0.000798341	0.791507	0.00487164	0.163875	0	0.027027	467	0.841602	0.03
Diptera.f__f__Chironomidae.g__g__Limnophyes.s__s__Limnophyes.minimus	0.000455247	0.791507	0.00275073	0.1655	0	0.027027	1	0.843399	0.02
Diptera.f__f__Chironomidae.g__g__Micropsectra.s__s__Micropsectra.atrofasciata	0.000752499	0.791507	0.00458518	0.164115	0	0.027027	155	0.845195	0.02
Diptera.f__f__Chironomidae.g__g__Orthocladius.s__s__Orthocladius.oblidens	0	0.791507	0		0	0	475	0.846992	0.3
Diptera.f__f__Chironomidae.g__g__Orthocladius1	0	0.791507	0		0	0	14	0.848776	0.44
Diptera.f__f__Chironomidae.g__g__Orthocladius2	0	0.791507	0		0	0	106	0.850559	0.32
Diptera.f__f__Chironomidae.g__g__Paracricotopus	0	0.791507	0		0	0	159	0.852343	0.39
Diptera.f__f__Chironomidae.g__g__Paratendipes.s__s__Paratendipes.albimanus	0	0.791507	0		0	0	178	0.854126	0.87
Diptera.f__f__Chironomidae.g__g__Phaenopsectra.s__s__Phaenopsectra.flavipes	0	0.791507	0		0	0	240	0.85591	0.62
Diptera.f__f__Chironomidae.g__g__Polypedilum.s__s__Polypedilum.nubeculosum	0	0.791507	0		0	0	306	0.857693	0.62
Diptera.f__f__Chironomidae.g__g__Stenochironomus.s__s__Stenochironomus.gibbus	0	0.791507	0		0	0	447	0.859476	0.62
Diptera.f__f__Chironomidae.g__g__Tanytarsus.s__s__Tanytarsus.brundini	0.0045414	0.791507	0.0170073	0.267026	0.0540541	0.027027	478	0.86126	0.14
Diptera.f__f__Chironomidae.g__g__Tanytarsus.s__s__Tanytarsus.eminulus	0.000658394	0.791507	0.00400025	0.164588	0	0.027027	493	0.863043	0.02
Diptera.f__f__Chironomidae.g__g__Thienemanniella.s__s__Thienemanniella.vittata	0.000488624	0.791507	0.00295487	0.165362	0	0.027027	35	0.864809	0.63
Diptera.f__f__Chironomidae.g__g__Virgatanytarsus.s__s__Virgatanytarsus.arduennensis	0	0.791507	0		0	0	53	0.866502	0.38
Diptera.f__f__Chloropidae.g__g__Oscinella	0.000560759	0.791507	0.00339757	0.165047	0	0.027027	49	0.868191	0.02
Diptera.f__f__Chloropidae.g__g__Thaumatomyia.s__s__Thaumatomyia.notata	0.00206999	0.791507	0.00958241	0.21602	0	0.0540541	249	0.869879	0.27
Diptera.f__f__Culicidae.g__g__Culex	0.0014223	0.791507	0.00925325	0.153708	0.027027	0	269	0.871568	0.58
Diptera.f__f__Dolichopodidae.g__g__Neurigona.s__s__Neurigona.quadrifasciata	0	0.791507	0		0	0	350	0.873256	0.98
Diptera.f__f__Drosophilidae.g__g__Drosophila.s__s__Drosophila.funebris	0.0119414	0.791507	0.0253613	0.470852	0.216216	0.027027	429	0.874945	0.01
Diptera.f__f__Dryomyzidae	0	0.791507	0		0	0	499	0.876633	0.39
Diptera.f__f__Empididae.g__g__Clinocera.s__s__Clinocera.stagnalis	0.00141159	0.791507	0.00881367	0.16016	0	0.027027	394	0.878259	0.84
Diptera.f__f__Empididae.g__g__Empis.s__s__Empis.nigritarsis	0	0.791507	0		0	0	220	0.879875	0.7
Diptera.f__f__Empididae.g__g__Empis.s__s__Empis.nuntia	0	0.791507	0		0	0	92	0.881478	0.38
Diptera.f__f__Empididae.g__g__Empis.s__s__Empis.stercorea	0	0.791507	0		0	0	232	0.883082	0.39
Diptera.f__f__Empididae.g__g__Empis.s__s__Empis.tessellata	0.00115465	0.791507	0.00500366	0.230762	0.027027	0.027027	30	0.884684	0.04
Diptera.f__f__Hybotidae.g__g__Platypalpus.s__s__Platypalpus.agilis	0.00104938	0.791507	0.00444143	0.236271	0	0.0540541	85	0.886286	0.01
Diptera.f__f__Hybotidae.g__g__Platypalpus.s__s__Platypalpus.exilis	0	0.791507	0		0	0	126	0.887888	0.64
Diptera.f__f__Hybotidae.g__g__Platypalpus.s__s__Platypalpus.longicornis	0.000675246	0.791507	0.0041047	0.164506	0	0.027027	274	0.889491	0.02
Diptera.f__f__Keroplatidae	0.000658394	0.791507	0.00400025	0.164588	0	0.027027	298	0.891093	0.02
Diptera.f__f__Keroplatidae.g__g__Macrocera	0	0.791507	0		0	0	374	0.892695	0.34
Diptera.f__f__Lauxaniidae	0.000560759	0.791507	0.00339757	0.165047	0	0.027027	507	0.894291	0.02
Diptera.f__f__Lauxaniidae.g__g__Pseudolyciella.s__s__Pseudolyciella.pallidiventris	0.000675246	0.791507	0.0041047	0.164506	0	0.027027	50	0.895867	0.16
Diptera.f__f__Limoniidae.g__g__Antocha.s__s__Antocha.vitripennis	0.000798341	0.791507	0.00487164	0.163875	0	0.027027	469	0.897394	0.03
Diptera.f__f__Limoniidae.g__g__Austrolimnophila.s__s__Austrolimnophila.ochracea	0.00306397	0.791507	0.0104029	0.294531	0.0540541	0.0540541	472	0.898921	0.68
Diptera.f__f__Limoniidae.g__g__Dicranophragma	0	0.791507	0		0	0	477	0.900448	0.39
Diptera.f__f__Limoniidae.g__g__Epiphragma.s__s__Epiphragma.ocellare	0.000455247	0.791507	0.00275073	0.1655	0	0.027027	163	0.901907	0.63
Diptera.f__f__Limoniidae.g__g__Gonomyia.s__s__Gonomyia.recta	0	0.791507	0		0	0	293	0.903356	0.42
Diptera.f__f__Limoniidae.g__g__Limonia.s__s__Limonia.flavipes	0.000517131	0.791507	0.00315686	0.163812	0.027027	0	296	0.904805	0.88
Diptera.f__f__Limoniidae.g__g__Limonia.s__s__Limonia.nubeculosa	0.013361	0.791507	0.0264175	0.505763	0.189189	0.135135	305	0.906253	0.58
Diptera.f__f__Limoniidae.g__g__Limonia.s__s__Limonia.phragmitidis	0.00141159	0.791507	0.00881367	0.16016	0	0.027027	361	0.907702	0.02
Diptera.f__f__Limoniidae.g__g__Limonia.s__s__Limonia.stigma	0	0.791507	0		0	0	496	0.90915	0.39
Diptera.f__f__Limoniidae.g__g__Metalimnobia	0.00191039	0.791507	0.0129697	0.147296	0.027027	0	7	0.910562	0.26
Diptera.f__f__Limoniidae.g__g__Neolimonia.s__s__Neolimonia.dumetorum	0.00110425	0.791507	0.00681089	0.162131	0	0.027027	227	0.911974	0.6
Diptera.f__f__Limoniidae.g__g__Rhipidia.s__s__Rhipidia.maculata	0	0.791507	0		0	0	181	0.913369	0.36
Diptera.f__f__Lonchaeidae.g__g__Lonchaea.s__s__Lonchaea.tarsata	0	0.791507	0		0	0	347	0.914752	0.67
Diptera.f__f__Lonchaeidae.g__g__Protearomyia.s__s__Protearomyia.withersi	0.000455247	0.791507	0.00275073	0.1655	0	0.027027	392	0.916135	0.37
Diptera.f__f__Muscidae.g__g__Dasyphora.s__s__Dasyphora.cyanella	0.00172444	0.791507	0.00785826	0.219443	0.0540541	0	61	0.917461	0.11
Diptera.f__f__Muscidae.g__g__Helina.s__s__Helina.impuncta	0.000965339	0.791507	0.00606275	0.159225	0.027027	0	164	0.918787	0.29
Diptera.f__f__Muscidae.g__g__Musca	0	0.791507	0		0	0	408	0.920072	0.8
Diptera.f__f__Muscidae.g__g__Musca.s__s__Musca.autumnalis	0.00260665	0.791507	0.011714	0.222525	0.027027	0.027027	82	0.92132	0.05
Diptera.f__f__Muscidae.g__g__Musca.s__s__Musca.domestica	0.014432	0.791507	0.0247058	0.584154	0.837838	0.702703	186	0.92254	0.97
Diptera.f__f__Muscidae.g__g__Muscina.s__s__Muscina.stabulans	0.0043731	0.791507	0.0158919	0.275177	0.0810811	0.027027	200	0.92376	0.01
Diptera.f__f__Muscidae.g__g__Neomyia.s__s__Neomyia.cornicina	0	0.791507	0		0	0	466	0.924979	0.45
Diptera.f__f__Muscidae.g__g__Stomoxys.s__s__Stomoxys.calcitrans	0.00949099	0.791507	0.0167175	0.567729	0.918919	0.756757	133	0.926172	1
Diptera.f__f__Mycetophilidae.g__g__Brevicornu	0	0.791507	0		0	0	444	0.927364	0.4
Diptera.f__f__Mycetophilidae.g__g__Mycetophila.s__s__Mycetophila.alea	0	0.791507	0		0	0	278	0.928538	0.5
Diptera.f__f__Mycetophilidae.g__g__Mycetophila.s__s__Mycetophila.ruficollis	0	0.791507	0		0	0	282	0.929712	0.36
Diptera.f__f__Mycetophilidae.g__g__Tarnania.s__s__Tarnania.nemoralis	0	0.791507	0		0	0	457	0.930886	0.63
Diptera.f__f__Mycetophilidae.g__g__Tetragoneura.s__s__Tetragoneura.sylvatica	0.000675246	0.791507	0.0041047	0.164506	0	0.027027	468	0.93206	0.02
Diptera.f__f__Pediciidae.g__g__Ula.s__s__Ula.sylvatica	0	0.791507	0		0	0	490	0.933234	0.39
Diptera.f__f__Pipunculidae.g__g__Nephrocerus.s__s__Nephrocerus.scutellatus	0.000658394	0.791507	0.00400025	0.164588	0	0.027027	276	0.934344	0.03
Diptera.f__f__Polleniidae.g__g__Pollenia.s__s__Pollenia.pediculata	0.000965339	0.791507	0.00606275	0.159225	0.027027	0	415	0.935385	0.19
Diptera.f__f__Psychodidae.g__g__Psychoda.s__s__Psychoda.albipennis	0	0.791507	0		0	0	463	0.936425	0.64
Diptera.f__f__Psychodidae.g__g__Psychoda.s__s__Psychoda.crassipenis	0	0.791507	0		0	0	107	0.937434	0.37
Diptera.f__f__Psychodidae.g__g__Psychoda.s__s__Psychoda.gemina	0	0.791507	0		0	0	138	0.938442	0.36
Diptera.f__f__Rhagionidae.g__g__Rhagio	0.000658394	0.791507	0.00400025	0.164588	0	0.027027	171	0.939451	0.03
Diptera.f__f__Rhagionidae.g__g__Rhagio.s__s__Rhagio.scolopaceus	0.000658394	0.791507	0.00400025	0.164588	0	0.027027	265	0.94046	0.03
Diptera.f__f__Scathophagidae.g__g__Scathophaga.s__s__Scathophaga.stercoraria	0.00564325	0.791507	0.018258	0.309083	0.0540541	0.0540541	435	0.941468	0.39
Diptera.f__f__Sciaridae	0	0.791507	0		0	0	3	0.942459	0.33
Diptera.f__f__Simuliidae.g__g__Simulium.s__s__Simulium.noelleri	0	0.791507	0		0	0	60	0.94345	0.33
Diptera.f__f__Sphaeroceridae.g__g__Coproica.s__s__Coproica.ferruginata	0	0.791507	0		0	0	103	0.944441	0.34
Diptera.f__f__Stratiomyidae.g__g__Nemotelus.s__s__Nemotelus.notatus	0.00162573	0.791507	0.0107605	0.151083	0.027027	0	348	0.945431	0.54
Diptera.f__f__Syrphidae.g__g__Eristalis.s__s__Eristalis.similis	0	0.791507	0		0	0	464	0.946422	0.65
Diptera.f__f__Syrphidae.g__g__Eristalis.s__s__Eristalis.tenax	0.00162573	0.791507	0.0107605	0.151083	0.027027	0	418	0.947401	0.27
Diptera.f__f__Syrphidae.g__g__Eupeodes.s__s__Eupeodes.corollae	0	0.791507	0		0	0	335	0.948362	0.31
Diptera.f__f__Syrphidae.g__g__Meliscaeva.s__s__Meliscaeva.auricollis	0	0.791507	0		0	0	90	0.949313	0.4
Diptera.f__f__Syrphidae.g__g__Scaeva.s__s__Scaeva.pyrastri	0.000517131	0.791507	0.00315686	0.163812	0.027027	0	140	0.950263	0.53
Diptera.f__f__Syrphidae.g__g__Sphaerophoria	0	0.791507	0		0	0	377	0.951214	0.33
Diptera.f__f__Tachinidae.g__g__Bactromyia.s__s__Bactromyia.aurulenta	0.00162573	0.791507	0.0107605	0.151083	0.027027	0	9	0.952067	0.25
Diptera.f__f__Tachinidae.g__g__Campylocheta.s__s__Campylocheta.praecox	0.000455247	0.791507	0.00275073	0.1655	0	0.027027	166	0.95292	0.02
Diptera.f__f__Tachinidae.g__g__Cyzenis.s__s__Cyzenis.albicans	0.00373691	0.791507	0.010363	0.360603	0.027027	0.108108	170	0.953773	0.01
Diptera.f__f__Tachinidae.g__g__Oswaldia.s__s__Oswaldia.muscaria	0.00127873	0.791507	0.00566646	0.225666	0	0.0540541	197	0.954626	0.02
Diptera.f__f__Tipulidae	0.00266417	0.791507	0.010559	0.252312	0.027027	0.0540541	346	0.95548	0.69
Diptera.f__f__Tipulidae.g__g__Nephrotoma.s__s__Nephrotoma.quadrifaria	0.00303023	0.791507	0.00969751	0.312475	0.0810811	0.027027	445	0.956333	0.69
Diptera.f__f__Tipulidae.g__g__Tipula.s__s__Tipula.lunata	0.0131097	0.791507	0.0197502	0.663773	0.108108	0.324324	501	0.957186	0.06
Diptera.f__f__Tipulidae.g__g__Tipula.s__s__Tipula.nubeculosa	0.0031258	0.791507	0.011653	0.268241	0.027027	0.0540541	88	0.958018	0.08
Diptera.f__f__Tipulidae.g__g__Tipula.s__s__Tipula.pseudovariipennis	0	0.791507	0		0	0	94	0.958849	0.76
Diptera.f__f__Tipulidae.g__g__Tipula.s__s__Tipula.scripta	0.00495072	0.791507	0.0129903	0.381108	0.135135	0.027027	96	0.959681	0.25
Diptera.f__f__Tipulidae.g__g__Tipula.s__s__Tipula.submarmorata	0.00111776	0.791507	0.00478685	0.233506	0.0540541	0	110	0.960513	0.06
Diptera.f__f__Tipulidae.g__g__Tipula1	0.00718023	0.791507	0.0190142	0.377625	0.0540541	0.189189	150	0.961345	0.76
Diptera.f__f__Ulidiidae.g__g__Otites.s__s__Otites.formosa	0	0.791507	0		0	0	167	0.962177	0.67
Ephemeroptera.f__f__Baetidae.g__g__Baetis.s__s__Baetis.fuscatus	0.000658394	0.791507	0.00400025	0.164588	0	0.027027	199	0.963009	0.35
Ephemeroptera.f__f__Baetidae.g__g__Cloeon	0	0.791507	0		0	0	204	0.96384	0.39
Ephemeroptera.f__f__Caenidae.g__g__Caenis.s__s__Caenis.luctuosa	0.00126927	0.791507	0.00787883	0.161098	0	0.027027	205	0.964672	0.56
Ephemeroptera.f__f__Ephemerellidae.g__g__Serratella	0	0.791507	0		0	0	230	0.965504	0.91
Ephemeroptera.f__f__Ephemerellidae.g__g__Serratella.s__s__Serratella.ignita	0.00290787	0.791507	0.0127031	0.22891	0	0.0540541	239	0.966336	0.09
Ephemeroptera.f__f__Ephemerellidae.g__g__Torleya.s__s__Torleya.major	0	0.791507	0		0	0	258	0.967168	0.63
Ephemeroptera.f__f__Ephemeridae.g__g__Ephemera.s__s__Ephemera.danica	0	0.791507	0		0	0	262	0.968	0.76
Ephemeroptera.f__f__Heptageniidae.g__g__Heptagenia.s__s__Heptagenia.sulphurea	0	0.791507	0		0	0	308	0.968831	0.33
Hemiptera.f__f__Acanthosomatidae.g__g__Elasmostethus	0.000488624	0.791507	0.00295487	0.165362	0	0.027027	442	0.969663	0.01
Hemiptera.f__f__Aphididae.g__g__Aphis.s__s__Aphis.sambuci	0.000658394	0.791507	0.00400025	0.164588	0	0.027027	353	0.970459	0.03
Hemiptera.f__f__Aphididae.g__g__Rhopalosiphum.s__s__Rhopalosiphum.padi	0.00141159	0.791507	0.00881367	0.16016	0	0.027027	378	0.971255	0.27
Hemiptera.f__f__Aphididae.g__g__Thelaxes.s__s__Thelaxes.dryophila	0.000517131	0.791507	0.00315686	0.163812	0.027027	0	430	0.972051	0.56
Hemiptera.f__f__Cicadellidae.g__g__Iassus.s__s__Iassus.lanio	0	0.791507	0		0	0	470	0.972846	0.37
Hemiptera.f__f__Cicadellidae.g__g__Oncopsis	0.000517131	0.791507	0.00315686	0.163812	0.027027	0	487	0.973605	0.23
Hemiptera.f__f__Cixiidae	0	0.791507	0		0	0	125	0.974314	0.76
Hemiptera.f__f__Microphysidae.g__g__Loricula.s__s__Loricula.elegantula	0.000488624	0.791507	0.00295487	0.165362	0	0.027027	153	0.975022	0.4
Hemiptera.f__f__Miridae.g__g__Deraeocoris.s__s__Deraeocoris.flavilinea	0	0.791507	0		0	0	169	0.975731	0.38
Hemiptera.f__f__Miridae.g__g__Deraeocoris.s__s__Deraeocoris.trifasciatus	0	0.791507	0		0	0	259	0.976439	0.64
Hemiptera.f__f__Miridae.g__g__Miris.s__s__Miris.striatus	0.000517131	0.791507	0.00315686	0.163812	0.027027	0	375	0.977147	0.23
Hemiptera.f__f__Miridae.g__g__Phylus.s__s__Phylus.melanocephalus	0.00133645	0.791507	0.00831846	0.160661	0	0.027027	483	0.977856	0.53
Hemiptera.f__f__Miridae.g__g__Phytocoris.s__s__Phytocoris.longipennis	0	0.791507	0		0	0	36	0.978509	0.63
Hemiptera.f__f__Miridae.g__g__Phytocoris.s__s__Phytocoris.tiliae	0	0.791507	0		0	0	62	0.979163	0.92
Hemiptera.f__f__Miridae.g__g__Psallus	0.000517131	0.791507	0.00315686	0.163812	0.027027	0	77	0.979816	0.88
Hemiptera.f__f__Miridae.g__g__Psallus.s__s__Psallus.mollis	0	0.791507	0		0	0	99	0.980469	0.4
Hemiptera.f__f__Miridae.g__g__Rhabdomiris.s__s__Rhabdomiris.striatellus	0.00275966	0.791507	0.00872017	0.316468	0.0540541	0.0540541	117	0.981123	0.93
Hemiptera.f__f__Miridae.g__g__Stenodema.s__s__Stenodema.calcarata	0	0.791507	0		0	0	176	0.981776	0.59
Hemiptera.f__f__Miridae1	0	0.791507	0		0	0	215	0.982429	0.4
Hemiptera.f__f__Miridae2	0	0.791507	0		0	0	241	0.983083	0.37
Hymenoptera	0.000658394	0.791507	0.00400025	0.164588	0	0.027027	243	0.983736	0.48
Hymenoptera.f__f__Braconidae	0.000560759	0.791507	0.00339757	0.165047	0	0.027027	248	0.984389	0.62
Hymenoptera.f__f__Braconidae.g__g__Aleiodes1	0.000455247	0.791507	0.00275073	0.1655	0	0.027027	252	0.985043	0.56
Hymenoptera.f__f__Braconidae.g__g__Aleiodes2	0.000488624	0.791507	0.00295487	0.165362	0	0.027027	288	0.985696	0.01
Hymenoptera.f__f__Braconidae.g__g__Cotesia.s__s__Cotesia.jucunda	0.000658394	0.791507	0.00400025	0.164588	0	0.027027	404	0.98635	0.03
Hymenoptera.f__f__Braconidae.g__g__Diospilus	0	0.791507	0		0	0	58	0.986967	0.38
Hymenoptera.f__f__Braconidae.g__g__Macrocentrus	0	0.791507	0		0	0	97	0.987584	0.62
Hymenoptera.f__f__Braconidae.g__g__Trioxys.s__s__Trioxys.pallidus	0.000798341	0.791507	0.00487164	0.163875	0	0.027027	112	0.988202	0.03
Hymenoptera.f__f__Braconidae.g__g__Zele.s__s__Zele.albiditarsus	0.00355602	0.791507	0.0117835	0.30178	0.0540541	0.0540541	116	0.988819	0.29
Hymenoptera.f__f__Eulophidae.g__g__Euplectrus.s__s__Euplectrus.flavipes	0.000455247	0.791507	0.00275073	0.1655	0	0.027027	151	0.989436	0.02
Hymenoptera.f__f__Formicidae.g__g__Lasius	0	0.791507	0		0	0	238	0.990054	0.62
Hymenoptera.f__f__Formicidae.g__g__Lasius.s__s__Lasius.brunneus	0.00133645	0.791507	0.00831846	0.160661	0	0.027027	245	0.990671	0.15
Hymenoptera.f__f__Formicidae.g__g__Temnothorax.s__s__Temnothorax.affinis	0	0.791507	0		0	0	261	0.991288	0.38
Hymenoptera.f__f__Ichneumonidae	0.00257533	0.791507	0.00793187	0.324682	0.0540541	0.0540541	367	0.991906	0.44
Hymenoptera.f__f__Ichneumonidae.g__g__Allomacrus.s__s__Allomacrus.arcticus	0	0.791507	0		0	0	428	0.992523	0.45
Hymenoptera.f__f__Ichneumonidae.g__g__Bathythrix.s__s__Bathythrix.pellucidator	0.000455247	0.791507	0.00275073	0.1655	0	0.027027	34	0.993098	0.02
Hymenoptera.f__f__Ichneumonidae.g__g__Cidaphus.s__s__Cidaphus.alarius	0.0012681	0.791507	0.00814785	0.155637	0.027027	0	78	0.993673	0.99
Hymenoptera.f__f__Ichneumonidae.g__g__Colocnema.s__s__Colocnema.rufina	0.00284133	0.791507	0.0145174	0.195719	0	0.0540541	139	0.994248	0.14
Hymenoptera.f__f__Ichneumonidae.g__g__Cratichneumon.s__s__Cratichneumon.culex	0.00087898	0.791507	0.00537806	0.163438	0	0.027027	174	0.994824	0.02
Hymenoptera.f__f__Ichneumonidae.g__g__Enicospilus	0	0.791507	0		0	0	184	0.995399	0.39
Hymenoptera.f__f__Ichneumonidae.g__g__Enicospilus.s__s__Enicospilus.ramidulus	0.00092918	0.791507	0.00582077	0.159632	0.027027	0	218	0.995974	0.55
Hymenoptera.f__f__Ichneumonidae.g__g__Gelis.s__s__Gelis.spurius	0	0.791507	0		0	0	260	0.996549	0.37
Hymenoptera.f__f__Ichneumonidae.g__g__Hyposoter.s__s__Hyposoter.clausus	0.00264008	0.791507	0.00797346	0.331108	0.027027	0.0810811	267	0.997124	0.08
Hymenoptera.f__f__Ichneumonidae.g__g__Lissonota.s__s__Lissonota.errabunda	0.000455247	0.791507	0.00275073	0.1655	0	0.027027	273	0.997699	0.02
Hymenoptera.f__f__Ichneumonidae.g__g__Netelia.s__s__Netelia.latungula	0.00092918	0.791507	0.00582077	0.159632	0.027027	0	281	0.998275	0.79
Hymenoptera.f__f__Ichneumonidae.g__g__Netelia1	0	0.791507	0		0	0	313	0.99885	0.38
Hymenoptera.f__f__Ichneumonidae.g__g__Netelia2	0	0.791507	0		0	0	436	0.999425	0.52
Hymenoptera.f__f__Ichneumonidae.g__g__Ophion	0.00286511	0.791507	0.00765488	0.374285	0.027027	0.108108	453	1	0.36
Hymenoptera.f__f__Ichneumonidae.g__g__Ophion.s__s__Ophion.costatus	0.00940938	0.791507	0.0165877	0.567251	0.108108	0.243243	16	1	0.21
Hymenoptera.f__f__Ichneumonidae.g__g__Ophion.s__s__Ophion.minutus	0.00836594	0.791507	0.0145134	0.576426	0.108108	0.216216	19	1	0.16
Hymenoptera.f__f__Ichneumonidae.g__g__Ophion.s__s__Ophion.parvulus	0.000517131	0.791507	0.00315686	0.163812	0.027027	0	23	1	0.23
Hymenoptera.f__f__Ichneumonidae.g__g__Ophion.s__s__Ophion.ventricosus	0.0080759	0.791507	0.0171398	0.471179	0.108108	0.135135	25	1	0.01
Hymenoptera.f__f__Ichneumonidae.g__g__Perilissus.s__s__Perilissus.albitarsus	0.00380605	0.791507	0.0122659	0.310294	0.0540541	0.0540541	27	1	0.16
Hymenoptera.f__f__Ichneumonidae.g__g__Phobocampe.s__s__Phobocampe.crassiuscula	0.00155084	0.791507	0.00659958	0.234991	0	0.0540541	31	1	0.01
Hymenoptera.f__f__Ichneumonidae.g__g__Polysphincta.s__s__Polysphincta.tuberosa	0	0.791507	0		0	0	32	1	0.35
Hymenoptera.f__f__Ichneumonidae.g__g__Scirtetes.s__s__Scirtetes.robustus	0.00114702	0.791507	0.00490809	0.233699	0	0.0540541	33	1	0.01
Hymenoptera.f__f__Ichneumonidae.g__g__Zatypota.s__s__Zatypota.albicoxa	0	0.791507	0		0	0	37	1	0.35
Lepidoptera	0.011213	0.791507	0.023474	0.477679	0.0540541	0.216216	38	1	0.17
Lepidoptera.f__f__Adelidae.g__g__Nematopogon.s__s__Nematopogon.robertella	0.00114642	0.791507	0.00729678	0.157114	0.027027	0	41	1	0.33
Lepidoptera.f__f__Argyresthiidae.g__g__Argyresthia.s__s__Argyresthia.fundella	0	0.791507	0		0	0	42	1	0.4
Lepidoptera.f__f__Batrachedridae.g__g__Batrachedra.s__s__Batrachedra.praeangusta	0.0012681	0.791507	0.00814785	0.155637	0.027027	0	43	1	0.2
Lepidoptera.f__f__Coleophoridae.g__g__Coleophora.s__s__Coleophora.flavipennella	0.0031258	0.791507	0.011653	0.268241	0.027027	0.0540541	47	1	0.14
Lepidoptera.f__f__Coleophoridae.g__g__Coleophora.s__s__Coleophora.lutipennella	0	0.791507	0		0	0	52	1	0.36
Lepidoptera.f__f__Crambidae.g__g__Agriphila.s__s__Agriphila.straminella	0	0.791507	0		0	0	56	1	0.45
Lepidoptera.f__f__Crambidae.g__g__Chrysoteuchia.s__s__Chrysoteuchia.culmella	0.00404026	0.791507	0.0149884	0.269559	0.0810811	0	65	1	0.1
Lepidoptera.f__f__Crambidae.g__g__Crambus	0	0.791507	0		0	0	66	1	0.95
Lepidoptera.f__f__Crambidae.g__g__Eudonia.s__s__Eudonia.mercurella	0	0.791507	0		0	0	68	1	0.36
Lepidoptera.f__f__Depressariidae.g__g__Agonopterix.s__s__Agonopterix.heracliana	0.00114642	0.791507	0.00729678	0.157114	0.027027	0	71	1	0.55
Lepidoptera.f__f__Depressariidae.g__g__Agonopterix.s__s__Agonopterix.scopariella	0.00141159	0.791507	0.00881367	0.16016	0	0.027027	72	1	0.33
Lepidoptera.f__f__Depressariidae.g__g__Carcina.s__s__Carcina.quercana	0	0.791507	0		0	0	73	1	0.95
Lepidoptera.f__f__Drepanidae.g__g__Cymatophorina.s__s__Cymatophorina.diluta	0.000658394	0.791507	0.00400025	0.164588	0	0.027027	74	1	0.02
Lepidoptera.f__f__Drepanidae.g__g__Polyploca.s__s__Polyploca.ridens	0	0.791507	0		0	0	75	1	0.93
Lepidoptera.f__f__Erebidae.g__g__Euproctis.s__s__Euproctis.similis	0	0.791507	0		0	0	76	1	0.38
Lepidoptera.f__f__Gelechiidae.g__g__Carpatolechia.s__s__Carpatolechia.decorella	0	0.791507	0		0	0	79	1	0.6
Lepidoptera.f__f__Gelechiidae.g__g__Chionodes.s__s__Chionodes.electella	0	0.791507	0		0	0	80	1	0.6
Lepidoptera.f__f__Gelechiidae.g__g__Gelechia.s__s__Gelechia.nigra	0.000455247	0.791507	0.00275073	0.1655	0	0.027027	81	1	0.37
Lepidoptera.f__f__Gelechiidae.g__g__Recurvaria.s__s__Recurvaria.leucatella	0.00534614	0.791507	0.0174303	0.306715	0.0540541	0.0540541	83	1	0.13
Lepidoptera.f__f__Geometridae.g__g__Agriopis.s__s__Agriopis.aurantiaria	0.0133822	0.791507	0.0183811	0.728043	0.189189	0.351351	86	1	0.01
Lepidoptera.f__f__Geometridae.g__g__Agriopis.s__s__Agriopis.leucophaearia	0.0137206	0.791507	0.0175887	0.78008	0.189189	0.378378	87	1	0.28
Lepidoptera.f__f__Geometridae.g__g__Agriopis.s__s__Agriopis.marginaria	0.0161601	0.791507	0.0205151	0.787718	0.297297	0.378378	89	1	0.22
Lepidoptera.f__f__Geometridae.g__g__Alsophila.s__s__Alsophila.aescularia	0.00248839	0.791507	0.00793037	0.31378	0.027027	0.0810811	91	1	0.22
Lepidoptera.f__f__Geometridae.g__g__Apocheima.s__s__Apocheima.hispidaria	0.00789485	0.791507	0.0155048	0.509187	0.189189	0.0810811	93	1	0.15
Lepidoptera.f__f__Geometridae.g__g__Camptogramma	0.00266593	0.791507	0.0121151	0.220051	0.027027	0.027027	95	1	0.07
Lepidoptera.f__f__Geometridae.g__g__Colotois.s__s__Colotois.pennaria	0.00226047	0.791507	0.0068688	0.329092	0.0540541	0.0540541	98	1	0.01
Lepidoptera.f__f__Geometridae.g__g__Crocallis.s__s__Crocallis.elinguaria	0.00198352	0.791507	0.0127213	0.155921	0	0.027027	105	1	0.3
Lepidoptera.f__f__Geometridae.g__g__Erannis.s__s__Erannis.defoliaria	0.00722822	0.791507	0.0133279	0.542339	0.135135	0.162162	108	1	0.01
Lepidoptera.f__f__Geometridae.g__g__Eupithecia.s__s__Eupithecia.tantillaria	0	0.791507	0		0	0	109	1	0.61
Lepidoptera.f__f__Geometridae.g__g__Geometra.s__s__Geometra.papilionaria	0	0.791507	0		0	0	111	1	0.61
Lepidoptera.f__f__Geometridae.g__g__Hypomecis.s__s__Hypomecis.punctinalis	0.00265034	0.791507	0.0116327	0.227836	0	0.0540541	113	1	0.53
Lepidoptera.f__f__Geometridae.g__g__Macaria.s__s__Macaria.liturata	0	0.791507	0		0	0	115	1	0.69
Lepidoptera.f__f__Geometridae.g__g__Operophtera.s__s__Operophtera.brumata	0.00179164	0.791507	0.00773483	0.231633	0	0.0540541	118	1	0.01
Lepidoptera.f__f__Geometridae.g__g__Parectropis	0	0.791507	0		0	0	119	1	0.73
Lepidoptera.f__f__Geometridae.g__g__Phigalia.s__s__Phigalia.pilosaria	0.00429001	0.791507	0.0129436	0.331439	0.027027	0.108108	127	1	0.22
Lepidoptera.f__f__Geometridae.g__g__Scopula.s__s__Scopula.floslactata	0	0.791507	0		0	0	128	1	0.39
Lepidoptera.f__f__Gracillariidae.g__g__Caloptilia.s__s__Caloptilia.alchimiella	0	0.791507	0		0	0	130	1	0.4
Lepidoptera.f__f__Gracillariidae.g__g__Parornix.s__s__Parornix.anglicella	0.00632664	0.791507	0.0175183	0.361144	0.027027	0.108108	131	1	0.01
Lepidoptera.f__f__Gracillariidae.g__g__Parornix.s__s__Parornix.carpinella	0	0.791507	0		0	0	132	1	0.64
Lepidoptera.f__f__Hepialidae.g__g__Hepialus.s__s__Hepialus.humuli	0.000760671	0.791507	0.00471135	0.161455	0.027027	0	134	1	0.23
Lepidoptera.f__f__Hepialidae.g__g__Korscheltellus.s__s__Korscheltellus.lupulinus	0.00822331	0.791507	0.0183898	0.447167	0.108108	0.162162	135	1	0.76
Lepidoptera.f__f__Hepialidae.g__g__Triodia.s__s__Triodia.sylvina	0.00271549	0.791507	0.0101238	0.268228	0.0540541	0.027027	136	1	0.29
Lepidoptera.f__f__Lasiocampidae.g__g__Euthrix.s__s__Euthrix.potatoria	0.00561081	0.791507	0.0180529	0.310799	0.0540541	0.0540541	137	1	0.23
Lepidoptera.f__f__Lypusidae	0.00550083	0.791507	0.0171134	0.321435	0.0540541	0.0810811	141	1	0.71
Lepidoptera.f__f__Lypusidae.g__g__Pseudatemelia.s__s__Pseudatemelia.latipennella	0	0.791507	0		0	0	142	1	0.66
Lepidoptera.f__f__Noctuidae	0.00510987	0.791507	0.0171568	0.297834	0.027027	0.0810811	143	1	0.02
Lepidoptera.f__f__Noctuidae.g__g__Agrotis	0	0.791507	0		0	0	144	1	0.43
Lepidoptera.f__f__Noctuidae.g__g__Agrotis.s__s__Agrotis.exclamationis	0	0.791507	0		0	0	145	1	0.92
Lepidoptera.f__f__Noctuidae.g__g__Autographa	0.00519297	0.791507	0.0165229	0.314289	0.0540541	0.0540541	146	1	0.23
Lepidoptera.f__f__Noctuidae.g__g__Conistra.s__s__Conistra.erythrocephala	0	0.791507	0		0	0	147	1	0.37
Lepidoptera.f__f__Noctuidae.g__g__Cosmia.s__s__Cosmia.trapezina	0.000675246	0.791507	0.0041047	0.164506	0	0.027027	148	1	0.39
Lepidoptera.f__f__Noctuidae.g__g__Mamestra.s__s__Mamestra.brassicae	0.00109457	0.791507	0.00693956	0.15773	0.027027	0	152	1	0.26
Lepidoptera.f__f__Noctuidae.g__g__Orthosia.s__s__Orthosia.cerasi	0.000784167	0.791507	0.0048643	0.161209	0.027027	0	156	1	0.4
Lepidoptera.f__f__Noctuidae.g__g__Orthosia.s__s__Orthosia.cruda	0.00854161	0.791507	0.0130551	0.654274	0	0.324324	158	1	0.01
Lepidoptera.f__f__Nolidae.g__g__Pseudoips.s__s__Pseudoips.prasinana	0.00133645	0.791507	0.00831846	0.160661	0	0.027027	160	1	0.5
Lepidoptera.f__f__Notodontidae.g__g__Drymonia.s__s__Drymonia.obliterata	0	0.791507	0		0	0	161	1	0.4
Lepidoptera.f__f__Notodontidae.g__g__Phalera.s__s__Phalera.bucephala	0	0.791507	0		0	0	162	1	0.37
Lepidoptera.f__f__Notodontidae.g__g__Ptilodon.s__s__Ptilodon.capucina	0.00062987	0.791507	0.00386971	0.162769	0.027027	0	165	1	0.68
Lepidoptera.f__f__Oecophoridae.g__g__Harpella.s__s__Harpella.forficella	0	0.791507	0		0	0	168	1	0.28
Lepidoptera.f__f__Oecophoridae.g__g__Hofmannophila.s__s__Hofmannophila.pseudospretella	0.00298135	0.791507	0.0113521	0.262627	0.0810811	0	173	1	0.03
Lepidoptera.f__f__Plutellidae.g__g__Plutella.s__s__Plutella.xylostella	0	0.791507	0		0	0	175	1	0.39
Lepidoptera.f__f__Praydidae.g__g__Prays.s__s__Prays.fraxinella	0.00395685	0.791507	0.013874	0.285199	0	0.0810811	179	1	0.03
Lepidoptera.f__f__Pyralidae.g__g__Acrobasis.s__s__Acrobasis.repandana	0	0.791507	0		0	0	182	1	0.67
Lepidoptera.f__f__Pyralidae.g__g__Acrobasis.s__s__Acrobasis.tumidana	0	0.791507	0		0	0	183	1	0.38
Lepidoptera.f__f__Pyralidae.g__g__Endotricha.s__s__Endotricha.flammealis	0	0.791507	0		0	0	187	1	0.55
Lepidoptera.f__f__Pyralidae.g__g__Phycita.s__s__Phycita.roborella	0.00114642	0.791507	0.00729678	0.157114	0.027027	0	191	1	0.68
Lepidoptera.f__f__Pyralidae.g__g__Pyralis.s__s__Pyralis.farinalis	0.00283264	0.791507	0.0128341	0.220712	0.027027	0.027027	193	1	0.05
Lepidoptera.f__f__Schreckensteiniidae.g__g__Schreckensteinia.s__s__Schreckensteinia.festaliella	0.00216608	0.791507	0.0140298	0.154392	0	0.027027	194	1	0.2
Lepidoptera.f__f__Sphingidae.g__g__Laothoe.s__s__Laothoe.populi	0.00871362	0.791507	0.0208942	0.417036	0.135135	0.0540541	195	1	0.37
Lepidoptera.f__f__Tortricidae.g__g__Acleris.s__s__Acleris.ferrugana	0	0.791507	0		0	0	196	1	0.67
Lepidoptera.f__f__Tortricidae.g__g__Acleris.s__s__Acleris.forsskaleana	0.00175073	0.791507	0.00798379	0.219286	0.027027	0.027027	198	1	0.49
Lepidoptera.f__f__Tortricidae.g__g__Aleimma.s__s__Aleimma.loeflingiana	0.000488624	0.791507	0.00295487	0.165362	0	0.027027	201	1	0.01
Lepidoptera.f__f__Tortricidae.g__g__Ancylis.s__s__Ancylis.achatana	0	0.791507	0		0	0	202	1	0.62
Lepidoptera.f__f__Tortricidae.g__g__Archips.s__s__Archips.crataegana	0.00236927	0.791507	0.0108223	0.218925	0.027027	0.027027	203	1	0.38
Lepidoptera.f__f__Tortricidae.g__g__Archips.s__s__Archips.podana	0.00405561	0.791507	0.013011	0.311705	0.0540541	0.0540541	207	1	0.53
Lepidoptera.f__f__Tortricidae.g__g__Archips.s__s__Archips.xylosteana	0.00262133	0.791507	0.0142277	0.184241	0	0.0540541	208	1	0.77
Lepidoptera.f__f__Tortricidae.g__g__Celypha.s__s__Celypha.striana	0.0041542	0.791507	0.0131296	0.3164	0.027027	0.0810811	209	1	0.31
Lepidoptera.f__f__Tortricidae.g__g__Cnephasia.s__s__Cnephasia.incertana	0.00232517	0.791507	0.00900693	0.258154	0.0540541	0.027027	211	1	0.78
Lepidoptera.f__f__Tortricidae.g__g__Cnephasia.s__s__Cnephasia.stephensiana	0.0012681	0.791507	0.00814785	0.155637	0.027027	0	213	1	0.98
Lepidoptera.f__f__Tortricidae.g__g__Ditula.s__s__Ditula.angustiorana	0.000560759	0.791507	0.00339757	0.165047	0	0.027027	214	1	0.76
Lepidoptera.f__f__Tortricidae.g__g__Epinotia	0	0.791507	0		0	0	216	1	0.88
Lepidoptera.f__f__Tortricidae.g__g__Eudemis	0.000752499	0.791507	0.00458518	0.164115	0	0.027027	225	1	0.43
Lepidoptera.f__f__Tortricidae.g__g__Hedya.s__s__Hedya.nubiferana	0.00062987	0.791507	0.00386971	0.162769	0.027027	0	229	1	0.93
Lepidoptera.f__f__Tortricidae.g__g__Orthotaenia.s__s__Orthotaenia.undulana	0.00155905	0.791507	0.0069054	0.225772	0.0540541	0	231	1	0.08
Lepidoptera.f__f__Tortricidae.g__g__Pammene.s__s__Pammene.giganteana	0	0.791507	0		0	0	233	1	0.39
Lepidoptera.f__f__Tortricidae.g__g__Pandemis.s__s__Pandemis.heparana	0	0.791507	0		0	0	235	1	0.78
Lepidoptera.f__f__Tortricidae.g__g__Phtheochroa	0.00162573	0.791507	0.0107605	0.151083	0.027027	0	236	1	0.29
Lepidoptera.f__f__Tortricidae.g__g__Tortricodes.s__s__Tortricodes.alternella	0.0038403	0.791507	0.00853915	0.449729	0.0540541	0.135135	237	1	0.01
Lepidoptera.f__f__Tortricidae.g__g__Tortrix.s__s__Tortrix.viridana	0.0119013	0.791507	0.0194782	0.611004	0.0810811	0.297297	242	1	0.02
Lepidoptera.f__f__Tortricidae.g__g__Zeiraphera.s__s__Zeiraphera.isertana	0.00973554	0.791507	0.0233705	0.416574	0.027027	0.216216	244	1	1
Lepidoptera.f__f__Ypsolophidae.g__g__Ypsolopha.s__s__Ypsolopha.horridella	0	0.791507	0		0	0	246	1	0.62
Lepidoptera.f__f__Ypsolophidae.g__g__Ypsolopha.s__s__Ypsolopha.nemorella	0	0.791507	0		0	0	247	1	0.37
Lepidoptera.f__f__Ypsolophidae.g__g__Ypsolopha.s__s__Ypsolopha.parenthesella	0.00313334	0.791507	0.00977032	0.3207	0.027027	0.0810811	250	1	0.61
Lepidoptera.f__f__Ypsolophidae.g__g__Ypsolopha.s__s__Ypsolopha.scabrella	0	0.791507	0		0	0	251	1	0.62
Lepidoptera.f__f__Ypsolophidae.g__g__Ypsolopha.s__s__Ypsolopha.ustella	0.00245531	0.791507	0.00778086	0.315558	0.027027	0.0810811	253	1	0.55
Mecoptera.f__f__Panorpidae.g__g__Panorpa.s__s__Panorpa.alpina	0	0.791507	0		0	0	255	1	0.42
Neuroptera.f__f__Chrysopidae.g__g__Chrysoperla	0.00109457	0.791507	0.00693956	0.15773	0.027027	0	256	1	0.26
Neuroptera.f__f__Hemerobiidae.g__g__Hemerobius	0.0019781	0.791507	0.00944724	0.209384	0.027027	0.027027	257	1	0.69
Neuroptera.f__f__Hemerobiidae.g__g__Hemerobius.s__s__Hemerobius.micans	0.00128697	0.791507	0.0056288	0.228639	0	0.0540541	263	1	0.36
Neuroptera.f__f__Sisyridae.g__g__Sisyra.s__s__Sisyra.nigra	0	0.791507	0		0	0	264	1	0.62
Orthoptera.f__f__Tettigoniidae	0	0.791507	0		0	0	268	1	0.33
Orthoptera.f__f__Tettigoniidae.g__g__Meconema.s__s__Meconema.thalassinum	0	0.791507	0		0	0	270	1	0.62
Orthoptera.f__f__Tettigoniidae.g__g__Pholidoptera.s__s__Pholidoptera.griseoaptera	0	0.791507	0		0	0	272	1	0.41
Psocodea.f__f__Elipsocidae.g__g__Elipsocus	0	0.791507	0		0	0	277	1	0.39
Psocodea.f__f__Elipsocidae.g__g__Elipsocus.s__s__Elipsocus.moebiusi	0	0.791507	0		0	0	279	1	0.65
Psocodea.f__f__Psocidae.g__g__Loensia.s__s__Loensia.pearmani	0	0.791507	0		0	0	283	1	0.55
Psocodea.f__f__Psocidae.g__g__Loensia.s__s__Loensia.variegata	0.00159255	0.791507	0.0100223	0.158902	0	0.027027	284	1	0.02
Psocodea.f__f__Psocidae.g__g__Metylophorus.s__s__Metylophorus.nebulosus	0	0.791507	0		0	0	292	1	0.87
Psocodea.f__f__Stenopsocidae.g__g__Graphopsocus.s__s__Graphopsocus.cruciatus	0.000517131	0.791507	0.00315686	0.163812	0.027027	0	294	1	0.78
Thysanoptera.f__f__Thripidae	0	0.791507	0		0	0	297	1	0.39
Thysanoptera.f__f__Thripidae.g__g__Thrips	0	0.791507	0		0	0	300	1	0.4
Trichoptera.f__f__Ecnomidae.g__g__Ecnomus.s__s__Ecnomus.tenellus	0.00162573	0.791507	0.0107605	0.151083	0.027027	0	301	1	0.31
Trichoptera.f__f__Hydropsychidae.g__g__Cheumatopsyche.s__s__Cheumatopsyche.lepida	0.00101691	0.791507	0.00625209	0.162652	0	0.027027	303	1	0.32
Trichoptera.f__f__Hydropsychidae.g__g__Hydropsyche.s__s__Hydropsyche.siltalai	0	0.791507	0		0	0	304	1	0.33
Trichoptera.f__f__Hydroptilidae.g__g__Hydroptila.s__s__Hydroptila.forcipata	0	0.791507	0		0	0	307	1	0.4
Trichoptera.f__f__Leptoceridae.g__g__Athripsodes.s__s__Athripsodes.albifrons	0	0.791507	0		0	0	309	1	0.34
Trichoptera.f__f__Leptoceridae.g__g__Oecetis.s__s__Oecetis.lacustris	0	0.791507	0		0	0	310	1	0.62
Trichoptera.f__f__Psychomyiidae.g__g__Tinodes.s__s__Tinodes.maculicornis	0	0.791507	0		0	0	311	1	0.62
Trichoptera.f__f__Psychomyiidae.g__g__Tinodes.s__s__Tinodes.waeneri	0	0.791507	0		0	0	312	1	0.33
Araneae.f__f__Linyphiidae.g__g__Neriene.s__s__Neriene.montana	0.00082348	0.791507	0.00502917	0.163741	0	0.027027	324	1	0.02
Araneae.f__f__Linyphiidae.g__g__Tenuiphantes.s__s__Tenuiphantes.tenuis	0	0.791507	0		0	0	325	1	0.33
Araneae.f__f__Philodromidae.g__g__Philodromus.s__s__Philodromus.dispar	0	0.791507	0		0	0	327	1	0.6
Sarcoptiformes.f__f__Hermanniidae.g__g__Hermannia.s__s__Hermannia.gibba	0.000774726	0.791507	0.00472395	0.164	0	0.027027	329	1	0.03
Trombidiformes.f__f__Ereynetidae	0.00253499	0.791507	0.0113682	0.22299	0.027027	0.027027	331	1	0.09
Blattodea.f__f__Ectobiidae.g__g__Ectobius	0	0.791507	0		0	0	332	1	0.95
Coleoptera.f__f__Cantharidae.g__g__Cantharis.s__s__Cantharis.cryptica	0	0.791507	0		0	0	334	1	0.37
Coleoptera.f__f__Curculionidae.g__g__Magdalis.s__s__Magdalis.flavicornis	0	0.791507	0		0	0	340	1	0.38
Coleoptera.f__f__Lampyridae.g__g__Lamprohiza.s__s__Lamprohiza.splendidula	0	0.791507	0		0	0	342	1	0.33
Coleoptera.f__f__Mycetophagidae.g__g__Litargus.s__s__Litargus.connexus	0	0.791507	0		0	0	343	1	0.42
Coleoptera.f__f__Ptinidae.g__g__Anobium.s__s__Anobium.costatum	0	0.791507	0		0	0	345	1	0.4
Coleoptera.f__f__Scarabaeidae.g__g__Serica	0	0.791507	0		0	0	351	1	0.36
Coleoptera.f__f__Staphylinidae.g__g__Aloconota.s__s__Aloconota.gregaria	0	0.791507	0		0	0	352	1	0.37
Coleoptera.f__f__Staphylinidae.g__g__Plataraea.s__s__Plataraea.brunnea	0.000488624	0.791507	0.00295487	0.165362	0	0.027027	354	1	0.01
Diptera.f__f__Anthomyiidae.g__g__Botanophila	0.00133645	0.791507	0.00831846	0.160661	0	0.027027	356	1	0.02
Diptera.f__f__Anthomyiidae.g__g__Delia.s__s__Delia.platura	0.00062987	0.791507	0.00386971	0.162769	0.027027	0	358	1	0.75
Diptera.f__f__Anthomyiidae.g__g__Hylemya.s__s__Hylemya.variata	0	0.791507	0		0	0	359	1	0.42
Diptera.f__f__Asilidae.g__g__Dioctria.s__s__Dioctria.linearis	0	0.791507	0		0	0	360	1	0.63
Diptera.f__f__Chironomidae.g__g__Bryophaenocladius	0.00329569	0.791507	0.0145283	0.226847	0	0.0540541	365	1	0.01
Diptera.f__f__Chironomidae.g__g__Cricotopus.s__s__Cricotopus.annulator	0.00423415	0.791507	0.0156624	0.270339	0.0810811	0	368	1	0.06
Diptera.f__f__Chironomidae.g__g__Dicrotendipes.s__s__Dicrotendipes.nervosus	0.000798341	0.791507	0.00487164	0.163875	0	0.027027	376	1	0.17
Diptera.f__f__Chironomidae.g__g__Micropsectra.s__s__Micropsectra.notescens	0.000455247	0.791507	0.00275073	0.1655	0	0.027027	380	1	0.02
Diptera.f__f__Chironomidae.g__g__Microtendipes.s__s__Microtendipes.pedellus	0	0.791507	0		0	0	381	1	0.95
Diptera.f__f__Chironomidae.g__g__Polypedilum.s__s__Polypedilum.scalaenum	0	0.791507	0		0	0	386	1	0.38
Diptera.f__f__Chironomidae.g__g__Smittia.s__s__Smittia.stercoraria	0	0.791507	0		0	0	387	1	0.4
Diptera.f__f__Culicidae.g__g__Culiseta	0.00162573	0.791507	0.0107605	0.151083	0.027027	0	389	1	0.24
Diptera.f__f__Drosophilidae.g__g__Drosophila.s__s__Drosophila.repleta	0.00487719	0.791507	0.018207	0.267875	0.0810811	0	391	1	0.05
Diptera.f__f__Empididae	0.000658394	0.791507	0.00400025	0.164588	0	0.027027	395	1	0.02
Diptera.f__f__Fanniidae.g__g__Fannia.s__s__Fannia.incisurata	0.00151638	0.791507	0.00994316	0.152505	0.027027	0	396	1	0.2
Diptera.f__f__Fanniidae.g__g__Fannia.s__s__Fannia.sociella	0.000943871	0.791507	0.00398153	0.237062	0	0.0540541	397	1	0.38
Diptera.f__f__Lauxaniidae.g__g__Cnemacantha.s__s__Cnemacantha.muscaria	0.000675246	0.791507	0.0041047	0.164506	0	0.027027	398	1	0.02
Diptera.f__f__Muscidae.g__g__Helina.s__s__Helina.lasiophthalma	0	0.791507	0		0	0	399	1	0.38
Diptera.f__f__Muscidae.g__g__Phaonia.s__s__Phaonia.subventa	0.00141159	0.791507	0.00881367	0.16016	0	0.027027	400	1	0.04
Diptera.f__f__Sarcophagidae.g__g__Sarcophaga	0	0.791507	0		0	0	401	1	0.43
Diptera.f__f__Sciaridae.g__g__Bradysia.s__s__Bradysia.brevispina	0	0.791507	0		0	0	403	1	0.32
Diptera.f__f__Sciaridae.g__g__Pseudolycoriella.s__s__Pseudolycoriella.paludum	0	0.791507	0		0	0	405	1	0.42
Diptera.f__f__Sciaridae.g__g__Scatopsciara.s__s__Scatopsciara.multispina	0	0.791507	0		0	0	406	1	0.65
Diptera.f__f__Simuliidae.g__g__Simulium.s__s__Simulium.reptans	0	0.791507	0		0	0	409	1	0.34
Diptera.f__f__Tachinidae	0.000455247	0.791507	0.00275073	0.1655	0	0.027027	410	1	0.02
Diptera.f__f__Tachinidae.g__g__Phryno.s__s__Phryno.vetula	0	0.791507	0		0	0	411	1	0.59
Diptera.f__f__Tipulidae.g__g__Tipula.s__s__Tipula.magnicauda	0	0.791507	0		0	0	412	1	0.37
Ephemeroptera.f__f__Potamanthidae.g__g__Potamanthus.s__s__Potamanthus.luteus	0	0.791507	0		0	0	413	1	0.46
Hemiptera.f__f__Miridae.g__g__Lygus	0.00092918	0.791507	0.00582077	0.159632	0.027027	0	414	1	0.27
Hemiptera.f__f__Miridae.g__g__Pinalitus.s__s__Pinalitus.cervinus	0	0.791507	0		0	0	416	1	0.37
Hemiptera.f__f__Miridae.g__g__Pinalitus.s__s__Pinalitus.rubricatus	0	0.791507	0		0	0	417	1	0.45
Hemiptera.f__f__Pentatomidae	0	0.791507	0		0	0	420	1	0.31
Hemiptera.f__f__Psyllidae.g__g__Cacopsylla	0	0.791507	0		0	0	421	1	0.31
Hemiptera.f__f__Psyllidae.g__g__Cacopsylla.s__s__Cacopsylla.melanoneura	0.0019071	0.791507	0.00858454	0.222155	0.0540541	0	422	1	0.08
Hymenoptera.f__f__Ichneumonidae.g__g__Astiphromma.s__s__Astiphromma.splenium	0.00082348	0.791507	0.00502917	0.163741	0	0.027027	423	1	0.02
Hymenoptera.f__f__Ichneumonidae.g__g__Dusona.s__s__Dusona.insignita	0.000784167	0.791507	0.0048643	0.161209	0.027027	0	424	1	0.35
Hymenoptera.f__f__Tenthredinidae.g__g__Apethymus.s__s__Apethymus.filiformis	0	0.791507	0		0	0	425	1	0.37
Hymenoptera.f__f__Tenthredinidae.g__g__Euura.s__s__Euura.imperfecta	0.000965339	0.791507	0.00606275	0.159225	0.027027	0	426	1	0.26
Lepidoptera.f__f__Adelidae.g__g__Nematopogon.s__s__Nematopogon.swammerdamella	0.00143312	0.791507	0.00610711	0.234664	0	0.0540541	427	1	0.29
Lepidoptera.f__f__Depressariidae.g__g__Luquetia.s__s__Luquetia.lobella	0.00092918	0.791507	0.00582077	0.159632	0.027027	0	431	1	0.24
Lepidoptera.f__f__Erebidae.g__g__Atolmis.s__s__Atolmis.rubricollis	0.0012088	0.791507	0.00748559	0.161484	0	0.027027	432	1	0.64
Lepidoptera.f__f__Erebidae.g__g__Calliteara.s__s__Calliteara.pudibunda	0.00062987	0.791507	0.00386971	0.162769	0.027027	0	437	1	0.27
Lepidoptera.f__f__Erebidae.g__g__Herminia.s__s__Herminia.tarsipennalis	0.00175486	0.791507	0.0117477	0.149379	0.027027	0	438	1	0.32
Lepidoptera.f__f__Erebidae.g__g__Hypena.s__s__Hypena.proboscidalis	0.0012088	0.791507	0.00748559	0.161484	0	0.027027	439	1	0.21
Lepidoptera.f__f__Erebidae.g__g__Scoliopteryx.s__s__Scoliopteryx.libatrix	0	0.791507	0		0	0	446	1	0.73
Lepidoptera.f__f__Gelechiidae.g__g__Bryotropha.s__s__Bryotropha.terrella	0	0.791507	0		0	0	448	1	0.66
Lepidoptera.f__f__Gelechiidae.g__g__Helcystogramma.s__s__Helcystogramma.rufescens	0.0014223	0.791507	0.00925325	0.153708	0.027027	0	449	1	0.24
Lepidoptera.f__f__Gelechiidae.g__g__Psoricoptera.s__s__Psoricoptera.gibbosella	0	0.791507	0		0	0	450	1	0.8
Lepidoptera.f__f__Geometridae.g__g__Asthena.s__s__Asthena.albulata	0.0012088	0.791507	0.00748559	0.161484	0	0.027027	451	1	0.03
Lepidoptera.f__f__Geometridae.g__g__Cabera	0.00141159	0.791507	0.00881367	0.16016	0	0.027027	452	1	0.18
Lepidoptera.f__f__Geometridae.g__g__Ectropis.s__s__Ectropis.crepuscularia	0	0.791507	0		0	0	454	1	0.41
Lepidoptera.f__f__Geometridae.g__g__Eupithecia.s__s__Eupithecia.subfuscata	0	0.791507	0		0	0	455	1	0.44
Lepidoptera.f__f__Geometridae.g__g__Lomaspilis.s__s__Lomaspilis.marginata	0	0.791507	0		0	0	456	1	0.39
Lepidoptera.f__f__Geometridae.g__g__Operophtera	0.00155075	0.791507	0.00674907	0.229772	0.027027	0.027027	458	1	0.17
Lepidoptera.f__f__Geometridae.g__g__Operophtera.s__s__Operophtera.fagata	0.000560759	0.791507	0.00339757	0.165047	0	0.027027	459	1	0.02
Lepidoptera.f__f__Geometridae.g__g__Parectropis.s__s__Parectropis.similaria	0	0.791507	0		0	0	460	1	0.35
Lepidoptera.f__f__Geometridae.g__g__Selenia.s__s__Selenia.tetralunaria	0	0.791507	0		0	0	461	1	0.35
Lepidoptera.f__f__Gracillariidae.g__g__Parornix.s__s__Parornix.devoniella	0	0.791507	0		0	0	465	1	0.42
Lepidoptera.f__f__Gracillariidae.g__g__Phyllonorycter.s__s__Phyllonorycter.harrisella	0.000600625	0.791507	0.00368372	0.163048	0.027027	0	473	1	0.59
Lepidoptera.f__f__Lasiocampidae.g__g__Lasiocampa.s__s__Lasiocampa.quercus	0	0.791507	0		0	0	474	1	0.59
Lepidoptera.f__f__Limacodidae.g__g__Apoda.s__s__Apoda.limacodes	0	0.791507	0		0	0	476	1	0.41
Lepidoptera.f__f__Noctuidae.g__g__Cucullia.s__s__Cucullia.umbratica	0.00092918	0.791507	0.00582077	0.159632	0.027027	0	479	1	0.28
Lepidoptera.f__f__Notodontidae.g__g__Clostera.s__s__Clostera.pigra	0.00256873	0.791507	0.0116448	0.220589	0.0540541	0	480	1	0.07
Lepidoptera.f__f__Praydidae.g__g__Prays	0	0.791507	0		0	0	481	1	0.33
Lepidoptera.f__f__Praydidae.g__g__Prays.s__s__Prays.ruficeps	0.00141159	0.791507	0.00881367	0.16016	0	0.027027	484	1	0.16
Lepidoptera.f__f__Pterophoridae.g__g__Emmelina.s__s__Emmelina.monodactyla	0	0.791507	0		0	0	485	1	0.39
Lepidoptera.f__f__Pyralidae.g__g__Dioryctria.s__s__Dioryctria.abietella	0	0.791507	0		0	0	486	1	0.39
Lepidoptera.f__f__Tineidae.g__g__Montescardia.s__s__Montescardia.tessulatellus	0.00114642	0.791507	0.00729678	0.157114	0.027027	0	488	1	0.35
Lepidoptera.f__f__Tineidae.g__g__Triaxomera.s__s__Triaxomera.parasitella	0.00175073	0.791507	0.00798379	0.219286	0.027027	0.027027	489	1	0.03
Lepidoptera.f__f__Tortricidae.g__g__Acleris.s__s__Acleris.variegana	0	0.791507	0		0	0	492	1	0.36
Lepidoptera.f__f__Tortricidae.g__g__Eana.s__s__Eana.incanana	0.00133645	0.791507	0.00831846	0.160661	0	0.027027	494	1	0.02
Lepidoptera.f__f__Tortricidae.g__g__Epinotia.s__s__Epinotia.tedella	0	0.791507	0		0	0	495	1	0.44
Lepidoptera.f__f__Tortricidae.g__g__Pandemis.s__s__Pandemis.cerasana	0.000675246	0.791507	0.0041047	0.164506	0	0.027027	498	1	0.02
Lepidoptera.f__f__Yponomeutidae.g__g__Paraswammerdamia.s__s__Paraswammerdamia.nebulella	0	0.791507	0		0	0	500	1	0.37
Lepidoptera.f__f__Yponomeutidae.g__g__Yponomeuta	0	0.791507	0		0	0	502	1	0.4
Lepidoptera.f__f__Ypsolophidae.g__g__Ypsolopha.s__s__Ypsolopha.sylvella	0	0.791507	0		0	0	503	1	0.59
Psocodea.f__f__Caeciliusidae.g__g__Valenzuela.s__s__Valenzuela.flavidus	0	0.791507	0		0	0	504	1	0.34
Psocodea.f__f__Psocidae	0	0.791507	0		0	0	505	1	0.84
Thysanoptera.f__f__Thripidae.g__g__Thrips.s__s__Thrips.minutissimus	0.00126335	0.791507	0.00550358	0.229551	0	0.0540541	506	1	0.01
Trichoptera.f__f__Hydroptilidae.g__g__Allotrichia.s__s__Allotrichia.pallicornis	0	0.791507	0		0	0	508	1	0.35
Trichoptera.f__f__Polycentropodidae.g__g__Polycentropus.s__s__Polycentropus.flavomaculatus	0	0.791507	0		0	0	509	1	0.76

## Sheet: Aubel_Durbuy
species	average	overall	sd	ratio	ava	avb	ord	cusum	p
Araneae	0.001399	0.83113	0.00885564	0.157979	0.027027	0	70	0.0252357	0.59
Araneae.f__f__Agelenidae.g__g__Tegenaria.s__s__Tegenaria.domestica	0.00160456	0.83113	0.00702884	0.228282	0.0540541	0	189	0.0486499	0.34
Araneae.f__f__Agelenidae.g__g__Tegenaria.s__s__Tegenaria.ferruginea	0.000790337	0.83113	0.00483546	0.163446	0.027027	0	192	0.0717413	0.3
Araneae.f__f__Anyphaenidae.g__g__Anyphaena.s__s__Anyphaena.accentuata	0.00911428	0.83113	0.0164247	0.554913	0.162162	0.157895	17	0.0936525	0.74
Araneae.f__f__Araneidae.g__g__Araneus.s__s__Araneus.angulatus	0.00646339	0.83113	0.0164594	0.392687	0.0540541	0.105263	317	0.113025	0.99
Araneae.f__f__Araneidae.g__g__Araneus.s__s__Araneus.diadematus	0.00869779	0.83113	0.0207716	0.418734	0.0810811	0.105263	316	0.132188	0.78
Araneae.f__f__Araneidae.g__g__Araneus.s__s__Araneus.sturmi	0.00113097	0.83113	0.00479995	0.235621	0.0540541	0	18	0.14979	0.47
Araneae.f__f__Araneidae.g__g__Araneus.s__s__Araneus.triguttatus	0.00658976	0.83113	0.014785	0.445707	0.0540541	0.157895	122	0.166575	0.43
Araneae.f__f__Araneidae.g__g__Araniella.s__s__Araniella.alpica	0	0.83113	0		0	0	177	0.181851	0.29
Araneae.f__f__Araneidae.g__g__Araniella.s__s__Araniella.cucurbitina	0.00292385	0.83113	0.00903438	0.323636	0.0540541	0.0526316	336	0.196803	0.54
Araneae.f__f__Araneidae.g__g__Araniella.s__s__Araniella.opisthographa	0.00372349	0.83113	0.0103386	0.360156	0.027027	0.105263	12	0.210929	0.2
Araneae.f__f__Araneidae.g__g__Cyclosa.s__s__Cyclosa.conica	0.0117404	0.83113	0.018831	0.623461	0.108108	0.263158	157	0.224941	0.58
Araneae.f__f__Araneidae.g__g__Gibbaranea.s__s__Gibbaranea.gibbosa	0.0100665	0.83113	0.0182971	0.55017	0.162162	0.157895	120	0.238652	0.75
Araneae.f__f__Araneidae.g__g__Larinioides.s__s__Larinioides.patagiatus	0.00737098	0.83113	0.0153738	0.479452	0	0.210526	364	0.250869	0.02
Araneae.f__f__Araneidae.g__g__Larinioides.s__s__Larinioides.sclopetarius	0.00915344	0.83113	0.0207542	0.44104	0.108108	0.105263	13	0.262981	0.03
Araneae.f__f__Araneidae.g__g__Leviellus.s__s__Leviellus.stroemi	0	0.83113	0		0	0	228	0.275072	0.24
Araneae.f__f__Araneidae.g__g__Nuctenea.s__s__Nuctenea.umbratica	0.018211	0.83113	0.0222683	0.8178	0.216216	0.421053	319	0.286501	0.5
Araneae.f__f__Araneidae.g__g__Zilla.s__s__Zilla.diodia	0.0146299	0.83113	0.0210924	0.693612	0.0540541	0.368421	48	0.29767	0.04
Araneae.f__f__Araneidae.g__g__Zygiella.s__s__Zygiella.atrica	0	0.83113	0		0	0	15	0.308683	0.68
Araneae.f__f__Araneidae.g__g__Zygiella.s__s__Zygiella.x.notata	0.00523494	0.83113	0.0158565	0.330144	0.108108	0	4	0.319649	0.47
Araneae.f__f__Clubionidae.g__g__Clubiona.s__s__Clubiona.brevipes	0.00271681	0.83113	0.00974779	0.27871	0.0810811	0	159	0.330248	0.93
Araneae.f__f__Clubionidae.g__g__Clubiona.s__s__Clubiona.comta	0.00648239	0.83113	0.0133682	0.48491	0	0.210526	6	0.340713	0.36
Araneae.f__f__Clubionidae.g__g__Clubiona.s__s__Clubiona.corticalis	0	0.83113	0		0	0	114	0.350629	0.7
Araneae.f__f__Clubionidae.g__g__Clubiona.s__s__Clubiona.pallidula	0.00750676	0.83113	0.0168977	0.444246	0.0540541	0.157895	54	0.360413	0.02
Araneae.f__f__Clubionidae.g__g__Clubiona.s__s__Clubiona.terrestris	0	0.83113	0		0	0	339	0.370089	0.34
Araneae.f__f__Dictynidae.g__g__Argyroneta.s__s__Argyroneta.aquatica	0.00415398	0.83113	0.015248	0.272427	0.027027	0.0526316	295	0.379537	0.21
Araneae.f__f__Dictynidae.g__g__Dictyna.s__s__Dictyna.pusilla	0	0.83113	0		0	0	266	0.388927	0.36
Araneae.f__f__Dictynidae.g__g__Lathys.s__s__Lathys.humilis	0.00109218	0.83113	0.00678231	0.161033	0.027027	0	24	0.397959	0.71
Araneae.f__f__Dictynidae.g__g__Nigma.s__s__Nigma.flavescens	0.0019451	0.83113	0.00692403	0.28092	0.027027	0.0526316	102	0.406933	0.08
Araneae.f__f__Gnaphosidae.g__g__Scotophaeus.s__s__Scotophaeus.blackwalli	0.00125624	0.83113	0.00787737	0.159474	0.027027	0	14	0.415802	0.48
Araneae.f__f__Linyphiidae.g__g__Neriene.s__s__Neriene.emphana	0	0.83113	0		0	0	384	0.424565	0.85
Araneae.f__f__Linyphiidae.g__g__Neriene.s__s__Neriene.radiata	0	0.83113	0		0	0	223	0.433038	0.52
Araneae.f__f__Linyphiidae.g__g__Trematocephalus.s__s__Trematocephalus.cristatus	0.00146539	0.83113	0.00631851	0.231921	0	0.0526316	222	0.441358	0.13
Araneae.f__f__Mimetidae.g__g__Ero.s__s__Ero.aphana	0	0.83113	0		0	0	287	0.449647	0.42
Araneae.f__f__Philodromidae.g__g__Philodromus.s__s__Philodromus.albidus	0.000607493	0.83113	0.00369046	0.164612	0.027027	0	221	0.457859	0.76
Araneae.f__f__Philodromidae.g__g__Philodromus.s__s__Philodromus.aureolus	0.000523475	0.83113	0.00317127	0.165068	0.027027	0	338	0.465932	0.55
Araneae.f__f__Philodromidae.g__g__Philodromus.s__s__Philodromus.collinus	0.00116599	0.83113	0.00500385	0.233019	0	0.0526316	8	0.473861	0.26
Araneae.f__f__Philodromidae.g__g__Philodromus.s__s__Philodromus.margaritatus	0	0.83113	0		0	0	101	0.481702	0.26
Araneae.f__f__Philodromidae.g__g__Philodromus.s__s__Philodromus.praedatus	0	0.83113	0		0	0	378	0.489528	0.88
Araneae.f__f__Pholcidae.g__g__Pholcus.s__s__Pholcus.phalangioides	0.00222399	0.83113	0.00976012	0.227865	0.0540541	0	22	0.497328	0.2
Araneae.f__f__Salticidae.g__g__Ballus.s__s__Ballus.chalybeius	0	0.83113	0		0	0	5	0.505104	0.34
Araneae.f__f__Salticidae.g__g__Marpissa.s__s__Marpissa.muscosa	0	0.83113	0		0	0	370	0.512757	0.26
Araneae.f__f__Salticidae.g__g__Salticus.s__s__Salticus.zebraneus	0.00116599	0.83113	0.00500385	0.233019	0	0.0526316	315	0.520352	0.01
Araneae.f__f__Tetragnathidae.g__g__Metellina.s__s__Metellina.mengei	0	0.83113	0		0	0	232	0.527832	0.86
Araneae.f__f__Tetragnathidae.g__g__Metellina.s__s__Metellina.merianae	0.00169698	0.83113	0.0109877	0.154443	0.027027	0	307	0.535211	0.27
Araneae.f__f__Tetragnathidae.g__g__Metellina.s__s__Metellina.segmentata	0.00254057	0.83113	0.0112143	0.226547	0.0540541	0	286	0.542525	0.9
Araneae.f__f__Tetragnathidae.g__g__Tetragnatha.s__s__Tetragnatha.dearmata	0	0.83113	0		0	0	226	0.548958	0.49
Araneae.f__f__Tetragnathidae.g__g__Tetragnatha.s__s__Tetragnatha.montana	0.00928256	0.83113	0.0184198	0.503944	0.027027	0.210526	20	0.555257	0.42
Araneae.f__f__Tetragnathidae.g__g__Tetragnatha.s__s__Tetragnatha.nigrita	0.00498537	0.83113	0.0124751	0.399624	0	0.157895	434	0.56143	0.08
Araneae.f__f__Tetragnathidae.g__g__Tetragnatha.s__s__Tetragnatha.obtusa	0.000523475	0.83113	0.00317127	0.165068	0.027027	0	323	0.567516	0.99
Araneae.f__f__Theridiidae.g__g__Anelosimus.s__s__Anelosimus.vittatus	0.00347249	0.83113	0.00989032	0.3511	0.0810811	0.0526316	326	0.573527	0.9
Araneae.f__f__Theridiidae.g__g__Dipoena.s__s__Dipoena.melanogaster	0	0.83113	0		0	0	49	0.579525	0.55
Araneae.f__f__Theridiidae.g__g__Enoplognatha	0.00132346	0.83113	0.00833483	0.158786	0.027027	0	343	0.585361	0.68
Araneae.f__f__Theridiidae.g__g__Episinus.s__s__Episinus.maculipes	0.00813145	0.83113	0.0193486	0.420261	0.0810811	0.105263	441	0.591074	0.35
Araneae.f__f__Theridiidae.g__g__Paidiscura.s__s__Paidiscura.pallens	0	0.83113	0		0	0	390	0.596542	0.94
Araneae.f__f__Theridiidae.g__g__Parasteatoda.s__s__Parasteatoda.lunata	0.00160362	0.83113	0.00693075	0.231378	0	0.0526316	121	0.601786	0.3
Araneae.f__f__Theridiidae.g__g__Parasteatoda.s__s__Parasteatoda.tepidariorum	0.000767091	0.83113	0.00468862	0.163607	0.027027	0	69	0.607013	0.33
Araneae.f__f__Theridiidae.g__g__Platnickina.s__s__Platnickina.tincta	0	0.83113	0		0	0	26	0.612011	1
Araneae.f__f__Theridiidae.g__g__Steatoda.s__s__Steatoda.bipunctata	0.000967751	0.83113	0.0059701	0.1621	0.027027	0	84	0.617009	0.52
Araneae.f__f__Theridiidae.g__g__Theridion.s__s__Theridion.familiare	0.000790337	0.83113	0.00483546	0.163446	0.027027	0	210	0.622007	0.22
Araneae.f__f__Theridiidae.g__g__Theridion.s__s__Theridion.mystaceum	0	0.83113	0		0	0	115	0.627003	0.9
Araneae.f__f__Theridiidae.g__g__Theridion.s__s__Theridion.pinastri	0.000523475	0.83113	0.00317127	0.165068	0.027027	0	385	0.631973	0.97
Araneae.f__f__Theridiidae.g__g__Theridion.s__s__Theridion.varians	0.00217442	0.83113	0.00766322	0.283748	0.027027	0.0526316	172	0.636777	0.67
Araneae.f__f__Thomisidae.g__g__Diaea.s__s__Diaea.dorsata	0.00165102	0.83113	0.00578631	0.285333	0.027027	0.0526316	302	0.641567	0.64
Araneae.f__f__Thomisidae.g__g__Pistius.s__s__Pistius.truncatus	0	0.83113	0		0	0	190	0.646233	0.23
Araneae.f__f__Thomisidae.g__g__Synema.s__s__Synema.globosum	0	0.83113	0		0	0	456	0.65088	0.33
Araneae.f__f__Thomisidae.g__g__Xysticus.s__s__Xysticus.lanio	0.00279683	0.83113	0.0105141	0.266009	0.0810811	0	488	0.655528	0.81
Araneae.f__f__Uloboridae.g__g__Hyptiotes.s__s__Hyptiotes.paradoxus	0.00116599	0.83113	0.00500385	0.233019	0	0.0526316	100	0.660161	0.94
Sarcoptiformes	0.00434415	0.83113	0.0159901	0.271678	0.0810811	0	11	0.664641	0.53
Sarcoptiformes.f__f__Acaridae	0.0209741	0.83113	0.0291088	0.720544	0.27027	0.315789	290	0.669104	0.15
Sarcoptiformes.f__f__Acaridae.g__g__Tyrophagus	0	0.83113	0		0	0	51	0.673282	0.25
Sarcoptiformes.f__f__Micreremidae.g__g__Micreremus.s__s__Micreremus.brevipes	0	0.83113	0		0	0	225	0.677428	0.33
Julida.f__f__Julidae.g__g__Tachypodoiulus.s__s__Tachypodoiulus.niger	0	0.83113	0		0	0	141	0.681419	0.23
Blattodea	0	0.83113	0		0	0	450	0.685409	0.27
Coleoptera.f__f__Attelabidae.g__g__Deporaus.s__s__Deporaus.betulae	0	0.83113	0		0	0	486	0.6894	0.36
Coleoptera.f__f__Cantharidae.g__g__Cantharis.s__s__Cantharis.decipiens	0	0.83113	0		0	0	305	0.693346	0.31
Coleoptera.f__f__Cantharidae.g__g__Cantharis.s__s__Cantharis.nigricans	0.000523475	0.83113	0.00317127	0.165068	0.027027	0	496	0.697291	0.24
Coleoptera.f__f__Cantharidae.g__g__Cantharis.s__s__Cantharis.pellucida	0	0.83113	0		0	0	155	0.701136	0.24
Coleoptera.f__f__Cantharidae.g__g__Rhagonycha.s__s__Rhagonycha.lignosa	0	0.83113	0		0	0	104	0.704867	0.75
Coleoptera.f__f__Cantharidae.g__g__Rhagonycha.s__s__Rhagonycha.lutea	0	0.83113	0		0	0	206	0.708502	0.5
Coleoptera.f__f__Cerambycidae.g__g__Anaesthetis.s__s__Anaesthetis.testacea	0	0.83113	0		0	0	314	0.712136	0.24
Coleoptera.f__f__Chrysomelidae.g__g__Agelastica.s__s__Agelastica.alni	0.000523475	0.83113	0.00317127	0.165068	0.027027	0	149	0.715723	0.33
Coleoptera.f__f__Chrysomelidae.g__g__Smaragdina.s__s__Smaragdina.aurita	0	0.83113	0		0	0	355	0.719295	0.23
Coleoptera.f__f__Coccinellidae	0.00415398	0.83113	0.015248	0.272427	0.027027	0.0526316	10	0.722813	0.12
Coleoptera.f__f__Coccinellidae.g__g__Anisosticta.s__s__Anisosticta.novemdecimpunctata	0.00125624	0.83113	0.00787737	0.159474	0.027027	0	289	0.726289	0.44
Coleoptera.f__f__Coccinellidae.g__g__Scymnus.s__s__Scymnus.limbatus	0.00198031	0.83113	0.00861755	0.229799	0	0.0526316	67	0.729654	0.02
Coleoptera.f__f__Curculionidae.g__g__Ips.s__s__Ips.typographus	0	0.83113	0		0	0	143	0.732961	0.27
Coleoptera.f__f__Curculionidae.g__g__Phyllobius.s__s__Phyllobius.argentatus	0	0.83113	0		0	0	312	0.736269	0.29
Coleoptera.f__f__Curculionidae.g__g__Phyllobius.s__s__Phyllobius.betulinus	0	0.83113	0		0	0	21	0.739538	0.24
Coleoptera.f__f__Curculionidae.g__g__Polydrusus.s__s__Polydrusus.cervinus	0	0.83113	0		0	0	106	0.742669	0.71
Coleoptera.f__f__Curculionidae.g__g__Polydrusus.s__s__Polydrusus.formosus	0.00160362	0.83113	0.00693075	0.231378	0	0.0526316	311	0.7458	0.05
Coleoptera.f__f__Curculionidae.g__g__Polydrusus.s__s__Polydrusus.pallidus	0	0.83113	0		0	0	340	0.748932	0.61
Coleoptera.f__f__Curculionidae.g__g__Polydrusus.s__s__Polydrusus.pterygomalis	0	0.83113	0		0	0	350	0.752063	0.23
Coleoptera.f__f__Curculionidae.g__g__Polydrusus.s__s__Polydrusus.tereticollis	0	0.83113	0		0	0	254	0.755147	0.29
Coleoptera.f__f__Curculionidae.g__g__Rhamphus.s__s__Rhamphus.oxyacanthae	0.00198031	0.83113	0.00861755	0.229799	0	0.0526316	46	0.758204	0.01
Coleoptera.f__f__Curculionidae.g__g__Trypodendron.s__s__Trypodendron.domesticum	0	0.83113	0		0	0	344	0.76126	0.29
Coleoptera.f__f__Curculionidae1	0	0.83113	0		0	0	491	0.764317	0.42
Coleoptera.f__f__Curculionidae2	0	0.83113	0		0	0	353	0.767304	0.32
Coleoptera.f__f__Elateridae.g__g__Athous.s__s__Athous.haemorrhoidalis	0.000523475	0.83113	0.00317127	0.165068	0.027027	0	318	0.770256	0.48
Coleoptera.f__f__Elateridae.g__g__Athous.s__s__Athous.subfuscus	0.00385119	0.83113	0.0151352	0.254452	0.027027	0.0526316	285	0.773118	0.19
Coleoptera.f__f__Elateridae.g__g__Athous.s__s__Athous.vittatus	0.00651689	0.83113	0.0195595	0.333183	0.027027	0.105263	209	0.77595	0.02
Coleoptera.f__f__Elateridae.g__g__Denticollis.s__s__Denticollis.linearis	0.00745925	0.83113	0.0175201	0.425754	0.0540541	0.157895	230	0.778783	0.24
Coleoptera.f__f__Elateridae.g__g__Melanotus	0.000790337	0.83113	0.00483546	0.163446	0.027027	0	411	0.781615	0.22
Coleoptera.f__f__Elateridae.g__g__Melanotus.s__s__Melanotus.rufipes	0.00310168	0.83113	0.0111165	0.279017	0.027027	0.0526316	369	0.78442	0.12
Coleoptera.f__f__Elateridae.g__g__Melanotus.s__s__Melanotus.villosus	0	0.83113	0		0	0	113	0.787124	0.21
Coleoptera.f__f__Geotrupidae.g__g__Odonteus.s__s__Odonteus.armiger	0.00260256	0.83113	0.0114693	0.226915	0	0.0526316	119	0.789828	0.14
Coleoptera.f__f__Nitidulidae.g__g__Brassicogethes.s__s__Brassicogethes.aeneus	0.00146539	0.83113	0.00631851	0.231921	0	0.0526316	135	0.792532	0.12
Coleoptera.f__f__Nitidulidae.g__g__Cryptarcha.s__s__Cryptarcha.strigata	0	0.83113	0		0	0	145	0.795236	0.33
Coleoptera.f__f__Ptinidae.g__g__Anobium.s__s__Anobium.fulvicorne	0	0.83113	0		0	0	301	0.797941	0.24
Coleoptera.f__f__Ptinidae.g__g__Xestobium.s__s__Xestobium.plumbeum	0	0.83113	0		0	0	306	0.800645	0.29
Coleoptera.f__f__Salpingidae.g__g__Salpingus.s__s__Salpingus.planirostris	0	0.83113	0		0	0	371	0.803349	0.38
Coleoptera.f__f__Salpingidae.g__g__Salpingus.s__s__Salpingus.ruficollis	0	0.83113	0		0	0	403	0.806053	0.31
Coleoptera.f__f__Scarabaeidae.g__g__Acrossus.s__s__Acrossus.rufipes	0.00224739	0.83113	0.00983101	0.228602	0	0.0526316	449	0.808757	0.2
Coleoptera.f__f__Scarabaeidae.g__g__Amphimallon.s__s__Amphimallon.solstitiale	0.00824127	0.83113	0.0171686	0.480019	0.135135	0.105263	454	0.811461	0.1
Coleoptera.f__f__Scarabaeidae.g__g__Serica.s__s__Serica.brunnea	0.00415268	0.83113	0.0125148	0.33182	0	0.105263	40	0.814136	0.03
Coleoptera.f__f__Scarabaeidae.g__g__Volinus.s__s__Volinus.sticticus	0	0.83113	0		0	0	63	0.816753	0.5
Coleoptera.f__f__Scirtidae.g__g__Elodes.s__s__Elodes.pseudominuta	0.000523475	0.83113	0.00317127	0.165068	0.027027	0	123	0.819291	0.24
Coleoptera.f__f__Staphylinidae.g__g__Aleochara.s__s__Aleochara.bipustulata	0	0.83113	0		0	0	133	0.821771	0.29
Coleoptera.f__f__Staphylinidae.g__g__Heterothops	0.00224739	0.83113	0.00983101	0.228602	0	0.0526316	258	0.824252	0.11
Coleoptera.f__f__Tenebrionidae.g__g__Lagria.s__s__Lagria.atripes	0.011396	0.83113	0.0171224	0.665562	0.162162	0.263158	309	0.826732	0.11
Coleoptera.f__f__Tenebrionidae.g__g__Lagria.s__s__Lagria.hirta	0.00435791	0.83113	0.0137141	0.317769	0.0540541	0.0526316	86	0.829115	0.91
Diptera	0.0139504	0.83113	0.022534	0.619082	0.216216	0.157895	95	0.831498	0.12
Diptera.f__f__Anisopodidae.g__g__Sylvicola.s__s__Sylvicola.cinctus	0.00210932	0.83113	0.00916332	0.230192	0.0540541	0	128	0.83388	0.25
Diptera.f__f__Anisopodidae.g__g__Sylvicola.s__s__Sylvicola.punctatus	0.00161565	0.83113	0.00741024	0.21803	0.0540541	0	29	0.836221	0.11
Diptera.f__f__Bibionidae.g__g__Bibio	0	0.83113	0		0	0	462	0.838517	0.36
Diptera.f__f__Calliphoridae.g__g__Calliphora.s__s__Calliphora.vomitoria	0.00125624	0.83113	0.00787737	0.159474	0.027027	0	173	0.84081	0.27
Diptera.f__f__Cecidomyiidae.g__g__Rhopalomyia	0.00116599	0.83113	0.00500385	0.233019	0	0.0526316	363	0.843102	0.01
Diptera.f__f__Cecidomyiidae1	0.00198031	0.83113	0.00861755	0.229799	0	0.0526316	386	0.845394	0.33
Diptera.f__f__Cecidomyiidae2	0.000767091	0.83113	0.00468862	0.163607	0.027027	0	389	0.847687	0.89
Diptera.f__f__Ceratopogonidae.g__g__Culicoides.s__s__Culicoides.punctatus	0	0.83113	0		0	0	474	0.849979	0.25
Diptera.f__f__Ceratopogonidae.g__g__Forcipomyia.s__s__Forcipomyia.bipunctata	0	0.83113	0		0	0	481	0.852272	0.26
Diptera.f__f__Ceratopogonidae.g__g__Forcipomyia.s__s__Forcipomyia.nigra	0	0.83113	0		0	0	180	0.854475	0.26
Diptera.f__f__Chironomidae	0.00206171	0.83113	0.00898581	0.229441	0	0.0526316	341	0.856679	0.29
Diptera.f__f__Chironomidae.g__g__Ablabesmyia.s__s__Ablabesmyia.longistyla	0	0.83113	0		0	0	280	0.858762	0.49
Diptera.f__f__Chironomidae.g__g__Chironomus	0.00224739	0.83113	0.00983101	0.228602	0	0.0526316	185	0.860842	0.08
Diptera.f__f__Chironomidae.g__g__Cryptochironomus.s__s__Cryptochironomus.albofasciatus	0	0.83113	0		0	0	45	0.862884	0.32
Diptera.f__f__Chironomidae.g__g__Cryptochironomus.s__s__Cryptochironomus.supplicans	0	0.83113	0		0	0	471	0.864926	0.32
Diptera.f__f__Chironomidae.g__g__Gymnometriocnemus.s__s__Gymnometriocnemus.subnudus	0	0.83113	0		0	0	64	0.866912	0.3
Diptera.f__f__Chironomidae.g__g__Limnophyes.s__s__Limnophyes.minimus	0	0.83113	0		0	0	241	0.868899	0.24
Diptera.f__f__Chironomidae.g__g__Micropsectra.s__s__Micropsectra.atrofasciata	0	0.83113	0		0	0	124	0.870843	0.23
Diptera.f__f__Chironomidae.g__g__Orthocladius.s__s__Orthocladius.oblidens	0.00331664	0.83113	0.0148592	0.223204	0	0.0526316	2	0.872773	0.01
Diptera.f__f__Chironomidae.g__g__Orthocladius1	0	0.83113	0		0	0	56	0.874703	0.23
Diptera.f__f__Chironomidae.g__g__Orthocladius2	0.0027489	0.83113	0.012153	0.22619	0	0.0526316	91	0.876632	0.01
Diptera.f__f__Chironomidae.g__g__Paracricotopus	0	0.83113	0		0	0	249	0.878562	0.16
Diptera.f__f__Chironomidae.g__g__Paratendipes.s__s__Paratendipes.albimanus	0.00224739	0.83113	0.00983101	0.228602	0	0.0526316	269	0.880491	0.17
Diptera.f__f__Chironomidae.g__g__Phaenopsectra.s__s__Phaenopsectra.flavipes	0	0.83113	0		0	0	391	0.882421	0.49
Diptera.f__f__Chironomidae.g__g__Polypedilum.s__s__Polypedilum.nubeculosum	0	0.83113	0		0	0	424	0.88435	0.49
Diptera.f__f__Chironomidae.g__g__Stenochironomus.s__s__Stenochironomus.gibbus	0	0.83113	0		0	0	212	0.886255	0.49
Diptera.f__f__Chironomidae.g__g__Tanytarsus.s__s__Tanytarsus.brundini	0.0029819	0.83113	0.0133089	0.224053	0.0540541	0	217	0.888159	0.42
Diptera.f__f__Chironomidae.g__g__Tanytarsus.s__s__Tanytarsus.eminulus	0	0.83113	0		0	0	382	0.890064	0.36
Diptera.f__f__Chironomidae.g__g__Thienemanniella.s__s__Thienemanniella.vittata	0	0.83113	0		0	0	407	0.891968	0.58
Diptera.f__f__Chironomidae.g__g__Virgatanytarsus.s__s__Virgatanytarsus.arduennensis	0	0.83113	0		0	0	440	0.893873	0.29
Diptera.f__f__Chloropidae.g__g__Oscinella	0	0.83113	0		0	0	379	0.895761	0.36
Diptera.f__f__Chloropidae.g__g__Thaumatomyia.s__s__Thaumatomyia.notata	0	0.83113	0		0	0	337	0.897614	0.71
Diptera.f__f__Culicidae.g__g__Culex	0.00319487	0.83113	0.0117529	0.271838	0.027027	0.0526316	443	0.8994	0.12
Diptera.f__f__Dolichopodidae.g__g__Neurigona.s__s__Neurigona.quadrifasciata	0	0.83113	0		0	0	33	0.901163	0.92
Diptera.f__f__Drosophilidae.g__g__Drosophila.s__s__Drosophila.funebris	0.0116458	0.83113	0.0221862	0.524913	0.216216	0.0526316	107	0.902926	0.01
Diptera.f__f__Dryomyzidae	0	0.83113	0		0	0	202	0.90469	0.17
Diptera.f__f__Empididae.g__g__Clinocera.s__s__Clinocera.stagnalis	0.00880908	0.83113	0.0242331	0.363515	0	0.157895	229	0.906453	0.02
Diptera.f__f__Empididae.g__g__Empis.s__s__Empis.nigritarsis	0	0.83113	0		0	0	233	0.908216	0.59
Diptera.f__f__Empididae.g__g__Empis.s__s__Empis.nuntia	0	0.83113	0		0	0	421	0.909979	0.27
Diptera.f__f__Empididae.g__g__Empis.s__s__Empis.stercorea	0	0.83113	0		0	0	1	0.911662	0.3
Diptera.f__f__Empididae.g__g__Empis.s__s__Empis.tessellata	0.000523475	0.83113	0.00317127	0.165068	0.027027	0	330	0.913346	0.55
Diptera.f__f__Hybotidae.g__g__Platypalpus.s__s__Platypalpus.agilis	0	0.83113	0		0	0	362	0.915029	0.56
Diptera.f__f__Hybotidae.g__g__Platypalpus.s__s__Platypalpus.exilis	0.00116599	0.83113	0.00500385	0.233019	0	0.0526316	475	0.916712	0.16
Diptera.f__f__Hybotidae.g__g__Platypalpus.s__s__Platypalpus.longicornis	0	0.83113	0		0	0	53	0.918304	0.29
Diptera.f__f__Keroplatidae	0	0.83113	0		0	0	372	0.919897	0.36
Diptera.f__f__Keroplatidae.g__g__Macrocera	0	0.83113	0		0	0	393	0.921489	0.27
Diptera.f__f__Lauxaniidae	0	0.83113	0		0	0	30	0.923001	0.36
Diptera.f__f__Lauxaniidae.g__g__Pseudolyciella.s__s__Pseudolyciella.pallidiventris	0	0.83113	0		0	0	85	0.924512	0.51
Diptera.f__f__Limoniidae.g__g__Antocha.s__s__Antocha.vitripennis	0	0.83113	0		0	0	126	0.926024	0.3
Diptera.f__f__Limoniidae.g__g__Austrolimnophila.s__s__Austrolimnophila.ochracea	0.0039928	0.83113	0.0128149	0.311574	0.0540541	0.0526316	188	0.927535	0.45
Diptera.f__f__Limoniidae.g__g__Dicranophragma	0.00190529	0.83113	0.00827939	0.230124	0	0.0526316	274	0.929047	0.02
Diptera.f__f__Limoniidae.g__g__Epiphragma.s__s__Epiphragma.ocellare	0	0.83113	0		0	0	298	0.930558	0.61
Diptera.f__f__Limoniidae.g__g__Gonomyia.s__s__Gonomyia.recta	0	0.83113	0		0	0	333	0.932069	0.25
Diptera.f__f__Limoniidae.g__g__Limonia.s__s__Limonia.flavipes	0.000523475	0.83113	0.00317127	0.165068	0.027027	0	374	0.933581	0.72
Diptera.f__f__Limoniidae.g__g__Limonia.s__s__Limonia.nubeculosa	0.0126961	0.83113	0.023402	0.542521	0.189189	0.157895	419	0.935092	0.54
Diptera.f__f__Limoniidae.g__g__Limonia.s__s__Limonia.phragmitidis	0	0.83113	0		0	0	321	0.93659	0.36
Diptera.f__f__Limoniidae.g__g__Limonia.s__s__Limonia.stigma	0	0.83113	0		0	0	383	0.938087	0.17
Diptera.f__f__Limoniidae.g__g__Metalimnobia	0.00183167	0.83113	0.0119981	0.152663	0.027027	0	37	0.93949	0.25
Diptera.f__f__Limoniidae.g__g__Neolimonia.s__s__Neolimonia.dumetorum	0	0.83113	0		0	0	43	0.940893	0.86
Diptera.f__f__Limoniidae.g__g__Rhipidia.s__s__Rhipidia.maculata	0	0.83113	0		0	0	68	0.942295	0.34
Diptera.f__f__Lonchaeidae.g__g__Lonchaea.s__s__Lonchaea.tarsata	0	0.83113	0		0	0	127	0.943698	0.48
Diptera.f__f__Lonchaeidae.g__g__Protearomyia.s__s__Protearomyia.withersi	0	0.83113	0		0	0	165	0.945101	0.42
Diptera.f__f__Muscidae.g__g__Dasyphora.s__s__Dasyphora.cyanella	0.00172899	0.83113	0.00772034	0.223952	0.0540541	0	332	0.946504	0.15
Diptera.f__f__Muscidae.g__g__Helina.s__s__Helina.impuncta	0.000967751	0.83113	0.0059701	0.1621	0.027027	0	406	0.947907	0.26
Diptera.f__f__Muscidae.g__g__Musca	0	0.83113	0		0	0	425	0.94931	0.69
Diptera.f__f__Muscidae.g__g__Musca.s__s__Musca.autumnalis	0.00125624	0.83113	0.00787737	0.159474	0.027027	0	476	0.950713	0.5
Diptera.f__f__Muscidae.g__g__Musca.s__s__Musca.domestica	0.0194602	0.83113	0.0238282	0.816688	0.837838	0.526316	296	0.952086	0.2
Diptera.f__f__Muscidae.g__g__Muscina.s__s__Muscina.stabulans	0.00387824	0.83113	0.0148288	0.261535	0.0810811	0	320	0.95346	0.13
Diptera.f__f__Muscidae.g__g__Neomyia.s__s__Neomyia.cornicina	0	0.83113	0		0	0	361	0.954833	0.38
Diptera.f__f__Muscidae.g__g__Stomoxys.s__s__Stomoxys.calcitrans	0.019192	0.83113	0.0220226	0.871465	0.918919	0.526316	7	0.956194	0.23
Diptera.f__f__Mycetophilidae.g__g__Brevicornu	0	0.83113	0		0	0	227	0.957555	0.21
Diptera.f__f__Mycetophilidae.g__g__Mycetophila.s__s__Mycetophila.alea	0	0.83113	0		0	0	271	0.958916	0.31
Diptera.f__f__Mycetophilidae.g__g__Mycetophila.s__s__Mycetophila.ruficollis	0	0.83113	0		0	0	373	0.960276	0.34
Diptera.f__f__Mycetophilidae.g__g__Tarnania.s__s__Tarnania.nemoralis	0	0.83113	0		0	0	28	0.96159	0.41
Diptera.f__f__Mycetophilidae.g__g__Tetragoneura.s__s__Tetragoneura.sylvatica	0	0.83113	0		0	0	347	0.962905	0.29
Diptera.f__f__Pediciidae.g__g__Ula.s__s__Ula.sylvatica	0	0.83113	0		0	0	392	0.964219	0.26
Diptera.f__f__Pipunculidae.g__g__Nephrocerus.s__s__Nephrocerus.scutellatus	0	0.83113	0		0	0	59	0.965383	0.29
Diptera.f__f__Polleniidae.g__g__Pollenia.s__s__Pollenia.pediculata	0.000967751	0.83113	0.0059701	0.1621	0.027027	0	186	0.966547	0.28
Diptera.f__f__Psychodidae.g__g__Psychoda.s__s__Psychoda.albipennis	0	0.83113	0		0	0	200	0.967712	0.41
Diptera.f__f__Psychodidae.g__g__Psychoda.s__s__Psychoda.crassipenis	0.00146539	0.83113	0.00631851	0.231921	0	0.0526316	466	0.968876	0.02
Diptera.f__f__Psychodidae.g__g__Psychoda.s__s__Psychoda.gemina	0	0.83113	0		0	0	278	0.969998	0.34
Diptera.f__f__Rhagionidae.g__g__Rhagio	0	0.83113	0		0	0	282	0.97112	0.29
Diptera.f__f__Rhagionidae.g__g__Rhagio.s__s__Rhagio.scolopaceus	0	0.83113	0		0	0	457	0.972242	0.29
Diptera.f__f__Scathophagidae.g__g__Scathophaga.s__s__Scathophaga.stercoraria	0.00302043	0.83113	0.0136272	0.221647	0.0540541	0	468	0.973365	0.8
Diptera.f__f__Sciaridae	0	0.83113	0		0	0	490	0.974487	0.24
Diptera.f__f__Simuliidae.g__g__Simulium.s__s__Simulium.noelleri	0	0.83113	0		0	0	3	0.975438	0.32
Diptera.f__f__Sphaeroceridae.g__g__Coproica.s__s__Coproica.ferruginata	0.00235398	0.83113	0.0103196	0.228107	0	0.0526316	60	0.976389	0.02
Diptera.f__f__Stratiomyidae.g__g__Nemotelus.s__s__Nemotelus.notatus	0.00415398	0.83113	0.015248	0.272427	0.027027	0.0526316	103	0.977339	0.12
Diptera.f__f__Syrphidae.g__g__Eristalis.s__s__Eristalis.similis	0	0.83113	0		0	0	348	0.97829	0.5
Diptera.f__f__Syrphidae.g__g__Eristalis.s__s__Eristalis.tenax	0.0015829	0.83113	0.0101557	0.155862	0.027027	0	464	0.979241	0.3
Diptera.f__f__Syrphidae.g__g__Eupeodes.s__s__Eupeodes.corollae	0	0.83113	0		0	0	482	0.980192	0.24
Diptera.f__f__Syrphidae.g__g__Meliscaeva.s__s__Meliscaeva.auricollis	0	0.83113	0		0	0	57	0.981115	0.21
Diptera.f__f__Syrphidae.g__g__Scaeva.s__s__Scaeva.pyrastri	0.000523475	0.83113	0.00317127	0.165068	0.027027	0	129	0.982038	0.42
Diptera.f__f__Syrphidae.g__g__Sphaerophoria	0	0.83113	0		0	0	335	0.982961	0.24
Diptera.f__f__Tachinidae.g__g__Bactromyia.s__s__Bactromyia.aurulenta	0.0015829	0.83113	0.0101557	0.155862	0.027027	0	219	0.983727	0.23
Diptera.f__f__Tachinidae.g__g__Campylocheta.s__s__Campylocheta.praecox	0	0.83113	0		0	0	224	0.984493	0.24
Diptera.f__f__Tachinidae.g__g__Cyzenis.s__s__Cyzenis.albicans	0.000636809	0.83113	0.00387258	0.16444	0.027027	0	299	0.98526	0.84
Diptera.f__f__Tachinidae.g__g__Oswaldia.s__s__Oswaldia.muscaria	0	0.83113	0		0	0	366	0.986026	0.44
Diptera.f__f__Tipulidae	0.00682479	0.83113	0.015658	0.435865	0.027027	0.157895	388	0.986792	0.05
Diptera.f__f__Tipulidae.g__g__Nephrotoma.s__s__Nephrotoma.quadrifaria	0.00691549	0.83113	0.0163747	0.422329	0.0810811	0.105263	430	0.987558	0.03
Diptera.f__f__Tipulidae.g__g__Tipula.s__s__Tipula.lunata	0.00704206	0.83113	0.0151199	0.465748	0.108108	0.105263	470	0.988324	0.93
Diptera.f__f__Tipulidae.g__g__Tipula.s__s__Tipula.nubeculosa	0.000636809	0.83113	0.00387258	0.16444	0.027027	0	497	0.989091	0.72
Diptera.f__f__Tipulidae.g__g__Tipula.s__s__Tipula.pseudovariipennis	0.0034457	0.83113	0.0104103	0.330991	0	0.105263	35	0.989822	0.01
Diptera.f__f__Tipulidae.g__g__Tipula.s__s__Tipula.scripta	0.00534677	0.83113	0.0123771	0.431988	0.135135	0.0526316	487	0.990552	0.29
Diptera.f__f__Tipulidae.g__g__Tipula.s__s__Tipula.submarmorata	0.00113097	0.83113	0.00479995	0.235621	0.0540541	0	36	0.991182	0.13
Diptera.f__f__Tipulidae.g__g__Tipula1	0.0100491	0.83113	0.0207381	0.484575	0.0540541	0.210526	50	0.991812	0.24
Diptera.f__f__Ulidiidae.g__g__Otites.s__s__Otites.formosa	0.00146539	0.83113	0.00631851	0.231921	0	0.0526316	62	0.992442	0.39
Ephemeroptera.f__f__Baetidae.g__g__Baetis.s__s__Baetis.fuscatus	0.00235398	0.83113	0.0103196	0.228107	0	0.0526316	77	0.993072	0.04
Ephemeroptera.f__f__Baetidae.g__g__Cloeon	0	0.83113	0		0	0	82	0.993702	0.26
Ephemeroptera.f__f__Caenidae.g__g__Caenis.s__s__Caenis.luctuosa	0.00621662	0.83113	0.0199093	0.312247	0	0.105263	99	0.994331	0.01
Ephemeroptera.f__f__Ephemerellidae.g__g__Serratella	0.00146539	0.83113	0.00631851	0.231921	0	0.0526316	117	0.994961	0.42
Ephemeroptera.f__f__Ephemerellidae.g__g__Serratella.s__s__Serratella.ignita	0	0.83113	0		0	0	163	0.995591	0.68
Ephemeroptera.f__f__Ephemerellidae.g__g__Torleya.s__s__Torleya.major	0	0.83113	0		0	0	176	0.996221	0.53
Ephemeroptera.f__f__Ephemeridae.g__g__Ephemera.s__s__Ephemera.danica	0	0.83113	0		0	0	215	0.996851	0.69
Ephemeroptera.f__f__Heptageniidae.g__g__Heptagenia.s__s__Heptagenia.sulphurea	0	0.83113	0		0	0	243	0.997481	0.24
Hemiptera.f__f__Acanthosomatidae.g__g__Elasmostethus	0	0.83113	0		0	0	248	0.99811	0.31
Hemiptera.f__f__Aphididae.g__g__Aphis.s__s__Aphis.sambuci	0	0.83113	0		0	0	252	0.99874	0.29
Hemiptera.f__f__Aphididae.g__g__Rhopalosiphum.s__s__Rhopalosiphum.padi	0	0.83113	0		0	0	288	0.99937	0.55
Hemiptera.f__f__Aphididae.g__g__Thelaxes.s__s__Thelaxes.dryophila	0.00165102	0.83113	0.00578631	0.285333	0.027027	0.0526316	404	1	0.02
Hemiptera.f__f__Cicadellidae.g__g__Iassus.s__s__Iassus.lanio	0	0.83113	0		0	0	9	1	0.29
Hemiptera.f__f__Cicadellidae.g__g__Oncopsis	0.000523475	0.83113	0.00317127	0.165068	0.027027	0	16	1	0.24
Hemiptera.f__f__Cixiidae	0	0.83113	0		0	0	19	1	0.51
Hemiptera.f__f__Microphysidae.g__g__Loricula.s__s__Loricula.elegantula	0	0.83113	0		0	0	23	1	0.42
Hemiptera.f__f__Miridae.g__g__Deraeocoris.s__s__Deraeocoris.flavilinea	0	0.83113	0		0	0	25	1	0.27
Hemiptera.f__f__Miridae.g__g__Deraeocoris.s__s__Deraeocoris.trifasciatus	0	0.83113	0		0	0	27	1	0.48
Hemiptera.f__f__Miridae.g__g__Miris.s__s__Miris.striatus	0.000523475	0.83113	0.00317127	0.165068	0.027027	0	31	1	0.24
Hemiptera.f__f__Miridae.g__g__Phylus.s__s__Phylus.melanocephalus	0.00160362	0.83113	0.00693075	0.231378	0	0.0526316	32	1	0.58
Hemiptera.f__f__Miridae.g__g__Phytocoris.s__s__Phytocoris.longipennis	0	0.83113	0		0	0	34	1	0.49
Hemiptera.f__f__Miridae.g__g__Phytocoris.s__s__Phytocoris.tiliae	0	0.83113	0		0	0	38	1	0.71
Hemiptera.f__f__Miridae.g__g__Psallus	0.000523475	0.83113	0.00317127	0.165068	0.027027	0	39	1	0.64
Hemiptera.f__f__Miridae.g__g__Psallus.s__s__Psallus.mollis	0	0.83113	0		0	0	41	1	0.21
Hemiptera.f__f__Miridae.g__g__Rhabdomiris.s__s__Rhabdomiris.striatellus	0.00256299	0.83113	0.00806954	0.317613	0.0540541	0.0526316	42	1	0.9
Hemiptera.f__f__Miridae.g__g__Stenodema.s__s__Stenodema.calcarata	0	0.83113	0		0	0	44	1	0.46
Hemiptera.f__f__Miridae1	0	0.83113	0		0	0	47	1	0.33
Hemiptera.f__f__Miridae2	0	0.83113	0		0	0	52	1	0.33
Hymenoptera	0.00206171	0.83113	0.00898581	0.229441	0	0.0526316	55	1	0.06
Hymenoptera.f__f__Braconidae	0	0.83113	0		0	0	58	1	0.62
Hymenoptera.f__f__Braconidae.g__g__Aleiodes1	0	0.83113	0		0	0	61	1	0.61
Hymenoptera.f__f__Braconidae.g__g__Aleiodes2	0	0.83113	0		0	0	65	1	0.31
Hymenoptera.f__f__Braconidae.g__g__Cotesia.s__s__Cotesia.jucunda	0	0.83113	0		0	0	66	1	0.29
Hymenoptera.f__f__Braconidae.g__g__Diospilus	0	0.83113	0		0	0	71	1	0.27
Hymenoptera.f__f__Braconidae.g__g__Macrocentrus	0	0.83113	0		0	0	72	1	0.49
Hymenoptera.f__f__Braconidae.g__g__Trioxys.s__s__Trioxys.pallidus	0	0.83113	0		0	0	73	1	0.3
Hymenoptera.f__f__Braconidae.g__g__Zele.s__s__Zele.albiditarsus	0.00780358	0.83113	0.0172219	0.453119	0.0540541	0.157895	74	1	0.01
Hymenoptera.f__f__Eulophidae.g__g__Euplectrus.s__s__Euplectrus.flavipes	0	0.83113	0		0	0	75	1	0.24
Hymenoptera.f__f__Formicidae.g__g__Lasius	0	0.83113	0		0	0	76	1	0.49
Hymenoptera.f__f__Formicidae.g__g__Lasius.s__s__Lasius.brunneus	0.00160362	0.83113	0.00693075	0.231378	0	0.0526316	78	1	0.16
Hymenoptera.f__f__Formicidae.g__g__Temnothorax.s__s__Temnothorax.affinis	0	0.83113	0		0	0	79	1	0.37
Hymenoptera.f__f__Ichneumonidae	0.00113097	0.83113	0.00479995	0.235621	0.0540541	0	80	1	0.84
Hymenoptera.f__f__Ichneumonidae.g__g__Allomacrus.s__s__Allomacrus.arcticus	0	0.83113	0		0	0	81	1	0.24
Hymenoptera.f__f__Ichneumonidae.g__g__Bathythrix.s__s__Bathythrix.pellucidator	0	0.83113	0		0	0	83	1	0.24
Hymenoptera.f__f__Ichneumonidae.g__g__Cidaphus.s__s__Cidaphus.alarius	0.00125624	0.83113	0.00787737	0.159474	0.027027	0	87	1	0.93
Hymenoptera.f__f__Ichneumonidae.g__g__Colocnema.s__s__Colocnema.rufina	0	0.83113	0		0	0	88	1	0.82
Hymenoptera.f__f__Ichneumonidae.g__g__Cratichneumon.s__s__Cratichneumon.culex	0	0.83113	0		0	0	89	1	0.21
Hymenoptera.f__f__Ichneumonidae.g__g__Enicospilus	0	0.83113	0		0	0	90	1	0.33
Hymenoptera.f__f__Ichneumonidae.g__g__Enicospilus.s__s__Enicospilus.ramidulus	0.000932611	0.83113	0.00574328	0.162383	0.027027	0	92	1	0.63
Hymenoptera.f__f__Ichneumonidae.g__g__Gelis.s__s__Gelis.spurius	0	0.83113	0		0	0	93	1	0.29
Hymenoptera.f__f__Ichneumonidae.g__g__Hyposoter.s__s__Hyposoter.clausus	0.00173103	0.83113	0.00606249	0.285531	0.027027	0.0526316	94	1	0.52
Hymenoptera.f__f__Ichneumonidae.g__g__Lissonota.s__s__Lissonota.errabunda	0	0.83113	0		0	0	96	1	0.24
Hymenoptera.f__f__Ichneumonidae.g__g__Netelia.s__s__Netelia.latungula	0.000932611	0.83113	0.00574328	0.162383	0.027027	0	97	1	0.67
Hymenoptera.f__f__Ichneumonidae.g__g__Netelia1	0	0.83113	0		0	0	98	1	0.25
Hymenoptera.f__f__Ichneumonidae.g__g__Netelia2	0	0.83113	0		0	0	105	1	0.34
Hymenoptera.f__f__Ichneumonidae.g__g__Ophion	0.00237885	0.83113	0.00871614	0.272925	0.027027	0.0526316	108	1	0.58
Hymenoptera.f__f__Ichneumonidae.g__g__Ophion.s__s__Ophion.costatus	0.00607857	0.83113	0.013736	0.442527	0.108108	0.105263	109	1	0.84
Hymenoptera.f__f__Ichneumonidae.g__g__Ophion.s__s__Ophion.minutus	0.00688927	0.83113	0.0154307	0.446465	0.108108	0.105263	110	1	0.52
Hymenoptera.f__f__Ichneumonidae.g__g__Ophion.s__s__Ophion.parvulus	0.000523475	0.83113	0.00317127	0.165068	0.027027	0	111	1	0.24
Hymenoptera.f__f__Ichneumonidae.g__g__Ophion.s__s__Ophion.ventricosus	0.00288906	0.83113	0.00874923	0.330207	0.108108	0	112	1	0.84
Hymenoptera.f__f__Ichneumonidae.g__g__Perilissus.s__s__Perilissus.albitarsus	0.0037093	0.83113	0.0118152	0.313943	0.0540541	0.0526316	116	1	0.18
Hymenoptera.f__f__Ichneumonidae.g__g__Phobocampe.s__s__Phobocampe.crassiuscula	0	0.83113	0		0	0	118	1	0.46
Hymenoptera.f__f__Ichneumonidae.g__g__Polysphincta.s__s__Polysphincta.tuberosa	0	0.83113	0		0	0	125	1	0.3
Hymenoptera.f__f__Ichneumonidae.g__g__Scirtetes.s__s__Scirtetes.robustus	0	0.83113	0		0	0	130	1	0.53
Hymenoptera.f__f__Ichneumonidae.g__g__Zatypota.s__s__Zatypota.albicoxa	0	0.83113	0		0	0	131	1	0.27
Lepidoptera	0.00785304	0.83113	0.0211999	0.370428	0.0540541	0.105263	132	1	0.65
Lepidoptera.f__f__Adelidae.g__g__Nematopogon.s__s__Nematopogon.robertella	0.00114157	0.83113	0.00710893	0.160582	0.027027	0	134	1	0.34
Lepidoptera.f__f__Argyresthiidae.g__g__Argyresthia.s__s__Argyresthia.fundella	0	0.83113	0		0	0	136	1	0.34
Lepidoptera.f__f__Batrachedridae.g__g__Batrachedra.s__s__Batrachedra.praeangusta	0.00125624	0.83113	0.00787737	0.159474	0.027027	0	137	1	0.22
Lepidoptera.f__f__Coleophoridae.g__g__Coleophora.s__s__Coleophora.flavipennella	0.000636809	0.83113	0.00387258	0.16444	0.027027	0	138	1	0.84
Lepidoptera.f__f__Coleophoridae.g__g__Coleophora.s__s__Coleophora.lutipennella	0	0.83113	0		0	0	139	1	0.35
Lepidoptera.f__f__Crambidae.g__g__Agriphila.s__s__Agriphila.straminella	0.00224739	0.83113	0.00983101	0.228602	0	0.0526316	140	1	0.02
Lepidoptera.f__f__Crambidae.g__g__Chrysoteuchia.s__s__Chrysoteuchia.culmella	0.0039807	0.83113	0.0143267	0.277852	0.0810811	0	142	1	0.12
Lepidoptera.f__f__Crambidae.g__g__Crambus	0	0.83113	0		0	0	144	1	0.86
Lepidoptera.f__f__Crambidae.g__g__Eudonia.s__s__Eudonia.mercurella	0	0.83113	0		0	0	146	1	0.35
Lepidoptera.f__f__Depressariidae.g__g__Agonopterix.s__s__Agonopterix.heracliana	0.00327953	0.83113	0.0117713	0.278604	0.027027	0.0526316	147	1	0.13
Lepidoptera.f__f__Depressariidae.g__g__Agonopterix.s__s__Agonopterix.scopariella	0.00224739	0.83113	0.00983101	0.228602	0	0.0526316	148	1	0.12
Lepidoptera.f__f__Depressariidae.g__g__Carcina.s__s__Carcina.quercana	0.00613298	0.83113	0.0146428	0.418839	0	0.157895	150	1	0.01
Lepidoptera.f__f__Drepanidae.g__g__Cymatophorina.s__s__Cymatophorina.diluta	0	0.83113	0		0	0	151	1	0.36
Lepidoptera.f__f__Drepanidae.g__g__Polyploca.s__s__Polyploca.ridens	0.00206171	0.83113	0.00898581	0.229441	0	0.0526316	152	1	0.23
Lepidoptera.f__f__Erebidae.g__g__Euproctis.s__s__Euproctis.similis	0	0.83113	0		0	0	153	1	0.33
Lepidoptera.f__f__Gelechiidae.g__g__Carpatolechia.s__s__Carpatolechia.decorella	0.00260256	0.83113	0.0114693	0.226915	0	0.0526316	154	1	0.07
Lepidoptera.f__f__Gelechiidae.g__g__Chionodes.s__s__Chionodes.electella	0.0027489	0.83113	0.012153	0.22619	0	0.0526316	156	1	0.06
Lepidoptera.f__f__Gelechiidae.g__g__Gelechia.s__s__Gelechia.nigra	0	0.83113	0		0	0	158	1	0.42
Lepidoptera.f__f__Gelechiidae.g__g__Recurvaria.s__s__Recurvaria.leucatella	0.00302043	0.83113	0.0136272	0.221647	0.0540541	0	160	1	0.52
Lepidoptera.f__f__Geometridae.g__g__Agriopis.s__s__Agriopis.aurantiaria	0.00631285	0.83113	0.0143677	0.439377	0.189189	0	161	1	0.68
Lepidoptera.f__f__Geometridae.g__g__Agriopis.s__s__Agriopis.leucophaearia	0.0159264	0.83113	0.0206047	0.772948	0.189189	0.368421	162	1	0.07
Lepidoptera.f__f__Geometridae.g__g__Agriopis.s__s__Agriopis.marginaria	0.0161014	0.83113	0.0205332	0.784168	0.297297	0.315789	164	1	0.31
Lepidoptera.f__f__Geometridae.g__g__Alsophila.s__s__Alsophila.aescularia	0.00245298	0.83113	0.00903253	0.271572	0.027027	0.0526316	166	1	0.25
Lepidoptera.f__f__Geometridae.g__g__Apocheima.s__s__Apocheima.hispidaria	0.00949972	0.83113	0.0159654	0.595021	0.189189	0.157895	167	1	0.07
Lepidoptera.f__f__Geometridae.g__g__Camptogramma	0.00114157	0.83113	0.00710893	0.160582	0.027027	0	168	1	0.59
Lepidoptera.f__f__Geometridae.g__g__Colotois.s__s__Colotois.pennaria	0.0012443	0.83113	0.00527652	0.235819	0.0540541	0	169	1	0.3
Lepidoptera.f__f__Geometridae.g__g__Crocallis.s__s__Crocallis.elinguaria	0	0.83113	0		0	0	170	1	0.66
Lepidoptera.f__f__Geometridae.g__g__Erannis.s__s__Erannis.defoliaria	0.0050575	0.83113	0.0117489	0.430467	0.135135	0.0526316	171	1	0.39
Lepidoptera.f__f__Geometridae.g__g__Eupithecia.s__s__Eupithecia.tantillaria	0	0.83113	0		0	0	174	1	0.56
Lepidoptera.f__f__Geometridae.g__g__Geometra.s__s__Geometra.papilionaria	0	0.83113	0		0	0	175	1	0.55
Lepidoptera.f__f__Geometridae.g__g__Hypomecis.s__s__Hypomecis.punctinalis	0.00499628	0.83113	0.0152306	0.328042	0	0.105263	178	1	0.13
Lepidoptera.f__f__Geometridae.g__g__Macaria.s__s__Macaria.liturata	0	0.83113	0		0	0	179	1	0.52
Lepidoptera.f__f__Geometridae.g__g__Operophtera.s__s__Operophtera.brumata	0	0.83113	0		0	0	181	1	0.54
Lepidoptera.f__f__Geometridae.g__g__Parectropis	0	0.83113	0		0	0	182	1	0.59
Lepidoptera.f__f__Geometridae.g__g__Phigalia.s__s__Phigalia.pilosaria	0.001399	0.83113	0.00885564	0.157979	0.027027	0	183	1	0.86
Lepidoptera.f__f__Geometridae.g__g__Scopula.s__s__Scopula.floslactata	0	0.83113	0		0	0	184	1	0.16
Lepidoptera.f__f__Gracillariidae.g__g__Caloptilia.s__s__Caloptilia.alchimiella	0.00116599	0.83113	0.00500385	0.233019	0	0.0526316	187	1	0.01
Lepidoptera.f__f__Gracillariidae.g__g__Parornix.s__s__Parornix.anglicella	0.00125624	0.83113	0.00787737	0.159474	0.027027	0	191	1	0.89
Lepidoptera.f__f__Gracillariidae.g__g__Parornix.s__s__Parornix.carpinella	0	0.83113	0		0	0	193	1	0.49
Lepidoptera.f__f__Hepialidae.g__g__Hepialus.s__s__Hepialus.humuli	0.000767091	0.83113	0.00468862	0.163607	0.027027	0	194	1	0.18
Lepidoptera.f__f__Hepialidae.g__g__Korscheltellus.s__s__Korscheltellus.lupulinus	0.0124273	0.83113	0.020018	0.620806	0.108108	0.263158	195	1	0.1
Lepidoptera.f__f__Hepialidae.g__g__Triodia.s__s__Triodia.sylvina	0.0015401	0.83113	0.00674315	0.228395	0.0540541	0	196	1	0.59
Lepidoptera.f__f__Lasiocampidae.g__g__Euthrix.s__s__Euthrix.potatoria	0.00671019	0.83113	0.0174061	0.385508	0.0540541	0.105263	197	1	0.13
Lepidoptera.f__f__Lypusidae	0.00804206	0.83113	0.0179615	0.447738	0.0540541	0.157895	198	1	0.21
Lepidoptera.f__f__Lypusidae.g__g__Pseudatemelia.s__s__Pseudatemelia.latipennella	0.00260256	0.83113	0.0114693	0.226915	0	0.0526316	199	1	0.07
Lepidoptera.f__f__Noctuidae	0.00183167	0.83113	0.0119981	0.152663	0.027027	0	201	1	0.5
Lepidoptera.f__f__Noctuidae.g__g__Agrotis	0	0.83113	0		0	0	203	1	0.3
Lepidoptera.f__f__Noctuidae.g__g__Agrotis.s__s__Agrotis.exclamationis	0.00484995	0.83113	0.0147132	0.329632	0	0.105263	204	1	0.06
Lepidoptera.f__f__Noctuidae.g__g__Autographa	0.00254057	0.83113	0.0112143	0.226547	0.0540541	0	205	1	0.61
Lepidoptera.f__f__Noctuidae.g__g__Conistra.s__s__Conistra.erythrocephala	0	0.83113	0		0	0	207	1	0.25
Lepidoptera.f__f__Noctuidae.g__g__Cosmia.s__s__Cosmia.trapezina	0	0.83113	0		0	0	208	1	0.44
Lepidoptera.f__f__Noctuidae.g__g__Mamestra.s__s__Mamestra.brassicae	0.00109218	0.83113	0.00678231	0.161033	0.027027	0	211	1	0.2
Lepidoptera.f__f__Noctuidae.g__g__Orthosia.s__s__Orthosia.cerasi	0.000790337	0.83113	0.00483546	0.163446	0.027027	0	213	1	0.29
Lepidoptera.f__f__Noctuidae.g__g__Orthosia.s__s__Orthosia.cruda	0	0.83113	0		0	0	214	1	1
Lepidoptera.f__f__Nolidae.g__g__Pseudoips.s__s__Pseudoips.prasinana	0.00260256	0.83113	0.0114693	0.226915	0	0.0526316	216	1	0.21
Lepidoptera.f__f__Notodontidae.g__g__Drymonia.s__s__Drymonia.obliterata	0	0.83113	0		0	0	218	1	0.21
Lepidoptera.f__f__Notodontidae.g__g__Phalera.s__s__Phalera.bucephala	0	0.83113	0		0	0	220	1	0.33
Lepidoptera.f__f__Notodontidae.g__g__Ptilodon.s__s__Ptilodon.capucina	0.00248283	0.83113	0.00895415	0.277283	0.027027	0.0526316	231	1	0.21
Lepidoptera.f__f__Oecophoridae.g__g__Harpella.s__s__Harpella.forficella	0	0.83113	0		0	0	234	1	0.24
Lepidoptera.f__f__Oecophoridae.g__g__Hofmannophila.s__s__Hofmannophila.pseudospretella	0.00296842	0.83113	0.0109917	0.27006	0.0810811	0	235	1	0.1
Lepidoptera.f__f__Plutellidae.g__g__Plutella.s__s__Plutella.xylostella	0	0.83113	0		0	0	236	1	0.3
Lepidoptera.f__f__Praydidae.g__g__Prays.s__s__Prays.fraxinella	0	0.83113	0		0	0	237	1	0.82
Lepidoptera.f__f__Pyralidae.g__g__Acrobasis.s__s__Acrobasis.repandana	0	0.83113	0		0	0	238	1	0.48
Lepidoptera.f__f__Pyralidae.g__g__Acrobasis.s__s__Acrobasis.tumidana	0	0.83113	0		0	0	239	1	0.27
Lepidoptera.f__f__Pyralidae.g__g__Endotricha.s__s__Endotricha.flammealis	0	0.83113	0		0	0	240	1	0.51
Lepidoptera.f__f__Pyralidae.g__g__Phycita.s__s__Phycita.roborella	0.00114157	0.83113	0.00710893	0.160582	0.027027	0	242	1	0.62
Lepidoptera.f__f__Pyralidae.g__g__Pyralis.s__s__Pyralis.farinalis	0.001399	0.83113	0.00885564	0.157979	0.027027	0	244	1	0.33
Lepidoptera.f__f__Schreckensteiniidae.g__g__Schreckensteinia.s__s__Schreckensteinia.festaliella	0.00190529	0.83113	0.00827939	0.230124	0	0.0526316	245	1	0.19
Lepidoptera.f__f__Sphingidae.g__g__Laothoe.s__s__Laothoe.populi	0.0101535	0.83113	0.0211145	0.480876	0.135135	0.105263	246	1	0.23
Lepidoptera.f__f__Tortricidae.g__g__Acleris.s__s__Acleris.ferrugana	0	0.83113	0		0	0	247	1	0.5
Lepidoptera.f__f__Tortricidae.g__g__Acleris.s__s__Acleris.forsskaleana	0.000636809	0.83113	0.00387258	0.16444	0.027027	0	250	1	0.81
Lepidoptera.f__f__Tortricidae.g__g__Aleimma.s__s__Aleimma.loeflingiana	0	0.83113	0		0	0	251	1	0.31
Lepidoptera.f__f__Tortricidae.g__g__Ancylis.s__s__Ancylis.achatana	0	0.83113	0		0	0	253	1	0.46
Lepidoptera.f__f__Tortricidae.g__g__Archips.s__s__Archips.crataegana	0.00233184	0.83113	0.00830326	0.280834	0.027027	0.0526316	255	1	0.43
Lepidoptera.f__f__Tortricidae.g__g__Archips.s__s__Archips.podana	0.00636042	0.83113	0.0163251	0.38961	0.0540541	0.105263	256	1	0.19
Lepidoptera.f__f__Tortricidae.g__g__Archips.s__s__Archips.xylosteana	0.00224739	0.83113	0.00983101	0.228602	0	0.0526316	257	1	0.83
Lepidoptera.f__f__Tortricidae.g__g__Celypha.s__s__Celypha.striana	0.00132346	0.83113	0.00833483	0.158786	0.027027	0	259	1	0.9
Lepidoptera.f__f__Tortricidae.g__g__Cnephasia.s__s__Cnephasia.incertana	0.00113097	0.83113	0.00479995	0.235621	0.0540541	0	260	1	0.88
Lepidoptera.f__f__Tortricidae.g__g__Cnephasia.s__s__Cnephasia.stephensiana	0.00125624	0.83113	0.00787737	0.159474	0.027027	0	261	1	0.95
Lepidoptera.f__f__Tortricidae.g__g__Ditula.s__s__Ditula.angustiorana	0	0.83113	0		0	0	262	1	0.8
Lepidoptera.f__f__Tortricidae.g__g__Epinotia	0	0.83113	0		0	0	263	1	0.76
Lepidoptera.f__f__Tortricidae.g__g__Eudemis	0	0.83113	0		0	0	264	1	0.48
Lepidoptera.f__f__Tortricidae.g__g__Hedya.s__s__Hedya.nubiferana	0.00650435	0.83113	0.0150909	0.431012	0.027027	0.157895	265	1	0.02
Lepidoptera.f__f__Tortricidae.g__g__Orthotaenia.s__s__Orthotaenia.undulana	0.00156942	0.83113	0.00684052	0.22943	0.0540541	0	267	1	0.16
Lepidoptera.f__f__Tortricidae.g__g__Pammene.s__s__Pammene.giganteana	0	0.83113	0		0	0	268	1	0.16
Lepidoptera.f__f__Tortricidae.g__g__Pandemis.s__s__Pandemis.heparana	0	0.83113	0		0	0	270	1	0.68
Lepidoptera.f__f__Tortricidae.g__g__Phtheochroa	0.0015829	0.83113	0.0101557	0.155862	0.027027	0	272	1	0.27
Lepidoptera.f__f__Tortricidae.g__g__Tortricodes.s__s__Tortricodes.alternella	0.0012443	0.83113	0.00527652	0.235819	0.0540541	0	273	1	0.65
Lepidoptera.f__f__Tortricidae.g__g__Tortrix.s__s__Tortrix.viridana	0.0072831	0.83113	0.0174003	0.418563	0.0810811	0.105263	275	1	0.61
Lepidoptera.f__f__Tortricidae.g__g__Zeiraphera.s__s__Zeiraphera.isertana	0.00413071	0.83113	0.0156088	0.26464	0.027027	0.0526316	276	1	1
Lepidoptera.f__f__Ypsolophidae.g__g__Ypsolopha.s__s__Ypsolopha.horridella	0.00190529	0.83113	0.00827939	0.230124	0	0.0526316	277	1	0.19
Lepidoptera.f__f__Ypsolophidae.g__g__Ypsolopha.s__s__Ypsolopha.nemorella	0	0.83113	0		0	0	279	1	0.29
Lepidoptera.f__f__Ypsolophidae.g__g__Ypsolopha.s__s__Ypsolopha.parenthesella	0.000636809	0.83113	0.00387258	0.16444	0.027027	0	281	1	0.98
Lepidoptera.f__f__Ypsolophidae.g__g__Ypsolopha.s__s__Ypsolopha.scabrella	0.00190529	0.83113	0.00827939	0.230124	0	0.0526316	283	1	0.08
Lepidoptera.f__f__Ypsolophidae.g__g__Ypsolopha.s__s__Ypsolopha.ustella	0.00454485	0.83113	0.013161	0.345327	0.027027	0.105263	284	1	0.18
Mecoptera.f__f__Panorpidae.g__g__Panorpa.s__s__Panorpa.alpina	0.00160362	0.83113	0.00693075	0.231378	0	0.0526316	291	1	0.01
Neuroptera.f__f__Chrysopidae.g__g__Chrysoperla	0.00109218	0.83113	0.00678231	0.161033	0.027027	0	292	1	0.2
Neuroptera.f__f__Hemerobiidae.g__g__Hemerobius	0.00132346	0.83113	0.00833483	0.158786	0.027027	0	293	1	0.71
Neuroptera.f__f__Hemerobiidae.g__g__Hemerobius.s__s__Hemerobius.micans	0	0.83113	0		0	0	294	1	0.71
Neuroptera.f__f__Sisyridae.g__g__Sisyra.s__s__Sisyra.nigra	0	0.83113	0		0	0	297	1	0.49
Orthoptera.f__f__Tettigoniidae	0	0.83113	0		0	0	300	1	0.32
Orthoptera.f__f__Tettigoniidae.g__g__Meconema.s__s__Meconema.thalassinum	0	0.83113	0		0	0	303	1	0.49
Orthoptera.f__f__Tettigoniidae.g__g__Pholidoptera.s__s__Pholidoptera.griseoaptera	0	0.83113	0		0	0	304	1	0.25
Psocodea.f__f__Elipsocidae.g__g__Elipsocus	0	0.83113	0		0	0	308	1	0.26
Psocodea.f__f__Elipsocidae.g__g__Elipsocus.s__s__Elipsocus.moebiusi	0	0.83113	0		0	0	310	1	0.44
Psocodea.f__f__Psocidae.g__g__Loensia.s__s__Loensia.pearmani	0	0.83113	0		0	0	313	1	0.55
Psocodea.f__f__Psocidae.g__g__Loensia.s__s__Loensia.variegata	0	0.83113	0		0	0	322	1	0.3
Psocodea.f__f__Psocidae.g__g__Metylophorus.s__s__Metylophorus.nebulosus	0.00224739	0.83113	0.00983101	0.228602	0	0.0526316	324	1	0.14
Psocodea.f__f__Stenopsocidae.g__g__Graphopsocus.s__s__Graphopsocus.cruciatus	0.000523475	0.83113	0.00317127	0.165068	0.027027	0	325	1	0.69
Thysanoptera.f__f__Thripidae	0	0.83113	0		0	0	327	1	0.28
Thysanoptera.f__f__Thripidae.g__g__Thrips	0.00116599	0.83113	0.00500385	0.233019	0	0.0526316	328	1	0.01
Trichoptera.f__f__Ecnomidae.g__g__Ecnomus.s__s__Ecnomus.tenellus	0.0015829	0.83113	0.0101557	0.155862	0.027027	0	329	1	0.32
Trichoptera.f__f__Hydropsychidae.g__g__Cheumatopsyche.s__s__Cheumatopsyche.lepida	0	0.83113	0		0	0	331	1	0.7
Trichoptera.f__f__Hydropsychidae.g__g__Hydropsyche.s__s__Hydropsyche.siltalai	0	0.83113	0		0	0	334	1	0.24
Trichoptera.f__f__Hydroptilidae.g__g__Hydroptila.s__s__Hydroptila.forcipata	0	0.83113	0		0	0	342	1	0.33
Trichoptera.f__f__Leptoceridae.g__g__Athripsodes.s__s__Athripsodes.albifrons	0.00235398	0.83113	0.0103196	0.228107	0	0.0526316	345	1	0.02
Trichoptera.f__f__Leptoceridae.g__g__Oecetis.s__s__Oecetis.lacustris	0	0.83113	0		0	0	346	1	0.49
Trichoptera.f__f__Psychomyiidae.g__g__Tinodes.s__s__Tinodes.maculicornis	0	0.83113	0		0	0	349	1	0.49
Trichoptera.f__f__Psychomyiidae.g__g__Tinodes.s__s__Tinodes.waeneri	0	0.83113	0		0	0	351	1	0.32
Araneae.f__f__Linyphiidae.g__g__Neriene.s__s__Neriene.montana	0	0.83113	0		0	0	352	1	0.27
Araneae.f__f__Linyphiidae.g__g__Tenuiphantes.s__s__Tenuiphantes.tenuis	0	0.83113	0		0	0	354	1	0.24
Araneae.f__f__Philodromidae.g__g__Philodromus.s__s__Philodromus.dispar	0	0.83113	0		0	0	356	1	0.6
Sarcoptiformes.f__f__Hermanniidae.g__g__Hermannia.s__s__Hermannia.gibba	0	0.83113	0		0	0	357	1	0.31
Trombidiformes.f__f__Ereynetidae	0.00125624	0.83113	0.00787737	0.159474	0.027027	0	358	1	0.34
Blattodea.f__f__Ectobiidae.g__g__Ectobius	0	0.83113	0		0	0	359	1	0.87
Coleoptera.f__f__Cantharidae.g__g__Cantharis.s__s__Cantharis.cryptica	0.00146539	0.83113	0.00631851	0.231921	0	0.0526316	360	1	0.02
Coleoptera.f__f__Curculionidae.g__g__Magdalis.s__s__Magdalis.flavicornis	0	0.83113	0		0	0	365	1	0.23
Coleoptera.f__f__Lampyridae.g__g__Lamprohiza.s__s__Lamprohiza.splendidula	0	0.83113	0		0	0	367	1	0.24
Coleoptera.f__f__Mycetophagidae.g__g__Litargus.s__s__Litargus.connexus	0.00160362	0.83113	0.00693075	0.231378	0	0.0526316	368	1	0.01
Coleoptera.f__f__Ptinidae.g__g__Anobium.s__s__Anobium.costatum	0.00116599	0.83113	0.00500385	0.233019	0	0.0526316	375	1	0.01
Coleoptera.f__f__Scarabaeidae.g__g__Serica	0	0.83113	0		0	0	376	1	0.34
Coleoptera.f__f__Staphylinidae.g__g__Aloconota.s__s__Aloconota.gregaria	0	0.83113	0		0	0	377	1	0.29
Coleoptera.f__f__Staphylinidae.g__g__Plataraea.s__s__Plataraea.brunnea	0	0.83113	0		0	0	380	1	0.31
Diptera.f__f__Anthomyiidae.g__g__Botanophila	0	0.83113	0		0	0	381	1	0.31
Diptera.f__f__Anthomyiidae.g__g__Delia.s__s__Delia.platura	0.000636809	0.83113	0.00387258	0.16444	0.027027	0	387	1	0.69
Diptera.f__f__Anthomyiidae.g__g__Hylemya.s__s__Hylemya.variata	0	0.83113	0		0	0	394	1	0.24
Diptera.f__f__Asilidae.g__g__Dioctria.s__s__Dioctria.linearis	0	0.83113	0		0	0	395	1	0.51
Diptera.f__f__Chironomidae.g__g__Bryophaenocladius	0	0.83113	0		0	0	396	1	0.49
Diptera.f__f__Chironomidae.g__g__Cricotopus.s__s__Cricotopus.annulator	0.00513132	0.83113	0.0153611	0.334046	0.0810811	0.0526316	397	1	0.08
Diptera.f__f__Chironomidae.g__g__Dicrotendipes.s__s__Dicrotendipes.nervosus	0	0.83113	0		0	0	398	1	0.53
Diptera.f__f__Chironomidae.g__g__Micropsectra.s__s__Micropsectra.notescens	0	0.83113	0		0	0	399	1	0.24
Diptera.f__f__Chironomidae.g__g__Microtendipes.s__s__Microtendipes.pedellus	0	0.83113	0		0	0	400	1	0.73
Diptera.f__f__Chironomidae.g__g__Polypedilum.s__s__Polypedilum.scalaenum	0	0.83113	0		0	0	401	1	0.27
Diptera.f__f__Chironomidae.g__g__Smittia.s__s__Smittia.stercoraria	0	0.83113	0		0	0	402	1	0.21
Diptera.f__f__Culicidae.g__g__Culiseta	0.0015829	0.83113	0.0101557	0.155862	0.027027	0	405	1	0.27
Diptera.f__f__Drosophilidae.g__g__Drosophila.s__s__Drosophila.repleta	0.00474869	0.83113	0.017157	0.276779	0.0810811	0	408	1	0.1
Diptera.f__f__Empididae	0	0.83113	0		0	0	409	1	0.36
Diptera.f__f__Fanniidae.g__g__Fannia.s__s__Fannia.incisurata	0.00148468	0.83113	0.00945541	0.157019	0.027027	0	410	1	0.15
Diptera.f__f__Fanniidae.g__g__Fannia.s__s__Fannia.sociella	0	0.83113	0		0	0	412	1	0.68
Diptera.f__f__Lauxaniidae.g__g__Cnemacantha.s__s__Cnemacantha.muscaria	0	0.83113	0		0	0	413	1	0.29
Diptera.f__f__Muscidae.g__g__Helina.s__s__Helina.lasiophthalma	0	0.83113	0		0	0	414	1	0.23
Diptera.f__f__Muscidae.g__g__Phaonia.s__s__Phaonia.subventa	0	0.83113	0		0	0	415	1	0.34
Diptera.f__f__Sarcophagidae.g__g__Sarcophaga	0	0.83113	0		0	0	416	1	0.3
Diptera.f__f__Sciaridae.g__g__Bradysia.s__s__Bradysia.brevispina	0.00224739	0.83113	0.00983101	0.228602	0	0.0526316	417	1	0.01
Diptera.f__f__Sciaridae.g__g__Pseudolycoriella.s__s__Pseudolycoriella.paludum	0.00331664	0.83113	0.0148592	0.223204	0	0.0526316	418	1	0.01
Diptera.f__f__Sciaridae.g__g__Scatopsciara.s__s__Scatopsciara.multispina	0	0.83113	0		0	0	420	1	0.53
Diptera.f__f__Simuliidae.g__g__Simulium.s__s__Simulium.reptans	0	0.83113	0		0	0	422	1	0.23
Diptera.f__f__Tachinidae	0	0.83113	0		0	0	423	1	0.24
Diptera.f__f__Tachinidae.g__g__Phryno.s__s__Phryno.vetula	0.00224739	0.83113	0.00983101	0.228602	0	0.0526316	426	1	0.05
Diptera.f__f__Tipulidae.g__g__Tipula.s__s__Tipula.magnicauda	0	0.83113	0		0	0	427	1	0.33
Ephemeroptera.f__f__Potamanthidae.g__g__Potamanthus.s__s__Potamanthus.luteus	0.00386264	0.83113	0.0175526	0.22006	0	0.0526316	428	1	0.01
Hemiptera.f__f__Miridae.g__g__Lygus	0.000932611	0.83113	0.00574328	0.162383	0.027027	0	429	1	0.26
Hemiptera.f__f__Miridae.g__g__Pinalitus.s__s__Pinalitus.cervinus	0	0.83113	0		0	0	431	1	0.33
Hemiptera.f__f__Miridae.g__g__Pinalitus.s__s__Pinalitus.rubricatus	0	0.83113	0		0	0	432	1	0.38
Hemiptera.f__f__Pentatomidae	0	0.83113	0		0	0	433	1	0.24
Hemiptera.f__f__Psyllidae.g__g__Cacopsylla	0	0.83113	0		0	0	435	1	0.24
Hemiptera.f__f__Psyllidae.g__g__Cacopsylla.s__s__Cacopsylla.melanoneura	0.00190866	0.83113	0.00841227	0.22689	0.0540541	0	436	1	0.17
Hymenoptera.f__f__Ichneumonidae.g__g__Astiphromma.s__s__Astiphromma.splenium	0	0.83113	0		0	0	437	1	0.27
Hymenoptera.f__f__Ichneumonidae.g__g__Dusona.s__s__Dusona.insignita	0.000790337	0.83113	0.00483546	0.163446	0.027027	0	438	1	0.22
Hymenoptera.f__f__Tenthredinidae.g__g__Apethymus.s__s__Apethymus.filiformis	0	0.83113	0		0	0	439	1	0.25
Hymenoptera.f__f__Tenthredinidae.g__g__Euura.s__s__Euura.imperfecta	0.000967751	0.83113	0.0059701	0.1621	0.027027	0	442	1	0.19
Lepidoptera.f__f__Adelidae.g__g__Nematopogon.s__s__Nematopogon.swammerdamella	0	0.83113	0		0	0	444	1	0.8
Lepidoptera.f__f__Depressariidae.g__g__Luquetia.s__s__Luquetia.lobella	0.000932611	0.83113	0.00574328	0.162383	0.027027	0	445	1	0.18
Lepidoptera.f__f__Erebidae.g__g__Atolmis.s__s__Atolmis.rubricollis	0	0.83113	0		0	0	446	1	0.66
Lepidoptera.f__f__Erebidae.g__g__Calliteara.s__s__Calliteara.pudibunda	0.000636809	0.83113	0.00387258	0.16444	0.027027	0	447	1	0.27
Lepidoptera.f__f__Erebidae.g__g__Herminia.s__s__Herminia.tarsipennalis	0.00169698	0.83113	0.0109877	0.154443	0.027027	0	448	1	0.4
Lepidoptera.f__f__Erebidae.g__g__Hypena.s__s__Hypena.proboscidalis	0	0.83113	0		0	0	451	1	0.54
Lepidoptera.f__f__Erebidae.g__g__Scoliopteryx.s__s__Scoliopteryx.libatrix	0	0.83113	0		0	0	452	1	0.68
Lepidoptera.f__f__Gelechiidae.g__g__Bryotropha.s__s__Bryotropha.terrella	0.00190529	0.83113	0.00827939	0.230124	0	0.0526316	453	1	0.06
Lepidoptera.f__f__Gelechiidae.g__g__Helcystogramma.s__s__Helcystogramma.rufescens	0.001399	0.83113	0.00885564	0.157979	0.027027	0	455	1	0.23
Lepidoptera.f__f__Gelechiidae.g__g__Psoricoptera.s__s__Psoricoptera.gibbosella	0.00116599	0.83113	0.00500385	0.233019	0	0.0526316	458	1	0.28
Lepidoptera.f__f__Geometridae.g__g__Asthena.s__s__Asthena.albulata	0	0.83113	0		0	0	459	1	0.29
Lepidoptera.f__f__Geometridae.g__g__Cabera	0	0.83113	0		0	0	460	1	0.52
Lepidoptera.f__f__Geometridae.g__g__Ectropis.s__s__Ectropis.crepuscularia	0	0.83113	0		0	0	461	1	0.31
Lepidoptera.f__f__Geometridae.g__g__Eupithecia.s__s__Eupithecia.subfuscata	0	0.83113	0		0	0	463	1	0.34
Lepidoptera.f__f__Geometridae.g__g__Lomaspilis.s__s__Lomaspilis.marginata	0.00190529	0.83113	0.00827939	0.230124	0	0.0526316	465	1	0.02
Lepidoptera.f__f__Geometridae.g__g__Operophtera	0.000790337	0.83113	0.00483546	0.163446	0.027027	0	467	1	0.41
Lepidoptera.f__f__Geometridae.g__g__Operophtera.s__s__Operophtera.fagata	0	0.83113	0		0	0	469	1	0.36
Lepidoptera.f__f__Geometridae.g__g__Parectropis.s__s__Parectropis.similaria	0	0.83113	0		0	0	472	1	0.34
Lepidoptera.f__f__Geometridae.g__g__Selenia.s__s__Selenia.tetralunaria	0	0.83113	0		0	0	473	1	0.34
Lepidoptera.f__f__Gracillariidae.g__g__Parornix.s__s__Parornix.devoniella	0.00331664	0.83113	0.0148592	0.223204	0	0.0526316	477	1	0.01
Lepidoptera.f__f__Gracillariidae.g__g__Phyllonorycter.s__s__Phyllonorycter.harrisella	0.000607493	0.83113	0.00369046	0.164612	0.027027	0	478	1	0.36
Lepidoptera.f__f__Lasiocampidae.g__g__Lasiocampa.s__s__Lasiocampa.quercus	0.00386264	0.83113	0.0175526	0.22006	0	0.0526316	479	1	0.03
Lepidoptera.f__f__Limacodidae.g__g__Apoda.s__s__Apoda.limacodes	0	0.83113	0		0	0	480	1	0.32
Lepidoptera.f__f__Noctuidae.g__g__Cucullia.s__s__Cucullia.umbratica	0.000932611	0.83113	0.00574328	0.162383	0.027027	0	483	1	0.25
Lepidoptera.f__f__Notodontidae.g__g__Clostera.s__s__Clostera.pigra	0.00254057	0.83113	0.0112143	0.226547	0.0540541	0	484	1	0.18
Lepidoptera.f__f__Praydidae.g__g__Prays	0	0.83113	0		0	0	485	1	0.24
Lepidoptera.f__f__Praydidae.g__g__Prays.s__s__Prays.ruficeps	0	0.83113	0		0	0	489	1	0.46
Lepidoptera.f__f__Pterophoridae.g__g__Emmelina.s__s__Emmelina.monodactyla	0	0.83113	0		0	0	492	1	0.26
Lepidoptera.f__f__Pyralidae.g__g__Dioryctria.s__s__Dioryctria.abietella	0	0.83113	0		0	0	493	1	0.28
Lepidoptera.f__f__Tineidae.g__g__Montescardia.s__s__Montescardia.tessulatellus	0.00327953	0.83113	0.0117713	0.278604	0.027027	0.0526316	494	1	0.02
Lepidoptera.f__f__Tineidae.g__g__Triaxomera.s__s__Triaxomera.parasitella	0.000636809	0.83113	0.00387258	0.16444	0.027027	0	495	1	0.49
Lepidoptera.f__f__Tortricidae.g__g__Acleris.s__s__Acleris.variegana	0	0.83113	0		0	0	498	1	0.34
Lepidoptera.f__f__Tortricidae.g__g__Eana.s__s__Eana.incanana	0	0.83113	0		0	0	499	1	0.31
Lepidoptera.f__f__Tortricidae.g__g__Epinotia.s__s__Epinotia.tedella	0	0.83113	0		0	0	500	1	0.34
Lepidoptera.f__f__Tortricidae.g__g__Pandemis.s__s__Pandemis.cerasana	0	0.83113	0		0	0	501	1	0.29
Lepidoptera.f__f__Yponomeutidae.g__g__Paraswammerdamia.s__s__Paraswammerdamia.nebulella	0	0.83113	0		0	0	502	1	0.25
Lepidoptera.f__f__Yponomeutidae.g__g__Yponomeuta	0	0.83113	0		0	0	503	1	0.34
Lepidoptera.f__f__Ypsolophidae.g__g__Ypsolopha.s__s__Ypsolopha.sylvella	0	0.83113	0		0	0	504	1	0.41
Psocodea.f__f__Caeciliusidae.g__g__Valenzuela.s__s__Valenzuela.flavidus	0	0.83113	0		0	0	505	1	0.32
Psocodea.f__f__Psocidae	0	0.83113	0		0	0	506	1	0.63
Thysanoptera.f__f__Thripidae.g__g__Thrips.s__s__Thrips.minutissimus	0	0.83113	0		0	0	507	1	0.49
Trichoptera.f__f__Hydroptilidae.g__g__Allotrichia.s__s__Allotrichia.pallicornis	0	0.83113	0		0	0	508	1	0.27
Trichoptera.f__f__Polycentropodidae.g__g__Polycentropus.s__s__Polycentropus.flavomaculatus	0	0.83113	0		0	0	509	1	0.63

## Sheet: Aubel_Freyr
species	average	overall	sd	ratio	ava	avb	ord	cusum	p
Araneae	0.0026891	0.813522	0.012686	0.211975	0.027027	0.030303	189	0.0224104	0.17
Araneae.f__f__Agelenidae.g__g__Tegenaria.s__s__Tegenaria.domestica	0.00160379	0.813522	0.00722415	0.222004	0.0540541	0	70	0.0446468	0.24
Araneae.f__f__Agelenidae.g__g__Tegenaria.s__s__Tegenaria.ferruginea	0.00114962	0.813522	0.00573396	0.200494	0.027027	0.0151515	385	0.0645546	0.07
Araneae.f__f__Anyphaenidae.g__g__Anyphaena.s__s__Anyphaena.accentuata	0.0122051	0.813522	0.0186144	0.65568	0.162162	0.30303	17	0.0840629	0.12
Araneae.f__f__Araneidae.g__g__Araneus.s__s__Araneus.angulatus	0.0107711	0.813522	0.0192445	0.559698	0.0540541	0.257576	192	0.103255	0.9
Araneae.f__f__Araneidae.g__g__Araneus.s__s__Araneus.diadematus	0.00761116	0.813522	0.0224609	0.338863	0.0810811	0.0757576	317	0.122019	0.99
Araneae.f__f__Araneidae.g__g__Araneus.s__s__Araneus.sturmi	0.00155078	0.813522	0.00599763	0.258565	0.0540541	0.0151515	177	0.139209	0.22
Araneae.f__f__Araneidae.g__g__Araneus.s__s__Araneus.triguttatus	0.00678372	0.813522	0.0132938	0.51029	0.0540541	0.19697	316	0.15522	0.36
Araneae.f__f__Araneidae.g__g__Araniella.s__s__Araniella.alpica	0	0.813522	0		0	0	122	0.170373	0.58
Araneae.f__f__Araneidae.g__g__Araniella.s__s__Araniella.cucurbitina	0.00494562	0.813522	0.0121153	0.408214	0.0540541	0.121212	4	0.185376	0.03
Araneae.f__f__Araneidae.g__g__Araniella.s__s__Araniella.opisthographa	0.00189428	0.813522	0.00842382	0.224872	0.027027	0.030303	13	0.199417	0.66
Araneae.f__f__Araneidae.g__g__Cyclosa.s__s__Cyclosa.conica	0.0102713	0.813522	0.0172201	0.596471	0.108108	0.257576	157	0.212702	1
Araneae.f__f__Araneidae.g__g__Gibbaranea.s__s__Gibbaranea.gibbosa	0.0114222	0.813522	0.019297	0.591917	0.162162	0.242424	5	0.225942	0.6
Araneae.f__f__Araneidae.g__g__Larinioides.s__s__Larinioides.patagiatus	0	0.813522	0		0	0	364	0.238928	1
Araneae.f__f__Araneidae.g__g__Larinioides.s__s__Larinioides.sclopetarius	0.00630017	0.813522	0.0158149	0.39837	0.108108	0.0757576	12	0.251554	0.09
Araneae.f__f__Araneidae.g__g__Leviellus.s__s__Leviellus.stroemi	0	0.813522	0		0	0	54	0.262462	0.53
Araneae.f__f__Araneidae.g__g__Nuctenea.s__s__Nuctenea.umbratica	0.0158704	0.813522	0.0232531	0.682507	0.216216	0.348485	336	0.273349	0.97
Araneae.f__f__Araneidae.g__g__Zilla.s__s__Zilla.diodia	0.00789956	0.813522	0.0138575	0.570059	0.0540541	0.242424	121	0.284164	1
Araneae.f__f__Araneidae.g__g__Zygiella.s__s__Zygiella.atrica	0	0.813522	0		0	0	319	0.294907	0.9
Araneae.f__f__Araneidae.g__g__Zygiella.s__s__Zygiella.x.notata	0.00608892	0.813522	0.0182542	0.333562	0.108108	0.0151515	228	0.305479	0.26
Araneae.f__f__Clubionidae.g__g__Clubiona.s__s__Clubiona.brevipes	0.00653021	0.813522	0.0146246	0.446522	0.0810811	0.136364	223	0.315876	0.13
Araneae.f__f__Clubionidae.g__g__Clubiona.s__s__Clubiona.comta	0.00568956	0.813522	0.0130006	0.437637	0	0.181818	120	0.326119	0.59
Araneae.f__f__Clubionidae.g__g__Clubiona.s__s__Clubiona.corticalis	0.00128775	0.813522	0.00602097	0.213878	0	0.0454545	339	0.336196	0.44
Araneae.f__f__Clubionidae.g__g__Clubiona.s__s__Clubiona.pallidula	0.00457596	0.813522	0.0140931	0.324696	0.0540541	0.0757576	315	0.346251	0.18
Araneae.f__f__Clubionidae.g__g__Clubiona.s__s__Clubiona.terrestris	0.000447555	0.813522	0.00366846	0.122001	0	0.0151515	286	0.356096	0.14
Araneae.f__f__Dictynidae.g__g__Argyroneta.s__s__Argyroneta.aquatica	0.00169608	0.813522	0.0115897	0.146343	0.027027	0	18	0.365806	0.79
Araneae.f__f__Dictynidae.g__g__Dictyna.s__s__Dictyna.pusilla	0.000461648	0.813522	0.00378705	0.121902	0	0.0151515	69	0.375391	0.16
Araneae.f__f__Dictynidae.g__g__Lathys.s__s__Lathys.humilis	0.00339375	0.813522	0.010238	0.331485	0.027027	0.0909091	6	0.384746	0.05
Araneae.f__f__Dictynidae.g__g__Nigma.s__s__Nigma.flavescens	0.000516627	0.813522	0.00316236	0.163368	0.027027	0	114	0.393871	0.76
Araneae.f__f__Gnaphosidae.g__g__Scotophaeus.s__s__Scotophaeus.blackwalli	0.00235275	0.813522	0.0125516	0.187446	0.027027	0.0151515	374	0.402454	0.09
Araneae.f__f__Linyphiidae.g__g__Neriene.s__s__Neriene.emphana	0.000677661	0.813522	0.00563587	0.120241	0	0.0151515	384	0.410966	0.86
Araneae.f__f__Linyphiidae.g__g__Neriene.s__s__Neriene.radiata	0.00117108	0.813522	0.00710699	0.164778	0	0.030303	48	0.419345	0.22
Araneae.f__f__Linyphiidae.g__g__Trematocephalus.s__s__Trematocephalus.cristatus	0.000812863	0.813522	0.00467761	0.173778	0	0.030303	8	0.427683	0.43
Araneae.f__f__Mimetidae.g__g__Ero.s__s__Ero.aphana	0.000301625	0.813522	0.00245348	0.122938	0	0.0151515	287	0.435733	0.46
Araneae.f__f__Philodromidae.g__g__Philodromus.s__s__Philodromus.albidus	0.00197792	0.813522	0.00670043	0.295193	0.027027	0.0606061	21	0.44376	0.35
Araneae.f__f__Philodromidae.g__g__Philodromus.s__s__Philodromus.aureolus	0.000516627	0.813522	0.00316236	0.163368	0.027027	0	295	0.45159	0.57
Araneae.f__f__Philodromidae.g__g__Philodromus.s__s__Philodromus.collinus	0	0.813522	0		0	0	15	0.459334	0.87
Araneae.f__f__Philodromidae.g__g__Philodromus.s__s__Philodromus.margaritatus	0	0.813522	0		0	0	20	0.466819	0.6
Araneae.f__f__Philodromidae.g__g__Philodromus.s__s__Philodromus.praedatus	0.000410105	0.813522	0.00335446	0.122257	0	0.0151515	254	0.473988	0.92
Araneae.f__f__Pholcidae.g__g__Pholcus.s__s__Pholcus.phalangioides	0.00226906	0.813522	0.0103881	0.218429	0.0540541	0	323	0.480989	0.03
Araneae.f__f__Salticidae.g__g__Ballus.s__s__Ballus.chalybeius	0.000447555	0.813522	0.00366846	0.122001	0	0.0151515	22	0.487982	0.14
Araneae.f__f__Salticidae.g__g__Marpissa.s__s__Marpissa.muscosa	0.000593524	0.813522	0.00490846	0.120919	0	0.0151515	51	0.49468	0.22
Araneae.f__f__Salticidae.g__g__Salticus.s__s__Salticus.zebraneus	0	0.813522	0		0	0	102	0.501332	0.55
Araneae.f__f__Tetragnathidae.g__g__Metellina.s__s__Metellina.mengei	0.000447555	0.813522	0.00366846	0.122001	0	0.0151515	344	0.507982	0.94
Araneae.f__f__Tetragnathidae.g__g__Metellina.s__s__Metellina.merianae	0.0026281	0.813522	0.0144042	0.182454	0.027027	0.0151515	289	0.514466	0.05
Araneae.f__f__Tetragnathidae.g__g__Metellina.s__s__Metellina.segmentata	0.00368721	0.813522	0.0139695	0.263947	0.0540541	0.030303	441	0.52072	0.87
Araneae.f__f__Tetragnathidae.g__g__Tetragnatha.s__s__Tetragnatha.dearmata	0.000645058	0.813522	0.00369434	0.174607	0	0.030303	10	0.5268	0.13
Araneae.f__f__Tetragnathidae.g__g__Tetragnatha.s__s__Tetragnatha.montana	0.00681616	0.813522	0.0134439	0.507009	0.027027	0.212121	172	0.532849	0.94
Araneae.f__f__Tetragnathidae.g__g__Tetragnatha.s__s__Tetragnatha.nigrita	0.00110671	0.813522	0.00523393	0.211448	0	0.0454545	67	0.538836	0.94
Araneae.f__f__Tetragnathidae.g__g__Tetragnatha.s__s__Tetragnatha.obtusa	0.002644	0.813522	0.00759625	0.348066	0.027027	0.0909091	68	0.544787	0.88
Araneae.f__f__Theridiidae.g__g__Anelosimus.s__s__Anelosimus.vittatus	0.00544862	0.813522	0.0119656	0.455357	0.0810811	0.136364	226	0.550737	0.54
Araneae.f__f__Theridiidae.g__g__Dipoena.s__s__Dipoena.melanogaster	0.000622779	0.813522	0.00355848	0.175012	0	0.030303	434	0.55659	0.64
Araneae.f__f__Theridiidae.g__g__Enoplognatha	0.00291498	0.813522	0.0109188	0.26697	0.027027	0.0606061	206	0.562433	0.13
Araneae.f__f__Theridiidae.g__g__Episinus.s__s__Episinus.maculipes	0.00887398	0.813522	0.0224697	0.394931	0.0810811	0.121212	338	0.568276	0.29
Araneae.f__f__Theridiidae.g__g__Paidiscura.s__s__Paidiscura.pallens	0.000822817	0.813522	0.00473192	0.173886	0	0.030303	349	0.574111	0.92
Araneae.f__f__Theridiidae.g__g__Parasteatoda.s__s__Parasteatoda.lunata	0.0011889	0.813522	0.00553258	0.214891	0	0.0454545	24	0.579736	0.53
Araneae.f__f__Theridiidae.g__g__Parasteatoda.s__s__Parasteatoda.tepidariorum	0.000762835	0.813522	0.00475831	0.160317	0.027027	0	302	0.58535	0.29
Araneae.f__f__Theridiidae.g__g__Platnickina.s__s__Platnickina.tincta	0.00377096	0.813522	0.00913342	0.412875	0	0.151515	274	0.590787	0.44
Araneae.f__f__Theridiidae.g__g__Steatoda.s__s__Steatoda.bipunctata	0.000973681	0.813522	0.0061882	0.157345	0.027027	0	370	0.596029	0.44
Araneae.f__f__Theridiidae.g__g__Theridion.s__s__Theridion.familiare	0.000786827	0.813522	0.00491793	0.159991	0.027027	0	190	0.601092	0.18
Araneae.f__f__Theridiidae.g__g__Theridion.s__s__Theridion.mystaceum	0.000664586	0.813522	0.00380161	0.174817	0	0.030303	372	0.606135	0.8
Araneae.f__f__Theridiidae.g__g__Theridion.s__s__Theridion.pinastri	0.00353076	0.813522	0.0100647	0.350806	0.027027	0.106061	371	0.611146	0.45
Araneae.f__f__Theridiidae.g__g__Theridion.s__s__Theridion.varians	0.00297861	0.813522	0.0104799	0.284221	0.027027	0.0757576	388	0.616068	0.57
Araneae.f__f__Thomisidae.g__g__Diaea.s__s__Diaea.dorsata	0.0011401	0.813522	0.00476933	0.239048	0.027027	0.030303	58	0.620703	0.92
Araneae.f__f__Thomisidae.g__g__Pistius.s__s__Pistius.truncatus	0.000838823	0.813522	0.00705848	0.118839	0	0.0151515	46	0.625236	0.27
Araneae.f__f__Thomisidae.g__g__Synema.s__s__Synema.globosum	0.00112366	0.813522	0.00659786	0.170307	0	0.030303	314	0.629713	0.16
Araneae.f__f__Thomisidae.g__g__Xysticus.s__s__Xysticus.lanio	0.00487049	0.813522	0.0129831	0.375142	0.0810811	0.0909091	290	0.634075	0.3
Araneae.f__f__Uloboridae.g__g__Hyptiotes.s__s__Hyptiotes.paradoxus	0.00484151	0.813522	0.018266	0.265056	0	0.0909091	62	0.638415	0.49
Sarcoptiformes	0.00779695	0.813522	0.0231919	0.336192	0.0810811	0.0606061	330	0.642667	0.1
Sarcoptiformes.f__f__Acaridae	0.0180898	0.813522	0.030114	0.600709	0.27027	0.181818	28	0.646839	0.45
Sarcoptiformes.f__f__Acaridae.g__g__Tyrophagus	0.000677661	0.813522	0.00563587	0.120241	0	0.0151515	393	0.650743	0.18
Sarcoptiformes.f__f__Micreremidae.g__g__Micreremus.s__s__Micreremus.brevipes	0.00095479	0.813522	0.00810889	0.117746	0	0.0151515	149	0.654629	0.2
Julida.f__f__Julidae.g__g__Tachypodoiulus.s__s__Tachypodoiulus.niger	0	0.813522	0		0	0	355	0.658355	0.53
Blattodea	0	0.813522	0		0	0	221	0.662062	0.55
Coleoptera.f__f__Attelabidae.g__g__Deporaus.s__s__Deporaus.betulae	0.00036012	0.813522	0.00293778	0.122583	0	0.0151515	63	0.665723	0.17
Coleoptera.f__f__Cantharidae.g__g__Cantharis.s__s__Cantharis.decipiens	0	0.813522	0		0	0	53	0.669306	0.5
Coleoptera.f__f__Cantharidae.g__g__Cantharis.s__s__Cantharis.nigricans	0.000516627	0.813522	0.00316236	0.163368	0.027027	0	156	0.672883	0.11
Coleoptera.f__f__Cantharidae.g__g__Cantharis.s__s__Cantharis.pellucida	0	0.813522	0		0	0	373	0.676392	0.49
Coleoptera.f__f__Cantharidae.g__g__Rhagonycha.s__s__Rhagonycha.lignosa	0.000966211	0.813522	0.00448004	0.21567	0	0.0454545	390	0.679841	0.57
Coleoptera.f__f__Cantharidae.g__g__Rhagonycha.s__s__Rhagonycha.lutea	0	0.813522	0		0	0	266	0.68326	0.68
Coleoptera.f__f__Cerambycidae.g__g__Anaesthetis.s__s__Anaesthetis.testacea	0.000476684	0.813522	0.00391382	0.121795	0	0.0151515	1	0.686565	0.26
Coleoptera.f__f__Chrysomelidae.g__g__Agelastica.s__s__Agelastica.alni	0.000516627	0.813522	0.00316236	0.163368	0.027027	0	155	0.689864	0.28
Coleoptera.f__f__Chrysomelidae.g__g__Smaragdina.s__s__Smaragdina.aurita	0	0.813522	0		0	0	271	0.693157	0.55
Coleoptera.f__f__Coccinellidae	0.00169608	0.813522	0.0115897	0.146343	0.027027	0	222	0.696425	0.61
Coleoptera.f__f__Coccinellidae.g__g__Anisosticta.s__s__Anisosticta.novemdecimpunctata	0.00129538	0.813522	0.00849365	0.152511	0.027027	0	50	0.699675	0.49
Coleoptera.f__f__Coccinellidae.g__g__Scymnus.s__s__Scymnus.limbatus	0.000351575	0.813522	0.00286681	0.122636	0	0.0151515	491	0.702908	0.63
Coleoptera.f__f__Curculionidae.g__g__Ips.s__s__Ips.typographus	0	0.813522	0		0	0	45	0.706138	0.55
Coleoptera.f__f__Curculionidae.g__g__Phyllobius.s__s__Phyllobius.argentatus	0	0.813522	0		0	0	361	0.709274	0.54
Coleoptera.f__f__Curculionidae.g__g__Phyllobius.s__s__Phyllobius.betulinus	0	0.813522	0		0	0	337	0.712355	0.53
Coleoptera.f__f__Curculionidae.g__g__Polydrusus.s__s__Polydrusus.cervinus	0.000765288	0.813522	0.00441224	0.173447	0	0.030303	30	0.715247	0.62
Coleoptera.f__f__Curculionidae.g__g__Polydrusus.s__s__Polydrusus.formosus	0.000434316	0.813522	0.00355728	0.122092	0	0.0151515	407	0.718078	0.59
Coleoptera.f__f__Curculionidae.g__g__Polydrusus.s__s__Polydrusus.pallidus	0	0.813522	0		0	0	366	0.720901	0.88
Coleoptera.f__f__Curculionidae.g__g__Polydrusus.s__s__Polydrusus.pterygomalis	0	0.813522	0		0	0	282	0.723704	0.55
Coleoptera.f__f__Curculionidae.g__g__Polydrusus.s__s__Polydrusus.tereticollis	0	0.813522	0		0	0	40	0.726493	0.54
Coleoptera.f__f__Curculionidae.g__g__Rhamphus.s__s__Rhamphus.oxyacanthae	0	0.813522	0		0	0	471	0.729237	0.6
Coleoptera.f__f__Curculionidae.g__g__Trypodendron.s__s__Trypodendron.domesticum	0	0.813522	0		0	0	303	0.731971	0.54
Coleoptera.f__f__Curculionidae1	0.000301625	0.813522	0.00245348	0.122938	0	0.0151515	369	0.734671	0.45
Coleoptera.f__f__Curculionidae2	0.000301625	0.813522	0.00245348	0.122938	0	0.0151515	278	0.737352	0.2
Coleoptera.f__f__Elateridae.g__g__Athous.s__s__Athous.haemorrhoidalis	0.000516627	0.813522	0.00316236	0.163368	0.027027	0	128	0.740031	0.44
Coleoptera.f__f__Elateridae.g__g__Athous.s__s__Athous.subfuscus	0.00174619	0.813522	0.00651387	0.268073	0.027027	0.0454545	305	0.742668	0.65
Coleoptera.f__f__Elateridae.g__g__Athous.s__s__Athous.vittatus	0.00142421	0.813522	0.00608449	0.234072	0.027027	0.030303	382	0.745303	0.84
Coleoptera.f__f__Elateridae.g__g__Denticollis.s__s__Denticollis.linearis	0.00541117	0.813522	0.0133294	0.405959	0.0540541	0.121212	187	0.747932	0.56
Coleoptera.f__f__Elateridae.g__g__Melanotus	0.000786827	0.813522	0.00491793	0.159991	0.027027	0	123	0.75056	0.18
Coleoptera.f__f__Elateridae.g__g__Melanotus.s__s__Melanotus.rufipes	0.00188858	0.813522	0.0086188	0.219123	0.027027	0.030303	473	0.753129	0.48
Coleoptera.f__f__Elateridae.g__g__Melanotus.s__s__Melanotus.villosus	0.000301625	0.813522	0.00245348	0.122938	0	0.0151515	180	0.755632	0.19
Coleoptera.f__f__Geotrupidae.g__g__Odonteus.s__s__Odonteus.armiger	0.000378547	0.813522	0.00309107	0.122465	0	0.0151515	341	0.758136	0.81
Coleoptera.f__f__Nitidulidae.g__g__Brassicogethes.s__s__Brassicogethes.aeneus	0	0.813522	0		0	0	35	0.760567	0.71
Coleoptera.f__f__Nitidulidae.g__g__Cryptarcha.s__s__Cryptarcha.strigata	0.000548493	0.813522	0.00452306	0.121266	0	0.0151515	462	0.762936	0.22
Coleoptera.f__f__Ptinidae.g__g__Anobium.s__s__Anobium.fulvicorne	0.000343433	0.813522	0.00279926	0.122687	0	0.0151515	129	0.765293	0.22
Coleoptera.f__f__Ptinidae.g__g__Xestobium.s__s__Xestobium.plumbeum	0	0.813522	0		0	0	11	0.767622	0.54
Coleoptera.f__f__Salpingidae.g__g__Salpingus.s__s__Salpingus.planirostris	0	0.813522	0		0	0	104	0.769943	0.45
Coleoptera.f__f__Salpingidae.g__g__Salpingus.s__s__Salpingus.ruficollis	0	0.813522	0		0	0	379	0.772255	0.53
Coleoptera.f__f__Scarabaeidae.g__g__Acrossus.s__s__Acrossus.rufipes	0.000791349	0.813522	0.00663516	0.119266	0	0.0151515	100	0.774402	0.43
Coleoptera.f__f__Scarabaeidae.g__g__Amphimallon.s__s__Amphimallon.solstitiale	0.00742348	0.813522	0.0177779	0.417568	0.135135	0.0757576	325	0.776548	0.01
Coleoptera.f__f__Scarabaeidae.g__g__Serica.s__s__Serica.brunnea	0.000410105	0.813522	0.00335446	0.122257	0	0.0151515	185	0.778686	0.82
Coleoptera.f__f__Scarabaeidae.g__g__Volinus.s__s__Volinus.sticticus	0.000321153	0.813522	0.00261477	0.122823	0	0.0151515	233	0.780809	0.5
Coleoptera.f__f__Scirtidae.g__g__Elodes.s__s__Elodes.pseudominuta	0.000516627	0.813522	0.00316236	0.163368	0.027027	0	437	0.782901	0.11
Coleoptera.f__f__Staphylinidae.g__g__Aleochara.s__s__Aleochara.bipustulata	0	0.813522	0		0	0	285	0.784988	0.51
Coleoptera.f__f__Staphylinidae.g__g__Heterothops	0.000838823	0.813522	0.00705848	0.118839	0	0.0151515	26	0.787072	0.56
Coleoptera.f__f__Tenebrionidae.g__g__Lagria.s__s__Lagria.atripes	0.00833344	0.813522	0.0158359	0.526239	0.162162	0.151515	84	0.789157	0.63
Coleoptera.f__f__Tenebrionidae.g__g__Lagria.s__s__Lagria.hirta	0.00879847	0.813522	0.0197897	0.444599	0.0540541	0.166667	210	0.791242	0.21
Diptera	0.0123281	0.813522	0.0219672	0.561205	0.216216	0.136364	212	0.793327	0.09
Diptera.f__f__Anisopodidae.g__g__Sylvicola.s__s__Sylvicola.cinctus	0.00213813	0.813522	0.00963468	0.221921	0.0540541	0	217	0.795412	0.1
Diptera.f__f__Anisopodidae.g__g__Sylvicola.s__s__Sylvicola.punctatus	0.00162599	0.813522	0.00773684	0.210162	0.0540541	0	440	0.797497	0.03
Diptera.f__f__Bibionidae.g__g__Bibio	0	0.813522	0		0	0	309	0.799529	0.56
Diptera.f__f__Calliphoridae.g__g__Calliphora.s__s__Calliphora.vomitoria	0.00129538	0.813522	0.00849365	0.152511	0.027027	0	252	0.801542	0.12
Diptera.f__f__Cecidomyiidae.g__g__Rhopalomyia	0	0.813522	0		0	0	376	0.803548	0.55
Diptera.f__f__Cecidomyiidae1	0.0021793	0.813522	0.0136747	0.159367	0	0.030303	124	0.805547	0.41
Diptera.f__f__Cecidomyiidae2	0.00191784	0.813522	0.00907251	0.21139	0.027027	0.030303	181	0.807535	0.84
Diptera.f__f__Ceratopogonidae.g__g__Culicoides.s__s__Culicoides.punctatus	0.000343433	0.813522	0.00279926	0.122687	0	0.0151515	487	0.809509	0.18
Diptera.f__f__Ceratopogonidae.g__g__Forcipomyia.s__s__Forcipomyia.bipunctata	0	0.813522	0		0	0	2	0.811481	0.6
Diptera.f__f__Ceratopogonidae.g__g__Forcipomyia.s__s__Forcipomyia.nigra	0	0.813522	0		0	0	296	0.813434	0.6
Diptera.f__f__Chironomidae	0.00114045	0.813522	0.00743878	0.153311	0	0.030303	443	0.815365	0.73
Diptera.f__f__Chironomidae.g__g__Ablabesmyia.s__s__Ablabesmyia.longistyla	0.000645058	0.813522	0.00369434	0.174607	0	0.030303	7	0.817271	0.13
Diptera.f__f__Chironomidae.g__g__Chironomus	0.000645058	0.813522	0.00369434	0.174607	0	0.030303	383	0.819175	0.57
Diptera.f__f__Chironomidae.g__g__Cryptochironomus.s__s__Cryptochironomus.albofasciatus	0.000301625	0.813522	0.00245348	0.122938	0	0.0151515	362	0.820976	0.2
Diptera.f__f__Chironomidae.g__g__Cryptochironomus.s__s__Cryptochironomus.supplicans	0.000301625	0.813522	0.00245348	0.122938	0	0.0151515	475	0.822777	0.2
Diptera.f__f__Chironomidae.g__g__Gymnometriocnemus.s__s__Gymnometriocnemus.subnudus	0	0.813522	0		0	0	318	0.824532	0.54
Diptera.f__f__Chironomidae.g__g__Limnophyes.s__s__Limnophyes.minimus	0	0.813522	0		0	0	101	0.826282	0.49
Diptera.f__f__Chironomidae.g__g__Micropsectra.s__s__Micropsectra.atrofasciata	0	0.813522	0		0	0	420	0.828009	0.6
Diptera.f__f__Chironomidae.g__g__Orthocladius.s__s__Orthocladius.oblidens	0	0.813522	0		0	0	353	0.829731	0.51
Diptera.f__f__Chironomidae.g__g__Orthocladius1	0.000838823	0.813522	0.00705848	0.118839	0	0.0151515	211	0.831413	0.27
Diptera.f__f__Chironomidae.g__g__Orthocladius2	0	0.813522	0		0	0	186	0.833091	0.57
Diptera.f__f__Chironomidae.g__g__Paracricotopus	0	0.813522	0		0	0	280	0.834768	0.5
Diptera.f__f__Chironomidae.g__g__Paratendipes.s__s__Paratendipes.albimanus	0.000645058	0.813522	0.00369434	0.174607	0	0.030303	299	0.836439	0.75
Diptera.f__f__Chironomidae.g__g__Phaenopsectra.s__s__Phaenopsectra.flavipes	0.000645058	0.813522	0.00369434	0.174607	0	0.030303	176	0.838097	0.13
Diptera.f__f__Chironomidae.g__g__Polypedilum.s__s__Polypedilum.nubeculosum	0.000645058	0.813522	0.00369434	0.174607	0	0.030303	354	0.839745	0.13
Diptera.f__f__Chironomidae.g__g__Stenochironomus.s__s__Stenochironomus.gibbus	0.000645058	0.813522	0.00369434	0.174607	0	0.030303	457	0.841377	0.13
Diptera.f__f__Chironomidae.g__g__Tanytarsus.s__s__Tanytarsus.brundini	0.00316105	0.813522	0.0149952	0.210804	0.0540541	0	229	0.842972	0.39
Diptera.f__f__Chironomidae.g__g__Tanytarsus.s__s__Tanytarsus.eminulus	0	0.813522	0		0	0	249	0.844567	0.53
Diptera.f__f__Chironomidae.g__g__Thienemanniella.s__s__Thienemanniella.vittata	0.000343433	0.813522	0.00279926	0.122687	0	0.0151515	85	0.846159	0.8
Diptera.f__f__Chironomidae.g__g__Virgatanytarsus.s__s__Virgatanytarsus.arduennensis	0.000492762	0.813522	0.00404968	0.121679	0	0.0151515	126	0.847752	0.17
Diptera.f__f__Chloropidae.g__g__Oscinella	0	0.813522	0		0	0	188	0.849344	0.56
Diptera.f__f__Chloropidae.g__g__Thaumatomyia.s__s__Thaumatomyia.notata	0	0.813522	0		0	0	298	0.850936	0.95
Diptera.f__f__Culicidae.g__g__Culex	0.00268322	0.813522	0.0114565	0.234209	0.027027	0.0454545	333	0.852529	0.12
Diptera.f__f__Dolichopodidae.g__g__Neurigona.s__s__Neurigona.quadrifasciata	0.00290971	0.813522	0.011467	0.253745	0	0.0757576	419	0.854121	0.24
Diptera.f__f__Drosophilidae.g__g__Drosophila.s__s__Drosophila.funebris	0.0108082	0.813522	0.0239557	0.451174	0.216216	0	224	0.855705	0.01
Diptera.f__f__Dryomyzidae	0.000646975	0.813522	0.00536943	0.120492	0	0.0151515	23	0.857288	0.2
Diptera.f__f__Empididae.g__g__Clinocera.s__s__Clinocera.stagnalis	0.000645058	0.813522	0.00369434	0.174607	0	0.030303	321	0.858801	1
Diptera.f__f__Empididae.g__g__Empis.s__s__Empis.nigritarsis	0.00110053	0.813522	0.00511257	0.215259	0	0.0454545	219	0.860283	0.17
Diptera.f__f__Empididae.g__g__Empis.s__s__Empis.nuntia	0.000321153	0.813522	0.00261477	0.122823	0	0.0151515	348	0.861763	0.21
Diptera.f__f__Empididae.g__g__Empis.s__s__Empis.stercorea	0.000351575	0.813522	0.00286681	0.122636	0	0.0151515	56	0.863224	0.15
Diptera.f__f__Empididae.g__g__Empis.s__s__Empis.tessellata	0.000516627	0.813522	0.00316236	0.163368	0.027027	0	482	0.864675	0.37
Diptera.f__f__Hybotidae.g__g__Platypalpus.s__s__Platypalpus.agilis	0	0.813522	0		0	0	32	0.866114	0.78
Diptera.f__f__Hybotidae.g__g__Platypalpus.s__s__Platypalpus.exilis	0.000388501	0.813522	0.00317403	0.1224	0	0.0151515	320	0.867546	0.48
Diptera.f__f__Hybotidae.g__g__Platypalpus.s__s__Platypalpus.longicornis	0	0.813522	0		0	0	496	0.868977	0.58
Diptera.f__f__Keroplatidae	0	0.813522	0		0	0	3	0.87039	0.53
Diptera.f__f__Keroplatidae.g__g__Macrocera	0	0.813522	0		0	0	133	0.871792	0.63
Diptera.f__f__Lauxaniidae	0	0.813522	0		0	0	64	0.873194	0.56
Diptera.f__f__Lauxaniidae.g__g__Pseudolyciella.s__s__Pseudolyciella.pallidiventris	0.000351575	0.813522	0.00286681	0.122636	0	0.0151515	404	0.874595	0.58
Diptera.f__f__Limoniidae.g__g__Antocha.s__s__Antocha.vitripennis	0	0.813522	0		0	0	250	0.87599	0.54
Diptera.f__f__Limoniidae.g__g__Austrolimnophila.s__s__Austrolimnophila.ochracea	0.00492152	0.813522	0.0161309	0.3051	0.0540541	0.0606061	66	0.877371	0.2
Diptera.f__f__Limoniidae.g__g__Dicranophragma	0	0.813522	0		0	0	227	0.878744	0.56
Diptera.f__f__Limoniidae.g__g__Epiphragma.s__s__Epiphragma.ocellare	0.000447555	0.813522	0.00366846	0.122001	0	0.0151515	283	0.880111	0.66
Diptera.f__f__Limoniidae.g__g__Gonomyia.s__s__Gonomyia.recta	0.000343433	0.813522	0.00279926	0.122687	0	0.0151515	347	0.881475	0.18
Diptera.f__f__Limoniidae.g__g__Limonia.s__s__Limonia.flavipes	0.00134888	0.813522	0.00575599	0.234343	0.027027	0.030303	392	0.882839	0.33
Diptera.f__f__Limoniidae.g__g__Limonia.s__s__Limonia.nubeculosa	0.013985	0.813522	0.0281487	0.496825	0.189189	0.181818	49	0.884199	0.46
Diptera.f__f__Limoniidae.g__g__Limonia.s__s__Limonia.phragmitidis	0	0.813522	0		0	0	160	0.885552	0.51
Diptera.f__f__Limoniidae.g__g__Limonia.s__s__Limonia.stigma	0.000646975	0.813522	0.00536943	0.120492	0	0.0151515	59	0.886749	0.2
Diptera.f__f__Limoniidae.g__g__Metalimnobia	0.00203647	0.813522	0.0144303	0.141125	0.027027	0	200	0.887946	0.04
Diptera.f__f__Limoniidae.g__g__Neolimonia.s__s__Neolimonia.dumetorum	0.00161781	0.813522	0.00654492	0.247186	0	0.0606061	466	0.889142	0.37
Diptera.f__f__Limoniidae.g__g__Rhipidia.s__s__Rhipidia.maculata	0.000410105	0.813522	0.00335446	0.122257	0	0.0151515	79	0.89033	0.18
Diptera.f__f__Lonchaeidae.g__g__Lonchaea.s__s__Lonchaea.tarsata	0.000410105	0.813522	0.00335446	0.122257	0	0.0151515	509	0.891518	0.64
Diptera.f__f__Lonchaeidae.g__g__Protearomyia.s__s__Protearomyia.withersi	0.000343433	0.813522	0.00279926	0.122687	0	0.0151515	72	0.892691	0.46
Diptera.f__f__Muscidae.g__g__Dasyphora.s__s__Dasyphora.cyanella	0.00173947	0.813522	0.0080454	0.216207	0.0540541	0	251	0.893865	0.02
Diptera.f__f__Muscidae.g__g__Helina.s__s__Helina.impuncta	0.00136474	0.813522	0.00695388	0.196256	0.027027	0.0151515	310	0.895039	0.06
Diptera.f__f__Muscidae.g__g__Musca	0.00213885	0.813522	0.0128985	0.165821	0	0.030303	386	0.896212	0.47
Diptera.f__f__Muscidae.g__g__Musca.s__s__Musca.autumnalis	0.00129538	0.813522	0.00849365	0.152511	0.027027	0	357	0.897386	0.37
Diptera.f__f__Muscidae.g__g__Musca.s__s__Musca.domestica	0.0182314	0.813522	0.0282204	0.646036	0.837838	0.590909	468	0.898536	0.42
Diptera.f__f__Muscidae.g__g__Muscina.s__s__Muscina.stabulans	0.00411867	0.813522	0.0171476	0.24019	0.0810811	0	490	0.899687	0.02
Diptera.f__f__Muscidae.g__g__Neomyia.s__s__Neomyia.cornicina	0	0.813522	0		0	0	215	0.90073	0.45
Diptera.f__f__Muscidae.g__g__Stomoxys.s__s__Stomoxys.calcitrans	0.0156136	0.813522	0.0256466	0.608798	0.918919	0.621212	65	0.901761	0.85
Diptera.f__f__Mycetophilidae.g__g__Brevicornu	0	0.813522	0		0	0	119	0.902793	0.55
Diptera.f__f__Mycetophilidae.g__g__Mycetophila.s__s__Mycetophila.alea	0	0.813522	0		0	0	142	0.903824	0.51
Diptera.f__f__Mycetophilidae.g__g__Mycetophila.s__s__Mycetophila.ruficollis	0.000410105	0.813522	0.00335446	0.122257	0	0.0151515	201	0.904855	0.18
Diptera.f__f__Mycetophilidae.g__g__Tarnania.s__s__Tarnania.nemoralis	0.000646975	0.813522	0.00536943	0.120492	0	0.0151515	403	0.905886	0.55
Diptera.f__f__Mycetophilidae.g__g__Tetragoneura.s__s__Tetragoneura.sylvatica	0	0.813522	0		0	0	506	0.906917	0.58
Diptera.f__f__Pediciidae.g__g__Ula.s__s__Ula.sylvatica	0	0.813522	0		0	0	417	0.90794	0.6
Diptera.f__f__Pipunculidae.g__g__Nephrocerus.s__s__Nephrocerus.scutellatus	0	0.813522	0		0	0	55	0.908951	0.54
Diptera.f__f__Polleniidae.g__g__Pollenia.s__s__Pollenia.pediculata	0.000973681	0.813522	0.0061882	0.157345	0.027027	0	33	0.90995	0.14
Diptera.f__f__Psychodidae.g__g__Psychoda.s__s__Psychoda.albipennis	0.000838823	0.813522	0.00705848	0.118839	0	0.0151515	113	0.910923	0.51
Diptera.f__f__Psychodidae.g__g__Psychoda.s__s__Psychoda.crassipenis	0	0.813522	0		0	0	256	0.911896	0.5
Diptera.f__f__Psychodidae.g__g__Psychoda.s__s__Psychoda.gemina	0.000410105	0.813522	0.00335446	0.122257	0	0.0151515	401	0.912868	0.18
Diptera.f__f__Rhagionidae.g__g__Rhagio	0	0.813522	0		0	0	410	0.913841	0.54
Diptera.f__f__Rhagionidae.g__g__Rhagio.s__s__Rhagio.scolopaceus	0	0.813522	0		0	0	394	0.914811	0.54
Diptera.f__f__Scathophagidae.g__g__Scathophaga.s__s__Scathophaga.stercoraria	0.00475365	0.813522	0.0190406	0.249658	0.0540541	0.030303	60	0.915778	0.58
Diptera.f__f__Sciaridae	0.000461648	0.813522	0.00378705	0.121902	0	0.0151515	103	0.916745	0.17
Diptera.f__f__Simuliidae.g__g__Simulium.s__s__Simulium.noelleri	0.000301625	0.813522	0.00245348	0.122938	0	0.0151515	464	0.917712	0.2
Diptera.f__f__Sphaeroceridae.g__g__Coproica.s__s__Coproica.ferruginata	0	0.813522	0		0	0	334	0.918678	0.52
Diptera.f__f__Stratiomyidae.g__g__Nemotelus.s__s__Nemotelus.notatus	0.00169608	0.813522	0.0115897	0.146343	0.027027	0	476	0.919644	0.61
Diptera.f__f__Syrphidae.g__g__Eristalis.s__s__Eristalis.similis	0.00136827	0.813522	0.00803676	0.170252	0	0.030303	235	0.920587	0.2
Diptera.f__f__Syrphidae.g__g__Eristalis.s__s__Eristalis.tenax	0.00169608	0.813522	0.0115897	0.146343	0.027027	0	90	0.921528	0.1
Diptera.f__f__Syrphidae.g__g__Eupeodes.s__s__Eupeodes.corollae	0	0.813522	0		0	0	57	0.922466	0.53
Diptera.f__f__Syrphidae.g__g__Meliscaeva.s__s__Meliscaeva.auricollis	0.000301625	0.813522	0.00245348	0.122938	0	0.0151515	335	0.923403	0.19
Diptera.f__f__Syrphidae.g__g__Scaeva.s__s__Scaeva.pyrastri	0.00084884	0.813522	0.00416495	0.203806	0.027027	0.0151515	292	0.924324	0.08
Diptera.f__f__Syrphidae.g__g__Sphaerophoria	0.000461648	0.813522	0.00378705	0.121902	0	0.0151515	307	0.925245	0.17
Diptera.f__f__Tachinidae.g__g__Bactromyia.s__s__Bactromyia.aurulenta	0.00169608	0.813522	0.0115897	0.146343	0.027027	0	236	0.926133	0.04
Diptera.f__f__Tachinidae.g__g__Campylocheta.s__s__Campylocheta.praecox	0	0.813522	0		0	0	444	0.92702	0.49
Diptera.f__f__Tachinidae.g__g__Cyzenis.s__s__Cyzenis.albicans	0.00120583	0.813522	0.00617437	0.195296	0.027027	0.0151515	375	0.92788	0.66
Diptera.f__f__Tachinidae.g__g__Oswaldia.s__s__Oswaldia.muscaria	0	0.813522	0		0	0	31	0.928713	0.79
Diptera.f__f__Tipulidae	0.00301566	0.813522	0.0115459	0.261188	0.027027	0.0606061	71	0.929546	0.58
Diptera.f__f__Tipulidae.g__g__Nephrotoma.s__s__Nephrotoma.quadrifaria	0.00265902	0.813522	0.00965359	0.275444	0.0810811	0	398	0.930379	0.84
Diptera.f__f__Tipulidae.g__g__Tipula.s__s__Tipula.lunata	0.00845754	0.813522	0.0148462	0.569676	0.108108	0.212121	61	0.931196	0.98
Diptera.f__f__Tipulidae.g__g__Tipula.s__s__Tipula.nubeculosa	0.00128872	0.813522	0.00675553	0.190766	0.027027	0.0151515	158	0.931991	0.54
Diptera.f__f__Tipulidae.g__g__Tipula.s__s__Tipula.pseudovariipennis	0.000461648	0.813522	0.00378705	0.121902	0	0.0151515	179	0.932787	0.8
Diptera.f__f__Tipulidae.g__g__Tipula.s__s__Tipula.scripta	0.00484049	0.813522	0.011652	0.415422	0.135135	0.0454545	196	0.933582	0.23
Diptera.f__f__Tipulidae.g__g__Tipula.s__s__Tipula.submarmorata	0.00111723	0.813522	0.00480185	0.232666	0.0540541	0	47	0.934375	0.03
Diptera.f__f__Tipulidae.g__g__Tipula1	0.00860096	0.813522	0.0230056	0.373863	0.0540541	0.19697	134	0.935168	0.51
Diptera.f__f__Ulidiidae.g__g__Otites.s__s__Otites.formosa	0.00129772	0.813522	0.00767175	0.169155	0	0.030303	135	0.935961	0.4
Ephemeroptera.f__f__Baetidae.g__g__Baetis.s__s__Baetis.fuscatus	0	0.813522	0		0	0	145	0.936754	0.77
Ephemeroptera.f__f__Baetidae.g__g__Cloeon	0	0.813522	0		0	0	146	0.937547	0.6
Ephemeroptera.f__f__Caenidae.g__g__Caenis.s__s__Caenis.luctuosa	0	0.813522	0		0	0	147	0.938339	0.9
Ephemeroptera.f__f__Ephemerellidae.g__g__Serratella	0.00172658	0.813522	0.00957621	0.180299	0	0.0454545	148	0.939132	0.51
Ephemeroptera.f__f__Ephemerellidae.g__g__Serratella.s__s__Serratella.ignita	0	0.813522	0		0	0	159	0.939925	0.88
Ephemeroptera.f__f__Ephemerellidae.g__g__Torleya.s__s__Torleya.major	0.000767048	0.813522	0.00439715	0.174442	0	0.030303	244	0.940718	0.18
Ephemeroptera.f__f__Ephemeridae.g__g__Ephemera.s__s__Ephemera.danica	0.00072198	0.813522	0.0041389	0.174438	0	0.030303	264	0.941511	0.51
Ephemeroptera.f__f__Heptageniidae.g__g__Heptagenia.s__s__Heptagenia.sulphurea	0.000461648	0.813522	0.00378705	0.121902	0	0.0151515	268	0.942304	0.17
Hemiptera.f__f__Acanthosomatidae.g__g__Elasmostethus	0	0.813522	0		0	0	381	0.943097	0.53
Hemiptera.f__f__Aphididae.g__g__Aphis.s__s__Aphis.sambuci	0	0.813522	0		0	0	395	0.94389	0.54
Hemiptera.f__f__Aphididae.g__g__Rhopalosiphum.s__s__Rhopalosiphum.padi	0	0.813522	0		0	0	397	0.944683	0.73
Hemiptera.f__f__Aphididae.g__g__Thelaxes.s__s__Thelaxes.dryophila	0.000516627	0.813522	0.00316236	0.163368	0.027027	0	412	0.945476	0.41
Hemiptera.f__f__Cicadellidae.g__g__Iassus.s__s__Iassus.lanio	0	0.813522	0		0	0	413	0.946269	0.51
Hemiptera.f__f__Cicadellidae.g__g__Oncopsis	0.000516627	0.813522	0.00316236	0.163368	0.027027	0	378	0.947043	0.11
Hemiptera.f__f__Cixiidae	0.000645058	0.813522	0.00369434	0.174607	0	0.030303	430	0.947818	0.42
Hemiptera.f__f__Microphysidae.g__g__Loricula.s__s__Loricula.elegantula	0.000301625	0.813522	0.00245348	0.122938	0	0.0151515	470	0.948592	0.45
Hemiptera.f__f__Miridae.g__g__Deraeocoris.s__s__Deraeocoris.flavilinea	0.000321153	0.813522	0.00261477	0.122823	0	0.0151515	497	0.949367	0.21
Hemiptera.f__f__Miridae.g__g__Deraeocoris.s__s__Deraeocoris.trifasciatus	0	0.813522	0		0	0	52	0.950132	0.8
Hemiptera.f__f__Miridae.g__g__Miris.s__s__Miris.striatus	0.000516627	0.813522	0.00316236	0.163368	0.027027	0	42	0.950862	0.11
Hemiptera.f__f__Miridae.g__g__Phylus.s__s__Phylus.melanocephalus	0.00129772	0.813522	0.00767175	0.169155	0	0.030303	272	0.951563	0.76
Hemiptera.f__f__Miridae.g__g__Phytocoris.s__s__Phytocoris.longipennis	0.00113478	0.813522	0.00716362	0.158409	0	0.030303	108	0.952237	0.21
Hemiptera.f__f__Miridae.g__g__Phytocoris.s__s__Phytocoris.tiliae	0.00095479	0.813522	0.00810889	0.117746	0	0.0151515	277	0.952911	0.84
Hemiptera.f__f__Miridae.g__g__Psallus	0.00163782	0.813522	0.00619793	0.264253	0.027027	0.0454545	29	0.953546	0.15
Hemiptera.f__f__Miridae.g__g__Psallus.s__s__Psallus.mollis	0.000301625	0.813522	0.00245348	0.122938	0	0.0151515	36	0.954181	0.19
Hemiptera.f__f__Miridae.g__g__Rhabdomiris.s__s__Rhabdomiris.striatellus	0.00583229	0.813522	0.0120773	0.482911	0.0540541	0.166667	77	0.954816	0.04
Hemiptera.f__f__Miridae.g__g__Stenodema.s__s__Stenodema.calcarata	0	0.813522	0		0	0	82	0.955451	0.74
Hemiptera.f__f__Miridae1	0.000791349	0.813522	0.00663516	0.119266	0	0.0151515	99	0.956086	0.12
Hemiptera.f__f__Miridae2	0.000421855	0.813522	0.00345281	0.122177	0	0.0151515	117	0.956721	0.24
Hymenoptera	0.000378547	0.813522	0.00309107	0.122465	0	0.0151515	163	0.957356	0.74
Hymenoptera.f__f__Braconidae	0.000351575	0.813522	0.00286681	0.122636	0	0.0151515	241	0.957992	0.75
Hymenoptera.f__f__Braconidae.g__g__Aleiodes1	0	0.813522	0		0	0	243	0.958627	0.84
Hymenoptera.f__f__Braconidae.g__g__Aleiodes2	0	0.813522	0		0	0	248	0.959262	0.53
Hymenoptera.f__f__Braconidae.g__g__Cotesia.s__s__Cotesia.jucunda	0	0.813522	0		0	0	288	0.959897	0.54
Hymenoptera.f__f__Braconidae.g__g__Diospilus	0.000321153	0.813522	0.00261477	0.122823	0	0.0151515	152	0.960502	0.21
Hymenoptera.f__f__Braconidae.g__g__Macrocentrus	0.000645058	0.813522	0.00369434	0.174607	0	0.030303	346	0.961108	0.13
Hymenoptera.f__f__Braconidae.g__g__Trioxys.s__s__Trioxys.pallidus	0	0.813522	0		0	0	478	0.961714	0.54
Hymenoptera.f__f__Braconidae.g__g__Zele.s__s__Zele.albiditarsus	0.00278123	0.813522	0.0119356	0.233019	0.0540541	0.0151515	81	0.9623	0.55
Hymenoptera.f__f__Eulophidae.g__g__Euplectrus.s__s__Euplectrus.flavipes	0	0.813522	0		0	0	365	0.962886	0.49
Hymenoptera.f__f__Formicidae.g__g__Lasius	0.000645058	0.813522	0.00369434	0.174607	0	0.030303	431	0.963472	0.13
Hymenoptera.f__f__Formicidae.g__g__Lasius.s__s__Lasius.brunneus	0	0.813522	0		0	0	454	0.964058	0.77
Hymenoptera.f__f__Formicidae.g__g__Temnothorax.s__s__Temnothorax.affinis	0.000343433	0.813522	0.00279926	0.122687	0	0.0151515	27	0.964625	0.18
Hymenoptera.f__f__Ichneumonidae	0.00267906	0.813522	0.00794281	0.337294	0.0540541	0.0606061	207	0.965193	0.32
Hymenoptera.f__f__Ichneumonidae.g__g__Allomacrus.s__s__Allomacrus.arcticus	0.000570089	0.813522	0.00470756	0.121101	0	0.0151515	216	0.96576	0.15
Hymenoptera.f__f__Ichneumonidae.g__g__Bathythrix.s__s__Bathythrix.pellucidator	0	0.813522	0		0	0	225	0.966327	0.49
Hymenoptera.f__f__Ichneumonidae.g__g__Cidaphus.s__s__Cidaphus.alarius	0.00442292	0.813522	0.0119896	0.368897	0.027027	0.121212	237	0.966895	0.24
Hymenoptera.f__f__Ichneumonidae.g__g__Colocnema.s__s__Colocnema.rufina	0.000461648	0.813522	0.00378705	0.121902	0	0.0151515	275	0.967462	0.89
Hymenoptera.f__f__Ichneumonidae.g__g__Cratichneumon.s__s__Cratichneumon.culex	0	0.813522	0		0	0	408	0.96803	0.54
Hymenoptera.f__f__Ichneumonidae.g__g__Enicospilus	0.000548493	0.813522	0.00452306	0.121266	0	0.0151515	409	0.968597	0.22
Hymenoptera.f__f__Ichneumonidae.g__g__Enicospilus.s__s__Enicospilus.ramidulus	0.00218116	0.813522	0.00949179	0.229795	0.027027	0.030303	416	0.969165	0.1
Hymenoptera.f__f__Ichneumonidae.g__g__Gelis.s__s__Gelis.spurius	0	0.813522	0		0	0	423	0.969732	0.51
Hymenoptera.f__f__Ichneumonidae.g__g__Hyposoter.s__s__Hyposoter.clausus	0.00136456	0.813522	0.00577397	0.236329	0.027027	0.030303	492	0.9703	0.8
Hymenoptera.f__f__Ichneumonidae.g__g__Lissonota.s__s__Lissonota.errabunda	0	0.813522	0		0	0	25	0.97085	0.49
Hymenoptera.f__f__Ichneumonidae.g__g__Netelia.s__s__Netelia.latungula	0.00228026	0.813522	0.00866507	0.263155	0.027027	0.0454545	41	0.9714	0.33
Hymenoptera.f__f__Ichneumonidae.g__g__Netelia1	0.00111197	0.813522	0.00957414	0.116143	0	0.0151515	44	0.97195	0.2
Hymenoptera.f__f__Ichneumonidae.g__g__Netelia2	0	0.813522	0		0	0	174	0.9725	0.57
Hymenoptera.f__f__Ichneumonidae.g__g__Ophion	0.00169746	0.813522	0.00637705	0.266183	0.027027	0.0454545	297	0.97305	0.85
Hymenoptera.f__f__Ichneumonidae.g__g__Ophion.s__s__Ophion.costatus	0.00800877	0.813522	0.0161147	0.496985	0.108108	0.166667	503	0.973601	0.4
Hymenoptera.f__f__Ichneumonidae.g__g__Ophion.s__s__Ophion.minutus	0.00654887	0.813522	0.0122844	0.533105	0.108108	0.166667	505	0.974151	0.6
Hymenoptera.f__f__Ichneumonidae.g__g__Ophion.s__s__Ophion.parvulus	0.000516627	0.813522	0.00316236	0.163368	0.027027	0	91	0.974685	0.11
Hymenoptera.f__f__Ichneumonidae.g__g__Ophion.s__s__Ophion.ventricosus	0.00527477	0.813522	0.0114286	0.461539	0.108108	0.106061	358	0.975219	0.26
Hymenoptera.f__f__Ichneumonidae.g__g__Perilissus.s__s__Perilissus.albitarsus	0.00354856	0.813522	0.012877	0.275574	0.0540541	0.030303	257	0.975737	0.15
Hymenoptera.f__f__Ichneumonidae.g__g__Phobocampe.s__s__Phobocampe.crassiuscula	0	0.813522	0		0	0	352	0.976256	0.86
Hymenoptera.f__f__Ichneumonidae.g__g__Polysphincta.s__s__Polysphincta.tuberosa	0.000749223	0.813522	0.00626258	0.119635	0	0.0151515	455	0.976774	0.19
Hymenoptera.f__f__Ichneumonidae.g__g__Scirtetes.s__s__Scirtetes.robustus	0	0.813522	0		0	0	458	0.977293	0.79
Hymenoptera.f__f__Ichneumonidae.g__g__Zatypota.s__s__Zatypota.albicoxa	0.000378547	0.813522	0.00309107	0.122465	0	0.0151515	39	0.977797	0.18
Lepidoptera	0.0063693	0.813522	0.0179864	0.354118	0.0540541	0.106061	115	0.978301	0.95
Lepidoptera.f__f__Adelidae.g__g__Nematopogon.s__s__Nematopogon.robertella	0.00158926	0.813522	0.00828597	0.191801	0.027027	0.0151515	182	0.978805	0.04
Lepidoptera.f__f__Argyresthiidae.g__g__Argyresthia.s__s__Argyresthia.fundella	0.000447555	0.813522	0.00366846	0.122001	0	0.0151515	183	0.979309	0.14
Lepidoptera.f__f__Batrachedridae.g__g__Batrachedra.s__s__Batrachedra.praeangusta	0.00129538	0.813522	0.00849365	0.152511	0.027027	0	195	0.979813	0.08
Lepidoptera.f__f__Coleophoridae.g__g__Coleophora.s__s__Coleophora.flavipennella	0.00135936	0.813522	0.00727769	0.186784	0.027027	0.0151515	203	0.980317	0.59
Lepidoptera.f__f__Coleophoridae.g__g__Coleophora.s__s__Coleophora.lutipennella	0	0.813522	0		0	0	322	0.980822	0.47
Lepidoptera.f__f__Crambidae.g__g__Agriphila.s__s__Agriphila.straminella	0	0.813522	0		0	0	426	0.981326	0.56
Lepidoptera.f__f__Crambidae.g__g__Chrysoteuchia.s__s__Chrysoteuchia.culmella	0.00456709	0.813522	0.0161934	0.282034	0.0810811	0.0151515	474	0.98183	0.01
Lepidoptera.f__f__Crambidae.g__g__Crambus	0.00222394	0.813522	0.0134482	0.165371	0	0.030303	488	0.982334	0.65
Lepidoptera.f__f__Crambidae.g__g__Eudonia.s__s__Eudonia.mercurella	0	0.813522	0		0	0	498	0.982838	0.47
Lepidoptera.f__f__Depressariidae.g__g__Agonopterix.s__s__Agonopterix.heracliana	0.00214583	0.813522	0.0113609	0.188878	0.027027	0.0151515	165	0.983316	0.27
Lepidoptera.f__f__Depressariidae.g__g__Agonopterix.s__s__Agonopterix.scopariella	0.000301625	0.813522	0.00245348	0.122938	0	0.0151515	106	0.983781	0.81
Lepidoptera.f__f__Depressariidae.g__g__Carcina.s__s__Carcina.quercana	0.000749223	0.813522	0.00626258	0.119635	0	0.0151515	258	0.984246	0.93
Lepidoptera.f__f__Drepanidae.g__g__Cymatophorina.s__s__Cymatophorina.diluta	0	0.813522	0		0	0	294	0.984711	0.53
Lepidoptera.f__f__Drepanidae.g__g__Polyploca.s__s__Polyploca.ridens	0.00165306	0.813522	0.00663779	0.249037	0	0.0606061	340	0.985177	0.41
Lepidoptera.f__f__Erebidae.g__g__Euproctis.s__s__Euproctis.similis	0.00095479	0.813522	0.00810889	0.117746	0	0.0151515	345	0.985642	0.2
Lepidoptera.f__f__Gelechiidae.g__g__Carpatolechia.s__s__Carpatolechia.decorella	0	0.813522	0		0	0	465	0.986107	0.76
Lepidoptera.f__f__Gelechiidae.g__g__Chionodes.s__s__Chionodes.electella	0	0.813522	0		0	0	508	0.986573	0.75
Lepidoptera.f__f__Gelechiidae.g__g__Gelechia.s__s__Gelechia.nigra	0	0.813522	0		0	0	75	0.987015	0.79
Lepidoptera.f__f__Gelechiidae.g__g__Recurvaria.s__s__Recurvaria.leucatella	0.00364196	0.813522	0.0158976	0.229089	0.0540541	0.0151515	86	0.987448	0.45
Lepidoptera.f__f__Geometridae.g__g__Agriopis.s__s__Agriopis.aurantiaria	0.00818057	0.813522	0.0162914	0.502139	0.189189	0.0909091	162	0.98788	0.13
Lepidoptera.f__f__Geometridae.g__g__Agriopis.s__s__Agriopis.leucophaearia	0.0130246	0.813522	0.0173787	0.749458	0.189189	0.348485	170	0.988312	0.36
Lepidoptera.f__f__Geometridae.g__g__Agriopis.s__s__Agriopis.marginaria	0.0152643	0.813522	0.0195467	0.780913	0.297297	0.348485	259	0.988744	0.32
Lepidoptera.f__f__Geometridae.g__g__Alsophila.s__s__Alsophila.aescularia	0.00142747	0.813522	0.00634063	0.225131	0.027027	0.030303	109	0.989166	0.69
Lepidoptera.f__f__Geometridae.g__g__Apocheima.s__s__Apocheima.hispidaria	0.00873951	0.813522	0.0155937	0.56045	0.189189	0.136364	130	0.989588	0.03
Lepidoptera.f__f__Geometridae.g__g__Camptogramma	0.00116445	0.813522	0.0075367	0.154504	0.027027	0	151	0.990011	0.48
Lepidoptera.f__f__Geometridae.g__g__Colotois.s__s__Colotois.pennaria	0.00123071	0.813522	0.00529557	0.232404	0.0540541	0	175	0.990433	0.19
Lepidoptera.f__f__Geometridae.g__g__Crocallis.s__s__Crocallis.elinguaria	0.000410105	0.813522	0.00335446	0.122257	0	0.0151515	184	0.990855	0.84
Lepidoptera.f__f__Geometridae.g__g__Erannis.s__s__Erannis.defoliaria	0.00569539	0.813522	0.0127688	0.44604	0.135135	0.0757576	270	0.991277	0.05
Lepidoptera.f__f__Geometridae.g__g__Eupithecia.s__s__Eupithecia.tantillaria	0	0.813522	0		0	0	467	0.991699	0.75
Lepidoptera.f__f__Geometridae.g__g__Geometra.s__s__Geometra.papilionaria	0.00174614	0.813522	0.0104052	0.167815	0	0.030303	116	0.992094	0.18
Lepidoptera.f__f__Geometridae.g__g__Hypomecis.s__s__Hypomecis.punctinalis	0.000301625	0.813522	0.00245348	0.122938	0	0.0151515	161	0.992489	0.99
Lepidoptera.f__f__Geometridae.g__g__Macaria.s__s__Macaria.liturata	0	0.813522	0		0	0	246	0.992883	0.82
Lepidoptera.f__f__Geometridae.g__g__Operophtera.s__s__Operophtera.brumata	0	0.813522	0		0	0	263	0.993278	0.74
Lepidoptera.f__f__Geometridae.g__g__Parectropis	0.000321153	0.813522	0.00261477	0.122823	0	0.0151515	329	0.993673	0.9
Lepidoptera.f__f__Geometridae.g__g__Phigalia.s__s__Phigalia.pilosaria	0.00345981	0.813522	0.0119801	0.288796	0.027027	0.0757576	359	0.994068	0.35
Lepidoptera.f__f__Geometridae.g__g__Scopula.s__s__Scopula.floslactata	0	0.813522	0		0	0	34	0.994439	0.5
Lepidoptera.f__f__Gracillariidae.g__g__Caloptilia.s__s__Caloptilia.alchimiella	0	0.813522	0		0	0	97	0.994809	0.55
Lepidoptera.f__f__Gracillariidae.g__g__Parornix.s__s__Parornix.anglicella	0.00129538	0.813522	0.00849365	0.152511	0.027027	0	98	0.99518	0.87
Lepidoptera.f__f__Gracillariidae.g__g__Parornix.s__s__Parornix.carpinella	0.000785891	0.813522	0.00453512	0.17329	0	0.030303	105	0.995551	0.15
Lepidoptera.f__f__Hepialidae.g__g__Hepialus.s__s__Hepialus.humuli	0.000762835	0.813522	0.00475831	0.160317	0.027027	0	136	0.995922	0.17
Lepidoptera.f__f__Hepialidae.g__g__Korscheltellus.s__s__Korscheltellus.lupulinus	0.00885689	0.813522	0.0152555	0.580569	0.108108	0.227273	137	0.996292	0.73
Lepidoptera.f__f__Hepialidae.g__g__Triodia.s__s__Triodia.sylvina	0.00250642	0.813522	0.0109413	0.229078	0.0540541	0.0151515	208	0.996663	0.35
Lepidoptera.f__f__Lasiocampidae.g__g__Euthrix.s__s__Euthrix.potatoria	0.00475317	0.813522	0.0170979	0.277998	0.0540541	0.0454545	214	0.997034	0.32
Lepidoptera.f__f__Lypusidae	0.00819741	0.813522	0.017227	0.475845	0.0540541	0.212121	245	0.997405	0.13
Lepidoptera.f__f__Lypusidae.g__g__Pseudatemelia.s__s__Pseudatemelia.latipennella	0.000378547	0.813522	0.00309107	0.122465	0	0.0151515	253	0.997775	0.64
Lepidoptera.f__f__Noctuidae	0.00203647	0.813522	0.0144303	0.141125	0.027027	0	306	0.998146	0.46
Lepidoptera.f__f__Noctuidae.g__g__Agrotis	0	0.813522	0		0	0	326	0.998517	0.52
Lepidoptera.f__f__Noctuidae.g__g__Agrotis.s__s__Agrotis.exclamationis	0	0.813522	0		0	0	396	0.998888	0.91
Lepidoptera.f__f__Noctuidae.g__g__Autographa	0.00541019	0.813522	0.018543	0.291765	0.0540541	0.0454545	414	0.999258	0.16
Lepidoptera.f__f__Noctuidae.g__g__Conistra.s__s__Conistra.erythrocephala	0.000378547	0.813522	0.00309107	0.122465	0	0.0151515	432	0.999629	0.23
Lepidoptera.f__f__Noctuidae.g__g__Cosmia.s__s__Cosmia.trapezina	0.000492762	0.813522	0.00404968	0.121679	0	0.0151515	435	1	0.45
Lepidoptera.f__f__Noctuidae.g__g__Mamestra.s__s__Mamestra.brassicae	0.00110936	0.813522	0.00714177	0.155334	0.027027	0	9	1	0.12
Lepidoptera.f__f__Noctuidae.g__g__Orthosia.s__s__Orthosia.cerasi	0.00120372	0.813522	0.00598564	0.201101	0.027027	0.0151515	14	1	0.06
Lepidoptera.f__f__Noctuidae.g__g__Orthosia.s__s__Orthosia.cruda	0.00474687	0.813522	0.0121559	0.3905	0	0.151515	16	1	0.76
Lepidoptera.f__f__Nolidae.g__g__Pseudoips.s__s__Pseudoips.prasinana	0	0.813522	0		0	0	19	1	0.93
Lepidoptera.f__f__Notodontidae.g__g__Drymonia.s__s__Drymonia.obliterata	0	0.813522	0		0	0	37	1	0.55
Lepidoptera.f__f__Notodontidae.g__g__Phalera.s__s__Phalera.bucephala	0.000421855	0.813522	0.00345281	0.122177	0	0.0151515	38	1	0.24
Lepidoptera.f__f__Notodontidae.g__g__Ptilodon.s__s__Ptilodon.capucina	0.00140098	0.813522	0.00759576	0.184443	0.027027	0.0151515	43	1	0.28
Lepidoptera.f__f__Oecophoridae.g__g__Harpella.s__s__Harpella.forficella	0.00134048	0.813522	0.0118079	0.113524	0	0.0151515	73	1	0.23
Lepidoptera.f__f__Oecophoridae.g__g__Hofmannophila.s__s__Hofmannophila.pseudospretella	0.00303119	0.813522	0.0118325	0.256175	0.0810811	0	74	1	0.01
Lepidoptera.f__f__Plutellidae.g__g__Plutella.s__s__Plutella.xylostella	0	0.813522	0		0	0	76	1	0.48
Lepidoptera.f__f__Praydidae.g__g__Prays.s__s__Prays.fraxinella	0.00095441	0.813522	0.00550331	0.173425	0	0.030303	78	1	0.85
Lepidoptera.f__f__Pyralidae.g__g__Acrobasis.s__s__Acrobasis.repandana	0.000434316	0.813522	0.00355728	0.122092	0	0.0151515	80	1	0.63
Lepidoptera.f__f__Pyralidae.g__g__Acrobasis.s__s__Acrobasis.tumidana	0.000321153	0.813522	0.00261477	0.122823	0	0.0151515	83	1	0.21
Lepidoptera.f__f__Pyralidae.g__g__Endotricha.s__s__Endotricha.flammealis	0	0.813522	0		0	0	87	1	0.78
Lepidoptera.f__f__Pyralidae.g__g__Phycita.s__s__Phycita.roborella	0.00255118	0.813522	0.00930365	0.274213	0.027027	0.0606061	88	1	0.11
Lepidoptera.f__f__Pyralidae.g__g__Pyralis.s__s__Pyralis.farinalis	0.00146498	0.813522	0.00977275	0.149904	0.027027	0	89	1	0.31
Lepidoptera.f__f__Schreckensteiniidae.g__g__Schreckensteinia.s__s__Schreckensteinia.festaliella	0	0.813522	0		0	0	92	1	0.77
Lepidoptera.f__f__Sphingidae.g__g__Laothoe.s__s__Laothoe.populi	0.0105639	0.813522	0.0242808	0.435073	0.135135	0.106061	93	1	0.06
Lepidoptera.f__f__Tortricidae.g__g__Acleris.s__s__Acleris.ferrugana	0.000476684	0.813522	0.00391382	0.121795	0	0.0151515	94	1	0.44
Lepidoptera.f__f__Tortricidae.g__g__Acleris.s__s__Acleris.forsskaleana	0.00229699	0.813522	0.00900584	0.255056	0.027027	0.0454545	95	1	0.18
Lepidoptera.f__f__Tortricidae.g__g__Aleimma.s__s__Aleimma.loeflingiana	0	0.813522	0		0	0	96	1	0.53
Lepidoptera.f__f__Tortricidae.g__g__Ancylis.s__s__Ancylis.achatana	0	0.813522	0		0	0	107	1	0.83
Lepidoptera.f__f__Tortricidae.g__g__Archips.s__s__Archips.crataegana	0.00219609	0.813522	0.00840886	0.261164	0.027027	0.0454545	110	1	0.54
Lepidoptera.f__f__Tortricidae.g__g__Archips.s__s__Archips.podana	0.00426505	0.813522	0.012364	0.344956	0.0540541	0.0757576	111	1	0.44
Lepidoptera.f__f__Tortricidae.g__g__Archips.s__s__Archips.xylosteana	0.0040762	0.813522	0.0118864	0.34293	0	0.121212	112	1	0.42
Lepidoptera.f__f__Tortricidae.g__g__Celypha.s__s__Celypha.striana	0.00410269	0.813522	0.0141927	0.289071	0.027027	0.0757576	118	1	0.3
Lepidoptera.f__f__Tortricidae.g__g__Cnephasia.s__s__Cnephasia.incertana	0.00285439	0.813522	0.00863388	0.330603	0.0540541	0.0606061	125	1	0.54
Lepidoptera.f__f__Tortricidae.g__g__Cnephasia.s__s__Cnephasia.stephensiana	0.00698189	0.813522	0.0196661	0.355022	0.027027	0.121212	127	1	0.06
Lepidoptera.f__f__Tortricidae.g__g__Ditula.s__s__Ditula.angustiorana	0.0006997	0.813522	0.00401852	0.174119	0	0.030303	131	1	0.72
Lepidoptera.f__f__Tortricidae.g__g__Epinotia	0.00163207	0.813522	0.00779458	0.209385	0	0.0454545	132	1	0.25
Lepidoptera.f__f__Tortricidae.g__g__Eudemis	0	0.813522	0		0	0	138	1	0.83
Lepidoptera.f__f__Tortricidae.g__g__Hedya.s__s__Hedya.nubiferana	0.00063011	0.813522	0.00388872	0.162035	0.027027	0	139	1	0.96
Lepidoptera.f__f__Tortricidae.g__g__Orthotaenia.s__s__Orthotaenia.undulana	0.00188079	0.813522	0.00744623	0.252582	0.0540541	0.0151515	140	1	0.01
Lepidoptera.f__f__Tortricidae.g__g__Pammene.s__s__Pammene.giganteana	0	0.813522	0		0	0	141	1	0.5
Lepidoptera.f__f__Tortricidae.g__g__Pandemis.s__s__Pandemis.heparana	0.000645058	0.813522	0.00369434	0.174607	0	0.030303	143	1	0.53
Lepidoptera.f__f__Tortricidae.g__g__Phtheochroa	0.00214351	0.813522	0.0121286	0.176731	0.027027	0.0151515	144	1	0.05
Lepidoptera.f__f__Tortricidae.g__g__Tortricodes.s__s__Tortricodes.alternella	0.00154894	0.813522	0.0058927	0.262857	0.0540541	0.0151515	150	1	0.54
Lepidoptera.f__f__Tortricidae.g__g__Tortrix.s__s__Tortrix.viridana	0.00692489	0.813522	0.0169928	0.40752	0.0810811	0.121212	153	1	0.86
Lepidoptera.f__f__Tortricidae.g__g__Zeiraphera.s__s__Zeiraphera.isertana	0.0161955	0.813522	0.0212738	0.761286	0.027027	0.439394	154	1	0.13
Lepidoptera.f__f__Ypsolophidae.g__g__Ypsolopha.s__s__Ypsolopha.horridella	0.00095479	0.813522	0.00810889	0.117746	0	0.0151515	164	1	0.35
Lepidoptera.f__f__Ypsolophidae.g__g__Ypsolopha.s__s__Ypsolopha.nemorella	0	0.813522	0		0	0	166	1	0.51
Lepidoptera.f__f__Ypsolophidae.g__g__Ypsolopha.s__s__Ypsolopha.parenthesella	0.00400446	0.813522	0.0103315	0.387596	0.027027	0.121212	167	1	0.24
Lepidoptera.f__f__Ypsolophidae.g__g__Ypsolopha.s__s__Ypsolopha.scabrella	0	0.813522	0		0	0	168	1	0.81
Lepidoptera.f__f__Ypsolophidae.g__g__Ypsolopha.s__s__Ypsolopha.ustella	0.00280621	0.813522	0.00887339	0.31625	0.027027	0.0757576	169	1	0.47
Mecoptera.f__f__Panorpidae.g__g__Panorpa.s__s__Panorpa.alpina	0	0.813522	0		0	0	171	1	0.46
Neuroptera.f__f__Chrysopidae.g__g__Chrysoperla	0.00110936	0.813522	0.00714177	0.155334	0.027027	0	173	1	0.12
Neuroptera.f__f__Hemerobiidae.g__g__Hemerobius	0.00317597	0.813522	0.0143318	0.221603	0.027027	0.030303	178	1	0.33
Neuroptera.f__f__Hemerobiidae.g__g__Hemerobius.s__s__Hemerobius.micans	0.000788652	0.813522	0.00452731	0.174199	0	0.030303	191	1	0.64
Neuroptera.f__f__Sisyridae.g__g__Sisyra.s__s__Sisyra.nigra	0.000645058	0.813522	0.00369434	0.174607	0	0.030303	193	1	0.13
Orthoptera.f__f__Tettigoniidae	0.000301625	0.813522	0.00245348	0.122938	0	0.0151515	194	1	0.2
Orthoptera.f__f__Tettigoniidae.g__g__Meconema.s__s__Meconema.thalassinum	0.000645058	0.813522	0.00369434	0.174607	0	0.030303	197	1	0.13
Orthoptera.f__f__Tettigoniidae.g__g__Pholidoptera.s__s__Pholidoptera.griseoaptera	0.000677661	0.813522	0.00563587	0.120241	0	0.0151515	198	1	0.18
Psocodea.f__f__Elipsocidae.g__g__Elipsocus	0	0.813522	0		0	0	199	1	0.6
Psocodea.f__f__Elipsocidae.g__g__Elipsocus.s__s__Elipsocus.moebiusi	0	0.813522	0		0	0	202	1	0.79
Psocodea.f__f__Psocidae.g__g__Loensia.s__s__Loensia.pearmani	0.000791349	0.813522	0.00663516	0.119266	0	0.0151515	204	1	0.32
Psocodea.f__f__Psocidae.g__g__Loensia.s__s__Loensia.variegata	0	0.813522	0		0	0	205	1	0.54
Psocodea.f__f__Psocidae.g__g__Metylophorus.s__s__Metylophorus.nebulosus	0.000838823	0.813522	0.00705848	0.118839	0	0.0151515	209	1	0.66
Psocodea.f__f__Stenopsocidae.g__g__Graphopsocus.s__s__Graphopsocus.cruciatus	0.0011401	0.813522	0.00476933	0.239048	0.027027	0.030303	213	1	0.18
Thysanoptera.f__f__Thripidae	0	0.813522	0		0	0	218	1	0.53
Thysanoptera.f__f__Thripidae.g__g__Thrips	0	0.813522	0		0	0	220	1	0.55
Trichoptera.f__f__Ecnomidae.g__g__Ecnomus.s__s__Ecnomus.tenellus	0.00230285	0.813522	0.0120441	0.191202	0.027027	0.030303	230	1	0.04
Trichoptera.f__f__Hydropsychidae.g__g__Cheumatopsyche.s__s__Cheumatopsyche.lepida	0.000461648	0.813522	0.00378705	0.121902	0	0.0151515	231	1	0.74
Trichoptera.f__f__Hydropsychidae.g__g__Hydropsyche.s__s__Hydropsyche.siltalai	0.000461648	0.813522	0.00378705	0.121902	0	0.0151515	232	1	0.17
Trichoptera.f__f__Hydroptilidae.g__g__Hydroptila.s__s__Hydroptila.forcipata	0.000791349	0.813522	0.00663516	0.119266	0	0.0151515	234	1	0.12
Trichoptera.f__f__Leptoceridae.g__g__Athripsodes.s__s__Athripsodes.albifrons	0	0.813522	0		0	0	238	1	0.52
Trichoptera.f__f__Leptoceridae.g__g__Oecetis.s__s__Oecetis.lacustris	0.000645058	0.813522	0.00369434	0.174607	0	0.030303	239	1	0.13
Trichoptera.f__f__Psychomyiidae.g__g__Tinodes.s__s__Tinodes.maculicornis	0.000645058	0.813522	0.00369434	0.174607	0	0.030303	240	1	0.13
Trichoptera.f__f__Psychomyiidae.g__g__Tinodes.s__s__Tinodes.waeneri	0.000301625	0.813522	0.00245348	0.122938	0	0.0151515	242	1	0.2
Araneae.f__f__Linyphiidae.g__g__Neriene.s__s__Neriene.montana	0	0.813522	0		0	0	247	1	0.53
Araneae.f__f__Linyphiidae.g__g__Tenuiphantes.s__s__Tenuiphantes.tenuis	0.000461648	0.813522	0.00378705	0.121902	0	0.0151515	255	1	0.17
Araneae.f__f__Philodromidae.g__g__Philodromus.s__s__Philodromus.dispar	0.00083196	0.813522	0.00477788	0.174128	0	0.030303	260	1	0.21
Sarcoptiformes.f__f__Hermanniidae.g__g__Hermannia.s__s__Hermannia.gibba	0	0.813522	0		0	0	261	1	0.49
Trombidiformes.f__f__Ereynetidae	0.00129538	0.813522	0.00849365	0.152511	0.027027	0	262	1	0.33
Blattodea.f__f__Ectobiidae.g__g__Ectobius	0.00140475	0.813522	0.00565127	0.248573	0	0.0606061	265	1	0.63
Coleoptera.f__f__Cantharidae.g__g__Cantharis.s__s__Cantharis.cryptica	0	0.813522	0		0	0	267	1	0.5
Coleoptera.f__f__Curculionidae.g__g__Magdalis.s__s__Magdalis.flavicornis	0	0.813522	0		0	0	269	1	0.55
Coleoptera.f__f__Lampyridae.g__g__Lamprohiza.s__s__Lamprohiza.splendidula	0.000461648	0.813522	0.00378705	0.121902	0	0.0151515	273	1	0.17
Coleoptera.f__f__Mycetophagidae.g__g__Litargus.s__s__Litargus.connexus	0	0.813522	0		0	0	276	1	0.46
Coleoptera.f__f__Ptinidae.g__g__Anobium.s__s__Anobium.costatum	0	0.813522	0		0	0	279	1	0.55
Coleoptera.f__f__Scarabaeidae.g__g__Serica	0.000410105	0.813522	0.00335446	0.122257	0	0.0151515	281	1	0.18
Coleoptera.f__f__Staphylinidae.g__g__Aloconota.s__s__Aloconota.gregaria	0	0.813522	0		0	0	284	1	0.51
Coleoptera.f__f__Staphylinidae.g__g__Plataraea.s__s__Plataraea.brunnea	0	0.813522	0		0	0	291	1	0.53
Diptera.f__f__Anthomyiidae.g__g__Botanophila	0	0.813522	0		0	0	293	1	0.57
Diptera.f__f__Anthomyiidae.g__g__Delia.s__s__Delia.platura	0.00063011	0.813522	0.00388872	0.162035	0.027027	0	300	1	0.63
Diptera.f__f__Anthomyiidae.g__g__Hylemya.s__s__Hylemya.variata	0.000476684	0.813522	0.00391382	0.121795	0	0.0151515	301	1	0.26
Diptera.f__f__Asilidae.g__g__Dioctria.s__s__Dioctria.linearis	0.000301625	0.813522	0.00245348	0.122938	0	0.0151515	304	1	0.54
Diptera.f__f__Chironomidae.g__g__Bryophaenocladius	0	0.813522	0		0	0	308	1	0.82
Diptera.f__f__Chironomidae.g__g__Cricotopus.s__s__Cricotopus.annulator	0.00476113	0.813522	0.0168991	0.281738	0.0810811	0.0151515	311	1	0.01
Diptera.f__f__Chironomidae.g__g__Dicrotendipes.s__s__Dicrotendipes.nervosus	0.000301625	0.813522	0.00245348	0.122938	0	0.0151515	312	1	0.62
Diptera.f__f__Chironomidae.g__g__Micropsectra.s__s__Micropsectra.notescens	0	0.813522	0		0	0	313	1	0.49
Diptera.f__f__Chironomidae.g__g__Microtendipes.s__s__Microtendipes.pedellus	0.00170214	0.813522	0.00719973	0.236417	0	0.0606061	324	1	0.28
Diptera.f__f__Chironomidae.g__g__Polypedilum.s__s__Polypedilum.scalaenum	0	0.813522	0		0	0	327	1	0.55
Diptera.f__f__Chironomidae.g__g__Smittia.s__s__Smittia.stercoraria	0	0.813522	0		0	0	328	1	0.55
Diptera.f__f__Culicidae.g__g__Culiseta	0.00169608	0.813522	0.0115897	0.146343	0.027027	0	331	1	0.09
Diptera.f__f__Drosophilidae.g__g__Drosophila.s__s__Drosophila.repleta	0.00508823	0.813522	0.0196392	0.259085	0.0810811	0	332	1	0.02
Diptera.f__f__Empididae	0	0.813522	0		0	0	342	1	0.53
Diptera.f__f__Fanniidae.g__g__Fannia.s__s__Fannia.incisurata	0.00157073	0.813522	0.0105934	0.148274	0.027027	0	343	1	0.11
Diptera.f__f__Fanniidae.g__g__Fannia.s__s__Fannia.sociella	0.00072198	0.813522	0.0041389	0.174438	0	0.030303	350	1	0.58
Diptera.f__f__Lauxaniidae.g__g__Cnemacantha.s__s__Cnemacantha.muscaria	0	0.813522	0		0	0	351	1	0.58
Diptera.f__f__Muscidae.g__g__Helina.s__s__Helina.lasiophthalma	0	0.813522	0		0	0	356	1	0.55
Diptera.f__f__Muscidae.g__g__Phaonia.s__s__Phaonia.subventa	0	0.813522	0		0	0	360	1	0.46
Diptera.f__f__Sarcophagidae.g__g__Sarcophaga	0	0.813522	0		0	0	363	1	0.52
Diptera.f__f__Sciaridae.g__g__Bradysia.s__s__Bradysia.brevispina	0	0.813522	0		0	0	367	1	0.54
Diptera.f__f__Sciaridae.g__g__Pseudolycoriella.s__s__Pseudolycoriella.paludum	0	0.813522	0		0	0	368	1	0.58
Diptera.f__f__Sciaridae.g__g__Scatopsciara.s__s__Scatopsciara.multispina	0	0.813522	0		0	0	377	1	0.78
Diptera.f__f__Simuliidae.g__g__Simulium.s__s__Simulium.reptans	0	0.813522	0		0	0	380	1	0.53
Diptera.f__f__Tachinidae	0	0.813522	0		0	0	387	1	0.49
Diptera.f__f__Tachinidae.g__g__Phryno.s__s__Phryno.vetula	0.000476684	0.813522	0.00391382	0.121795	0	0.0151515	389	1	0.66
Diptera.f__f__Tipulidae.g__g__Tipula.s__s__Tipula.magnicauda	0.000421855	0.813522	0.00345281	0.122177	0	0.0151515	391	1	0.24
Ephemeroptera.f__f__Potamanthidae.g__g__Potamanthus.s__s__Potamanthus.luteus	0	0.813522	0		0	0	399	1	0.56
Hemiptera.f__f__Miridae.g__g__Lygus	0.00132759	0.813522	0.00672764	0.197333	0.027027	0.0151515	400	1	0.03
Hemiptera.f__f__Miridae.g__g__Pinalitus.s__s__Pinalitus.cervinus	0.000421855	0.813522	0.00345281	0.122177	0	0.0151515	402	1	0.24
Hemiptera.f__f__Miridae.g__g__Pinalitus.s__s__Pinalitus.rubricatus	0	0.813522	0		0	0	405	1	0.45
Hemiptera.f__f__Pentatomidae	0	0.813522	0		0	0	406	1	0.53
Hemiptera.f__f__Psyllidae.g__g__Cacopsylla	0	0.813522	0		0	0	411	1	0.53
Hemiptera.f__f__Psyllidae.g__g__Cacopsylla.s__s__Cacopsylla.melanoneura	0.00192729	0.813522	0.00881283	0.218691	0.0540541	0	415	1	0.01
Hymenoptera.f__f__Ichneumonidae.g__g__Astiphromma.s__s__Astiphromma.splenium	0	0.813522	0		0	0	418	1	0.53
Hymenoptera.f__f__Ichneumonidae.g__g__Dusona.s__s__Dusona.insignita	0.000786827	0.813522	0.00491793	0.159991	0.027027	0	421	1	0.18
Hymenoptera.f__f__Tenthredinidae.g__g__Apethymus.s__s__Apethymus.filiformis	0.000378547	0.813522	0.00309107	0.122465	0	0.0151515	422	1	0.23
Hymenoptera.f__f__Tenthredinidae.g__g__Euura.s__s__Euura.imperfecta	0.000973681	0.813522	0.0061882	0.157345	0.027027	0	424	1	0.13
Lepidoptera.f__f__Adelidae.g__g__Nematopogon.s__s__Nematopogon.swammerdamella	0.000343433	0.813522	0.00279926	0.122687	0	0.0151515	425	1	0.87
Lepidoptera.f__f__Depressariidae.g__g__Luquetia.s__s__Luquetia.lobella	0.000936098	0.813522	0.00592877	0.157891	0.027027	0	427	1	0.12
Lepidoptera.f__f__Erebidae.g__g__Atolmis.s__s__Atolmis.rubricollis	0	0.813522	0		0	0	428	1	0.89
Lepidoptera.f__f__Erebidae.g__g__Calliteara.s__s__Calliteara.pudibunda	0.00063011	0.813522	0.00388872	0.162035	0.027027	0	429	1	0.08
Lepidoptera.f__f__Erebidae.g__g__Herminia.s__s__Herminia.tarsipennalis	0.00223229	0.813522	0.0131787	0.169385	0.027027	0.0151515	433	1	0.26
Lepidoptera.f__f__Erebidae.g__g__Hypena.s__s__Hypena.proboscidalis	0	0.813522	0		0	0	436	1	0.8
Lepidoptera.f__f__Erebidae.g__g__Scoliopteryx.s__s__Scoliopteryx.libatrix	0.00208957	0.813522	0.0107193	0.194935	0	0.0454545	438	1	0.19
Lepidoptera.f__f__Gelechiidae.g__g__Bryotropha.s__s__Bryotropha.terrella	0.000410105	0.813522	0.00335446	0.122257	0	0.0151515	439	1	0.63
Lepidoptera.f__f__Gelechiidae.g__g__Helcystogramma.s__s__Helcystogramma.rufescens	0.00146498	0.813522	0.00977275	0.149904	0.027027	0	442	1	0.04
Lepidoptera.f__f__Gelechiidae.g__g__Psoricoptera.s__s__Psoricoptera.gibbosella	0.000785891	0.813522	0.00453512	0.17329	0	0.030303	445	1	0.29
Lepidoptera.f__f__Geometridae.g__g__Asthena.s__s__Asthena.albulata	0	0.813522	0		0	0	446	1	0.54
Lepidoptera.f__f__Geometridae.g__g__Cabera	0.000492762	0.813522	0.00404968	0.121679	0	0.0151515	447	1	0.5
Lepidoptera.f__f__Geometridae.g__g__Ectropis.s__s__Ectropis.crepuscularia	0	0.813522	0		0	0	448	1	0.5
Lepidoptera.f__f__Geometridae.g__g__Eupithecia.s__s__Eupithecia.subfuscata	0	0.813522	0		0	0	449	1	0.52
Lepidoptera.f__f__Geometridae.g__g__Lomaspilis.s__s__Lomaspilis.marginata	0	0.813522	0		0	0	450	1	0.56
Lepidoptera.f__f__Geometridae.g__g__Operophtera	0.00118022	0.813522	0.00587293	0.200959	0.027027	0.0151515	451	1	0.3
Lepidoptera.f__f__Geometridae.g__g__Operophtera.s__s__Operophtera.fagata	0	0.813522	0		0	0	452	1	0.56
Lepidoptera.f__f__Geometridae.g__g__Parectropis.s__s__Parectropis.similaria	0	0.813522	0		0	0	453	1	0.55
Lepidoptera.f__f__Geometridae.g__g__Selenia.s__s__Selenia.tetralunaria	0	0.813522	0		0	0	456	1	0.55
Lepidoptera.f__f__Gracillariidae.g__g__Parornix.s__s__Parornix.devoniella	0	0.813522	0		0	0	459	1	0.58
Lepidoptera.f__f__Gracillariidae.g__g__Phyllonorycter.s__s__Phyllonorycter.harrisella	0.00160593	0.813522	0.00943076	0.170286	0.027027	0.0151515	460	1	0.15
Lepidoptera.f__f__Lasiocampidae.g__g__Lasiocampa.s__s__Lasiocampa.quercus	0.000410105	0.813522	0.00335446	0.122257	0	0.0151515	461	1	0.57
Lepidoptera.f__f__Limacodidae.g__g__Apoda.s__s__Apoda.limacodes	0	0.813522	0		0	0	463	1	0.5
Lepidoptera.f__f__Noctuidae.g__g__Cucullia.s__s__Cucullia.umbratica	0.000936098	0.813522	0.00592877	0.157891	0.027027	0	469	1	0.38
Lepidoptera.f__f__Notodontidae.g__g__Clostera.s__s__Clostera.pigra	0.00262943	0.813522	0.0122023	0.215487	0.0540541	0	472	1	0.01
Lepidoptera.f__f__Praydidae.g__g__Prays	0.000461648	0.813522	0.00378705	0.121902	0	0.0151515	477	1	0.17
Lepidoptera.f__f__Praydidae.g__g__Prays.s__s__Prays.ruficeps	0	0.813522	0		0	0	479	1	0.76
Lepidoptera.f__f__Pterophoridae.g__g__Emmelina.s__s__Emmelina.monodactyla	0	0.813522	0		0	0	480	1	0.6
Lepidoptera.f__f__Pyralidae.g__g__Dioryctria.s__s__Dioryctria.abietella	0	0.813522	0		0	0	481	1	0.53
Lepidoptera.f__f__Tineidae.g__g__Montescardia.s__s__Montescardia.tessulatellus	0.00116445	0.813522	0.0075367	0.154504	0.027027	0	483	1	0.29
Lepidoptera.f__f__Tineidae.g__g__Triaxomera.s__s__Triaxomera.parasitella	0.00063011	0.813522	0.00388872	0.162035	0.027027	0	484	1	0.48
Lepidoptera.f__f__Tortricidae.g__g__Acleris.s__s__Acleris.variegana	0.000410105	0.813522	0.00335446	0.122257	0	0.0151515	485	1	0.18
Lepidoptera.f__f__Tortricidae.g__g__Eana.s__s__Eana.incanana	0	0.813522	0		0	0	486	1	0.57
Lepidoptera.f__f__Tortricidae.g__g__Epinotia.s__s__Epinotia.tedella	0	0.813522	0		0	0	489	1	0.52
Lepidoptera.f__f__Tortricidae.g__g__Pandemis.s__s__Pandemis.cerasana	0	0.813522	0		0	0	493	1	0.58
Lepidoptera.f__f__Yponomeutidae.g__g__Paraswammerdamia.s__s__Paraswammerdamia.nebulella	0	0.813522	0		0	0	494	1	0.45
Lepidoptera.f__f__Yponomeutidae.g__g__Yponomeuta	0.000447555	0.813522	0.00366846	0.122001	0	0.0151515	495	1	0.14
Lepidoptera.f__f__Ypsolophidae.g__g__Ypsolopha.s__s__Ypsolopha.sylvella	0	0.813522	0		0	0	499	1	0.83
Psocodea.f__f__Caeciliusidae.g__g__Valenzuela.s__s__Valenzuela.flavidus	0.000447555	0.813522	0.00366846	0.122001	0	0.0151515	500	1	0.21
Psocodea.f__f__Psocidae	0.000838823	0.813522	0.00705848	0.118839	0	0.0151515	501	1	0.59
Thysanoptera.f__f__Thripidae.g__g__Thrips.s__s__Thrips.minutissimus	0	0.813522	0		0	0	502	1	0.78
Trichoptera.f__f__Hydroptilidae.g__g__Allotrichia.s__s__Allotrichia.pallicornis	0.000378547	0.813522	0.00309107	0.122465	0	0.0151515	504	1	0.18
Trichoptera.f__f__Polycentropodidae.g__g__Polycentropus.s__s__Polycentropus.flavomaculatus	0.000966211	0.813522	0.00448004	0.21567	0	0.0454545	507	1	0.15

## Sheet: Aubel_Rochefort
species	average	overall	sd	ratio	ava	avb	ord	cusum	p
Araneae	0.00312639	0.832034	0.0114965	0.271944	0.027027	0.0555556	17	0.0288313	0.18
Araneae.f__f__Agelenidae.g__g__Tegenaria.s__s__Tegenaria.domestica	0.00300225	0.832034	0.0114202	0.26289	0.0540541	0.0277778	5	0.0532531	0.01
Araneae.f__f__Agelenidae.g__g__Tegenaria.s__s__Tegenaria.ferruginea	0.000769824	0.832034	0.00474398	0.162274	0.027027	0	189	0.0760339	0.3
Araneae.f__f__Anyphaenidae.g__g__Anyphaena.s__s__Anyphaena.accentuata	0.00793505	0.832034	0.016574	0.478764	0.162162	0.0833333	70	0.0980147	0.95
Araneae.f__f__Araneidae.g__g__Araneus.s__s__Araneus.angulatus	0.0203198	0.832034	0.0209349	0.970619	0.0540541	0.555556	192	0.119773	0.01
Araneae.f__f__Araneidae.g__g__Araneus.s__s__Araneus.diadematus	0.0156984	0.832034	0.0233785	0.671489	0.0810811	0.361111	12	0.139243	0.02
Araneae.f__f__Araneidae.g__g__Araneus.s__s__Araneus.sturmi	0.00213611	0.832034	0.00790906	0.270084	0.0540541	0.0277778	6	0.15811	0.14
Araneae.f__f__Araneidae.g__g__Araneus.s__s__Araneus.triguttatus	0.00525931	0.832034	0.0119666	0.439499	0.0540541	0.138889	177	0.176764	0.85
Araneae.f__f__Araneidae.g__g__Araniella.s__s__Araniella.alpica	0	0.832034	0		0	0	317	0.194984	0.35
Araneae.f__f__Araneidae.g__g__Araniella.s__s__Araniella.cucurbitina	0.00153473	0.832034	0.00681605	0.225164	0.0540541	0	122	0.210931	0.88
Araneae.f__f__Araneidae.g__g__Araniella.s__s__Araniella.opisthographa	0.00209793	0.832034	0.00919353	0.228197	0.027027	0.0277778	13	0.225935	0.57
Araneae.f__f__Araneidae.g__g__Cyclosa.s__s__Cyclosa.conica	0.0161993	0.832034	0.0193952	0.835224	0.108108	0.444444	120	0.239284	0.01
Araneae.f__f__Araneidae.g__g__Gibbaranea.s__s__Gibbaranea.gibbosa	0.0124837	0.832034	0.0198862	0.62776	0.162162	0.25	223	0.252251	0.27
Araneae.f__f__Araneidae.g__g__Larinioides.s__s__Larinioides.patagiatus	0.004532	0.832034	0.0137053	0.330675	0	0.111111	157	0.264397	0.19
Araneae.f__f__Araneidae.g__g__Larinioides.s__s__Larinioides.sclopetarius	0.00396729	0.832034	0.0123875	0.320267	0.108108	0	364	0.276489	0.6
Araneae.f__f__Araneidae.g__g__Leviellus.s__s__Leviellus.stroemi	0.000731509	0.832034	0.00438946	0.166651	0	0.0277778	385	0.287559	0.02
Araneae.f__f__Araneidae.g__g__Nuctenea.s__s__Nuctenea.umbratica	0.0239886	0.832034	0.0239117	1.00322	0.216216	0.638889	54	0.298264	0.02
Araneae.f__f__Araneidae.g__g__Zilla.s__s__Zilla.diodia	0.00735148	0.832034	0.0131677	0.558294	0.0540541	0.222222	295	0.30893	0.99
Araneae.f__f__Araneidae.g__g__Zygiella.s__s__Zygiella.atrica	0.00271889	0.832034	0.00948925	0.286523	0	0.0833333	48	0.319561	0.01
Araneae.f__f__Araneidae.g__g__Zygiella.s__s__Zygiella.x.notata	0.00839938	0.832034	0.0198267	0.42364	0.108108	0.0833333	20	0.329656	0.03
Araneae.f__f__Clubionidae.g__g__Clubiona.s__s__Clubiona.brevipes	0.00618261	0.832034	0.0133918	0.461671	0.0810811	0.138889	206	0.339674	0.29
Araneae.f__f__Clubionidae.g__g__Clubiona.s__s__Clubiona.comta	0.00144376	0.832034	0.00603904	0.239071	0	0.0555556	336	0.349439	1
Araneae.f__f__Clubionidae.g__g__Clubiona.s__s__Clubiona.corticalis	0.000934994	0.832034	0.00564682	0.165579	0	0.0277778	46	0.359077	0.49
Araneae.f__f__Clubionidae.g__g__Clubiona.s__s__Clubiona.pallidula	0.00195745	0.832034	0.00948132	0.206453	0.0540541	0	4	0.368614	0.89
Araneae.f__f__Clubionidae.g__g__Clubiona.s__s__Clubiona.terrestris	0	0.832034	0		0	0	50	0.378012	0.36
Araneae.f__f__Dictynidae.g__g__Argyroneta.s__s__Argyroneta.aquatica	0.00549311	0.832034	0.0179815	0.305487	0.027027	0.0833333	228	0.387015	0.04
Araneae.f__f__Dictynidae.g__g__Dictyna.s__s__Dictyna.pusilla	0	0.832034	0		0	0	18	0.39585	0.41
Araneae.f__f__Dictynidae.g__g__Lathys.s__s__Lathys.humilis	0.00106158	0.832034	0.00668975	0.158688	0.027027	0	316	0.404661	0.91
Araneae.f__f__Dictynidae.g__g__Nigma.s__s__Nigma.flavescens	0.000512771	0.832034	0.00311519	0.164604	0.027027	0	222	0.413397	0.78
Araneae.f__f__Gnaphosidae.g__g__Scotophaeus.s__s__Scotophaeus.blackwalli	0.00122209	0.832034	0.00781797	0.156318	0.027027	0	319	0.421703	0.64
Araneae.f__f__Linyphiidae.g__g__Neriene.s__s__Neriene.emphana	0.00441992	0.832034	0.013725	0.322033	0	0.111111	286	0.429653	0.03
Araneae.f__f__Linyphiidae.g__g__Neriene.s__s__Neriene.radiata	0	0.832034	0		0	0	226	0.437484	0.62
Araneae.f__f__Linyphiidae.g__g__Trematocephalus.s__s__Trematocephalus.cristatus	0	0.832034	0		0	0	21	0.444915	0.72
Araneae.f__f__Mimetidae.g__g__Ero.s__s__Ero.aphana	0	0.832034	0		0	0	315	0.452305	0.62
Araneae.f__f__Philodromidae.g__g__Philodromus.s__s__Philodromus.albidus	0.00128143	0.832034	0.00549319	0.233277	0.027027	0.0277778	114	0.459629	0.6
Araneae.f__f__Philodromidae.g__g__Philodromus.s__s__Philodromus.aureolus	0.00191204	0.832034	0.0066487	0.287581	0.027027	0.0555556	51	0.466703	0.01
Araneae.f__f__Philodromidae.g__g__Philodromus.s__s__Philodromus.collinus	0.0016426	0.832034	0.00689539	0.238217	0	0.0555556	314	0.473545	0.07
Araneae.f__f__Philodromidae.g__g__Philodromus.s__s__Philodromus.margaritatus	0.000820517	0.832034	0.00493705	0.166196	0	0.0277778	26	0.480147	0.02
Araneae.f__f__Philodromidae.g__g__Philodromus.s__s__Philodromus.praedatus	0.00104516	0.832034	0.00633606	0.164955	0	0.0277778	149	0.486749	0.76
Araneae.f__f__Pholcidae.g__g__Pholcus.s__s__Pholcus.phalangioides	0.00216303	0.832034	0.00965814	0.223959	0.0540541	0	121	0.493303	0.16
Araneae.f__f__Salticidae.g__g__Ballus.s__s__Ballus.chalybeius	0	0.832034	0		0	0	68	0.499721	0.36
Araneae.f__f__Salticidae.g__g__Marpissa.s__s__Marpissa.muscosa	0	0.832034	0		0	0	8	0.506042	0.33
Araneae.f__f__Salticidae.g__g__Salticus.s__s__Salticus.zebraneus	0	0.832034	0		0	0	274	0.512004	0.4
Araneae.f__f__Tetragnathidae.g__g__Metellina.s__s__Metellina.mengei	0.000934994	0.832034	0.00564682	0.165579	0	0.0277778	373	0.517608	0.69
Araneae.f__f__Tetragnathidae.g__g__Metellina.s__s__Metellina.merianae	0.00166757	0.832034	0.0112358	0.148416	0.027027	0	441	0.523195	0.39
Araneae.f__f__Tetragnathidae.g__g__Metellina.s__s__Metellina.segmentata	0.0080189	0.832034	0.0191594	0.418536	0.0540541	0.138889	14	0.528642	0.06
Araneae.f__f__Tetragnathidae.g__g__Tetragnatha.s__s__Tetragnatha.dearmata	0	0.832034	0		0	0	384	0.534082	0.63
Araneae.f__f__Tetragnathidae.g__g__Tetragnatha.s__s__Tetragnatha.montana	0.0088449	0.832034	0.01591	0.555934	0.027027	0.25	287	0.539455	0.51
Araneae.f__f__Tetragnathidae.g__g__Tetragnatha.s__s__Tetragnatha.nigrita	0.00118612	0.832034	0.00722734	0.164116	0	0.0277778	31	0.544767	0.87
Araneae.f__f__Tetragnathidae.g__g__Tetragnatha.s__s__Tetragnatha.obtusa	0.0078196	0.832034	0.0151066	0.517628	0.027027	0.222222	303	0.549997	0.01
Araneae.f__f__Theridiidae.g__g__Anelosimus.s__s__Anelosimus.vittatus	0.00588653	0.832034	0.0136815	0.430255	0.0810811	0.111111	69	0.55511	0.48
Araneae.f__f__Theridiidae.g__g__Dipoena.s__s__Dipoena.melanogaster	0.000820517	0.832034	0.00493705	0.166196	0	0.0277778	62	0.56016	0.28
Araneae.f__f__Theridiidae.g__g__Enoplognatha	0.00276066	0.832034	0.0102881	0.268336	0.027027	0.0555556	58	0.56505	0.17
Araneae.f__f__Theridiidae.g__g__Episinus.s__s__Episinus.maculipes	0.00890681	0.832034	0.0192202	0.463409	0.0810811	0.166667	434	0.569929	0.19
Araneae.f__f__Theridiidae.g__g__Paidiscura.s__s__Paidiscura.pallens	0	0.832034	0		0	0	323	0.574781	0.96
Araneae.f__f__Theridiidae.g__g__Parasteatoda.s__s__Parasteatoda.lunata	0.000712252	0.832034	0.00427147	0.166747	0	0.0277778	338	0.579581	0.75
Araneae.f__f__Theridiidae.g__g__Parasteatoda.s__s__Parasteatoda.tepidariorum	0.000747446	0.832034	0.00459943	0.162508	0.027027	0	15	0.58435	0.43
Araneae.f__f__Theridiidae.g__g__Platnickina.s__s__Platnickina.tincta	0.00406867	0.832034	0.0106249	0.382937	0	0.138889	251	0.589061	0.47
Araneae.f__f__Theridiidae.g__g__Steatoda.s__s__Steatoda.bipunctata	0.000940934	0.832034	0.00587031	0.160287	0.027027	0	302	0.593726	0.62
Araneae.f__f__Theridiidae.g__g__Theridion.s__s__Theridion.familiare	0.000769824	0.832034	0.00474398	0.162274	0.027027	0	190	0.598296	0.29
Araneae.f__f__Theridiidae.g__g__Theridion.s__s__Theridion.mystaceum	0.00153678	0.832034	0.00661087	0.232462	0	0.0555556	129	0.60277	0.48
Araneae.f__f__Theridiidae.g__g__Theridion.s__s__Theridion.pinastri	0.00420122	0.832034	0.0114412	0.3672	0.027027	0.111111	343	0.607225	0.24
Araneae.f__f__Theridiidae.g__g__Theridion.s__s__Theridion.varians	0.00269715	0.832034	0.00949876	0.283947	0.027027	0.0555556	67	0.61165	0.64
Araneae.f__f__Thomisidae.g__g__Diaea.s__s__Diaea.dorsata	0.00329127	0.832034	0.0110727	0.297242	0.027027	0.0833333	374	0.615994	0.24
Araneae.f__f__Thomisidae.g__g__Pistius.s__s__Pistius.truncatus	0	0.832034	0		0	0	84	0.62031	0.39
Araneae.f__f__Thomisidae.g__g__Synema.s__s__Synema.globosum	0	0.832034	0		0	0	210	0.624626	0.61
Araneae.f__f__Thomisidae.g__g__Xysticus.s__s__Xysticus.lanio	0.00368204	0.832034	0.0119913	0.30706	0.0810811	0.0277778	393	0.628844	0.69
Araneae.f__f__Uloboridae.g__g__Hyptiotes.s__s__Hyptiotes.paradoxus	0.00534053	0.832034	0.0123543	0.432282	0	0.166667	85	0.632989	0.5
Sarcoptiformes	0.0042543	0.832034	0.0162822	0.261286	0.0810811	0	64	0.636945	0.64
Sarcoptiformes.f__f__Acaridae	0.0182887	0.832034	0.0287115	0.636984	0.27027	0.222222	1	0.640703	0.36
Sarcoptiformes.f__f__Acaridae.g__g__Tyrophagus	0	0.832034	0		0	0	469	0.644457	0.5
Sarcoptiformes.f__f__Micreremidae.g__g__Micreremus.s__s__Micreremus.brevipes	0	0.832034	0		0	0	2	0.648066	0.38
Julida.f__f__Julidae.g__g__Tachypodoiulus.s__s__Tachypodoiulus.niger	0.000712252	0.832034	0.00427147	0.166747	0	0.0277778	355	0.651542	0.01
Blattodea	0.00118612	0.832034	0.00722734	0.164116	0	0.0277778	289	0.654928	0.01
Coleoptera.f__f__Attelabidae.g__g__Deporaus.s__s__Deporaus.betulae	0	0.832034	0		0	0	430	0.658268	0.33
Coleoptera.f__f__Cantharidae.g__g__Cantharis.s__s__Cantharis.decipiens	0.00108813	0.832034	0.00660658	0.164704	0	0.0277778	471	0.661603	0.01
Coleoptera.f__f__Cantharidae.g__g__Cantharis.s__s__Cantharis.nigricans	0.000512771	0.832034	0.00311519	0.164604	0.027027	0	53	0.664921	0.38
Coleoptera.f__f__Cantharidae.g__g__Cantharis.s__s__Cantharis.pellucida	0	0.832034	0		0	0	19	0.668189	0.41
Coleoptera.f__f__Cantharidae.g__g__Rhagonycha.s__s__Rhagonycha.lignosa	0.0016665	0.832034	0.00705585	0.236187	0	0.0555556	63	0.671431	0.2
Coleoptera.f__f__Cantharidae.g__g__Rhagonycha.s__s__Rhagonycha.lutea	0.00178135	0.832034	0.00750194	0.237452	0	0.0555556	333	0.674653	0.01
Coleoptera.f__f__Cerambycidae.g__g__Anaesthetis.s__s__Anaesthetis.testacea	0	0.832034	0		0	0	172	0.677843	0.42
Coleoptera.f__f__Chrysomelidae.g__g__Agelastica.s__s__Agelastica.alni	0.000512771	0.832034	0.00311519	0.164604	0.027027	0	282	0.68102	0.41
Coleoptera.f__f__Chrysomelidae.g__g__Smaragdina.s__s__Smaragdina.aurita	0.000934994	0.832034	0.00564682	0.165579	0	0.0277778	344	0.683992	0.02
Coleoptera.f__f__Coccinellidae	0.003591	0.832034	0.0135154	0.265696	0.027027	0.0555556	491	0.686965	0.13
Coleoptera.f__f__Coccinellidae.g__g__Anisosticta.s__s__Anisosticta.novemdecimpunctata	0.00344922	0.832034	0.0130263	0.26479	0.027027	0.0555556	102	0.689795	0.02
Coleoptera.f__f__Coccinellidae.g__g__Scymnus.s__s__Scymnus.limbatus	0	0.832034	0		0	0	255	0.692618	0.63
Coleoptera.f__f__Curculionidae.g__g__Ips.s__s__Ips.typographus	0.00118612	0.832034	0.00722734	0.164116	0	0.0277778	370	0.695424	0.01
Coleoptera.f__f__Curculionidae.g__g__Phyllobius.s__s__Phyllobius.argentatus	0	0.832034	0		0	0	154	0.69823	0.39
Coleoptera.f__f__Curculionidae.g__g__Phyllobius.s__s__Phyllobius.betulinus	0.000731509	0.832034	0.00438946	0.166651	0	0.0277778	290	0.701032	0.02
Coleoptera.f__f__Curculionidae.g__g__Polydrusus.s__s__Polydrusus.cervinus	0.000601785	0.832034	0.00359767	0.167271	0	0.0277778	326	0.703793	0.72
Coleoptera.f__f__Curculionidae.g__g__Polydrusus.s__s__Polydrusus.formosus	0	0.832034	0		0	0	337	0.706536	0.59
Coleoptera.f__f__Curculionidae.g__g__Polydrusus.s__s__Polydrusus.pallidus	0.00157074	0.832034	0.00678968	0.231342	0	0.0555556	330	0.709273	0.22
Coleoptera.f__f__Curculionidae.g__g__Polydrusus.s__s__Polydrusus.pterygomalis	0.000934994	0.832034	0.00564682	0.165579	0	0.0277778	378	0.711956	0.02
Coleoptera.f__f__Curculionidae.g__g__Polydrusus.s__s__Polydrusus.tereticollis	0	0.832034	0		0	0	339	0.714566	0.39
Coleoptera.f__f__Curculionidae.g__g__Rhamphus.s__s__Rhamphus.oxyacanthae	0	0.832034	0		0	0	40	0.717166	0.39
Coleoptera.f__f__Curculionidae.g__g__Trypodendron.s__s__Trypodendron.domesticum	0	0.832034	0		0	0	7	0.719733	0.39
Coleoptera.f__f__Curculionidae1	0	0.832034	0		0	0	327	0.722263	0.62
Coleoptera.f__f__Curculionidae2	0	0.832034	0		0	0	11	0.724785	0.39
Coleoptera.f__f__Elateridae.g__g__Athous.s__s__Athous.haemorrhoidalis	0.00142232	0.832034	0.00634609	0.224125	0.027027	0.0277778	123	0.727249	0.02
Coleoptera.f__f__Elateridae.g__g__Athous.s__s__Athous.subfuscus	0.000593796	0.832034	0.00362165	0.163957	0.027027	0	372	0.729702	0.95
Coleoptera.f__f__Elateridae.g__g__Athous.s__s__Athous.vittatus	0.000747446	0.832034	0.00459943	0.162508	0.027027	0	159	0.732152	0.92
Coleoptera.f__f__Elateridae.g__g__Denticollis.s__s__Denticollis.linearis	0.00235472	0.832034	0.00861938	0.273189	0.0540541	0.0277778	187	0.734602	0.95
Coleoptera.f__f__Elateridae.g__g__Melanotus	0.000769824	0.832034	0.00474398	0.162274	0.027027	0	221	0.737048	0.29
Coleoptera.f__f__Elateridae.g__g__Melanotus.s__s__Melanotus.rufipes	0.00110971	0.832034	0.00702318	0.158006	0.027027	0	420	0.73948	0.81
Coleoptera.f__f__Elateridae.g__g__Melanotus.s__s__Melanotus.villosus	0	0.832034	0		0	0	254	0.741891	0.39
Coleoptera.f__f__Geotrupidae.g__g__Odonteus.s__s__Odonteus.armiger	0	0.832034	0		0	0	271	0.74428	0.77
Coleoptera.f__f__Nitidulidae.g__g__Brassicogethes.s__s__Brassicogethes.aeneus	0	0.832034	0		0	0	266	0.746666	0.65
Coleoptera.f__f__Nitidulidae.g__g__Cryptarcha.s__s__Cryptarcha.strigata	0	0.832034	0		0	0	24	0.749019	0.4
Coleoptera.f__f__Ptinidae.g__g__Anobium.s__s__Anobium.fulvicorne	0	0.832034	0		0	0	324	0.751344	0.36
Coleoptera.f__f__Ptinidae.g__g__Xestobium.s__s__Xestobium.plumbeum	0	0.832034	0		0	0	36	0.753642	0.39
Coleoptera.f__f__Salpingidae.g__g__Salpingus.s__s__Salpingus.planirostris	0.000712252	0.832034	0.00427147	0.166747	0	0.0277778	247	0.755915	0.01
Coleoptera.f__f__Salpingidae.g__g__Salpingus.s__s__Salpingus.ruficollis	0	0.832034	0		0	0	462	0.758147	0.41
Coleoptera.f__f__Scarabaeidae.g__g__Acrossus.s__s__Acrossus.rufipes	0	0.832034	0		0	0	506	0.760367	0.54
Coleoptera.f__f__Scarabaeidae.g__g__Amphimallon.s__s__Amphimallon.solstitiale	0.00609304	0.832034	0.0155678	0.391387	0.135135	0.0277778	180	0.762543	0.21
Coleoptera.f__f__Scarabaeidae.g__g__Serica.s__s__Serica.brunnea	0	0.832034	0		0	0	341	0.764719	0.76
Coleoptera.f__f__Scarabaeidae.g__g__Volinus.s__s__Volinus.sticticus	0	0.832034	0		0	0	368	0.766893	0.61
Coleoptera.f__f__Scirtidae.g__g__Elodes.s__s__Elodes.pseudominuta	0.000512771	0.832034	0.00311519	0.164604	0.027027	0	320	0.769038	0.38
Coleoptera.f__f__Staphylinidae.g__g__Aleochara.s__s__Aleochara.bipustulata	0.00087392	0.832034	0.00526737	0.165912	0	0.0277778	80	0.771179	0.01
Coleoptera.f__f__Staphylinidae.g__g__Heterothops	0	0.832034	0		0	0	490	0.773241	0.63
Coleoptera.f__f__Tenebrionidae.g__g__Lagria.s__s__Lagria.atripes	0.0111064	0.832034	0.0169883	0.653766	0.162162	0.25	185	0.775265	0.09
Coleoptera.f__f__Tenebrionidae.g__g__Lagria.s__s__Lagria.hirta	0.00545315	0.832034	0.013897	0.392398	0.0540541	0.111111	361	0.777284	0.83
Diptera	0.0132687	0.832034	0.0218366	0.607635	0.216216	0.166667	176	0.779292	0.04
Diptera.f__f__Anisopodidae.g__g__Sylvicola.s__s__Sylvicola.cinctus	0.00205064	0.832034	0.00903856	0.226877	0.0540541	0	45	0.781296	0.13
Diptera.f__f__Anisopodidae.g__g__Sylvicola.s__s__Sylvicola.punctatus	0.00157435	0.832034	0.00730532	0.215508	0.0540541	0	79	0.783299	0.16
Diptera.f__f__Bibionidae.g__g__Bibio	0	0.832034	0		0	0	37	0.785274	0.35
Diptera.f__f__Calliphoridae.g__g__Calliphora.s__s__Calliphora.vomitoria	0.00122209	0.832034	0.00781797	0.156318	0.027027	0	275	0.787241	0.29
Diptera.f__f__Cecidomyiidae.g__g__Rhopalomyia	0	0.832034	0		0	0	329	0.789184	0.4
Diptera.f__f__Cecidomyiidae1	0	0.832034	0		0	0	369	0.791091	0.78
Diptera.f__f__Cecidomyiidae2	0.00372286	0.832034	0.0114021	0.326507	0.027027	0.0833333	350	0.792997	0.2
Diptera.f__f__Ceratopogonidae.g__g__Culicoides.s__s__Culicoides.punctatus	0	0.832034	0		0	0	260	0.794894	0.4
Diptera.f__f__Ceratopogonidae.g__g__Forcipomyia.s__s__Forcipomyia.bipunctata	0.000820517	0.832034	0.00493705	0.166196	0	0.0277778	504	0.79679	0.02
Diptera.f__f__Ceratopogonidae.g__g__Forcipomyia.s__s__Forcipomyia.nigra	0.000820517	0.832034	0.00493705	0.166196	0	0.0277778	124	0.798682	0.02
Diptera.f__f__Chironomidae	0.000712252	0.832034	0.00427147	0.166747	0	0.0277778	92	0.80057	0.81
Diptera.f__f__Chironomidae.g__g__Ablabesmyia.s__s__Ablabesmyia.longistyla	0	0.832034	0		0	0	360	0.802443	0.63
Diptera.f__f__Chironomidae.g__g__Chironomus	0	0.832034	0		0	0	212	0.804306	0.75
Diptera.f__f__Chironomidae.g__g__Cryptochironomus.s__s__Cryptochironomus.albofasciatus	0	0.832034	0		0	0	217	0.806168	0.39
Diptera.f__f__Chironomidae.g__g__Cryptochironomus.s__s__Cryptochironomus.supplicans	0	0.832034	0		0	0	382	0.80803	0.39
Diptera.f__f__Chironomidae.g__g__Gymnometriocnemus.s__s__Gymnometriocnemus.subnudus	0	0.832034	0		0	0	407	0.809893	0.39
Diptera.f__f__Chironomidae.g__g__Limnophyes.s__s__Limnophyes.minimus	0	0.832034	0		0	0	440	0.811755	0.41
Diptera.f__f__Chironomidae.g__g__Micropsectra.s__s__Micropsectra.atrofasciata	0	0.832034	0		0	0	196	0.813604	0.41
Diptera.f__f__Chironomidae.g__g__Orthocladius.s__s__Orthocladius.oblidens	0	0.832034	0		0	0	240	0.815452	0.42
Diptera.f__f__Chironomidae.g__g__Orthocladius1	0	0.832034	0		0	0	356	0.8173	0.39
Diptera.f__f__Chironomidae.g__g__Orthocladius2	0	0.832034	0		0	0	381	0.819148	0.32
Diptera.f__f__Chironomidae.g__g__Paracricotopus	0.000601785	0.832034	0.00359767	0.167271	0	0.0277778	405	0.820997	0.01
Diptera.f__f__Chironomidae.g__g__Paratendipes.s__s__Paratendipes.albimanus	0.000934994	0.832034	0.00564682	0.165579	0	0.0277778	495	0.822845	0.53
Diptera.f__f__Chironomidae.g__g__Phaenopsectra.s__s__Phaenopsectra.flavipes	0	0.832034	0		0	0	61	0.824692	0.63
Diptera.f__f__Chironomidae.g__g__Polypedilum.s__s__Polypedilum.nubeculosum	0	0.832034	0		0	0	400	0.826539	0.63
Diptera.f__f__Chironomidae.g__g__Stenochironomus.s__s__Stenochironomus.gibbus	0	0.832034	0		0	0	10	0.828384	0.63
Diptera.f__f__Chironomidae.g__g__Tanytarsus.s__s__Tanytarsus.brundini	0.00549299	0.832034	0.0188765	0.290996	0.0540541	0.0555556	379	0.830221	0.03
Diptera.f__f__Chironomidae.g__g__Tanytarsus.s__s__Tanytarsus.eminulus	0	0.832034	0		0	0	451	0.832034	0.37
Diptera.f__f__Chironomidae.g__g__Thienemanniella.s__s__Thienemanniella.vittata	0.000820517	0.832034	0.00493705	0.166196	0	0.0277778	484	0.833778	0.34
Diptera.f__f__Chironomidae.g__g__Virgatanytarsus.s__s__Virgatanytarsus.arduennensis	0	0.832034	0		0	0	485	0.835522	0.42
Diptera.f__f__Chloropidae.g__g__Oscinella	0	0.832034	0		0	0	443	0.837264	0.35
Diptera.f__f__Chloropidae.g__g__Thaumatomyia.s__s__Thaumatomyia.notata	0.00233409	0.832034	0.0105244	0.221778	0	0.0555556	22	0.838999	0.12
Diptera.f__f__Culicidae.g__g__Culex	0.00136365	0.832034	0.00885436	0.154009	0.027027	0	99	0.840709	0.63
Diptera.f__f__Dolichopodidae.g__g__Neurigona.s__s__Neurigona.quadrifasciata	0.00108813	0.832034	0.00660658	0.164704	0	0.0277778	285	0.842418	0.77
Diptera.f__f__Drosophilidae.g__g__Drosophila.s__s__Drosophila.funebris	0.0101065	0.832034	0.0215963	0.467975	0.216216	0	194	0.844069	0.02
Diptera.f__f__Dryomyzidae	0	0.832034	0		0	0	284	0.84572	0.38
Diptera.f__f__Empididae.g__g__Clinocera.s__s__Clinocera.stagnalis	0.00203861	0.832034	0.0128925	0.158124	0	0.0277778	322	0.847371	0.66
Diptera.f__f__Empididae.g__g__Empis.s__s__Empis.nigritarsis	0	0.832034	0		0	0	155	0.84901	0.79
Diptera.f__f__Empididae.g__g__Empis.s__s__Empis.nuntia	0	0.832034	0		0	0	362	0.850649	0.29
Diptera.f__f__Empididae.g__g__Empis.s__s__Empis.stercorea	0	0.832034	0		0	0	475	0.852288	0.4
Diptera.f__f__Empididae.g__g__Empis.s__s__Empis.tessellata	0.000512771	0.832034	0.00311519	0.164604	0.027027	0	404	0.853892	0.59
Diptera.f__f__Hybotidae.g__g__Platypalpus.s__s__Platypalpus.agilis	0	0.832034	0		0	0	299	0.855465	0.59
Diptera.f__f__Hybotidae.g__g__Platypalpus.s__s__Platypalpus.exilis	0	0.832034	0		0	0	35	0.857005	0.64
Diptera.f__f__Hybotidae.g__g__Platypalpus.s__s__Platypalpus.longicornis	0	0.832034	0		0	0	30	0.858474	0.35
Diptera.f__f__Keroplatidae	0	0.832034	0		0	0	126	0.859943	0.37
Diptera.f__f__Keroplatidae.g__g__Macrocera	0.00118612	0.832034	0.00722734	0.164116	0	0.0277778	188	0.861411	0.03
Diptera.f__f__Lauxaniidae	0	0.832034	0		0	0	298	0.86288	0.35
Diptera.f__f__Lauxaniidae.g__g__Pseudolyciella.s__s__Pseudolyciella.pallidiventris	0	0.832034	0		0	0	419	0.864349	0.65
Diptera.f__f__Limoniidae.g__g__Antocha.s__s__Antocha.vitripennis	0	0.832034	0		0	0	321	0.86581	0.39
Diptera.f__f__Limoniidae.g__g__Austrolimnophila.s__s__Austrolimnophila.ochracea	0.00265442	0.832034	0.0100837	0.263239	0.0540541	0.0277778	383	0.867272	0.73
Diptera.f__f__Limoniidae.g__g__Dicranophragma	0	0.832034	0		0	0	388	0.868715	0.39
Diptera.f__f__Limoniidae.g__g__Epiphragma.s__s__Epiphragma.ocellare	0.00104516	0.832034	0.00633606	0.164955	0	0.0277778	49	0.870141	0.31
Diptera.f__f__Limoniidae.g__g__Gonomyia.s__s__Gonomyia.recta	0	0.832034	0		0	0	74	0.871566	0.4
Diptera.f__f__Limoniidae.g__g__Limonia.s__s__Limonia.flavipes	0.00167056	0.832034	0.00776416	0.215163	0.027027	0.0277778	87	0.872992	0.27
Diptera.f__f__Limoniidae.g__g__Limonia.s__s__Limonia.nubeculosa	0.0155204	0.832034	0.0257155	0.603541	0.189189	0.25	168	0.874417	0.18
Diptera.f__f__Limoniidae.g__g__Limonia.s__s__Limonia.phragmitidis	0	0.832034	0		0	0	438	0.875843	0.36
Diptera.f__f__Limoniidae.g__g__Limonia.s__s__Limonia.stigma	0	0.832034	0		0	0	342	0.877207	0.38
Diptera.f__f__Limoniidae.g__g__Metalimnobia	0.00181012	0.832034	0.0124384	0.145527	0.027027	0	358	0.878571	0.26
Diptera.f__f__Limoniidae.g__g__Neolimonia.s__s__Neolimonia.dumetorum	0	0.832034	0		0	0	375	0.879935	0.9
Diptera.f__f__Limoniidae.g__g__Rhipidia.s__s__Rhipidia.maculata	0	0.832034	0		0	0	437	0.881299	0.38
Diptera.f__f__Lonchaeidae.g__g__Lonchaea.s__s__Lonchaea.tarsata	0.00087392	0.832034	0.00526737	0.165912	0	0.0277778	448	0.882663	0.14
Diptera.f__f__Lonchaeidae.g__g__Protearomyia.s__s__Protearomyia.withersi	0	0.832034	0		0	0	104	0.883997	0.62
Diptera.f__f__Muscidae.g__g__Dasyphora.s__s__Dasyphora.cyanella	0.00168362	0.832034	0.00760708	0.221322	0.0540541	0	296	0.885331	0.1
Diptera.f__f__Muscidae.g__g__Helina.s__s__Helina.impuncta	0.000940934	0.832034	0.00587031	0.160287	0.027027	0	305	0.886664	0.36
Diptera.f__f__Muscidae.g__g__Musca	0.00203861	0.832034	0.0128925	0.158124	0	0.0277778	496	0.887998	0.27
Diptera.f__f__Muscidae.g__g__Musca.s__s__Musca.autumnalis	0.00122209	0.832034	0.00781797	0.156318	0.027027	0	227	0.889328	0.51
Diptera.f__f__Muscidae.g__g__Musca.s__s__Musca.domestica	0.0189544	0.832034	0.0252922	0.749418	0.837838	0.555556	252	0.890644	0.29
Diptera.f__f__Muscidae.g__g__Muscina.s__s__Muscina.stabulans	0.00380204	0.832034	0.0151406	0.251115	0.0810811	0	76	0.891951	0.03
Diptera.f__f__Muscidae.g__g__Neomyia.s__s__Neomyia.cornicina	0.000712252	0.832034	0.00427147	0.166747	0	0.0277778	156	0.893259	0.01
Diptera.f__f__Muscidae.g__g__Stomoxys.s__s__Stomoxys.calcitrans	0.018104	0.832034	0.0254276	0.711981	0.918919	0.555556	479	0.894567	0.25
Diptera.f__f__Mycetophilidae.g__g__Brevicornu	0.000796246	0.832034	0.00478737	0.166322	0	0.0277778	28	0.895843	0.01
Diptera.f__f__Mycetophilidae.g__g__Mycetophila.s__s__Mycetophila.alea	0.00137357	0.832034	0.00843027	0.162934	0	0.0277778	347	0.897119	0.03
Diptera.f__f__Mycetophilidae.g__g__Mycetophila.s__s__Mycetophila.ruficollis	0	0.832034	0		0	0	392	0.898395	0.38
Diptera.f__f__Mycetophilidae.g__g__Tarnania.s__s__Tarnania.nemoralis	0.00153784	0.832034	0.00950242	0.161837	0	0.0277778	39	0.899651	0.21
Diptera.f__f__Mycetophilidae.g__g__Tetragoneura.s__s__Tetragoneura.sylvatica	0	0.832034	0		0	0	174	0.900907	0.35
Diptera.f__f__Pediciidae.g__g__Ula.s__s__Ula.sylvatica	0.000820517	0.832034	0.00493705	0.166196	0	0.0277778	236	0.902163	0.02
Diptera.f__f__Pipunculidae.g__g__Nephrocerus.s__s__Nephrocerus.scutellatus	0	0.832034	0		0	0	489	0.903419	0.39
Diptera.f__f__Polleniidae.g__g__Pollenia.s__s__Pollenia.pediculata	0.000940934	0.832034	0.00587031	0.160287	0.027027	0	472	0.904584	0.29
Diptera.f__f__Psychodidae.g__g__Psychoda.s__s__Psychoda.albipennis	0.000820517	0.832034	0.00493705	0.166196	0	0.0277778	480	0.905748	0.4
Diptera.f__f__Psychodidae.g__g__Psychoda.s__s__Psychoda.crassipenis	0	0.832034	0		0	0	500	0.906913	0.43
Diptera.f__f__Psychodidae.g__g__Psychoda.s__s__Psychoda.gemina	0	0.832034	0		0	0	59	0.908044	0.38
Diptera.f__f__Rhagionidae.g__g__Rhagio	0	0.832034	0		0	0	186	0.909175	0.39
Diptera.f__f__Rhagionidae.g__g__Rhagio.s__s__Rhagio.scolopaceus	0	0.832034	0		0	0	200	0.910306	0.39
Diptera.f__f__Scathophagidae.g__g__Scathophaga.s__s__Scathophaga.stercoraria	0.00833556	0.832034	0.0206391	0.403871	0.0540541	0.138889	466	0.911436	0.09
Diptera.f__f__Sciaridae	0	0.832034	0		0	0	23	0.91256	0.33
Diptera.f__f__Simuliidae.g__g__Simulium.s__s__Simulium.noelleri	0	0.832034	0		0	0	44	0.913684	0.39
Diptera.f__f__Sphaeroceridae.g__g__Coproica.s__s__Coproica.ferruginata	0	0.832034	0		0	0	83	0.914808	0.37
Diptera.f__f__Stratiomyidae.g__g__Nemotelus.s__s__Nemotelus.notatus	0.003591	0.832034	0.0135154	0.265696	0.027027	0.0555556	93	0.915931	0.13
Diptera.f__f__Syrphidae.g__g__Eristalis.s__s__Eristalis.similis	0	0.832034	0		0	0	145	0.917055	0.59
Diptera.f__f__Syrphidae.g__g__Eristalis.s__s__Eristalis.tenax	0.00154959	0.832034	0.0102837	0.150684	0.027027	0	249	0.918179	0.42
Diptera.f__f__Syrphidae.g__g__Eupeodes.s__s__Eupeodes.corollae	0.000731509	0.832034	0.00438946	0.166651	0	0.0277778	312	0.919303	0.02
Diptera.f__f__Syrphidae.g__g__Meliscaeva.s__s__Meliscaeva.auricollis	0	0.832034	0		0	0	377	0.920426	0.39
Diptera.f__f__Syrphidae.g__g__Scaeva.s__s__Scaeva.pyrastri	0.000512771	0.832034	0.00311519	0.164604	0.027027	0	422	0.92155	0.58
Diptera.f__f__Syrphidae.g__g__Sphaerophoria	0	0.832034	0		0	0	446	0.922674	0.33
Diptera.f__f__Tachinidae.g__g__Bactromyia.s__s__Bactromyia.aurulenta	0.00154959	0.832034	0.0102837	0.150684	0.027027	0	467	0.923798	0.27
Diptera.f__f__Tachinidae.g__g__Campylocheta.s__s__Campylocheta.praecox	0	0.832034	0		0	0	502	0.924921	0.41
Diptera.f__f__Tachinidae.g__g__Cyzenis.s__s__Cyzenis.albicans	0.000622034	0.832034	0.00379955	0.163713	0.027027	0	278	0.926011	0.92
Diptera.f__f__Tachinidae.g__g__Oswaldia.s__s__Oswaldia.muscaria	0	0.832034	0		0	0	390	0.927101	0.61
Diptera.f__f__Tipulidae	0.00203532	0.832034	0.00968352	0.210184	0.027027	0.0277778	457	0.928192	0.84
Diptera.f__f__Tipulidae.g__g__Nephrotoma.s__s__Nephrotoma.quadrifaria	0.00726864	0.832034	0.0159426	0.455926	0.0810811	0.138889	468	0.929282	0.02
Diptera.f__f__Tipulidae.g__g__Tipula.s__s__Tipula.lunata	0.0107891	0.832034	0.0172785	0.624424	0.108108	0.25	118	0.930332	0.57
Diptera.f__f__Tipulidae.g__g__Tipula.s__s__Tipula.nubeculosa	0.000622034	0.832034	0.00379955	0.163713	0.027027	0	183	0.931382	0.88
Diptera.f__f__Tipulidae.g__g__Tipula.s__s__Tipula.pseudovariipennis	0	0.832034	0		0	0	242	0.932433	0.72
Diptera.f__f__Tipulidae.g__g__Tipula.s__s__Tipula.scripta	0.00651585	0.832034	0.0148931	0.437508	0.135135	0.0833333	279	0.933483	0.07
Diptera.f__f__Tipulidae.g__g__Tipula.s__s__Tipula.submarmorata	0.00110657	0.832034	0.00471289	0.234796	0.0540541	0	387	0.934533	0.16
Diptera.f__f__Tipulidae.g__g__Tipula1	0.00749041	0.832034	0.0201718	0.371332	0.0540541	0.138889	389	0.935584	0.78
Diptera.f__f__Ulidiidae.g__g__Otites.s__s__Otites.formosa	0	0.832034	0		0	0	427	0.936634	0.72
Ephemeroptera.f__f__Baetidae.g__g__Baetis.s__s__Baetis.fuscatus	0	0.832034	0		0	0	493	0.937684	0.59
Ephemeroptera.f__f__Baetidae.g__g__Cloeon	0.000820517	0.832034	0.00493705	0.166196	0	0.0277778	300	0.938702	0.02
Ephemeroptera.f__f__Caenidae.g__g__Caenis.s__s__Caenis.luctuosa	0	0.832034	0		0	0	304	0.939719	0.66
Ephemeroptera.f__f__Ephemerellidae.g__g__Serratella	0.000601785	0.832034	0.00359767	0.167271	0	0.0277778	313	0.940736	0.72
Ephemeroptera.f__f__Ephemerellidae.g__g__Serratella.s__s__Serratella.ignita	0.000601785	0.832034	0.00359767	0.167271	0	0.0277778	365	0.941753	0.54
Ephemeroptera.f__f__Ephemerellidae.g__g__Torleya.s__s__Torleya.major	0	0.832034	0		0	0	371	0.94277	0.67
Ephemeroptera.f__f__Ephemeridae.g__g__Ephemera.s__s__Ephemera.danica	0.00104516	0.832034	0.00633606	0.164955	0	0.0277778	401	0.943788	0.34
Ephemeroptera.f__f__Heptageniidae.g__g__Heptagenia.s__s__Heptagenia.sulphurea	0	0.832034	0		0	0	38	0.944774	0.33
Hemiptera.f__f__Acanthosomatidae.g__g__Elasmostethus	0	0.832034	0		0	0	52	0.94576	0.41
Hemiptera.f__f__Aphididae.g__g__Aphis.s__s__Aphis.sambuci	0	0.832034	0		0	0	131	0.946746	0.39
Hemiptera.f__f__Aphididae.g__g__Rhopalosiphum.s__s__Rhopalosiphum.padi	0.00153784	0.832034	0.00950242	0.161837	0	0.0277778	132	0.947732	0.16
Hemiptera.f__f__Aphididae.g__g__Thelaxes.s__s__Thelaxes.dryophila	0.000512771	0.832034	0.00311519	0.164604	0.027027	0	151	0.948718	0.64
Hemiptera.f__f__Cicadellidae.g__g__Iassus.s__s__Iassus.lanio	0.00087392	0.832034	0.00526737	0.165912	0	0.0277778	198	0.949705	0.01
Hemiptera.f__f__Cicadellidae.g__g__Oncopsis	0.000512771	0.832034	0.00311519	0.164604	0.027027	0	201	0.950691	0.38
Hemiptera.f__f__Cixiidae	0.000601785	0.832034	0.00359767	0.167271	0	0.0277778	231	0.951677	0.36
Hemiptera.f__f__Microphysidae.g__g__Loricula.s__s__Loricula.elegantula	0	0.832034	0		0	0	307	0.952663	0.62
Hemiptera.f__f__Miridae.g__g__Deraeocoris.s__s__Deraeocoris.flavilinea	0	0.832034	0		0	0	399	0.953649	0.29
Hemiptera.f__f__Miridae.g__g__Deraeocoris.s__s__Deraeocoris.trifasciatus	0.00189152	0.832034	0.00802194	0.235793	0	0.0555556	408	0.954635	0.01
Hemiptera.f__f__Miridae.g__g__Miris.s__s__Miris.striatus	0.000512771	0.832034	0.00311519	0.164604	0.027027	0	494	0.955622	0.38
Hemiptera.f__f__Miridae.g__g__Phylus.s__s__Phylus.melanocephalus	0.000934994	0.832034	0.00564682	0.165579	0	0.0277778	193	0.956579	0.78
Hemiptera.f__f__Miridae.g__g__Phytocoris.s__s__Phytocoris.longipennis	0	0.832034	0		0	0	259	0.957536	0.57
Hemiptera.f__f__Miridae.g__g__Phytocoris.s__s__Phytocoris.tiliae	0.00392027	0.832034	0.0142616	0.274883	0	0.0833333	351	0.958492	0.1
Hemiptera.f__f__Miridae.g__g__Psallus	0.00109454	0.832034	0.00466981	0.234386	0.027027	0.0277778	439	0.959449	0.63
Hemiptera.f__f__Miridae.g__g__Psallus.s__s__Psallus.mollis	0	0.832034	0		0	0	3	0.960375	0.39
Hemiptera.f__f__Miridae.g__g__Rhabdomiris.s__s__Rhabdomiris.striatellus	0.00200659	0.832034	0.00733262	0.273653	0.0540541	0.0277778	60	0.9613	0.99
Hemiptera.f__f__Miridae.g__g__Stenodema.s__s__Stenodema.calcarata	0.00234904	0.832034	0.0109123	0.215266	0	0.0555556	103	0.962225	0.01
Hemiptera.f__f__Miridae1	0	0.832034	0		0	0	348	0.96315	0.33
Hemiptera.f__f__Miridae2	0	0.832034	0		0	0	464	0.964076	0.39
Hymenoptera	0	0.832034	0		0	0	482	0.965001	0.81
Hymenoptera.f__f__Braconidae	0.000796246	0.832034	0.00478737	0.166322	0	0.0277778	57	0.965899	0.37
Hymenoptera.f__f__Braconidae.g__g__Aleiodes1	0.00157786	0.832034	0.00663359	0.23786	0	0.0555556	101	0.966798	0.07
Hymenoptera.f__f__Braconidae.g__g__Aleiodes2	0	0.832034	0		0	0	335	0.967696	0.41
Hymenoptera.f__f__Braconidae.g__g__Cotesia.s__s__Cotesia.jucunda	0	0.832034	0		0	0	16	0.968575	0.39
Hymenoptera.f__f__Braconidae.g__g__Diospilus	0	0.832034	0		0	0	89	0.969454	0.29
Hymenoptera.f__f__Braconidae.g__g__Macrocentrus	0	0.832034	0		0	0	213	0.970333	0.63
Hymenoptera.f__f__Braconidae.g__g__Trioxys.s__s__Trioxys.pallidus	0	0.832034	0		0	0	311	0.971213	0.39
Hymenoptera.f__f__Braconidae.g__g__Zele.s__s__Zele.albiditarsus	0.00198569	0.832034	0.00954665	0.207998	0.0540541	0	460	0.972092	0.73
Hymenoptera.f__f__Eulophidae.g__g__Euplectrus.s__s__Euplectrus.flavipes	0	0.832034	0		0	0	461	0.972971	0.41
Hymenoptera.f__f__Formicidae.g__g__Lasius	0	0.832034	0		0	0	56	0.973827	0.63
Hymenoptera.f__f__Formicidae.g__g__Lasius.s__s__Lasius.brunneus	0	0.832034	0		0	0	73	0.974683	0.68
Hymenoptera.f__f__Formicidae.g__g__Temnothorax.s__s__Temnothorax.affinis	0	0.832034	0		0	0	111	0.975539	0.47
Hymenoptera.f__f__Ichneumonidae	0.00198724	0.832034	0.00715952	0.277566	0.0540541	0.0277778	133	0.976395	0.69
Hymenoptera.f__f__Ichneumonidae.g__g__Allomacrus.s__s__Allomacrus.arcticus	0	0.832034	0		0	0	191	0.977251	0.29
Hymenoptera.f__f__Ichneumonidae.g__g__Bathythrix.s__s__Bathythrix.pellucidator	0	0.832034	0		0	0	376	0.978107	0.41
Hymenoptera.f__f__Ichneumonidae.g__g__Cidaphus.s__s__Cidaphus.alarius	0.00496006	0.832034	0.0133631	0.371177	0.027027	0.111111	403	0.978963	0.2
Hymenoptera.f__f__Ichneumonidae.g__g__Colocnema.s__s__Colocnema.rufina	0.00163679	0.832034	0.010157	0.161149	0	0.0277778	432	0.979819	0.53
Hymenoptera.f__f__Ichneumonidae.g__g__Cratichneumon.s__s__Cratichneumon.culex	0	0.832034	0		0	0	452	0.980675	0.42
Hymenoptera.f__f__Ichneumonidae.g__g__Enicospilus	0	0.832034	0		0	0	459	0.981531	0.4
Hymenoptera.f__f__Ichneumonidae.g__g__Enicospilus.s__s__Enicospilus.ramidulus	0.000906977	0.832034	0.00564364	0.160708	0.027027	0	219	0.982279	0.63
Hymenoptera.f__f__Ichneumonidae.g__g__Gelis.s__s__Gelis.spurius	0.00087392	0.832034	0.00526737	0.165912	0	0.0277778	224	0.983027	0.01
Hymenoptera.f__f__Ichneumonidae.g__g__Hyposoter.s__s__Hyposoter.clausus	0.000593796	0.832034	0.00362165	0.163957	0.027027	0	353	0.983774	0.89
Hymenoptera.f__f__Ichneumonidae.g__g__Lissonota.s__s__Lissonota.errabunda	0	0.832034	0		0	0	366	0.984522	0.41
Hymenoptera.f__f__Ichneumonidae.g__g__Netelia.s__s__Netelia.latungula	0.00264304	0.832034	0.00924882	0.285771	0.027027	0.0555556	470	0.985269	0.17
Hymenoptera.f__f__Ichneumonidae.g__g__Netelia1	0	0.832034	0		0	0	497	0.986017	0.35
Hymenoptera.f__f__Ichneumonidae.g__g__Netelia2	0.00137357	0.832034	0.00843027	0.162934	0	0.0277778	90	0.98674	0.02
Hymenoptera.f__f__Ichneumonidae.g__g__Ophion	0.00142232	0.832034	0.00634609	0.224125	0.027027	0.0277778	144	0.987464	0.88
Hymenoptera.f__f__Ichneumonidae.g__g__Ophion.s__s__Ophion.costatus	0.00661408	0.832034	0.0147096	0.449642	0.108108	0.111111	233	0.988187	0.8
Hymenoptera.f__f__Ichneumonidae.g__g__Ophion.s__s__Ophion.minutus	0.00447063	0.832034	0.0113632	0.393431	0.108108	0.0555556	234	0.98891	0.95
Hymenoptera.f__f__Ichneumonidae.g__g__Ophion.s__s__Ophion.parvulus	0.000512771	0.832034	0.00311519	0.164604	0.027027	0	244	0.989633	0.38
Hymenoptera.f__f__Ichneumonidae.g__g__Ophion.s__s__Ophion.ventricosus	0.00281732	0.832034	0.00859874	0.327644	0.108108	0	331	0.990357	0.91
Hymenoptera.f__f__Ichneumonidae.g__g__Perilissus.s__s__Perilissus.albitarsus	0.0023318	0.832034	0.0103794	0.224657	0.0540541	0	380	0.99108	0.52
Hymenoptera.f__f__Ichneumonidae.g__g__Phobocampe.s__s__Phobocampe.crassiuscula	0	0.832034	0		0	0	100	0.991794	0.67
Hymenoptera.f__f__Ichneumonidae.g__g__Polysphincta.s__s__Polysphincta.tuberosa	0	0.832034	0		0	0	280	0.992507	0.42
Hymenoptera.f__f__Ichneumonidae.g__g__Scirtetes.s__s__Scirtetes.robustus	0	0.832034	0		0	0	487	0.993221	0.57
Hymenoptera.f__f__Ichneumonidae.g__g__Zatypota.s__s__Zatypota.albicoxa	0	0.832034	0		0	0	29	0.993837	0.36
Lepidoptera	0.00887527	0.832034	0.0234974	0.377713	0.0540541	0.138889	77	0.994453	0.59
Lepidoptera.f__f__Adelidae.g__g__Nematopogon.s__s__Nematopogon.robertella	0.00110971	0.832034	0.00702318	0.158006	0.027027	0	82	0.99507	0.37
Lepidoptera.f__f__Argyresthiidae.g__g__Argyresthia.s__s__Argyresthia.fundella	0	0.832034	0		0	0	117	0.995686	0.36
Lepidoptera.f__f__Batrachedridae.g__g__Batrachedra.s__s__Batrachedra.praeangusta	0.00122209	0.832034	0.00781797	0.156318	0.027027	0	163	0.996302	0.4
Lepidoptera.f__f__Coleophoridae.g__g__Coleophora.s__s__Coleophora.flavipennella	0.00130884	0.832034	0.00560633	0.233457	0.027027	0.0277778	215	0.996919	0.62
Lepidoptera.f__f__Coleophoridae.g__g__Coleophora.s__s__Coleophora.lutipennella	0.000846355	0.832034	0.00509669	0.16606	0	0.0277778	241	0.997535	0.01
Lepidoptera.f__f__Crambidae.g__g__Agriphila.s__s__Agriphila.straminella	0	0.832034	0		0	0	243	0.998151	0.36
Lepidoptera.f__f__Crambidae.g__g__Chrysoteuchia.s__s__Chrysoteuchia.culmella	0.00388139	0.832034	0.0143615	0.270263	0.0810811	0	248	0.998767	0.07
Lepidoptera.f__f__Crambidae.g__g__Crambus	0.00435129	0.832034	0.016694	0.26065	0	0.0833333	288	0.999384	0.14
Lepidoptera.f__f__Crambidae.g__g__Eudonia.s__s__Eudonia.mercurella	0.000846355	0.832034	0.00509669	0.16606	0	0.0277778	318	1	0.01
Lepidoptera.f__f__Depressariidae.g__g__Agonopterix.s__s__Agonopterix.heracliana	0.00110971	0.832034	0.00702318	0.158006	0.027027	0	9	1	0.6
Lepidoptera.f__f__Depressariidae.g__g__Agonopterix.s__s__Agonopterix.scopariella	0	0.832034	0		0	0	25	1	0.76
Lepidoptera.f__f__Depressariidae.g__g__Carcina.s__s__Carcina.quercana	0.000820517	0.832034	0.00493705	0.166196	0	0.0277778	27	1	0.87
Lepidoptera.f__f__Drepanidae.g__g__Cymatophorina.s__s__Cymatophorina.diluta	0	0.832034	0		0	0	32	1	0.37
Lepidoptera.f__f__Drepanidae.g__g__Polyploca.s__s__Polyploca.ridens	0	0.832034	0		0	0	33	1	0.92
Lepidoptera.f__f__Erebidae.g__g__Euproctis.s__s__Euproctis.similis	0	0.832034	0		0	0	34	1	0.38
Lepidoptera.f__f__Gelechiidae.g__g__Carpatolechia.s__s__Carpatolechia.decorella	0.000731509	0.832034	0.00438946	0.166651	0	0.0277778	41	1	0.36
Lepidoptera.f__f__Gelechiidae.g__g__Chionodes.s__s__Chionodes.electella	0.000934994	0.832034	0.00564682	0.165579	0	0.0277778	42	1	0.33
Lepidoptera.f__f__Gelechiidae.g__g__Gelechia.s__s__Gelechia.nigra	0.000846355	0.832034	0.00509669	0.16606	0	0.0277778	43	1	0.15
Lepidoptera.f__f__Gelechiidae.g__g__Recurvaria.s__s__Recurvaria.leucatella	0.00569219	0.832034	0.0183418	0.310339	0.0540541	0.0555556	47	1	0.1
Lepidoptera.f__f__Geometridae.g__g__Agriopis.s__s__Agriopis.aurantiaria	0.00614954	0.832034	0.0142426	0.431771	0.189189	0	55	1	0.66
Lepidoptera.f__f__Geometridae.g__g__Agriopis.s__s__Agriopis.leucophaearia	0.00733098	0.832034	0.014027	0.522633	0.189189	0.0833333	65	1	0.99
Lepidoptera.f__f__Geometridae.g__g__Agriopis.s__s__Agriopis.marginaria	0.0151597	0.832034	0.0202215	0.749684	0.297297	0.277778	66	1	0.42
Lepidoptera.f__f__Geometridae.g__g__Alsophila.s__s__Alsophila.aescularia	0.000512771	0.832034	0.00311519	0.164604	0.027027	0	71	1	0.93
Lepidoptera.f__f__Geometridae.g__g__Apocheima.s__s__Apocheima.hispidaria	0.00691108	0.832034	0.0139228	0.496387	0.189189	0.0555556	72	1	0.45
Lepidoptera.f__f__Geometridae.g__g__Camptogramma	0.00178534	0.832034	0.00807631	0.221058	0.027027	0.0277778	75	1	0.28
Lepidoptera.f__f__Geometridae.g__g__Colotois.s__s__Colotois.pennaria	0.00121583	0.832034	0.00517819	0.234798	0.0540541	0	78	1	0.29
Lepidoptera.f__f__Geometridae.g__g__Crocallis.s__s__Crocallis.elinguaria	0.00137357	0.832034	0.00843027	0.162934	0	0.0277778	81	1	0.44
Lepidoptera.f__f__Geometridae.g__g__Erannis.s__s__Erannis.defoliaria	0.00403629	0.832034	0.0109996	0.366949	0.135135	0	86	1	0.55
Lepidoptera.f__f__Geometridae.g__g__Eupithecia.s__s__Eupithecia.tantillaria	0.00193448	0.832034	0.00823286	0.234971	0	0.0555556	88	1	0.01
Lepidoptera.f__f__Geometridae.g__g__Geometra.s__s__Geometra.papilionaria	0	0.832034	0		0	0	91	1	0.54
Lepidoptera.f__f__Geometridae.g__g__Hypomecis.s__s__Hypomecis.punctinalis	0.00229716	0.832034	0.0101638	0.226015	0	0.0555556	94	1	0.51
Lepidoptera.f__f__Geometridae.g__g__Macaria.s__s__Macaria.liturata	0.00210508	0.832034	0.00939818	0.223989	0	0.0555556	95	1	0.01
Lepidoptera.f__f__Geometridae.g__g__Operophtera.s__s__Operophtera.brumata	0	0.832034	0		0	0	96	1	0.67
Lepidoptera.f__f__Geometridae.g__g__Parectropis	0.00161676	0.832034	0.00678128	0.238416	0	0.0555556	97	1	0.02
Lepidoptera.f__f__Geometridae.g__g__Phigalia.s__s__Phigalia.pilosaria	0.002277	0.832034	0.0104055	0.218827	0.027027	0.0277778	98	1	0.78
Lepidoptera.f__f__Geometridae.g__g__Scopula.s__s__Scopula.floslactata	0.000601785	0.832034	0.00359767	0.167271	0	0.0277778	105	1	0.01
Lepidoptera.f__f__Gracillariidae.g__g__Caloptilia.s__s__Caloptilia.alchimiella	0	0.832034	0		0	0	106	1	0.4
Lepidoptera.f__f__Gracillariidae.g__g__Parornix.s__s__Parornix.anglicella	0.00268091	0.832034	0.0119968	0.223469	0.027027	0.0277778	107	1	0.5
Lepidoptera.f__f__Gracillariidae.g__g__Parornix.s__s__Parornix.carpinella	0	0.832034	0		0	0	108	1	0.65
Lepidoptera.f__f__Hepialidae.g__g__Hepialus.s__s__Hepialus.humuli	0.000747446	0.832034	0.00459943	0.162508	0.027027	0	109	1	0.31
Lepidoptera.f__f__Hepialidae.g__g__Korscheltellus.s__s__Korscheltellus.lupulinus	0.00812488	0.832034	0.0154852	0.524687	0.108108	0.166667	110	1	0.87
Lepidoptera.f__f__Hepialidae.g__g__Triodia.s__s__Triodia.sylvina	0.00228229	0.832034	0.00813557	0.280532	0.0540541	0.0277778	112	1	0.43
Lepidoptera.f__f__Lasiocampidae.g__g__Euthrix.s__s__Euthrix.potatoria	0.00399448	0.832034	0.0150689	0.265082	0.0540541	0.0277778	113	1	0.57
Lepidoptera.f__f__Lypusidae	0.00217163	0.832034	0.0108748	0.199693	0.0540541	0	115	1	1
Lepidoptera.f__f__Lypusidae.g__g__Pseudatemelia.s__s__Pseudatemelia.latipennella	0	0.832034	0		0	0	116	1	0.66
Lepidoptera.f__f__Noctuidae	0.00181012	0.832034	0.0124384	0.145527	0.027027	0	119	1	0.44
Lepidoptera.f__f__Noctuidae.g__g__Agrotis	0.00113493	0.832034	0.00690239	0.164425	0	0.0277778	125	1	0.03
Lepidoptera.f__f__Noctuidae.g__g__Agrotis.s__s__Agrotis.exclamationis	0.00370671	0.832034	0.0131829	0.281175	0	0.0833333	127	1	0.11
Lepidoptera.f__f__Noctuidae.g__g__Autographa	0.00247336	0.832034	0.0111667	0.221493	0.0540541	0	128	1	0.71
Lepidoptera.f__f__Noctuidae.g__g__Conistra.s__s__Conistra.erythrocephala	0	0.832034	0		0	0	130	1	0.4
Lepidoptera.f__f__Noctuidae.g__g__Cosmia.s__s__Cosmia.trapezina	0	0.832034	0		0	0	134	1	0.62
Lepidoptera.f__f__Noctuidae.g__g__Mamestra.s__s__Mamestra.brassicae	0.00106158	0.832034	0.00668975	0.158688	0.027027	0	135	1	0.34
Lepidoptera.f__f__Noctuidae.g__g__Orthosia.s__s__Orthosia.cerasi	0.000769824	0.832034	0.00474398	0.162274	0.027027	0	136	1	0.33
Lepidoptera.f__f__Noctuidae.g__g__Orthosia.s__s__Orthosia.cruda	0	0.832034	0		0	0	137	1	1
Lepidoptera.f__f__Nolidae.g__g__Pseudoips.s__s__Pseudoips.prasinana	0.00158617	0.832034	0.00668915	0.237126	0	0.0555556	138	1	0.5
Lepidoptera.f__f__Notodontidae.g__g__Drymonia.s__s__Drymonia.obliterata	0.000796246	0.832034	0.00478737	0.166322	0	0.0277778	139	1	0.01
Lepidoptera.f__f__Notodontidae.g__g__Phalera.s__s__Phalera.bucephala	0	0.832034	0		0	0	140	1	0.39
Lepidoptera.f__f__Notodontidae.g__g__Ptilodon.s__s__Ptilodon.capucina	0.000622034	0.832034	0.00379955	0.163713	0.027027	0	141	1	0.68
Lepidoptera.f__f__Oecophoridae.g__g__Harpella.s__s__Harpella.forficella	0	0.832034	0		0	0	142	1	0.34
Lepidoptera.f__f__Oecophoridae.g__g__Hofmannophila.s__s__Hofmannophila.pseudospretella	0.00289266	0.832034	0.0109263	0.264743	0.0810811	0	143	1	0.03
Lepidoptera.f__f__Plutellidae.g__g__Plutella.s__s__Plutella.xylostella	0.00153784	0.832034	0.00950242	0.161837	0	0.0277778	146	1	0.02
Lepidoptera.f__f__Praydidae.g__g__Prays.s__s__Prays.fraxinella	0	0.832034	0		0	0	147	1	0.94
Lepidoptera.f__f__Pyralidae.g__g__Acrobasis.s__s__Acrobasis.repandana	0.00113493	0.832034	0.00690239	0.164425	0	0.0277778	148	1	0.12
Lepidoptera.f__f__Pyralidae.g__g__Acrobasis.s__s__Acrobasis.tumidana	0	0.832034	0		0	0	150	1	0.29
Lepidoptera.f__f__Pyralidae.g__g__Endotricha.s__s__Endotricha.flammealis	0.00155861	0.832034	0.0065586	0.237643	0	0.0555556	152	1	0.01
Lepidoptera.f__f__Pyralidae.g__g__Phycita.s__s__Phycita.roborella	0.00168021	0.832034	0.00777082	0.21622	0.027027	0.0277778	153	1	0.55
Lepidoptera.f__f__Pyralidae.g__g__Pyralis.s__s__Pyralis.farinalis	0.00136365	0.832034	0.00885436	0.154009	0.027027	0	158	1	0.46
Lepidoptera.f__f__Schreckensteiniidae.g__g__Schreckensteinia.s__s__Schreckensteinia.festaliella	0	0.832034	0		0	0	160	1	0.65
Lepidoptera.f__f__Sphingidae.g__g__Laothoe.s__s__Laothoe.populi	0.0100607	0.832034	0.0227459	0.442308	0.135135	0.0833333	161	1	0.21
Lepidoptera.f__f__Tortricidae.g__g__Acleris.s__s__Acleris.ferrugana	0.000846355	0.832034	0.00509669	0.16606	0	0.0277778	162	1	0.16
Lepidoptera.f__f__Tortricidae.g__g__Acleris.s__s__Acleris.forsskaleana	0.000622034	0.832034	0.00379955	0.163713	0.027027	0	164	1	0.88
Lepidoptera.f__f__Tortricidae.g__g__Aleimma.s__s__Aleimma.loeflingiana	0	0.832034	0		0	0	165	1	0.41
Lepidoptera.f__f__Tortricidae.g__g__Ancylis.s__s__Ancylis.achatana	0.00180891	0.832034	0.00761553	0.23753	0	0.0555556	166	1	0.01
Lepidoptera.f__f__Tortricidae.g__g__Archips.s__s__Archips.crataegana	0.00158659	0.832034	0.00694246	0.228534	0.027027	0.0277778	167	1	0.59
Lepidoptera.f__f__Tortricidae.g__g__Archips.s__s__Archips.podana	0.00233467	0.832034	0.00852756	0.27378	0.0540541	0.0277778	169	1	0.88
Lepidoptera.f__f__Tortricidae.g__g__Archips.s__s__Archips.xylosteana	0.000846355	0.832034	0.00509669	0.16606	0	0.0277778	170	1	0.99
Lepidoptera.f__f__Tortricidae.g__g__Celypha.s__s__Celypha.striana	0.00204057	0.832034	0.00941379	0.216764	0.027027	0.0277778	171	1	0.78
Lepidoptera.f__f__Tortricidae.g__g__Cnephasia.s__s__Cnephasia.incertana	0.00466268	0.832034	0.013707	0.340167	0.0540541	0.0833333	173	1	0.14
Lepidoptera.f__f__Tortricidae.g__g__Cnephasia.s__s__Cnephasia.stephensiana	0.00361388	0.832034	0.0112294	0.321822	0.027027	0.0833333	175	1	0.75
Lepidoptera.f__f__Tortricidae.g__g__Ditula.s__s__Ditula.angustiorana	0.00113493	0.832034	0.00690239	0.164425	0	0.0277778	178	1	0.34
Lepidoptera.f__f__Tortricidae.g__g__Epinotia	0.000712252	0.832034	0.00427147	0.166747	0	0.0277778	179	1	0.8
Lepidoptera.f__f__Tortricidae.g__g__Eudemis	0.000934994	0.832034	0.00564682	0.165579	0	0.0277778	181	1	0.19
Lepidoptera.f__f__Tortricidae.g__g__Hedya.s__s__Hedya.nubiferana	0.00223262	0.832034	0.00783276	0.285036	0.027027	0.0555556	182	1	0.42
Lepidoptera.f__f__Tortricidae.g__g__Orthotaenia.s__s__Orthotaenia.undulana	0.00152901	0.832034	0.00671997	0.227532	0.0540541	0	184	1	0.14
Lepidoptera.f__f__Tortricidae.g__g__Pammene.s__s__Pammene.giganteana	0.000601785	0.832034	0.00359767	0.167271	0	0.0277778	195	1	0.01
Lepidoptera.f__f__Tortricidae.g__g__Pandemis.s__s__Pandemis.heparana	0.00153784	0.832034	0.00950242	0.161837	0	0.0277778	197	1	0.25
Lepidoptera.f__f__Tortricidae.g__g__Phtheochroa	0.00154959	0.832034	0.0102837	0.150684	0.027027	0	199	1	0.28
Lepidoptera.f__f__Tortricidae.g__g__Tortricodes.s__s__Tortricodes.alternella	0.00121583	0.832034	0.00517819	0.234798	0.0540541	0	202	1	0.65
Lepidoptera.f__f__Tortricidae.g__g__Tortrix.s__s__Tortrix.viridana	0.00452656	0.832034	0.0133776	0.338368	0.0810811	0.0555556	203	1	0.96
Lepidoptera.f__f__Tortricidae.g__g__Zeiraphera.s__s__Zeiraphera.isertana	0.00921019	0.832034	0.0170367	0.540611	0.027027	0.25	204	1	0.99
Lepidoptera.f__f__Ypsolophidae.g__g__Ypsolopha.s__s__Ypsolopha.horridella	0	0.832034	0		0	0	205	1	0.62
Lepidoptera.f__f__Ypsolophidae.g__g__Ypsolopha.s__s__Ypsolopha.nemorella	0.00087392	0.832034	0.00526737	0.165912	0	0.0277778	207	1	0.01
Lepidoptera.f__f__Ypsolophidae.g__g__Ypsolopha.s__s__Ypsolopha.parenthesella	0.00120107	0.832034	0.00513233	0.23402	0.027027	0.0277778	208	1	0.99
Lepidoptera.f__f__Ypsolophidae.g__g__Ypsolopha.s__s__Ypsolopha.scabrella	0.00087392	0.832034	0.00526737	0.165912	0	0.0277778	209	1	0.35
Lepidoptera.f__f__Ypsolophidae.g__g__Ypsolopha.s__s__Ypsolopha.ustella	0.000906977	0.832034	0.00564364	0.160708	0.027027	0	211	1	0.97
Mecoptera.f__f__Panorpidae.g__g__Panorpa.s__s__Panorpa.alpina	0	0.832034	0		0	0	214	1	0.39
Neuroptera.f__f__Chrysopidae.g__g__Chrysoperla	0.00106158	0.832034	0.00668975	0.158688	0.027027	0	216	1	0.34
Neuroptera.f__f__Hemerobiidae.g__g__Hemerobius	0.00350969	0.832034	0.0132878	0.264129	0.027027	0.0555556	218	1	0.28
Neuroptera.f__f__Hemerobiidae.g__g__Hemerobius.s__s__Hemerobius.micans	0	0.832034	0		0	0	220	1	0.9
Neuroptera.f__f__Sisyridae.g__g__Sisyra.s__s__Sisyra.nigra	0	0.832034	0		0	0	225	1	0.63
Orthoptera.f__f__Tettigoniidae	0	0.832034	0		0	0	229	1	0.39
Orthoptera.f__f__Tettigoniidae.g__g__Meconema.s__s__Meconema.thalassinum	0	0.832034	0		0	0	230	1	0.63
Orthoptera.f__f__Tettigoniidae.g__g__Pholidoptera.s__s__Pholidoptera.griseoaptera	0	0.832034	0		0	0	232	1	0.5
Psocodea.f__f__Elipsocidae.g__g__Elipsocus	0.000820517	0.832034	0.00493705	0.166196	0	0.0277778	235	1	0.02
Psocodea.f__f__Elipsocidae.g__g__Elipsocus.s__s__Elipsocus.moebiusi	0.00153678	0.832034	0.00661087	0.232462	0	0.0555556	237	1	0.01
Psocodea.f__f__Psocidae.g__g__Loensia.s__s__Loensia.pearmani	0.000846355	0.832034	0.00509669	0.16606	0	0.0277778	238	1	0.49
Psocodea.f__f__Psocidae.g__g__Loensia.s__s__Loensia.variegata	0	0.832034	0		0	0	239	1	0.33
Psocodea.f__f__Psocidae.g__g__Metylophorus.s__s__Metylophorus.nebulosus	0.000712252	0.832034	0.00427147	0.166747	0	0.0277778	245	1	0.56
Psocodea.f__f__Stenopsocidae.g__g__Graphopsocus.s__s__Graphopsocus.cruciatus	0.00133491	0.832034	0.00587252	0.227315	0.027027	0.0277778	246	1	0.27
Thysanoptera.f__f__Thripidae	0.00153784	0.832034	0.00950242	0.161837	0	0.0277778	250	1	0.01
Thysanoptera.f__f__Thripidae.g__g__Thrips	0	0.832034	0		0	0	253	1	0.4
Trichoptera.f__f__Ecnomidae.g__g__Ecnomus.s__s__Ecnomus.tenellus	0.00154959	0.832034	0.0102837	0.150684	0.027027	0	256	1	0.37
Trichoptera.f__f__Hydropsychidae.g__g__Cheumatopsyche.s__s__Cheumatopsyche.lepida	0.000820517	0.832034	0.00493705	0.166196	0	0.0277778	257	1	0.49
Trichoptera.f__f__Hydropsychidae.g__g__Hydropsyche.s__s__Hydropsyche.siltalai	0	0.832034	0		0	0	258	1	0.33
Trichoptera.f__f__Hydroptilidae.g__g__Hydroptila.s__s__Hydroptila.forcipata	0	0.832034	0		0	0	261	1	0.33
Trichoptera.f__f__Leptoceridae.g__g__Athripsodes.s__s__Athripsodes.albifrons	0	0.832034	0		0	0	262	1	0.37
Trichoptera.f__f__Leptoceridae.g__g__Oecetis.s__s__Oecetis.lacustris	0	0.832034	0		0	0	263	1	0.63
Trichoptera.f__f__Psychomyiidae.g__g__Tinodes.s__s__Tinodes.maculicornis	0	0.832034	0		0	0	264	1	0.63
Trichoptera.f__f__Psychomyiidae.g__g__Tinodes.s__s__Tinodes.waeneri	0	0.832034	0		0	0	265	1	0.39
Araneae.f__f__Linyphiidae.g__g__Neriene.s__s__Neriene.montana	0	0.832034	0		0	0	267	1	0.38
Araneae.f__f__Linyphiidae.g__g__Tenuiphantes.s__s__Tenuiphantes.tenuis	0	0.832034	0		0	0	268	1	0.33
Araneae.f__f__Philodromidae.g__g__Philodromus.s__s__Philodromus.dispar	0	0.832034	0		0	0	269	1	0.64
Sarcoptiformes.f__f__Hermanniidae.g__g__Hermannia.s__s__Hermannia.gibba	0	0.832034	0		0	0	270	1	0.37
Trombidiformes.f__f__Ereynetidae	0.00122209	0.832034	0.00781797	0.156318	0.027027	0	272	1	0.51
Blattodea.f__f__Ectobiidae.g__g__Ectobius	0.00202312	0.832034	0.00857305	0.235986	0	0.0555556	273	1	0.28
Coleoptera.f__f__Cantharidae.g__g__Cantharis.s__s__Cantharis.cryptica	0	0.832034	0		0	0	276	1	0.43
Coleoptera.f__f__Curculionidae.g__g__Magdalis.s__s__Magdalis.flavicornis	0.000934994	0.832034	0.00564682	0.165579	0	0.0277778	277	1	0.02
Coleoptera.f__f__Lampyridae.g__g__Lamprohiza.s__s__Lamprohiza.splendidula	0	0.832034	0		0	0	281	1	0.33
Coleoptera.f__f__Mycetophagidae.g__g__Litargus.s__s__Litargus.connexus	0	0.832034	0		0	0	283	1	0.39
Coleoptera.f__f__Ptinidae.g__g__Anobium.s__s__Anobium.costatum	0	0.832034	0		0	0	291	1	0.4
Coleoptera.f__f__Scarabaeidae.g__g__Serica	0	0.832034	0		0	0	292	1	0.38
Coleoptera.f__f__Staphylinidae.g__g__Aloconota.s__s__Aloconota.gregaria	0.00087392	0.832034	0.00526737	0.165912	0	0.0277778	293	1	0.01
Coleoptera.f__f__Staphylinidae.g__g__Plataraea.s__s__Plataraea.brunnea	0	0.832034	0		0	0	294	1	0.41
Diptera.f__f__Anthomyiidae.g__g__Botanophila	0	0.832034	0		0	0	297	1	0.46
Diptera.f__f__Anthomyiidae.g__g__Delia.s__s__Delia.platura	0.00277908	0.832034	0.00997027	0.278737	0.027027	0.0555556	301	1	0.01
Diptera.f__f__Anthomyiidae.g__g__Hylemya.s__s__Hylemya.variata	0	0.832034	0		0	0	306	1	0.42
Diptera.f__f__Asilidae.g__g__Dioctria.s__s__Dioctria.linearis	0.000712252	0.832034	0.00427147	0.166747	0	0.0277778	308	1	0.17
Diptera.f__f__Chironomidae.g__g__Bryophaenocladius	0	0.832034	0		0	0	309	1	0.6
Diptera.f__f__Chironomidae.g__g__Cricotopus.s__s__Cricotopus.annulator	0.00406017	0.832034	0.0149936	0.270793	0.0810811	0	310	1	0.05
Diptera.f__f__Chironomidae.g__g__Dicrotendipes.s__s__Dicrotendipes.nervosus	0	0.832034	0		0	0	325	1	0.6
Diptera.f__f__Chironomidae.g__g__Micropsectra.s__s__Micropsectra.notescens	0	0.832034	0		0	0	328	1	0.41
Diptera.f__f__Chironomidae.g__g__Microtendipes.s__s__Microtendipes.pedellus	0.00113493	0.832034	0.00690239	0.164425	0	0.0277778	332	1	0.66
Diptera.f__f__Chironomidae.g__g__Polypedilum.s__s__Polypedilum.scalaenum	0.00118612	0.832034	0.00722734	0.164116	0	0.0277778	334	1	0.01
Diptera.f__f__Chironomidae.g__g__Smittia.s__s__Smittia.stercoraria	0.000796246	0.832034	0.00478737	0.166322	0	0.0277778	340	1	0.01
Diptera.f__f__Culicidae.g__g__Culiseta	0.00154959	0.832034	0.0102837	0.150684	0.027027	0	345	1	0.32
Diptera.f__f__Drosophilidae.g__g__Drosophila.s__s__Drosophila.repleta	0.00464878	0.832034	0.0174025	0.267133	0.0810811	0	346	1	0.08
Diptera.f__f__Empididae	0	0.832034	0		0	0	349	1	0.37
Diptera.f__f__Fanniidae.g__g__Fannia.s__s__Fannia.incisurata	0.00144971	0.832034	0.00950565	0.15251	0.027027	0	352	1	0.24
Diptera.f__f__Fanniidae.g__g__Fannia.s__s__Fannia.sociella	0	0.832034	0		0	0	354	1	0.88
Diptera.f__f__Lauxaniidae.g__g__Cnemacantha.s__s__Cnemacantha.muscaria	0	0.832034	0		0	0	357	1	0.35
Diptera.f__f__Muscidae.g__g__Helina.s__s__Helina.lasiophthalma	0.000934994	0.832034	0.00564682	0.165579	0	0.0277778	359	1	0.02
Diptera.f__f__Muscidae.g__g__Phaonia.s__s__Phaonia.subventa	0	0.832034	0		0	0	363	1	0.41
Diptera.f__f__Sarcophagidae.g__g__Sarcophaga	0.00113493	0.832034	0.00690239	0.164425	0	0.0277778	367	1	0.03
Diptera.f__f__Sciaridae.g__g__Bradysia.s__s__Bradysia.brevispina	0	0.832034	0		0	0	386	1	0.38
Diptera.f__f__Sciaridae.g__g__Pseudolycoriella.s__s__Pseudolycoriella.paludum	0	0.832034	0		0	0	391	1	0.34
Diptera.f__f__Sciaridae.g__g__Scatopsciara.s__s__Scatopsciara.multispina	0.0015085	0.832034	0.00632687	0.238427	0	0.0555556	394	1	0.01
Diptera.f__f__Simuliidae.g__g__Simulium.s__s__Simulium.reptans	0.000712252	0.832034	0.00427147	0.166747	0	0.0277778	395	1	0.01
Diptera.f__f__Tachinidae	0	0.832034	0		0	0	396	1	0.41
Diptera.f__f__Tachinidae.g__g__Phryno.s__s__Phryno.vetula	0	0.832034	0		0	0	397	1	0.65
Diptera.f__f__Tipulidae.g__g__Tipula.s__s__Tipula.magnicauda	0	0.832034	0		0	0	398	1	0.39
Ephemeroptera.f__f__Potamanthidae.g__g__Potamanthus.s__s__Potamanthus.luteus	0	0.832034	0		0	0	402	1	0.35
Hemiptera.f__f__Miridae.g__g__Lygus	0.000906977	0.832034	0.00564364	0.160708	0.027027	0	406	1	0.33
Hemiptera.f__f__Miridae.g__g__Pinalitus.s__s__Pinalitus.cervinus	0	0.832034	0		0	0	409	1	0.39
Hemiptera.f__f__Miridae.g__g__Pinalitus.s__s__Pinalitus.rubricatus	0.000712252	0.832034	0.00427147	0.166747	0	0.0277778	410	1	0.01
Hemiptera.f__f__Pentatomidae	0.000731509	0.832034	0.00438946	0.166651	0	0.0277778	411	1	0.02
Hemiptera.f__f__Psyllidae.g__g__Cacopsylla	0.000731509	0.832034	0.00438946	0.166651	0	0.0277778	412	1	0.02
Hemiptera.f__f__Psyllidae.g__g__Cacopsylla.s__s__Cacopsylla.melanoneura	0.00185715	0.832034	0.00829576	0.223867	0.0540541	0	413	1	0.12
Hymenoptera.f__f__Ichneumonidae.g__g__Astiphromma.s__s__Astiphromma.splenium	0	0.832034	0		0	0	414	1	0.38
Hymenoptera.f__f__Ichneumonidae.g__g__Dusona.s__s__Dusona.insignita	0.000769824	0.832034	0.00474398	0.162274	0.027027	0	415	1	0.29
Hymenoptera.f__f__Tenthredinidae.g__g__Apethymus.s__s__Apethymus.filiformis	0	0.832034	0		0	0	416	1	0.4
Hymenoptera.f__f__Tenthredinidae.g__g__Euura.s__s__Euura.imperfecta	0.000940934	0.832034	0.00587031	0.160287	0.027027	0	417	1	0.31
Lepidoptera.f__f__Adelidae.g__g__Nematopogon.s__s__Nematopogon.swammerdamella	0.000934994	0.832034	0.00564682	0.165579	0	0.0277778	418	1	0.56
Lepidoptera.f__f__Depressariidae.g__g__Luquetia.s__s__Luquetia.lobella	0.000906977	0.832034	0.00564364	0.160708	0.027027	0	421	1	0.3
Lepidoptera.f__f__Erebidae.g__g__Atolmis.s__s__Atolmis.rubricollis	0.00312402	0.832034	0.0136181	0.229402	0	0.0555556	423	1	0.07
Lepidoptera.f__f__Erebidae.g__g__Calliteara.s__s__Calliteara.pudibunda	0.000622034	0.832034	0.00379955	0.163713	0.027027	0	424	1	0.28
Lepidoptera.f__f__Erebidae.g__g__Herminia.s__s__Herminia.tarsipennalis	0.00277466	0.832034	0.0130691	0.212307	0.027027	0.0277778	425	1	0.11
Lepidoptera.f__f__Erebidae.g__g__Hypena.s__s__Hypena.proboscidalis	0.000968957	0.832034	0.00585864	0.165389	0	0.0277778	426	1	0.44
Lepidoptera.f__f__Erebidae.g__g__Scoliopteryx.s__s__Scoliopteryx.libatrix	0	0.832034	0		0	0	428	1	0.72
Lepidoptera.f__f__Gelechiidae.g__g__Bryotropha.s__s__Bryotropha.terrella	0	0.832034	0		0	0	429	1	0.58
Lepidoptera.f__f__Gelechiidae.g__g__Helcystogramma.s__s__Helcystogramma.rufescens	0.00136365	0.832034	0.00885436	0.154009	0.027027	0	431	1	0.33
Lepidoptera.f__f__Gelechiidae.g__g__Psoricoptera.s__s__Psoricoptera.gibbosella	0	0.832034	0		0	0	433	1	0.8
Lepidoptera.f__f__Geometridae.g__g__Asthena.s__s__Asthena.albulata	0	0.832034	0		0	0	435	1	0.38
Lepidoptera.f__f__Geometridae.g__g__Cabera	0	0.832034	0		0	0	436	1	0.69
Lepidoptera.f__f__Geometridae.g__g__Ectropis.s__s__Ectropis.crepuscularia	0.00108813	0.832034	0.00660658	0.164704	0	0.0277778	442	1	0.01
Lepidoptera.f__f__Geometridae.g__g__Eupithecia.s__s__Eupithecia.subfuscata	0.000968957	0.832034	0.00585864	0.165389	0	0.0277778	444	1	0.01
Lepidoptera.f__f__Geometridae.g__g__Lomaspilis.s__s__Lomaspilis.marginata	0	0.832034	0		0	0	445	1	0.39
Lepidoptera.f__f__Geometridae.g__g__Operophtera	0.000769824	0.832034	0.00474398	0.162274	0.027027	0	447	1	0.48
Lepidoptera.f__f__Geometridae.g__g__Operophtera.s__s__Operophtera.fagata	0	0.832034	0		0	0	449	1	0.35
Lepidoptera.f__f__Geometridae.g__g__Parectropis.s__s__Parectropis.similaria	0.00145081	0.832034	0.00893215	0.162425	0	0.0277778	450	1	0.02
Lepidoptera.f__f__Geometridae.g__g__Selenia.s__s__Selenia.tetralunaria	0.00145081	0.832034	0.00893215	0.162425	0	0.0277778	453	1	0.02
Lepidoptera.f__f__Gracillariidae.g__g__Parornix.s__s__Parornix.devoniella	0	0.832034	0		0	0	454	1	0.34
Lepidoptera.f__f__Gracillariidae.g__g__Phyllonorycter.s__s__Phyllonorycter.harrisella	0.000593796	0.832034	0.00362165	0.163957	0.027027	0	455	1	0.57
Lepidoptera.f__f__Lasiocampidae.g__g__Lasiocampa.s__s__Lasiocampa.quercus	0	0.832034	0		0	0	456	1	0.57
Lepidoptera.f__f__Limacodidae.g__g__Apoda.s__s__Apoda.limacodes	0.00104516	0.832034	0.00633606	0.164955	0	0.0277778	458	1	0.01
Lepidoptera.f__f__Noctuidae.g__g__Cucullia.s__s__Cucullia.umbratica	0.00171579	0.832034	0.0074486	0.230351	0.027027	0.0277778	463	1	0.05
Lepidoptera.f__f__Notodontidae.g__g__Clostera.s__s__Clostera.pigra	0.00247336	0.832034	0.0111667	0.221493	0.0540541	0	465	1	0.15
Lepidoptera.f__f__Praydidae.g__g__Prays	0	0.832034	0		0	0	473	1	0.33
Lepidoptera.f__f__Praydidae.g__g__Prays.s__s__Prays.ruficeps	0.00087392	0.832034	0.00526737	0.165912	0	0.0277778	474	1	0.38
Lepidoptera.f__f__Pterophoridae.g__g__Emmelina.s__s__Emmelina.monodactyla	0.000820517	0.832034	0.00493705	0.166196	0	0.0277778	476	1	0.02
Lepidoptera.f__f__Pyralidae.g__g__Dioryctria.s__s__Dioryctria.abietella	0.00153784	0.832034	0.00950242	0.161837	0	0.0277778	477	1	0.01
Lepidoptera.f__f__Tineidae.g__g__Montescardia.s__s__Montescardia.tessulatellus	0.00110971	0.832034	0.00702318	0.158006	0.027027	0	478	1	0.42
Lepidoptera.f__f__Tineidae.g__g__Triaxomera.s__s__Triaxomera.parasitella	0.000622034	0.832034	0.00379955	0.163713	0.027027	0	481	1	0.5
Lepidoptera.f__f__Tortricidae.g__g__Acleris.s__s__Acleris.variegana	0	0.832034	0		0	0	483	1	0.38
Lepidoptera.f__f__Tortricidae.g__g__Eana.s__s__Eana.incanana	0	0.832034	0		0	0	486	1	0.46
Lepidoptera.f__f__Tortricidae.g__g__Epinotia.s__s__Epinotia.tedella	0.000968957	0.832034	0.00585864	0.165389	0	0.0277778	488	1	0.01
Lepidoptera.f__f__Tortricidae.g__g__Pandemis.s__s__Pandemis.cerasana	0	0.832034	0		0	0	492	1	0.35
Lepidoptera.f__f__Yponomeutidae.g__g__Paraswammerdamia.s__s__Paraswammerdamia.nebulella	0.000934994	0.832034	0.00564682	0.165579	0	0.0277778	498	1	0.01
Lepidoptera.f__f__Yponomeutidae.g__g__Yponomeuta	0	0.832034	0		0	0	499	1	0.36
Lepidoptera.f__f__Ypsolophidae.g__g__Ypsolopha.s__s__Ypsolopha.sylvella	0.00157786	0.832034	0.00663359	0.23786	0	0.0555556	501	1	0.01
Psocodea.f__f__Caeciliusidae.g__g__Valenzuela.s__s__Valenzuela.flavidus	0	0.832034	0		0	0	503	1	0.42
Psocodea.f__f__Psocidae	0.00184718	0.832034	0.00801688	0.230411	0	0.0555556	505	1	0.23
Thysanoptera.f__f__Thripidae.g__g__Thrips.s__s__Thrips.minutissimus	0	0.832034	0		0	0	507	1	0.65
Trichoptera.f__f__Hydroptilidae.g__g__Allotrichia.s__s__Allotrichia.pallicornis	0	0.832034	0		0	0	508	1	0.36
Trichoptera.f__f__Polycentropodidae.g__g__Polycentropus.s__s__Polycentropus.flavomaculatus	0	0.832034	0		0	0	509	1	0.73

## Sheet: Aulne_Durbuy
species	average	overall	sd	ratio	ava	avb	ord	cusum	p
Araneae	0	0.835882	0		0	0	70	0.0229507	0.82
Araneae.f__f__Agelenidae.g__g__Tegenaria.s__s__Tegenaria.domestica	0	0.835882	0		0	0	192	0.0449477	0.56
Araneae.f__f__Agelenidae.g__g__Tegenaria.s__s__Tegenaria.ferruginea	0	0.835882	0		0	0	17	0.0668544	0.49
Araneae.f__f__Anyphaenidae.g__g__Anyphaena.s__s__Anyphaena.accentuata	0.0102664	0.835882	0.0177336	0.578921	0.243243	0.157895	189	0.0886228	0.53
Araneae.f__f__Araneidae.g__g__Araneus.s__s__Araneus.angulatus	0.00579248	0.835882	0.0151554	0.382206	0.0540541	0.105263	316	0.108053	1
Araneae.f__f__Araneidae.g__g__Araneus.s__s__Araneus.diadematus	0.0106486	0.835882	0.0209949	0.5072	0.162162	0.105263	18	0.126871	0.55
Araneae.f__f__Araneidae.g__g__Araneus.s__s__Araneus.sturmi	0	0.835882	0		0	0	317	0.145103	0.77
Araneae.f__f__Araneidae.g__g__Araneus.s__s__Araneus.triguttatus	0.00615006	0.835882	0.0133064	0.462187	0.0810811	0.157895	336	0.159763	0.62
Araneae.f__f__Araneidae.g__g__Araniella.s__s__Araniella.alpica	0.000636809	0.835882	0.00387258	0.16444	0.027027	0	223	0.174308	0.23
Araneae.f__f__Araneidae.g__g__Araniella.s__s__Araniella.cucurbitina	0.00135974	0.835882	0.00593795	0.228992	0	0.0526316	12	0.188442	0.88
Araneae.f__f__Araneidae.g__g__Araniella.s__s__Araniella.opisthographa	0.00383023	0.835882	0.00968548	0.395461	0.0540541	0.105263	384	0.20254	0.1
Araneae.f__f__Araneidae.g__g__Cyclosa.s__s__Cyclosa.conica	0.0118146	0.835882	0.0174453	0.67724	0.216216	0.263158	295	0.216498	0.62
Araneae.f__f__Araneidae.g__g__Gibbaranea.s__s__Gibbaranea.gibbosa	0.0104117	0.835882	0.0159392	0.653213	0.27027	0.157895	177	0.229503	0.78
Araneae.f__f__Araneidae.g__g__Larinioides.s__s__Larinioides.patagiatus	0.00761112	0.835882	0.0155873	0.488289	0.027027	0.210526	6	0.242242	0.01
Araneae.f__f__Araneidae.g__g__Larinioides.s__s__Larinioides.sclopetarius	0.0064737	0.835882	0.0186175	0.347721	0.027027	0.105263	13	0.254698	0.23
Araneae.f__f__Araneidae.g__g__Leviellus.s__s__Leviellus.stroemi	0	0.835882	0		0	0	48	0.267105	0.29
Araneae.f__f__Araneidae.g__g__Nuctenea.s__s__Nuctenea.umbratica	0.0183114	0.835882	0.0216181	0.84704	0.405405	0.421053	4	0.279387	0.68
Araneae.f__f__Araneidae.g__g__Zilla.s__s__Zilla.diodia	0.0157298	0.835882	0.0211783	0.74273	0.27027	0.368421	385	0.291298	0.02
Araneae.f__f__Araneidae.g__g__Zygiella.s__s__Zygiella.atrica	0	0.835882	0		0	0	122	0.302939	0.66
Araneae.f__f__Araneidae.g__g__Zygiella.s__s__Zygiella.x.notata	0.00288368	0.835882	0.0127932	0.225407	0.0540541	0	228	0.314558	0.77
Araneae.f__f__Clubionidae.g__g__Clubiona.s__s__Clubiona.brevipes	0.00109	0.835882	0.00466033	0.233889	0.0540541	0	120	0.325811	1
Araneae.f__f__Clubionidae.g__g__Clubiona.s__s__Clubiona.comta	0.00825836	0.835882	0.0138801	0.594978	0.135135	0.210526	315	0.336976	0.06
Araneae.f__f__Clubionidae.g__g__Clubiona.s__s__Clubiona.corticalis	0	0.835882	0		0	0	287	0.347653	0.72
Araneae.f__f__Clubionidae.g__g__Clubiona.s__s__Clubiona.pallidula	0.00547817	0.835882	0.0141189	0.388002	0	0.157895	159	0.358056	0.14
Araneae.f__f__Clubionidae.g__g__Clubiona.s__s__Clubiona.terrestris	0	0.835882	0		0	0	102	0.3682	0.33
Araneae.f__f__Dictynidae.g__g__Argyroneta.s__s__Argyroneta.aquatica	0.00246947	0.835882	0.0112427	0.21965	0	0.0526316	22	0.37808	0.5
Araneae.f__f__Dictynidae.g__g__Dictyna.s__s__Dictyna.pusilla	0	0.835882	0		0	0	339	0.387835	0.38
Araneae.f__f__Dictynidae.g__g__Lathys.s__s__Lathys.humilis	0.000705093	0.835882	0.00429887	0.164018	0.027027	0	349	0.397417	0.92
Araneae.f__f__Dictynidae.g__g__Nigma.s__s__Nigma.flavescens	0.00224884	0.835882	0.00698449	0.321976	0.0540541	0.0526316	286	0.406943	0.05
Araneae.f__f__Gnaphosidae.g__g__Scotophaeus.s__s__Scotophaeus.blackwalli	0	0.835882	0		0	0	14	0.416048	0.48
Araneae.f__f__Linyphiidae.g__g__Neriene.s__s__Neriene.emphana	0	0.835882	0		0	0	266	0.424238	0.89
Araneae.f__f__Linyphiidae.g__g__Neriene.s__s__Neriene.radiata	0	0.835882	0		0	0	101	0.432228	0.48
Araneae.f__f__Linyphiidae.g__g__Trematocephalus.s__s__Trematocephalus.cristatus	0.00135974	0.835882	0.00593795	0.228992	0	0.0526316	15	0.439973	0.27
Araneae.f__f__Mimetidae.g__g__Ero.s__s__Ero.aphana	0.000437483	0.835882	0.00264371	0.16548	0.027027	0	232	0.44764	0.51
Araneae.f__f__Philodromidae.g__g__Philodromus.s__s__Philodromus.albidus	0.000767091	0.835882	0.00468862	0.163607	0.027027	0	326	0.455281	0.8
Araneae.f__f__Philodromidae.g__g__Philodromus.s__s__Philodromus.aureolus	0	0.835882	0		0	0	370	0.462816	0.6
Araneae.f__f__Philodromidae.g__g__Philodromus.s__s__Philodromus.collinus	0.00109376	0.835882	0.00473693	0.2309	0	0.0526316	319	0.470331	0.32
Araneae.f__f__Philodromidae.g__g__Philodromus.s__s__Philodromus.margaritatus	0	0.835882	0		0	0	221	0.477702	0.3
Araneae.f__f__Philodromidae.g__g__Philodromus.s__s__Philodromus.praedatus	0.00272988	0.835882	0.00962112	0.283738	0.0810811	0	8	0.485059	0.2
Araneae.f__f__Pholcidae.g__g__Pholcus.s__s__Pholcus.phalangioides	0.000468204	0.835882	0.00283177	0.16534	0.027027	0	364	0.492132	0.56
Araneae.f__f__Salticidae.g__g__Ballus.s__s__Ballus.chalybeius	0	0.835882	0		0	0	338	0.499138	0.33
Araneae.f__f__Salticidae.g__g__Marpissa.s__s__Marpissa.muscosa	0	0.835882	0		0	0	5	0.506068	0.2
Araneae.f__f__Salticidae.g__g__Salticus.s__s__Salticus.zebraneus	0.00109376	0.835882	0.00473693	0.2309	0	0.0526316	307	0.51276	0.08
Araneae.f__f__Tetragnathidae.g__g__Metellina.s__s__Metellina.mengei	0.00237548	0.835882	0.00714885	0.332289	0.108108	0	49	0.519368	0.21
Araneae.f__f__Tetragnathidae.g__g__Metellina.s__s__Metellina.merianae	0	0.835882	0		0	0	378	0.525965	0.47
Araneae.f__f__Tetragnathidae.g__g__Metellina.s__s__Metellina.segmentata	0.00492421	0.835882	0.0149748	0.328834	0.108108	0	24	0.532518	0.6
Araneae.f__f__Tetragnathidae.g__g__Tetragnatha.s__s__Tetragnatha.dearmata	0	0.835882	0		0	0	289	0.538944	0.46
Araneae.f__f__Tetragnathidae.g__g__Tetragnatha.s__s__Tetragnatha.montana	0.0103707	0.835882	0.0182172	0.569279	0.135135	0.210526	54	0.54494	0.33
Araneae.f__f__Tetragnathidae.g__g__Tetragnatha.s__s__Tetragnatha.nigrita	0.00552373	0.835882	0.0132385	0.417246	0.027027	0.157895	46	0.550831	0.03
Araneae.f__f__Tetragnathidae.g__g__Tetragnatha.s__s__Tetragnatha.obtusa	0.000705093	0.835882	0.00429887	0.164018	0.027027	0	333	0.556532	0.98
Araneae.f__f__Theridiidae.g__g__Anelosimus.s__s__Anelosimus.vittatus	0.00448606	0.835882	0.00941795	0.476331	0.162162	0.0526316	222	0.562149	0.75
Araneae.f__f__Theridiidae.g__g__Dipoena.s__s__Dipoena.melanogaster	0	0.835882	0		0	0	390	0.567756	0.76
Araneae.f__f__Theridiidae.g__g__Enoplognatha	0	0.835882	0		0	0	323	0.573198	0.95
Araneae.f__f__Theridiidae.g__g__Episinus.s__s__Episinus.maculipes	0.00501161	0.835882	0.0139339	0.359669	0.027027	0.105263	51	0.578565	0.83
Araneae.f__f__Theridiidae.g__g__Paidiscura.s__s__Paidiscura.pallens	0.0034077	0.835882	0.00885676	0.384757	0.135135	0	343	0.58381	0.05
Araneae.f__f__Theridiidae.g__g__Parasteatoda.s__s__Parasteatoda.lunata	0.00148131	0.835882	0.0064951	0.228065	0	0.0526316	371	0.588722	0.34
Araneae.f__f__Theridiidae.g__g__Parasteatoda.s__s__Parasteatoda.tepidariorum	0.000724583	0.835882	0.00442111	0.163892	0.027027	0	100	0.593626	0.39
Araneae.f__f__Theridiidae.g__g__Platnickina.s__s__Platnickina.tincta	0.000468204	0.835882	0.00283177	0.16534	0.027027	0	67	0.598507	1
Araneae.f__f__Theridiidae.g__g__Steatoda.s__s__Steatoda.bipunctata	0.00119597	0.835882	0.00747167	0.160067	0.027027	0	121	0.603362	0.29
Araneae.f__f__Theridiidae.g__g__Theridion.s__s__Theridion.familiare	0	0.835882	0		0	0	114	0.608142	0.29
Araneae.f__f__Theridiidae.g__g__Theridion.s__s__Theridion.mystaceum	0.00100221	0.835882	0.00424153	0.236284	0.0540541	0	157	0.612768	0.8
Araneae.f__f__Theridiidae.g__g__Theridion.s__s__Theridion.pinastri	0	0.835882	0		0	0	11	0.61735	0.99
Araneae.f__f__Theridiidae.g__g__Theridion.s__s__Theridion.varians	0.00224884	0.835882	0.00698449	0.321976	0.0540541	0.0526316	285	0.621929	0.72
Araneae.f__f__Thomisidae.g__g__Diaea.s__s__Diaea.dorsata	0.0026986	0.835882	0.007324	0.368459	0.0810811	0.0526316	115	0.626456	0.44
Araneae.f__f__Thomisidae.g__g__Pistius.s__s__Pistius.truncatus	0	0.835882	0		0	0	69	0.630938	0.36
Araneae.f__f__Thomisidae.g__g__Synema.s__s__Synema.globosum	0	0.835882	0		0	0	357	0.635179	0.52
Araneae.f__f__Thomisidae.g__g__Xysticus.s__s__Xysticus.lanio	0.00407988	0.835882	0.00955512	0.426984	0.162162	0	318	0.639408	0.56
Araneae.f__f__Uloboridae.g__g__Hyptiotes.s__s__Hyptiotes.paradoxus	0.00109376	0.835882	0.00473693	0.2309	0	0.0526316	106	0.643553	0.93
Sarcoptiformes	0.0037467	0.835882	0.013448	0.278606	0.0810811	0	363	0.647677	0.71
Sarcoptiformes.f__f__Acaridae	0.0191841	0.835882	0.0275982	0.695121	0.27027	0.315789	456	0.651765	0.25
Sarcoptiformes.f__f__Acaridae.g__g__Tyrophagus	0	0.835882	0		0	0	488	0.655854	0.23
Sarcoptiformes.f__f__Micreremidae.g__g__Micreremus.s__s__Micreremus.brevipes	0	0.835882	0		0	0	350	0.659934	0.32
Julida.f__f__Julidae.g__g__Tachypodoiulus.s__s__Tachypodoiulus.niger	0	0.835882	0		0	0	55	0.664011	0.24
Blattodea	0	0.835882	0		0	0	306	0.667813	0.34
Coleoptera.f__f__Attelabidae.g__g__Deporaus.s__s__Deporaus.betulae	0	0.835882	0		0	0	225	0.671604	0.33
Coleoptera.f__f__Cantharidae.g__g__Cantharis.s__s__Cantharis.decipiens	0	0.835882	0		0	0	341	0.675331	0.26
Coleoptera.f__f__Cantharidae.g__g__Cantharis.s__s__Cantharis.nigricans	0	0.835882	0		0	0	172	0.67903	0.28
Coleoptera.f__f__Cantharidae.g__g__Cantharis.s__s__Cantharis.pellucida	0.000437483	0.835882	0.00264371	0.16548	0.027027	0	104	0.682651	0.28
Coleoptera.f__f__Cantharidae.g__g__Rhagonycha.s__s__Rhagonycha.lignosa	0	0.835882	0		0	0	219	0.686219	0.9
Coleoptera.f__f__Cantharidae.g__g__Rhagonycha.s__s__Rhagonycha.lutea	0	0.835882	0		0	0	141	0.689752	0.45
Coleoptera.f__f__Cerambycidae.g__g__Anaesthetis.s__s__Anaesthetis.testacea	0	0.835882	0		0	0	450	0.693285	0.35
Coleoptera.f__f__Chrysomelidae.g__g__Agelastica.s__s__Agelastica.alni	0.000468204	0.835882	0.00283177	0.16534	0.027027	0	486	0.696817	0.46
Coleoptera.f__f__Chrysomelidae.g__g__Smaragdina.s__s__Smaragdina.aurita	0	0.835882	0		0	0	280	0.70034	0.31
Coleoptera.f__f__Coccinellidae	0.00246947	0.835882	0.0112427	0.21965	0	0.0526316	226	0.703808	0.34
Coleoptera.f__f__Coccinellidae.g__g__Anisosticta.s__s__Anisosticta.novemdecimpunctata	0	0.835882	0		0	0	20	0.707258	0.58
Coleoptera.f__f__Coccinellidae.g__g__Scymnus.s__s__Scymnus.limbatus	0.00180946	0.835882	0.00802683	0.225426	0	0.0526316	433	0.710708	0.1
Coleoptera.f__f__Curculionidae.g__g__Ips.s__s__Ips.typographus	0	0.835882	0		0	0	330	0.714085	0.34
Coleoptera.f__f__Curculionidae.g__g__Phyllobius.s__s__Phyllobius.argentatus	0.000621799	0.835882	0.00377927	0.164529	0.027027	0	39	0.71735	0.24
Coleoptera.f__f__Curculionidae.g__g__Phyllobius.s__s__Phyllobius.betulinus	0	0.835882	0		0	0	372	0.720616	0.29
Coleoptera.f__f__Curculionidae.g__g__Polydrusus.s__s__Polydrusus.cervinus	0.000705093	0.835882	0.00429887	0.164018	0.027027	0	290	0.723847	0.56
Coleoptera.f__f__Curculionidae.g__g__Polydrusus.s__s__Polydrusus.formosus	0.00148131	0.835882	0.0064951	0.228065	0	0.0526316	64	0.727075	0.14
Coleoptera.f__f__Curculionidae.g__g__Polydrusus.s__s__Polydrusus.pallidus	0.00114157	0.835882	0.00710893	0.160582	0.027027	0	133	0.7303	0.42
Coleoptera.f__f__Curculionidae.g__g__Polydrusus.s__s__Polydrusus.pterygomalis	0	0.835882	0		0	0	230	0.733516	0.31
Coleoptera.f__f__Curculionidae.g__g__Polydrusus.s__s__Polydrusus.tereticollis	0.000621799	0.835882	0.00377927	0.164529	0.027027	0	383	0.736726	0.24
Coleoptera.f__f__Curculionidae.g__g__Rhamphus.s__s__Rhamphus.oxyacanthae	0.00180946	0.835882	0.00802683	0.225426	0	0.0526316	369	0.739839	0.08
Coleoptera.f__f__Curculionidae.g__g__Trypodendron.s__s__Trypodendron.domesticum	0.000621799	0.835882	0.00377927	0.164529	0.027027	0	344	0.742944	0.24
Coleoptera.f__f__Curculionidae1	0.000468204	0.835882	0.00283177	0.16534	0.027027	0	249	0.746046	0.46
Coleoptera.f__f__Curculionidae2	0	0.835882	0		0	0	269	0.749149	0.3
Coleoptera.f__f__Elateridae.g__g__Athous.s__s__Athous.haemorrhoidalis	0	0.835882	0		0	0	206	0.752235	0.5
Coleoptera.f__f__Elateridae.g__g__Athous.s__s__Athous.subfuscus	0.00409859	0.835882	0.0155055	0.264332	0.027027	0.0526316	234	0.755322	0.12
Coleoptera.f__f__Elateridae.g__g__Athous.s__s__Athous.vittatus	0.00667883	0.835882	0.0187918	0.355412	0.0540541	0.105263	129	0.75832	0.03
Coleoptera.f__f__Elateridae.g__g__Denticollis.s__s__Denticollis.linearis	0.00847945	0.835882	0.0181219	0.467913	0.108108	0.157895	26	0.761274	0.1
Coleoptera.f__f__Elateridae.g__g__Melanotus	0	0.835882	0		0	0	84	0.764228	0.29
Coleoptera.f__f__Elateridae.g__g__Melanotus.s__s__Melanotus.rufipes	0.00302669	0.835882	0.0111216	0.272144	0.027027	0.0526316	143	0.767183	0.2
Coleoptera.f__f__Elateridae.g__g__Melanotus.s__s__Melanotus.villosus	0	0.835882	0		0	0	210	0.770137	0.31
Coleoptera.f__f__Geotrupidae.g__g__Odonteus.s__s__Odonteus.armiger	0.00346524	0.835882	0.0127833	0.271075	0.027027	0.0526316	312	0.773091	0.05
Coleoptera.f__f__Nitidulidae.g__g__Brassicogethes.s__s__Brassicogethes.aeneus	0.00204806	0.835882	0.00728261	0.281225	0.027027	0.0526316	275	0.776045	0.02
Coleoptera.f__f__Nitidulidae.g__g__Cryptarcha.s__s__Cryptarcha.strigata	0	0.835882	0		0	0	258	0.778965	0.3
Coleoptera.f__f__Ptinidae.g__g__Anobium.s__s__Anobium.fulvicorne	0	0.835882	0		0	0	388	0.781828	0.28
Coleoptera.f__f__Ptinidae.g__g__Xestobium.s__s__Xestobium.plumbeum	0.000621799	0.835882	0.00377927	0.164529	0.027027	0	44	0.78467	0.24
Coleoptera.f__f__Salpingidae.g__g__Salpingus.s__s__Salpingus.planirostris	0	0.835882	0		0	0	311	0.787475	0.34
Coleoptera.f__f__Salpingidae.g__g__Salpingus.s__s__Salpingus.ruficollis	0.000468204	0.835882	0.00283177	0.16534	0.027027	0	340	0.79028	0.23
Coleoptera.f__f__Scarabaeidae.g__g__Acrossus.s__s__Acrossus.rufipes	0.00203994	0.835882	0.00912843	0.223471	0	0.0526316	254	0.79304	0.22
Coleoptera.f__f__Scarabaeidae.g__g__Amphimallon.s__s__Amphimallon.solstitiale	0.00399553	0.835882	0.0112126	0.356343	0.027027	0.105263	224	0.795795	0.63
Coleoptera.f__f__Scarabaeidae.g__g__Serica.s__s__Serica.brunnea	0.00378436	0.835882	0.0116533	0.324747	0	0.105263	299	0.798551	0.03
Coleoptera.f__f__Scarabaeidae.g__g__Volinus.s__s__Volinus.sticticus	0.000468204	0.835882	0.00283177	0.16534	0.027027	0	314	0.801306	0.6
Coleoptera.f__f__Scirtidae.g__g__Elodes.s__s__Elodes.pseudominuta	0	0.835882	0		0	0	29	0.803997	0.28
Coleoptera.f__f__Staphylinidae.g__g__Aleochara.s__s__Aleochara.bipustulata	0	0.835882	0		0	0	63	0.806687	0.3
Coleoptera.f__f__Staphylinidae.g__g__Heterothops	0.00203994	0.835882	0.00912843	0.223471	0	0.0526316	209	0.809237	0.24
Coleoptera.f__f__Tenebrionidae.g__g__Lagria.s__s__Lagria.atripes	0.00940555	0.835882	0.0149127	0.630708	0.108108	0.263158	411	0.811787	0.5
Coleoptera.f__f__Tenebrionidae.g__g__Lagria.s__s__Lagria.hirta	0.00405889	0.835882	0.0127244	0.318984	0.0540541	0.0526316	107	0.814237	0.9
Diptera	0.00972999	0.835882	0.0188438	0.516351	0.135135	0.157895	113	0.816678	0.57
Diptera.f__f__Anisopodidae.g__g__Sylvicola.s__s__Sylvicola.cinctus	0.000745213	0.835882	0.00455078	0.163755	0.027027	0	119	0.819118	0.51
Diptera.f__f__Anisopodidae.g__g__Sylvicola.s__s__Sylvicola.punctatus	0	0.835882	0		0	0	135	0.821559	0.49
Diptera.f__f__Bibionidae.g__g__Bibio	0.000534003	0.835882	0.00323611	0.165014	0.027027	0	145	0.823999	0.23
Diptera.f__f__Calliphoridae.g__g__Calliphora.s__s__Calliphora.vomitoria	0	0.835882	0		0	0	301	0.82644	0.3
Diptera.f__f__Cecidomyiidae.g__g__Rhopalomyia	0.00109376	0.835882	0.00473693	0.2309	0	0.0526316	305	0.82888	0.08
Diptera.f__f__Cecidomyiidae1	0.00180946	0.835882	0.00802683	0.225426	0	0.0526316	403	0.831321	0.36
Diptera.f__f__Cecidomyiidae2	0.00250615	0.835882	0.00966335	0.259346	0.0810811	0	449	0.833761	0.59
Diptera.f__f__Ceratopogonidae.g__g__Culicoides.s__s__Culicoides.punctatus	0	0.835882	0		0	0	454	0.836202	0.25
Diptera.f__f__Ceratopogonidae.g__g__Forcipomyia.s__s__Forcipomyia.bipunctata	0	0.835882	0		0	0	496	0.838642	0.3
Diptera.f__f__Ceratopogonidae.g__g__Forcipomyia.s__s__Forcipomyia.nigra	0	0.835882	0		0	0	309	0.840891	0.3
Diptera.f__f__Chironomidae	0.00269515	0.835882	0.00895273	0.301042	0.0540541	0.0526316	154	0.843138	0.18
Diptera.f__f__Chironomidae.g__g__Ablabesmyia.s__s__Ablabesmyia.longistyla	0	0.835882	0		0	0	86	0.845302	0.46
Diptera.f__f__Chironomidae.g__g__Chironomus	0.00203994	0.835882	0.00912843	0.223471	0	0.0526316	95	0.847467	0.12
Diptera.f__f__Chironomidae.g__g__Cryptochironomus.s__s__Cryptochironomus.albofasciatus	0	0.835882	0		0	0	128	0.849632	0.3
Diptera.f__f__Chironomidae.g__g__Cryptochironomus.s__s__Cryptochironomus.supplicans	0	0.835882	0		0	0	155	0.851719	0.3
Diptera.f__f__Chironomidae.g__g__Gymnometriocnemus.s__s__Gymnometriocnemus.subnudus	0.000745213	0.835882	0.00455078	0.163755	0.027027	0	173	0.853806	0.22
Diptera.f__f__Chironomidae.g__g__Limnophyes.s__s__Limnophyes.minimus	0.000437483	0.835882	0.00264371	0.16548	0.027027	0	353	0.855893	0.28
Diptera.f__f__Chironomidae.g__g__Micropsectra.s__s__Micropsectra.atrofasciata	0.000705093	0.835882	0.00429887	0.164018	0.027027	0	386	0.85798	0.17
Diptera.f__f__Chironomidae.g__g__Orthocladius.s__s__Orthocladius.oblidens	0.00295295	0.835882	0.0137264	0.215129	0	0.0526316	389	0.860067	0.06
Diptera.f__f__Chironomidae.g__g__Orthocladius1	0	0.835882	0		0	0	474	0.862153	0.36
Diptera.f__f__Chironomidae.g__g__Orthocladius2	0.00246947	0.835882	0.0112427	0.21965	0	0.0526316	481	0.86424	0.07
Diptera.f__f__Chironomidae.g__g__Paracricotopus	0	0.835882	0		0	0	322	0.866271	0.38
Diptera.f__f__Chironomidae.g__g__Paratendipes.s__s__Paratendipes.albimanus	0.00203994	0.835882	0.00912843	0.223471	0	0.0526316	328	0.868253	0.19
Diptera.f__f__Chironomidae.g__g__Phaenopsectra.s__s__Phaenopsectra.flavipes	0	0.835882	0		0	0	149	0.870029	0.46
Diptera.f__f__Chironomidae.g__g__Polypedilum.s__s__Polypedilum.nubeculosum	0	0.835882	0		0	0	56	0.871801	0.46
Diptera.f__f__Chironomidae.g__g__Stenochironomus.s__s__Stenochironomus.gibbus	0	0.835882	0		0	0	91	0.873574	0.46
Diptera.f__f__Chironomidae.g__g__Tanytarsus.s__s__Tanytarsus.brundini	0.00148468	0.835882	0.00945541	0.157019	0.027027	0	391	0.875346	0.74
Diptera.f__f__Chironomidae.g__g__Tanytarsus.s__s__Tanytarsus.eminulus	0.000621799	0.835882	0.00377927	0.164529	0.027027	0	424	0.877118	0.14
Diptera.f__f__Chironomidae.g__g__Thienemanniella.s__s__Thienemanniella.vittata	0.000468204	0.835882	0.00283177	0.16534	0.027027	0	271	0.878855	0.59
Diptera.f__f__Chironomidae.g__g__Virgatanytarsus.s__s__Virgatanytarsus.arduennensis	0	0.835882	0		0	0	291	0.88059	0.29
Diptera.f__f__Chloropidae.g__g__Oscinella	0.000534003	0.835882	0.00323611	0.165014	0.027027	0	320	0.882264	0.23
Diptera.f__f__Chloropidae.g__g__Thaumatomyia.s__s__Thaumatomyia.notata	0.00187804	0.835882	0.00864704	0.217188	0.0540541	0	402	0.883937	0.34
Diptera.f__f__Culicidae.g__g__Culex	0.00174442	0.835882	0.00771994	0.225963	0	0.0526316	10	0.885564	0.4
Diptera.f__f__Dolichopodidae.g__g__Neurigona.s__s__Neurigona.quadrifasciata	0	0.835882	0		0	0	33	0.887191	0.88
Diptera.f__f__Drosophilidae.g__g__Drosophila.s__s__Drosophila.funebris	0.00386669	0.835882	0.0155727	0.248298	0.027027	0.0526316	202	0.888817	0.67
Diptera.f__f__Dryomyzidae	0	0.835882	0		0	0	229	0.890444	0.3
Diptera.f__f__Empididae.g__g__Clinocera.s__s__Clinocera.stagnalis	0.00869616	0.835882	0.0230812	0.376764	0.027027	0.157895	233	0.892071	0.03
Diptera.f__f__Empididae.g__g__Empis.s__s__Empis.nigritarsis	0	0.835882	0		0	0	421	0.893698	0.65
Diptera.f__f__Empididae.g__g__Empis.s__s__Empis.nuntia	0	0.835882	0		0	0	467	0.895308	0.46
Diptera.f__f__Empididae.g__g__Empis.s__s__Empis.stercorea	0	0.835882	0		0	0	362	0.896892	0.33
Diptera.f__f__Empididae.g__g__Empis.s__s__Empis.tessellata	0.000621799	0.835882	0.00377927	0.164529	0.027027	0	178	0.898394	0.24
Diptera.f__f__Hybotidae.g__g__Platypalpus.s__s__Platypalpus.agilis	0.00100221	0.835882	0.00424153	0.236284	0.0540541	0	188	0.899897	0.2
Diptera.f__f__Hybotidae.g__g__Platypalpus.s__s__Platypalpus.exilis	0.00109376	0.835882	0.00473693	0.2309	0	0.0526316	240	0.9014	0.23
Diptera.f__f__Hybotidae.g__g__Platypalpus.s__s__Platypalpus.longicornis	0.000636809	0.835882	0.00387258	0.16444	0.027027	0	447	0.902903	0.23
Diptera.f__f__Keroplatidae	0.000621799	0.835882	0.00377927	0.164529	0.027027	0	478	0.904406	0.14
Diptera.f__f__Keroplatidae.g__g__Macrocera	0	0.835882	0		0	0	493	0.905909	0.3
Diptera.f__f__Lauxaniidae	0.000534003	0.835882	0.00323611	0.165014	0.027027	0	394	0.907361	0.23
Diptera.f__f__Lauxaniidae.g__g__Pseudolyciella.s__s__Pseudolyciella.pallidiventris	0.000636809	0.835882	0.00387258	0.16444	0.027027	0	220	0.908802	0.32
Diptera.f__f__Limoniidae.g__g__Antocha.s__s__Antocha.vitripennis	0.000745213	0.835882	0.00455078	0.163755	0.027027	0	59	0.910232	0.22
Diptera.f__f__Limoniidae.g__g__Austrolimnophila.s__s__Austrolimnophila.ochracea	0.00309138	0.835882	0.0100777	0.306753	0.0540541	0.0526316	419	0.911663	0.56
Diptera.f__f__Limoniidae.g__g__Dicranophragma	0.00174442	0.835882	0.00771994	0.225963	0	0.0526316	429	0.913094	0.05
Diptera.f__f__Limoniidae.g__g__Epiphragma.s__s__Epiphragma.ocellare	0.000437483	0.835882	0.00264371	0.16548	0.027027	0	499	0.914525	0.63
Diptera.f__f__Limoniidae.g__g__Gonomyia.s__s__Gonomyia.recta	0	0.835882	0		0	0	507	0.915952	0.25
Diptera.f__f__Limoniidae.g__g__Limonia.s__s__Limonia.flavipes	0	0.835882	0		0	0	92	0.917317	0.84
Diptera.f__f__Limoniidae.g__g__Limonia.s__s__Limonia.nubeculosa	0.0108708	0.835882	0.0208197	0.522137	0.135135	0.157895	337	0.918683	0.85
Diptera.f__f__Limoniidae.g__g__Limonia.s__s__Limonia.phragmitidis	0.00125624	0.835882	0.00787737	0.159474	0.027027	0	373	0.920049	0.3
Diptera.f__f__Limoniidae.g__g__Limonia.s__s__Limonia.stigma	0	0.835882	0		0	0	37	0.921357	0.3
Diptera.f__f__Limoniidae.g__g__Metalimnobia	0	0.835882	0		0	0	43	0.922666	0.33
Diptera.f__f__Limoniidae.g__g__Neolimonia.s__s__Neolimonia.dumetorum	0.00100579	0.835882	0.00621683	0.161784	0.027027	0	68	0.923974	0.59
Diptera.f__f__Limoniidae.g__g__Rhipidia.s__s__Rhipidia.maculata	0	0.835882	0		0	0	127	0.925283	0.21
Diptera.f__f__Lonchaeidae.g__g__Lonchaea.s__s__Lonchaea.tarsata	0	0.835882	0		0	0	165	0.926591	0.47
Diptera.f__f__Lonchaeidae.g__g__Protearomyia.s__s__Protearomyia.withersi	0.000437483	0.835882	0.00264371	0.16548	0.027027	0	241	0.9279	0.49
Diptera.f__f__Muscidae.g__g__Dasyphora.s__s__Dasyphora.cyanella	0	0.835882	0		0	0	332	0.929208	0.51
Diptera.f__f__Muscidae.g__g__Helina.s__s__Helina.impuncta	0	0.835882	0		0	0	406	0.930517	0.52
Diptera.f__f__Muscidae.g__g__Musca	0	0.835882	0		0	0	425	0.931825	0.68
Diptera.f__f__Muscidae.g__g__Musca.s__s__Musca.autumnalis	0.00125624	0.835882	0.00787737	0.159474	0.027027	0	434	0.933134	0.42
Diptera.f__f__Muscidae.g__g__Musca.s__s__Musca.domestica	0.0181958	0.835882	0.0213852	0.850858	0.702703	0.526316	476	0.934442	0.56
Diptera.f__f__Muscidae.g__g__Muscina.s__s__Muscina.stabulans	0.000468204	0.835882	0.00283177	0.16534	0.027027	0	469	0.935749	0.72
Diptera.f__f__Muscidae.g__g__Neomyia.s__s__Neomyia.cornicina	0	0.835882	0		0	0	472	0.937056	0.34
Diptera.f__f__Muscidae.g__g__Stomoxys.s__s__Stomoxys.calcitrans	0.018387	0.835882	0.0215094	0.854832	0.756757	0.526316	477	0.938362	0.33
Diptera.f__f__Mycetophilidae.g__g__Brevicornu	0	0.835882	0		0	0	21	0.939666	0.3
Diptera.f__f__Mycetophilidae.g__g__Mycetophila.s__s__Mycetophila.alea	0	0.835882	0		0	0	293	0.94097	0.3
Diptera.f__f__Mycetophilidae.g__g__Mycetophila.s__s__Mycetophila.ruficollis	0	0.835882	0		0	0	321	0.942238	0.21
Diptera.f__f__Mycetophilidae.g__g__Tarnania.s__s__Tarnania.nemoralis	0	0.835882	0		0	0	366	0.94349	0.52
Diptera.f__f__Mycetophilidae.g__g__Tetragoneura.s__s__Tetragoneura.sylvatica	0.000636809	0.835882	0.00387258	0.16444	0.027027	0	497	0.944743	0.23
Diptera.f__f__Pediciidae.g__g__Ula.s__s__Ula.sylvatica	0	0.835882	0		0	0	181	0.945946	0.3
Diptera.f__f__Pipunculidae.g__g__Nephrocerus.s__s__Nephrocerus.scutellatus	0.000621799	0.835882	0.00377927	0.164529	0.027027	0	61	0.947145	0.24
Diptera.f__f__Polleniidae.g__g__Pollenia.s__s__Pollenia.pediculata	0	0.835882	0		0	0	164	0.948344	0.24
Diptera.f__f__Psychodidae.g__g__Psychoda.s__s__Psychoda.albipennis	0	0.835882	0		0	0	408	0.94946	0.53
Diptera.f__f__Psychodidae.g__g__Psychoda.s__s__Psychoda.crassipenis	0.00135974	0.835882	0.00593795	0.228992	0	0.0526316	444	0.950543	0.04
Diptera.f__f__Psychodidae.g__g__Psychoda.s__s__Psychoda.gemina	0	0.835882	0		0	0	276	0.951519	0.21
Diptera.f__f__Rhagionidae.g__g__Rhagio	0.000621799	0.835882	0.00377927	0.164529	0.027027	0	35	0.952436	0.24
Diptera.f__f__Rhagionidae.g__g__Rhagio.s__s__Rhagio.scolopaceus	0.000621799	0.835882	0.00377927	0.164529	0.027027	0	415	0.953354	0.24
Diptera.f__f__Scathophagidae.g__g__Scathophaga.s__s__Scathophaga.stercoraria	0.0025797	0.835882	0.0113222	0.227844	0.0540541	0	463	0.954272	0.75
Diptera.f__f__Sciaridae	0	0.835882	0		0	0	123	0.955163	0.37
Diptera.f__f__Simuliidae.g__g__Simulium.s__s__Simulium.noelleri	0	0.835882	0		0	0	138	0.956055	0.3
Diptera.f__f__Sphaeroceridae.g__g__Coproica.s__s__Coproica.ferruginata	0.00213154	0.835882	0.00957245	0.222674	0	0.0526316	171	0.956946	0.09
Diptera.f__f__Stratiomyidae.g__g__Nemotelus.s__s__Nemotelus.notatus	0.00246947	0.835882	0.0112427	0.21965	0	0.0526316	265	0.957838	0.34
Diptera.f__f__Syrphidae.g__g__Eristalis.s__s__Eristalis.similis	0	0.835882	0		0	0	435	0.958729	0.49
Diptera.f__f__Syrphidae.g__g__Eristalis.s__s__Eristalis.tenax	0	0.835882	0		0	0	482	0.959621	0.22
Diptera.f__f__Syrphidae.g__g__Eupeodes.s__s__Eupeodes.corollae	0	0.835882	0		0	0	57	0.960488	0.29
Diptera.f__f__Syrphidae.g__g__Meliscaeva.s__s__Meliscaeva.auricollis	0	0.835882	0		0	0	418	0.961355	0.31
Diptera.f__f__Syrphidae.g__g__Scaeva.s__s__Scaeva.pyrastri	0	0.835882	0		0	0	28	0.962198	0.46
Diptera.f__f__Syrphidae.g__g__Sphaerophoria	0	0.835882	0		0	0	50	0.963042	0.37
Diptera.f__f__Tachinidae.g__g__Bactromyia.s__s__Bactromyia.aurulenta	0	0.835882	0		0	0	90	0.963885	0.25
Diptera.f__f__Tachinidae.g__g__Campylocheta.s__s__Campylocheta.praecox	0.000437483	0.835882	0.00264371	0.16548	0.027027	0	140	0.964729	0.28
Diptera.f__f__Tachinidae.g__g__Cyzenis.s__s__Cyzenis.albicans	0.00298294	0.835882	0.00914287	0.326258	0.108108	0	377	0.965572	0.08
Diptera.f__f__Tachinidae.g__g__Oswaldia.s__s__Oswaldia.muscaria	0.00120457	0.835882	0.0053198	0.226432	0.0540541	0	9	0.966334	0.13
Diptera.f__f__Tipulidae	0.00616133	0.835882	0.0133681	0.460897	0.0540541	0.157895	166	0.967096	0.05
Diptera.f__f__Tipulidae.g__g__Nephrotoma.s__s__Nephrotoma.quadrifaria	0.00469483	0.835882	0.0137684	0.340987	0.027027	0.105263	170	0.967858	0.32
Diptera.f__f__Tipulidae.g__g__Tipula.s__s__Tipula.lunata	0.0121581	0.835882	0.0182151	0.667473	0.324324	0.105263	197	0.96862	0.3
Diptera.f__f__Tipulidae.g__g__Tipula.s__s__Tipula.nubeculosa	0.00230334	0.835882	0.0100743	0.228635	0.0540541	0	346	0.969381	0.28
Diptera.f__f__Tipulidae.g__g__Tipula.s__s__Tipula.pseudovariipennis	0.0031692	0.835882	0.00973455	0.325562	0	0.105263	393	0.970143	0.01
Diptera.f__f__Tipulidae.g__g__Tipula.s__s__Tipula.scripta	0.00289906	0.835882	0.0106877	0.271251	0.027027	0.0526316	445	0.970905	0.67
Diptera.f__f__Tipulidae.g__g__Tipula.s__s__Tipula.submarmorata	0	0.835882	0		0	0	501	0.971667	0.47
Diptera.f__f__Tipulidae.g__g__Tipula1	0.00971263	0.835882	0.0154037	0.630539	0.189189	0.210526	88	0.972411	0.36
Diptera.f__f__Ulidiidae.g__g__Otites.s__s__Otites.formosa	0.00135974	0.835882	0.00593795	0.228992	0	0.0526316	94	0.973155	0.33
Ephemeroptera.f__f__Baetidae.g__g__Baetis.s__s__Baetis.fuscatus	0.00268868	0.835882	0.0101065	0.266035	0.027027	0.0526316	96	0.973899	0.02
Ephemeroptera.f__f__Baetidae.g__g__Cloeon	0	0.835882	0		0	0	110	0.974642	0.3
Ephemeroptera.f__f__Caenidae.g__g__Caenis.s__s__Caenis.luctuosa	0.00640931	0.835882	0.019168	0.334375	0.027027	0.105263	150	0.975386	0.01
Ephemeroptera.f__f__Ephemerellidae.g__g__Serratella	0.00135974	0.835882	0.00593795	0.228992	0	0.0526316	163	0.97613	0.58
Ephemeroptera.f__f__Ephemerellidae.g__g__Serratella.s__s__Serratella.ignita	0.0025797	0.835882	0.0113222	0.227844	0.0540541	0	167	0.976874	0.21
Ephemeroptera.f__f__Ephemerellidae.g__g__Torleya.s__s__Torleya.major	0	0.835882	0		0	0	199	0.977618	0.51
Ephemeroptera.f__f__Ephemeridae.g__g__Ephemera.s__s__Ephemera.danica	0	0.835882	0		0	0	204	0.978362	0.66
Ephemeroptera.f__f__Heptageniidae.g__g__Heptagenia.s__s__Heptagenia.sulphurea	0	0.835882	0		0	0	205	0.979106	0.37
Hemiptera.f__f__Acanthosomatidae.g__g__Elasmostethus	0.000468204	0.835882	0.00283177	0.16534	0.027027	0	239	0.97985	0.23
Hemiptera.f__f__Aphididae.g__g__Aphis.s__s__Aphis.sambuci	0.000621799	0.835882	0.00377927	0.164529	0.027027	0	262	0.980594	0.24
Hemiptera.f__f__Aphididae.g__g__Rhopalosiphum.s__s__Rhopalosiphum.padi	0.00125624	0.835882	0.00787737	0.159474	0.027027	0	308	0.981337	0.38
Hemiptera.f__f__Aphididae.g__g__Thelaxes.s__s__Thelaxes.dryophila	0.00109376	0.835882	0.00473693	0.2309	0	0.0526316	442	0.982081	0.11
Hemiptera.f__f__Cicadellidae.g__g__Iassus.s__s__Iassus.lanio	0	0.835882	0		0	0	125	0.98272	0.3
Hemiptera.f__f__Cicadellidae.g__g__Oncopsis	0	0.835882	0		0	0	153	0.983359	0.28
Hemiptera.f__f__Cixiidae	0	0.835882	0		0	0	169	0.983998	0.72
Hemiptera.f__f__Microphysidae.g__g__Loricula.s__s__Loricula.elegantula	0.000468204	0.835882	0.00283177	0.16534	0.027027	0	259	0.984637	0.46
Hemiptera.f__f__Miridae.g__g__Deraeocoris.s__s__Deraeocoris.flavilinea	0	0.835882	0		0	0	375	0.985276	0.46
Hemiptera.f__f__Miridae.g__g__Deraeocoris.s__s__Deraeocoris.trifasciatus	0	0.835882	0		0	0	483	0.985914	0.49
Hemiptera.f__f__Miridae.g__g__Miris.s__s__Miris.striatus	0	0.835882	0		0	0	40	0.986475	0.28
Hemiptera.f__f__Miridae.g__g__Phylus.s__s__Phylus.melanocephalus	0.0025936	0.835882	0.00961463	0.269755	0.027027	0.0526316	58	0.987035	0.26
Hemiptera.f__f__Miridae.g__g__Phytocoris.s__s__Phytocoris.longipennis	0	0.835882	0		0	0	82	0.987595	0.51
Hemiptera.f__f__Miridae.g__g__Phytocoris.s__s__Phytocoris.tiliae	0	0.835882	0		0	0	97	0.988155	0.76
Hemiptera.f__f__Miridae.g__g__Psallus	0	0.835882	0		0	0	112	0.988715	0.88
Hemiptera.f__f__Miridae.g__g__Psallus.s__s__Psallus.mollis	0	0.835882	0		0	0	116	0.989275	0.31
Hemiptera.f__f__Miridae.g__g__Rhabdomiris.s__s__Rhabdomiris.striatellus	0.00230683	0.835882	0.00708918	0.325401	0.0540541	0.0526316	151	0.989835	0.94
Hemiptera.f__f__Miridae.g__g__Stenodema.s__s__Stenodema.calcarata	0	0.835882	0		0	0	190	0.990395	0.43
Hemiptera.f__f__Miridae1	0	0.835882	0		0	0	238	0.990956	0.31
Hemiptera.f__f__Miridae2	0	0.835882	0		0	0	245	0.991516	0.29
Hymenoptera	0.00244114	0.835882	0.00899216	0.271474	0.027027	0.0526316	261	0.992076	0.06
Hymenoptera.f__f__Braconidae	0.000534003	0.835882	0.00323611	0.165014	0.027027	0	367	0.992636	0.63
Hymenoptera.f__f__Braconidae.g__g__Aleiodes1	0.000437483	0.835882	0.00264371	0.16548	0.027027	0	428	0.993196	0.61
Hymenoptera.f__f__Braconidae.g__g__Aleiodes2	0.000468204	0.835882	0.00283177	0.16534	0.027027	0	34	0.993719	0.23
Hymenoptera.f__f__Braconidae.g__g__Cotesia.s__s__Cotesia.jucunda	0.000621799	0.835882	0.00377927	0.164529	0.027027	0	78	0.994243	0.24
Hymenoptera.f__f__Braconidae.g__g__Diospilus	0	0.835882	0		0	0	139	0.994766	0.46
Hymenoptera.f__f__Braconidae.g__g__Macrocentrus	0	0.835882	0		0	0	174	0.99529	0.46
Hymenoptera.f__f__Braconidae.g__g__Trioxys.s__s__Trioxys.pallidus	0.000745213	0.835882	0.00455078	0.163755	0.027027	0	184	0.995813	0.22
Hymenoptera.f__f__Braconidae.g__g__Zele.s__s__Zele.albiditarsus	0.00684535	0.835882	0.0151671	0.451328	0.0540541	0.157895	218	0.996336	0.02
Hymenoptera.f__f__Eulophidae.g__g__Euplectrus.s__s__Euplectrus.flavipes	0.000437483	0.835882	0.00264371	0.16548	0.027027	0	260	0.99686	0.28
Hymenoptera.f__f__Formicidae.g__g__Lasius	0	0.835882	0		0	0	267	0.997383	0.46
Hymenoptera.f__f__Formicidae.g__g__Lasius.s__s__Lasius.brunneus	0.0025936	0.835882	0.00961463	0.269755	0.027027	0.0526316	273	0.997906	0.06
Hymenoptera.f__f__Formicidae.g__g__Temnothorax.s__s__Temnothorax.affinis	0	0.835882	0		0	0	281	0.99843	0.29
Hymenoptera.f__f__Ichneumonidae	0.00145189	0.835882	0.00623536	0.232849	0.0540541	0	313	0.998953	0.65
Hymenoptera.f__f__Ichneumonidae.g__g__Allomacrus.s__s__Allomacrus.arcticus	0	0.835882	0		0	0	436	0.999477	0.3
Hymenoptera.f__f__Ichneumonidae.g__g__Bathythrix.s__s__Bathythrix.pellucidator	0.000437483	0.835882	0.00264371	0.16548	0.027027	0	453	1	0.28
Hymenoptera.f__f__Ichneumonidae.g__g__Cidaphus.s__s__Cidaphus.alarius	0	0.835882	0		0	0	1	1	0.98
Hymenoptera.f__f__Ichneumonidae.g__g__Colocnema.s__s__Colocnema.rufina	0.00246848	0.835882	0.0125146	0.197248	0.0540541	0	2	1	0.39
Hymenoptera.f__f__Ichneumonidae.g__g__Cratichneumon.s__s__Cratichneumon.culex	0.000815086	0.835882	0.00499223	0.163271	0.027027	0	3	1	0.16
Hymenoptera.f__f__Ichneumonidae.g__g__Enicospilus	0	0.835882	0		0	0	7	1	0.3
Hymenoptera.f__f__Ichneumonidae.g__g__Enicospilus.s__s__Enicospilus.ramidulus	0	0.835882	0		0	0	16	1	0.66
Hymenoptera.f__f__Ichneumonidae.g__g__Gelis.s__s__Gelis.spurius	0	0.835882	0		0	0	19	1	0.3
Hymenoptera.f__f__Ichneumonidae.g__g__Hyposoter.s__s__Hyposoter.clausus	0.00294424	0.835882	0.00798992	0.368494	0.0810811	0.0526316	23	1	0.1
Hymenoptera.f__f__Ichneumonidae.g__g__Lissonota.s__s__Lissonota.errabunda	0.000437483	0.835882	0.00264371	0.16548	0.027027	0	25	1	0.28
Hymenoptera.f__f__Ichneumonidae.g__g__Netelia.s__s__Netelia.latungula	0	0.835882	0		0	0	27	1	0.83
Hymenoptera.f__f__Ichneumonidae.g__g__Netelia1	0	0.835882	0		0	0	30	1	0.29
Hymenoptera.f__f__Ichneumonidae.g__g__Netelia2	0	0.835882	0		0	0	31	1	0.23
Hymenoptera.f__f__Ichneumonidae.g__g__Ophion	0.00382682	0.835882	0.00976551	0.391871	0.108108	0.0526316	32	1	0.19
Hymenoptera.f__f__Ichneumonidae.g__g__Ophion.s__s__Ophion.costatus	0.00796225	0.835882	0.0133856	0.594836	0.243243	0.105263	36	1	0.53
Hymenoptera.f__f__Ichneumonidae.g__g__Ophion.s__s__Ophion.minutus	0.00892411	0.835882	0.0160036	0.55763	0.216216	0.105263	38	1	0.09
Hymenoptera.f__f__Ichneumonidae.g__g__Ophion.s__s__Ophion.parvulus	0	0.835882	0		0	0	41	1	0.28
Hymenoptera.f__f__Ichneumonidae.g__g__Ophion.s__s__Ophion.ventricosus	0.00537157	0.835882	0.014477	0.371041	0.135135	0	42	1	0.38
Hymenoptera.f__f__Ichneumonidae.g__g__Perilissus.s__s__Perilissus.albitarsus	0.0027003	0.835882	0.00828259	0.326022	0.0540541	0.0526316	45	1	0.35
Hymenoptera.f__f__Ichneumonidae.g__g__Phobocampe.s__s__Phobocampe.crassiuscula	0.00145031	0.835882	0.00617556	0.234846	0.0540541	0	47	1	0.09
Hymenoptera.f__f__Ichneumonidae.g__g__Polysphincta.s__s__Polysphincta.tuberosa	0	0.835882	0		0	0	52	1	0.27
Hymenoptera.f__f__Ichneumonidae.g__g__Scirtetes.s__s__Scirtetes.robustus	0.00109	0.835882	0.00466033	0.233889	0.0540541	0	53	1	0.19
Hymenoptera.f__f__Ichneumonidae.g__g__Zatypota.s__s__Zatypota.albicoxa	0	0.835882	0		0	0	60	1	0.3
Lepidoptera	0.0116672	0.835882	0.0228588	0.510402	0.216216	0.105263	62	1	0.27
Lepidoptera.f__f__Adelidae.g__g__Nematopogon.s__s__Nematopogon.robertella	0	0.835882	0		0	0	65	1	0.52
Lepidoptera.f__f__Argyresthiidae.g__g__Argyresthia.s__s__Argyresthia.fundella	0	0.835882	0		0	0	66	1	0.33
Lepidoptera.f__f__Batrachedridae.g__g__Batrachedra.s__s__Batrachedra.praeangusta	0	0.835882	0		0	0	71	1	0.26
Lepidoptera.f__f__Coleophoridae.g__g__Coleophora.s__s__Coleophora.flavipennella	0.00230334	0.835882	0.0100743	0.228635	0.0540541	0	72	1	0.37
Lepidoptera.f__f__Coleophoridae.g__g__Coleophora.s__s__Coleophora.lutipennella	0	0.835882	0		0	0	73	1	0.24
Lepidoptera.f__f__Crambidae.g__g__Agriphila.s__s__Agriphila.straminella	0.00203994	0.835882	0.00912843	0.223471	0	0.0526316	74	1	0.08
Lepidoptera.f__f__Crambidae.g__g__Chrysoteuchia.s__s__Chrysoteuchia.culmella	0	0.835882	0		0	0	75	1	0.75
Lepidoptera.f__f__Crambidae.g__g__Crambus	0	0.835882	0		0	0	76	1	0.77
Lepidoptera.f__f__Crambidae.g__g__Eudonia.s__s__Eudonia.mercurella	0	0.835882	0		0	0	77	1	0.24
Lepidoptera.f__f__Depressariidae.g__g__Agonopterix.s__s__Agonopterix.heracliana	0.00203994	0.835882	0.00912843	0.223471	0	0.0526316	79	1	0.32
Lepidoptera.f__f__Depressariidae.g__g__Agonopterix.s__s__Agonopterix.scopariella	0.00317764	0.835882	0.0116649	0.272409	0.027027	0.0526316	80	1	0.04
Lepidoptera.f__f__Depressariidae.g__g__Carcina.s__s__Carcina.quercana	0.00559382	0.835882	0.013657	0.409593	0	0.157895	81	1	0.02
Lepidoptera.f__f__Drepanidae.g__g__Cymatophorina.s__s__Cymatophorina.diluta	0.000621799	0.835882	0.00377927	0.164529	0.027027	0	83	1	0.14
Lepidoptera.f__f__Drepanidae.g__g__Polyploca.s__s__Polyploca.ridens	0.00187987	0.835882	0.00836106	0.224837	0	0.0526316	85	1	0.29
Lepidoptera.f__f__Erebidae.g__g__Euproctis.s__s__Euproctis.similis	0	0.835882	0		0	0	87	1	0.32
Lepidoptera.f__f__Gelechiidae.g__g__Carpatolechia.s__s__Carpatolechia.decorella	0.00234448	0.835882	0.0106189	0.220783	0	0.0526316	89	1	0.04
Lepidoptera.f__f__Gelechiidae.g__g__Chionodes.s__s__Chionodes.electella	0.00246947	0.835882	0.0112427	0.21965	0	0.0526316	93	1	0.06
Lepidoptera.f__f__Gelechiidae.g__g__Gelechia.s__s__Gelechia.nigra	0.000437483	0.835882	0.00264371	0.16548	0.027027	0	98	1	0.44
Lepidoptera.f__f__Gelechiidae.g__g__Recurvaria.s__s__Recurvaria.leucatella	0.00230334	0.835882	0.0100743	0.228635	0.0540541	0	99	1	0.72
Lepidoptera.f__f__Geometridae.g__g__Agriopis.s__s__Agriopis.aurantiaria	0.00933323	0.835882	0.0140443	0.664555	0.351351	0	103	1	0.16
Lepidoptera.f__f__Geometridae.g__g__Agriopis.s__s__Agriopis.leucophaearia	0.0162414	0.835882	0.0194594	0.83463	0.378378	0.368421	105	1	0.02
Lepidoptera.f__f__Geometridae.g__g__Agriopis.s__s__Agriopis.marginaria	0.0152398	0.835882	0.018879	0.807237	0.378378	0.315789	108	1	0.42
Lepidoptera.f__f__Geometridae.g__g__Alsophila.s__s__Alsophila.aescularia	0.00353505	0.835882	0.0101454	0.348438	0.0810811	0.0526316	109	1	0.07
Lepidoptera.f__f__Geometridae.g__g__Apocheima.s__s__Apocheima.hispidaria	0.00628145	0.835882	0.0130552	0.481146	0.0810811	0.157895	111	1	0.54
Lepidoptera.f__f__Geometridae.g__g__Camptogramma	0.001399	0.835882	0.00885564	0.157979	0.027027	0	117	1	0.42
Lepidoptera.f__f__Geometridae.g__g__Colotois.s__s__Colotois.pennaria	0.00105928	0.835882	0.00455272	0.23267	0.0540541	0	118	1	0.42
Lepidoptera.f__f__Geometridae.g__g__Crocallis.s__s__Crocallis.elinguaria	0.00169698	0.835882	0.0109877	0.154443	0.027027	0	124	1	0.33
Lepidoptera.f__f__Geometridae.g__g__Erannis.s__s__Erannis.defoliaria	0.00454861	0.835882	0.00939885	0.483954	0.162162	0.0526316	126	1	0.44
Lepidoptera.f__f__Geometridae.g__g__Eupithecia.s__s__Eupithecia.tantillaria	0	0.835882	0		0	0	130	1	0.48
Lepidoptera.f__f__Geometridae.g__g__Geometra.s__s__Geometra.papilionaria	0	0.835882	0		0	0	131	1	0.55
Lepidoptera.f__f__Geometridae.g__g__Hypomecis.s__s__Hypomecis.punctinalis	0.0063864	0.835882	0.0164832	0.38745	0.0540541	0.105263	132	1	0.05
Lepidoptera.f__f__Geometridae.g__g__Macaria.s__s__Macaria.liturata	0	0.835882	0		0	0	134	1	0.45
Lepidoptera.f__f__Geometridae.g__g__Operophtera.s__s__Operophtera.brumata	0.00165719	0.835882	0.00715388	0.231649	0.0540541	0	136	1	0.06
Lepidoptera.f__f__Geometridae.g__g__Parectropis	0	0.835882	0		0	0	137	1	0.73
Lepidoptera.f__f__Geometridae.g__g__Phigalia.s__s__Phigalia.pilosaria	0.00282265	0.835882	0.00896573	0.314826	0.108108	0	142	1	0.59
Lepidoptera.f__f__Geometridae.g__g__Scopula.s__s__Scopula.floslactata	0	0.835882	0		0	0	144	1	0.38
Lepidoptera.f__f__Gracillariidae.g__g__Caloptilia.s__s__Caloptilia.alchimiella	0.00109376	0.835882	0.00473693	0.2309	0	0.0526316	146	1	0.08
Lepidoptera.f__f__Gracillariidae.g__g__Parornix.s__s__Parornix.anglicella	0.00476553	0.835882	0.0145285	0.328013	0.108108	0	147	1	0.15
Lepidoptera.f__f__Gracillariidae.g__g__Parornix.s__s__Parornix.carpinella	0	0.835882	0		0	0	148	1	0.47
Lepidoptera.f__f__Hepialidae.g__g__Hepialus.s__s__Hepialus.humuli	0	0.835882	0		0	0	152	1	0.31
Lepidoptera.f__f__Hepialidae.g__g__Korscheltellus.s__s__Korscheltellus.lupulinus	0.0122537	0.835882	0.0201431	0.608333	0.162162	0.263158	156	1	0.09
Lepidoptera.f__f__Hepialidae.g__g__Triodia.s__s__Triodia.sylvina	0.00114157	0.835882	0.00710893	0.160582	0.027027	0	158	1	0.6
Lepidoptera.f__f__Lasiocampidae.g__g__Euthrix.s__s__Euthrix.potatoria	0.00585655	0.835882	0.0150299	0.389659	0.0540541	0.105263	160	1	0.22
Lepidoptera.f__f__Lypusidae	0.00815379	0.835882	0.0176573	0.461781	0.0810811	0.157895	161	1	0.24
Lepidoptera.f__f__Lypusidae.g__g__Pseudatemelia.s__s__Pseudatemelia.latipennella	0.00234448	0.835882	0.0106189	0.220783	0	0.0526316	162	1	0.05
Lepidoptera.f__f__Noctuidae	0.00311551	0.835882	0.0111211	0.280143	0.0810811	0	168	1	0.23
Lepidoptera.f__f__Noctuidae.g__g__Agrotis	0	0.835882	0		0	0	175	1	0.34
Lepidoptera.f__f__Noctuidae.g__g__Agrotis.s__s__Agrotis.exclamationis	0.00438441	0.835882	0.0136569	0.321041	0	0.105263	176	1	0.07
Lepidoptera.f__f__Noctuidae.g__g__Autographa	0.00259497	0.835882	0.011441	0.226813	0.0540541	0	179	1	0.68
Lepidoptera.f__f__Noctuidae.g__g__Conistra.s__s__Conistra.erythrocephala	0	0.835882	0		0	0	180	1	0.32
Lepidoptera.f__f__Noctuidae.g__g__Cosmia.s__s__Cosmia.trapezina	0.000636809	0.835882	0.00387258	0.16444	0.027027	0	182	1	0.45
Lepidoptera.f__f__Noctuidae.g__g__Mamestra.s__s__Mamestra.brassicae	0	0.835882	0		0	0	183	1	0.32
Lepidoptera.f__f__Noctuidae.g__g__Orthosia.s__s__Orthosia.cerasi	0	0.835882	0		0	0	185	1	0.42
Lepidoptera.f__f__Noctuidae.g__g__Orthosia.s__s__Orthosia.cruda	0.00800977	0.835882	0.0122068	0.656175	0.324324	0	186	1	0.08
Lepidoptera.f__f__Nolidae.g__g__Pseudoips.s__s__Pseudoips.prasinana	0.00341113	0.835882	0.0125692	0.271388	0.027027	0.0526316	187	1	0.04
Lepidoptera.f__f__Notodontidae.g__g__Drymonia.s__s__Drymonia.obliterata	0	0.835882	0		0	0	191	1	0.3
Lepidoptera.f__f__Notodontidae.g__g__Phalera.s__s__Phalera.bucephala	0	0.835882	0		0	0	193	1	0.29
Lepidoptera.f__f__Notodontidae.g__g__Ptilodon.s__s__Ptilodon.capucina	0.00174442	0.835882	0.00771994	0.225963	0	0.0526316	194	1	0.26
Lepidoptera.f__f__Oecophoridae.g__g__Harpella.s__s__Harpella.forficella	0	0.835882	0		0	0	195	1	0.33
Lepidoptera.f__f__Oecophoridae.g__g__Hofmannophila.s__s__Hofmannophila.pseudospretella	0	0.835882	0		0	0	196	1	0.59
Lepidoptera.f__f__Plutellidae.g__g__Plutella.s__s__Plutella.xylostella	0	0.835882	0		0	0	198	1	0.3
Lepidoptera.f__f__Praydidae.g__g__Prays.s__s__Prays.fraxinella	0.00354438	0.835882	0.0124702	0.284229	0.0810811	0	200	1	0.13
Lepidoptera.f__f__Pyralidae.g__g__Acrobasis.s__s__Acrobasis.repandana	0	0.835882	0		0	0	201	1	0.55
Lepidoptera.f__f__Pyralidae.g__g__Acrobasis.s__s__Acrobasis.tumidana	0	0.835882	0		0	0	203	1	0.46
Lepidoptera.f__f__Pyralidae.g__g__Endotricha.s__s__Endotricha.flammealis	0	0.835882	0		0	0	207	1	0.43
Lepidoptera.f__f__Pyralidae.g__g__Phycita.s__s__Phycita.roborella	0	0.835882	0		0	0	208	1	0.89
Lepidoptera.f__f__Pyralidae.g__g__Pyralis.s__s__Pyralis.farinalis	0.00132346	0.835882	0.00833483	0.158786	0.027027	0	211	1	0.47
Lepidoptera.f__f__Schreckensteiniidae.g__g__Schreckensteinia.s__s__Schreckensteinia.festaliella	0.00344678	0.835882	0.0138628	0.248636	0.027027	0.0526316	212	1	0.13
Lepidoptera.f__f__Sphingidae.g__g__Laothoe.s__s__Laothoe.populi	0.00591154	0.835882	0.0151375	0.390523	0.0540541	0.105263	213	1	0.78
Lepidoptera.f__f__Tortricidae.g__g__Acleris.s__s__Acleris.ferrugana	0	0.835882	0		0	0	214	1	0.49
Lepidoptera.f__f__Tortricidae.g__g__Acleris.s__s__Acleris.forsskaleana	0.0010471	0.835882	0.00648639	0.161431	0.027027	0	215	1	0.69
Lepidoptera.f__f__Tortricidae.g__g__Aleimma.s__s__Aleimma.loeflingiana	0.000468204	0.835882	0.00283177	0.16534	0.027027	0	216	1	0.23
Lepidoptera.f__f__Tortricidae.g__g__Ancylis.s__s__Ancylis.achatana	0	0.835882	0		0	0	217	1	0.51
Lepidoptera.f__f__Tortricidae.g__g__Archips.s__s__Archips.crataegana	0.00260191	0.835882	0.00996137	0.2612	0.027027	0.0526316	227	1	0.39
Lepidoptera.f__f__Tortricidae.g__g__Archips.s__s__Archips.podana	0.00629874	0.835882	0.0162343	0.387991	0.0540541	0.105263	231	1	0.2
Lepidoptera.f__f__Tortricidae.g__g__Archips.s__s__Archips.xylosteana	0.00410588	0.835882	0.0146832	0.27963	0.0540541	0.0526316	235	1	0.55
Lepidoptera.f__f__Tortricidae.g__g__Celypha.s__s__Celypha.striana	0.00272988	0.835882	0.00962112	0.283738	0.0810811	0	236	1	0.6
Lepidoptera.f__f__Tortricidae.g__g__Cnephasia.s__s__Cnephasia.incertana	0.00114157	0.835882	0.00710893	0.160582	0.027027	0	237	1	0.92
Lepidoptera.f__f__Tortricidae.g__g__Cnephasia.s__s__Cnephasia.stephensiana	0	0.835882	0		0	0	242	1	0.99
Lepidoptera.f__f__Tortricidae.g__g__Ditula.s__s__Ditula.angustiorana	0.000534003	0.835882	0.00323611	0.165014	0.027027	0	243	1	0.85
Lepidoptera.f__f__Tortricidae.g__g__Epinotia	0	0.835882	0		0	0	244	1	0.74
Lepidoptera.f__f__Tortricidae.g__g__Eudemis	0.000705093	0.835882	0.00429887	0.164018	0.027027	0	246	1	0.43
Lepidoptera.f__f__Tortricidae.g__g__Hedya.s__s__Hedya.nubiferana	0.00551367	0.835882	0.0138795	0.397252	0	0.157895	247	1	0.01
Lepidoptera.f__f__Tortricidae.g__g__Orthotaenia.s__s__Orthotaenia.undulana	0	0.835882	0		0	0	248	1	0.61
Lepidoptera.f__f__Tortricidae.g__g__Pammene.s__s__Pammene.giganteana	0	0.835882	0		0	0	250	1	0.38
Lepidoptera.f__f__Tortricidae.g__g__Pandemis.s__s__Pandemis.heparana	0	0.835882	0		0	0	251	1	0.58
Lepidoptera.f__f__Tortricidae.g__g__Phtheochroa	0	0.835882	0		0	0	252	1	0.54
Lepidoptera.f__f__Tortricidae.g__g__Tortricodes.s__s__Tortricodes.alternella	0.00268329	0.835882	0.00695033	0.386066	0.135135	0	253	1	0.13
Lepidoptera.f__f__Tortricidae.g__g__Tortrix.s__s__Tortrix.viridana	0.0117838	0.835882	0.0185982	0.633598	0.297297	0.105263	255	1	0.06
Lepidoptera.f__f__Tortricidae.g__g__Zeiraphera.s__s__Zeiraphera.isertana	0.00995643	0.835882	0.0221628	0.44924	0.216216	0.0526316	256	1	0.92
Lepidoptera.f__f__Ypsolophidae.g__g__Ypsolopha.s__s__Ypsolopha.horridella	0.00174442	0.835882	0.00771994	0.225963	0	0.0526316	257	1	0.21
Lepidoptera.f__f__Ypsolophidae.g__g__Ypsolopha.s__s__Ypsolopha.nemorella	0	0.835882	0		0	0	263	1	0.3
Lepidoptera.f__f__Ypsolophidae.g__g__Ypsolopha.s__s__Ypsolopha.parenthesella	0.00239349	0.835882	0.00849567	0.28173	0.0810811	0	264	1	0.79
Lepidoptera.f__f__Ypsolophidae.g__g__Ypsolopha.s__s__Ypsolopha.scabrella	0.00174442	0.835882	0.00771994	0.225963	0	0.0526316	268	1	0.1
Lepidoptera.f__f__Ypsolophidae.g__g__Ypsolopha.s__s__Ypsolopha.ustella	0.00468723	0.835882	0.0120487	0.389022	0.0810811	0.105263	270	1	0.08
Mecoptera.f__f__Panorpidae.g__g__Panorpa.s__s__Panorpa.alpina	0.00148131	0.835882	0.0064951	0.228065	0	0.0526316	272	1	0.08
Neuroptera.f__f__Chrysopidae.g__g__Chrysoperla	0	0.835882	0		0	0	274	1	0.32
Neuroptera.f__f__Hemerobiidae.g__g__Hemerobius	0.000636809	0.835882	0.00387258	0.16444	0.027027	0	277	1	0.81
Neuroptera.f__f__Hemerobiidae.g__g__Hemerobius.s__s__Hemerobius.micans	0.00121342	0.835882	0.00529431	0.229193	0.0540541	0	278	1	0.37
Neuroptera.f__f__Sisyridae.g__g__Sisyra.s__s__Sisyra.nigra	0	0.835882	0		0	0	279	1	0.46
Orthoptera.f__f__Tettigoniidae	0	0.835882	0		0	0	282	1	0.3
Orthoptera.f__f__Tettigoniidae.g__g__Meconema.s__s__Meconema.thalassinum	0	0.835882	0		0	0	283	1	0.46
Orthoptera.f__f__Tettigoniidae.g__g__Pholidoptera.s__s__Pholidoptera.griseoaptera	0	0.835882	0		0	0	284	1	0.23
Psocodea.f__f__Elipsocidae.g__g__Elipsocus	0	0.835882	0		0	0	288	1	0.3
Psocodea.f__f__Elipsocidae.g__g__Elipsocus.s__s__Elipsocus.moebiusi	0	0.835882	0		0	0	292	1	0.57
Psocodea.f__f__Psocidae.g__g__Loensia.s__s__Loensia.pearmani	0	0.835882	0		0	0	294	1	0.45
Psocodea.f__f__Psocidae.g__g__Loensia.s__s__Loensia.variegata	0.001399	0.835882	0.00885564	0.157979	0.027027	0	296	1	0.31
Psocodea.f__f__Psocidae.g__g__Metylophorus.s__s__Metylophorus.nebulosus	0.00203994	0.835882	0.00912843	0.223471	0	0.0526316	297	1	0.28
Psocodea.f__f__Stenopsocidae.g__g__Graphopsocus.s__s__Graphopsocus.cruciatus	0	0.835882	0		0	0	298	1	0.71
Thysanoptera.f__f__Thripidae	0	0.835882	0		0	0	300	1	0.34
Thysanoptera.f__f__Thripidae.g__g__Thrips	0.00109376	0.835882	0.00473693	0.2309	0	0.0526316	302	1	0.08
Trichoptera.f__f__Ecnomidae.g__g__Ecnomus.s__s__Ecnomus.tenellus	0	0.835882	0		0	0	303	1	0.62
Trichoptera.f__f__Hydropsychidae.g__g__Cheumatopsyche.s__s__Cheumatopsyche.lepida	0.000932611	0.835882	0.00574328	0.162383	0.027027	0	304	1	0.45
Trichoptera.f__f__Hydropsychidae.g__g__Hydropsyche.s__s__Hydropsyche.siltalai	0	0.835882	0		0	0	310	1	0.37
Trichoptera.f__f__Hydroptilidae.g__g__Hydroptila.s__s__Hydroptila.forcipata	0	0.835882	0		0	0	324	1	0.31
Trichoptera.f__f__Leptoceridae.g__g__Athripsodes.s__s__Athripsodes.albifrons	0.00213154	0.835882	0.00957245	0.222674	0	0.0526316	325	1	0.09
Trichoptera.f__f__Leptoceridae.g__g__Oecetis.s__s__Oecetis.lacustris	0	0.835882	0		0	0	327	1	0.46
Trichoptera.f__f__Psychomyiidae.g__g__Tinodes.s__s__Tinodes.maculicornis	0	0.835882	0		0	0	329	1	0.46
Trichoptera.f__f__Psychomyiidae.g__g__Tinodes.s__s__Tinodes.waeneri	0	0.835882	0		0	0	331	1	0.3
Araneae.f__f__Linyphiidae.g__g__Neriene.s__s__Neriene.montana	0.000767091	0.835882	0.00468862	0.163607	0.027027	0	334	1	0.17
Araneae.f__f__Linyphiidae.g__g__Tenuiphantes.s__s__Tenuiphantes.tenuis	0	0.835882	0		0	0	335	1	0.37
Araneae.f__f__Philodromidae.g__g__Philodromus.s__s__Philodromus.dispar	0	0.835882	0		0	0	342	1	0.43
Sarcoptiformes.f__f__Hermanniidae.g__g__Hermannia.s__s__Hermannia.gibba	0.000724583	0.835882	0.00442111	0.163892	0.027027	0	345	1	0.16
Trombidiformes.f__f__Ereynetidae	0.00119597	0.835882	0.00747167	0.160067	0.027027	0	347	1	0.4
Blattodea.f__f__Ectobiidae.g__g__Ectobius	0	0.835882	0		0	0	348	1	0.93
Coleoptera.f__f__Cantharidae.g__g__Cantharis.s__s__Cantharis.cryptica	0.00135974	0.835882	0.00593795	0.228992	0	0.0526316	351	1	0.04
Coleoptera.f__f__Curculionidae.g__g__Magdalis.s__s__Magdalis.flavicornis	0	0.835882	0		0	0	352	1	0.31
Coleoptera.f__f__Lampyridae.g__g__Lamprohiza.s__s__Lamprohiza.splendidula	0	0.835882	0		0	0	354	1	0.37
Coleoptera.f__f__Mycetophagidae.g__g__Litargus.s__s__Litargus.connexus	0.00148131	0.835882	0.0064951	0.228065	0	0.0526316	355	1	0.08
Coleoptera.f__f__Ptinidae.g__g__Anobium.s__s__Anobium.costatum	0.00109376	0.835882	0.00473693	0.2309	0	0.0526316	356	1	0.08
Coleoptera.f__f__Scarabaeidae.g__g__Serica	0	0.835882	0		0	0	358	1	0.21
Coleoptera.f__f__Staphylinidae.g__g__Aloconota.s__s__Aloconota.gregaria	0	0.835882	0		0	0	359	1	0.3
Coleoptera.f__f__Staphylinidae.g__g__Plataraea.s__s__Plataraea.brunnea	0.000468204	0.835882	0.00283177	0.16534	0.027027	0	360	1	0.23
Diptera.f__f__Anthomyiidae.g__g__Botanophila	0.00119597	0.835882	0.00747167	0.160067	0.027027	0	361	1	0.18
Diptera.f__f__Anthomyiidae.g__g__Delia.s__s__Delia.platura	0	0.835882	0		0	0	365	1	0.65
Diptera.f__f__Anthomyiidae.g__g__Hylemya.s__s__Hylemya.variata	0	0.835882	0		0	0	368	1	0.35
Diptera.f__f__Asilidae.g__g__Dioctria.s__s__Dioctria.linearis	0	0.835882	0		0	0	374	1	0.5
Diptera.f__f__Chironomidae.g__g__Bryophaenocladius	0.00288368	0.835882	0.0127932	0.225407	0.0540541	0	376	1	0.2
Diptera.f__f__Chironomidae.g__g__Cricotopus.s__s__Cricotopus.annulator	0.00109376	0.835882	0.00473693	0.2309	0	0.0526316	379	1	0.73
Diptera.f__f__Chironomidae.g__g__Dicrotendipes.s__s__Dicrotendipes.nervosus	0.000745213	0.835882	0.00455078	0.163755	0.027027	0	380	1	0.32
Diptera.f__f__Chironomidae.g__g__Micropsectra.s__s__Micropsectra.notescens	0.000437483	0.835882	0.00264371	0.16548	0.027027	0	381	1	0.28
Diptera.f__f__Chironomidae.g__g__Microtendipes.s__s__Microtendipes.pedellus	0	0.835882	0		0	0	382	1	0.79
Diptera.f__f__Chironomidae.g__g__Polypedilum.s__s__Polypedilum.scalaenum	0	0.835882	0		0	0	387	1	0.34
Diptera.f__f__Chironomidae.g__g__Smittia.s__s__Smittia.stercoraria	0	0.835882	0		0	0	392	1	0.3
Diptera.f__f__Culicidae.g__g__Culiseta	0	0.835882	0		0	0	395	1	0.3
Diptera.f__f__Drosophilidae.g__g__Drosophila.s__s__Drosophila.repleta	0	0.835882	0		0	0	396	1	0.7
Diptera.f__f__Empididae	0.000621799	0.835882	0.00377927	0.164529	0.027027	0	397	1	0.14
Diptera.f__f__Fanniidae.g__g__Fannia.s__s__Fannia.incisurata	0	0.835882	0		0	0	398	1	0.28
Diptera.f__f__Fanniidae.g__g__Fannia.s__s__Fannia.sociella	0.000905687	0.835882	0.00382072	0.237046	0.0540541	0	399	1	0.45
Diptera.f__f__Lauxaniidae.g__g__Cnemacantha.s__s__Cnemacantha.muscaria	0.000636809	0.835882	0.00387258	0.16444	0.027027	0	400	1	0.23
Diptera.f__f__Muscidae.g__g__Helina.s__s__Helina.lasiophthalma	0	0.835882	0		0	0	401	1	0.31
Diptera.f__f__Muscidae.g__g__Phaonia.s__s__Phaonia.subventa	0.00125624	0.835882	0.00787737	0.159474	0.027027	0	404	1	0.23
Diptera.f__f__Sarcophagidae.g__g__Sarcophaga	0	0.835882	0		0	0	405	1	0.34
Diptera.f__f__Sciaridae.g__g__Bradysia.s__s__Bradysia.brevispina	0.00203994	0.835882	0.00912843	0.223471	0	0.0526316	407	1	0.09
Diptera.f__f__Sciaridae.g__g__Pseudolycoriella.s__s__Pseudolycoriella.paludum	0.00295295	0.835882	0.0137264	0.215129	0	0.0526316	409	1	0.05
Diptera.f__f__Sciaridae.g__g__Scatopsciara.s__s__Scatopsciara.multispina	0	0.835882	0		0	0	410	1	0.55
Diptera.f__f__Simuliidae.g__g__Simulium.s__s__Simulium.reptans	0	0.835882	0		0	0	412	1	0.24
Diptera.f__f__Tachinidae	0.000437483	0.835882	0.00264371	0.16548	0.027027	0	413	1	0.28
Diptera.f__f__Tachinidae.g__g__Phryno.s__s__Phryno.vetula	0.00203994	0.835882	0.00912843	0.223471	0	0.0526316	414	1	0.12
Diptera.f__f__Tipulidae.g__g__Tipula.s__s__Tipula.magnicauda	0	0.835882	0		0	0	416	1	0.29
Ephemeroptera.f__f__Potamanthidae.g__g__Potamanthus.s__s__Potamanthus.luteus	0.00341735	0.835882	0.016225	0.210623	0	0.0526316	417	1	0.1
Hemiptera.f__f__Miridae.g__g__Lygus	0	0.835882	0		0	0	420	1	0.43
Hemiptera.f__f__Miridae.g__g__Pinalitus.s__s__Pinalitus.cervinus	0	0.835882	0		0	0	422	1	0.29
Hemiptera.f__f__Miridae.g__g__Pinalitus.s__s__Pinalitus.rubricatus	0	0.835882	0		0	0	423	1	0.34
Hemiptera.f__f__Pentatomidae	0	0.835882	0		0	0	426	1	0.29
Hemiptera.f__f__Psyllidae.g__g__Cacopsylla	0	0.835882	0		0	0	427	1	0.29
Hemiptera.f__f__Psyllidae.g__g__Cacopsylla.s__s__Cacopsylla.melanoneura	0	0.835882	0		0	0	430	1	0.49
Hymenoptera.f__f__Ichneumonidae.g__g__Astiphromma.s__s__Astiphromma.splenium	0.000767091	0.835882	0.00468862	0.163607	0.027027	0	431	1	0.17
Hymenoptera.f__f__Ichneumonidae.g__g__Dusona.s__s__Dusona.insignita	0	0.835882	0		0	0	432	1	0.29
Hymenoptera.f__f__Tenthredinidae.g__g__Apethymus.s__s__Apethymus.filiformis	0	0.835882	0		0	0	437	1	0.32
Hymenoptera.f__f__Tenthredinidae.g__g__Euura.s__s__Euura.imperfecta	0	0.835882	0		0	0	438	1	0.37
Lepidoptera.f__f__Adelidae.g__g__Nematopogon.s__s__Nematopogon.swammerdamella	0.00134638	0.835882	0.00573818	0.234636	0.0540541	0	439	1	0.32
Lepidoptera.f__f__Depressariidae.g__g__Luquetia.s__s__Luquetia.lobella	0	0.835882	0		0	0	440	1	0.28
Lepidoptera.f__f__Erebidae.g__g__Atolmis.s__s__Atolmis.rubricollis	0.00109218	0.835882	0.00678231	0.161033	0.027027	0	441	1	0.6
Lepidoptera.f__f__Erebidae.g__g__Calliteara.s__s__Calliteara.pudibunda	0	0.835882	0		0	0	443	1	0.24
Lepidoptera.f__f__Erebidae.g__g__Herminia.s__s__Herminia.tarsipennalis	0	0.835882	0		0	0	446	1	0.65
Lepidoptera.f__f__Erebidae.g__g__Hypena.s__s__Hypena.proboscidalis	0.00109218	0.835882	0.00678231	0.161033	0.027027	0	448	1	0.28
Lepidoptera.f__f__Erebidae.g__g__Scoliopteryx.s__s__Scoliopteryx.libatrix	0	0.835882	0		0	0	451	1	0.68
Lepidoptera.f__f__Gelechiidae.g__g__Bryotropha.s__s__Bryotropha.terrella	0.00174442	0.835882	0.00771994	0.225963	0	0.0526316	452	1	0.07
Lepidoptera.f__f__Gelechiidae.g__g__Helcystogramma.s__s__Helcystogramma.rufescens	0	0.835882	0		0	0	455	1	0.3
Lepidoptera.f__f__Gelechiidae.g__g__Psoricoptera.s__s__Psoricoptera.gibbosella	0.00109376	0.835882	0.00473693	0.2309	0	0.0526316	457	1	0.28
Lepidoptera.f__f__Geometridae.g__g__Asthena.s__s__Asthena.albulata	0.00109218	0.835882	0.00678231	0.161033	0.027027	0	458	1	0.19
Lepidoptera.f__f__Geometridae.g__g__Cabera	0.00125624	0.835882	0.00787737	0.159474	0.027027	0	459	1	0.31
Lepidoptera.f__f__Geometridae.g__g__Ectropis.s__s__Ectropis.crepuscularia	0	0.835882	0		0	0	460	1	0.26
Lepidoptera.f__f__Geometridae.g__g__Eupithecia.s__s__Eupithecia.subfuscata	0	0.835882	0		0	0	461	1	0.35
Lepidoptera.f__f__Geometridae.g__g__Lomaspilis.s__s__Lomaspilis.marginata	0.00174442	0.835882	0.00771994	0.225963	0	0.0526316	462	1	0.05
Lepidoptera.f__f__Geometridae.g__g__Operophtera	0.000745213	0.835882	0.00455078	0.163755	0.027027	0	464	1	0.49
Lepidoptera.f__f__Geometridae.g__g__Operophtera.s__s__Operophtera.fagata	0.000534003	0.835882	0.00323611	0.165014	0.027027	0	465	1	0.23
Lepidoptera.f__f__Geometridae.g__g__Parectropis.s__s__Parectropis.similaria	0	0.835882	0		0	0	466	1	0.3
Lepidoptera.f__f__Geometridae.g__g__Selenia.s__s__Selenia.tetralunaria	0	0.835882	0		0	0	468	1	0.3
Lepidoptera.f__f__Gracillariidae.g__g__Parornix.s__s__Parornix.devoniella	0.00295295	0.835882	0.0137264	0.215129	0	0.0526316	470	1	0.05
Lepidoptera.f__f__Gracillariidae.g__g__Phyllonorycter.s__s__Phyllonorycter.harrisella	0	0.835882	0		0	0	471	1	0.56
Lepidoptera.f__f__Lasiocampidae.g__g__Lasiocampa.s__s__Lasiocampa.quercus	0.00341735	0.835882	0.016225	0.210623	0	0.0526316	473	1	0.11
Lepidoptera.f__f__Limacodidae.g__g__Apoda.s__s__Apoda.limacodes	0	0.835882	0		0	0	475	1	0.33
Lepidoptera.f__f__Noctuidae.g__g__Cucullia.s__s__Cucullia.umbratica	0	0.835882	0		0	0	479	1	0.46
Lepidoptera.f__f__Notodontidae.g__g__Clostera.s__s__Clostera.pigra	0	0.835882	0		0	0	480	1	0.49
Lepidoptera.f__f__Praydidae.g__g__Prays	0	0.835882	0		0	0	484	1	0.37
Lepidoptera.f__f__Praydidae.g__g__Prays.s__s__Prays.ruficeps	0.00125624	0.835882	0.00787737	0.159474	0.027027	0	485	1	0.31
Lepidoptera.f__f__Pterophoridae.g__g__Emmelina.s__s__Emmelina.monodactyla	0	0.835882	0		0	0	487	1	0.3
Lepidoptera.f__f__Pyralidae.g__g__Dioryctria.s__s__Dioryctria.abietella	0	0.835882	0		0	0	489	1	0.34
Lepidoptera.f__f__Tineidae.g__g__Montescardia.s__s__Montescardia.tessulatellus	0.00203994	0.835882	0.00912843	0.223471	0	0.0526316	490	1	0.19
Lepidoptera.f__f__Tineidae.g__g__Triaxomera.s__s__Triaxomera.parasitella	0.0010471	0.835882	0.00648639	0.161431	0.027027	0	491	1	0.35
Lepidoptera.f__f__Tortricidae.g__g__Acleris.s__s__Acleris.variegana	0	0.835882	0		0	0	492	1	0.21
Lepidoptera.f__f__Tortricidae.g__g__Eana.s__s__Eana.incanana	0.00119597	0.835882	0.00747167	0.160067	0.027027	0	494	1	0.18
Lepidoptera.f__f__Tortricidae.g__g__Epinotia.s__s__Epinotia.tedella	0	0.835882	0		0	0	495	1	0.35
Lepidoptera.f__f__Tortricidae.g__g__Pandemis.s__s__Pandemis.cerasana	0.000636809	0.835882	0.00387258	0.16444	0.027027	0	498	1	0.23
Lepidoptera.f__f__Yponomeutidae.g__g__Paraswammerdamia.s__s__Paraswammerdamia.nebulella	0	0.835882	0		0	0	500	1	0.3
Lepidoptera.f__f__Yponomeutidae.g__g__Yponomeuta	0	0.835882	0		0	0	502	1	0.33
Lepidoptera.f__f__Ypsolophidae.g__g__Ypsolopha.s__s__Ypsolopha.sylvella	0	0.835882	0		0	0	503	1	0.47
Psocodea.f__f__Caeciliusidae.g__g__Valenzuela.s__s__Valenzuela.flavidus	0	0.835882	0		0	0	504	1	0.25
Psocodea.f__f__Psocidae	0	0.835882	0		0	0	505	1	0.7
Thysanoptera.f__f__Thripidae.g__g__Thrips.s__s__Thrips.minutissimus	0.00119279	0.835882	0.00518514	0.23004	0.0540541	0	506	1	0.1
Trichoptera.f__f__Hydroptilidae.g__g__Allotrichia.s__s__Allotrichia.pallicornis	0	0.835882	0		0	0	508	1	0.3
Trichoptera.f__f__Polycentropodidae.g__g__Polycentropus.s__s__Polycentropus.flavomaculatus	0	0.835882	0		0	0	509	1	0.72

## Sheet: Aulne_Freyr
species	average	overall	sd	ratio	ava	avb	ord	cusum	p
Araneae	0.00117191	0.817431	0.00790149	0.148315	0	0.030303	385	0.0217008	0.78
Araneae.f__f__Agelenidae.g__g__Tegenaria.s__s__Tegenaria.domestica	0	0.817431	0		0	0	189	0.0428713	0.92
Araneae.f__f__Agelenidae.g__g__Tegenaria.s__s__Tegenaria.ferruginea	0.000353109	0.817431	0.00291375	0.121187	0	0.0151515	17	0.0639421	0.76
Araneae.f__f__Anyphaenidae.g__g__Anyphaena.s__s__Anyphaena.accentuata	0.0127896	0.817431	0.0204846	0.624352	0.243243	0.30303	70	0.0848946	0.07
Araneae.f__f__Araneidae.g__g__Araneus.s__s__Araneus.angulatus	0.00975492	0.817431	0.0178348	0.54696	0.0540541	0.257576	192	0.104771	1
Araneae.f__f__Araneidae.g__g__Araneus.s__s__Araneus.diadematus	0.00995767	0.817431	0.0227437	0.437821	0.162162	0.0757576	317	0.122464	0.7
Araneae.f__f__Araneidae.g__g__Araneus.s__s__Araneus.sturmi	0.000426436	0.817431	0.00354715	0.12022	0	0.0151515	316	0.13989	0.89
Araneae.f__f__Araneidae.g__g__Araneus.s__s__Araneus.triguttatus	0.00632779	0.817431	0.0117458	0.538728	0.0810811	0.19697	223	0.155722	0.56
Araneae.f__f__Araneidae.g__g__Araniella.s__s__Araniella.alpica	0.00063011	0.817431	0.00388872	0.162035	0.027027	0	4	0.171368	0.17
Araneae.f__f__Araneidae.g__g__Araniella.s__s__Araniella.cucurbitina	0.00336787	0.817431	0.00985746	0.341657	0	0.121212	177	0.18591	0.39
Araneae.f__f__Araneidae.g__g__Araniella.s__s__Araniella.opisthographa	0.00216772	0.817431	0.00783559	0.276651	0.0540541	0.030303	18	0.200159	0.5
Araneae.f__f__Araneidae.g__g__Cyclosa.s__s__Cyclosa.conica	0.0105843	0.817431	0.0159565	0.663325	0.216216	0.257576	384	0.214313	0.95
Araneae.f__f__Araneidae.g__g__Gibbaranea.s__s__Gibbaranea.gibbosa	0.0113106	0.817431	0.0163073	0.69359	0.27027	0.242424	13	0.22815	0.63
Araneae.f__f__Araneidae.g__g__Larinioides.s__s__Larinioides.patagiatus	0.00129538	0.817431	0.00849365	0.152511	0.027027	0	295	0.241631	0.93
Araneae.f__f__Araneidae.g__g__Larinioides.s__s__Larinioides.sclopetarius	0.00371238	0.817431	0.0131757	0.28176	0.027027	0.0757576	12	0.25458	0.77
Araneae.f__f__Araneidae.g__g__Leviellus.s__s__Leviellus.stroemi	0	0.817431	0		0	0	315	0.267393	0.49
Araneae.f__f__Araneidae.g__g__Nuctenea.s__s__Nuctenea.umbratica	0.0172239	0.817431	0.0228756	0.752938	0.405405	0.348485	349	0.280135	0.86
Araneae.f__f__Araneidae.g__g__Zilla.s__s__Zilla.diodia	0.0116477	0.817431	0.0183338	0.635316	0.27027	0.242424	6	0.292317	0.33
Araneae.f__f__Araneidae.g__g__Zygiella.s__s__Zygiella.atrica	0	0.817431	0		0	0	5	0.30425	0.9
Araneae.f__f__Araneidae.g__g__Zygiella.s__s__Zygiella.x.notata	0.00368774	0.817431	0.0153543	0.240176	0.0540541	0.0151515	336	0.315891	0.78
Araneae.f__f__Clubionidae.g__g__Clubiona.s__s__Clubiona.brevipes	0.00481623	0.817431	0.0115873	0.415646	0.0540541	0.136364	286	0.327326	0.7
Araneae.f__f__Clubionidae.g__g__Clubiona.s__s__Clubiona.comta	0.00764165	0.817431	0.0137852	0.554339	0.135135	0.181818	287	0.337898	0.09
Araneae.f__f__Clubionidae.g__g__Clubiona.s__s__Clubiona.corticalis	0.00119361	0.817431	0.00565286	0.211152	0	0.0454545	48	0.348305	0.46
Araneae.f__f__Clubionidae.g__g__Clubiona.s__s__Clubiona.pallidula	0.00250963	0.817431	0.00969364	0.258895	0	0.0757576	339	0.358562	0.79
Araneae.f__f__Clubionidae.g__g__Clubiona.s__s__Clubiona.terrestris	0.000414065	0.817431	0.00343943	0.120388	0	0.0151515	228	0.36846	0.4
Araneae.f__f__Dictynidae.g__g__Argyroneta.s__s__Argyroneta.aquatica	0	0.817431	0		0	0	121	0.378279	1
Araneae.f__f__Dictynidae.g__g__Dictyna.s__s__Dictyna.pusilla	0.000426436	0.817431	0.00354715	0.12022	0	0.0151515	22	0.387627	0.43
Araneae.f__f__Dictynidae.g__g__Lathys.s__s__Lathys.humilis	0.00284353	0.817431	0.00829341	0.342867	0.027027	0.0909091	122	0.396975	0.15
Araneae.f__f__Dictynidae.g__g__Nigma.s__s__Nigma.flavescens	0.000958518	0.817431	0.00410708	0.233382	0.0540541	0	289	0.406044	0.43
Araneae.f__f__Gnaphosidae.g__g__Scotophaeus.s__s__Scotophaeus.blackwalli	0.000983782	0.817431	0.00883754	0.111319	0	0.0151515	102	0.41452	0.51
Araneae.f__f__Linyphiidae.g__g__Neriene.s__s__Neriene.emphana	0.000613625	0.817431	0.0052234	0.117476	0	0.0151515	69	0.422765	0.95
Araneae.f__f__Linyphiidae.g__g__Neriene.s__s__Neriene.radiata	0.00106637	0.817431	0.00659899	0.161595	0	0.030303	8	0.430506	0.39
Araneae.f__f__Linyphiidae.g__g__Trematocephalus.s__s__Trematocephalus.cristatus	0.00075553	0.817431	0.0043989	0.171754	0	0.030303	120	0.438163	0.57
Araneae.f__f__Mimetidae.g__g__Ero.s__s__Ero.aphana	0.000706499	0.817431	0.00346272	0.20403	0.027027	0.0151515	51	0.445604	0.17
Araneae.f__f__Philodromidae.g__g__Philodromus.s__s__Philodromus.albidus	0.00203841	0.817431	0.00704337	0.289409	0.027027	0.0606061	364	0.45297	0.24
Araneae.f__f__Philodromidae.g__g__Philodromus.s__s__Philodromus.aureolus	0	0.817431	0		0	0	46	0.460202	0.91
Araneae.f__f__Philodromidae.g__g__Philodromus.s__s__Philodromus.collinus	0	0.817431	0		0	0	371	0.467339	0.92
Araneae.f__f__Philodromidae.g__g__Philodromus.s__s__Philodromus.margaritatus	0	0.817431	0		0	0	67	0.474307	0.57
Araneae.f__f__Philodromidae.g__g__Philodromus.s__s__Philodromus.praedatus	0.00307131	0.817431	0.0103446	0.2969	0.0810811	0.0151515	54	0.481069	0.04
Araneae.f__f__Pholcidae.g__g__Pholcus.s__s__Pholcus.phalangioides	0.000461785	0.817431	0.00281654	0.163955	0.027027	0	319	0.487719	0.84
Araneae.f__f__Salticidae.g__g__Ballus.s__s__Ballus.chalybeius	0.000414065	0.817431	0.00343943	0.120388	0	0.0151515	374	0.49431	0.4
Araneae.f__f__Salticidae.g__g__Marpissa.s__s__Marpissa.muscosa	0.000541175	0.817431	0.0045639	0.118577	0	0.0151515	254	0.500816	0.38
Araneae.f__f__Salticidae.g__g__Salticus.s__s__Salticus.zebraneus	0	0.817431	0		0	0	388	0.507191	0.46
Araneae.f__f__Tetragnathidae.g__g__Metellina.s__s__Metellina.mengei	0.00270996	0.817431	0.00782019	0.346534	0.108108	0.0151515	344	0.513449	0.01
Araneae.f__f__Tetragnathidae.g__g__Metellina.s__s__Metellina.merianae	0.00075139	0.817431	0.00651832	0.115274	0	0.0151515	323	0.519665	0.68
Araneae.f__f__Tetragnathidae.g__g__Metellina.s__s__Metellina.segmentata	0.00591096	0.817431	0.0171739	0.344182	0.108108	0.030303	372	0.525815	0.4
Araneae.f__f__Tetragnathidae.g__g__Tetragnatha.s__s__Tetragnatha.dearmata	0.000606107	0.817431	0.00350032	0.173158	0	0.030303	333	0.531815	0.22
Araneae.f__f__Tetragnathidae.g__g__Tetragnatha.s__s__Tetragnatha.montana	0.00850664	0.817431	0.0149637	0.568486	0.135135	0.212121	21	0.537706	0.73
Araneae.f__f__Tetragnathidae.g__g__Tetragnatha.s__s__Tetragnatha.nigrita	0.00220021	0.817431	0.00918432	0.239562	0.027027	0.0454545	370	0.54327	0.58
Araneae.f__f__Tetragnathidae.g__g__Tetragnatha.s__s__Tetragnatha.obtusa	0.00266539	0.817431	0.00774388	0.344193	0.027027	0.0909091	330	0.548753	0.95
Araneae.f__f__Theridiidae.g__g__Anelosimus.s__s__Anelosimus.vittatus	0.00608244	0.817431	0.0109612	0.554905	0.162162	0.136364	357	0.554091	0.36
Araneae.f__f__Theridiidae.g__g__Dipoena.s__s__Dipoena.melanogaster	0.000586146	0.817431	0.00337597	0.173623	0	0.030303	68	0.559391	0.55
Araneae.f__f__Theridiidae.g__g__Enoplognatha	0.00151543	0.817431	0.00618007	0.245212	0	0.0606061	206	0.56435	0.74
Araneae.f__f__Theridiidae.g__g__Episinus.s__s__Episinus.maculipes	0.00552712	0.817431	0.0162965	0.33916	0.027027	0.121212	55	0.569235	0.8
Araneae.f__f__Theridiidae.g__g__Paidiscura.s__s__Paidiscura.pallens	0.00399346	0.817431	0.00966252	0.413294	0.135135	0.030303	338	0.574076	0.02
Araneae.f__f__Theridiidae.g__g__Parasteatoda.s__s__Parasteatoda.lunata	0.00110649	0.817431	0.00520867	0.212433	0	0.0454545	172	0.578817	0.6
Araneae.f__f__Theridiidae.g__g__Parasteatoda.s__s__Parasteatoda.tepidariorum	0.00071922	0.817431	0.00447005	0.160897	0.027027	0	58	0.583551	0.55
Araneae.f__f__Theridiidae.g__g__Platnickina.s__s__Platnickina.tincta	0.0038699	0.817431	0.0088524	0.437158	0.027027	0.151515	15	0.588093	0.5
Araneae.f__f__Theridiidae.g__g__Steatoda.s__s__Steatoda.bipunctata	0.00122602	0.817431	0.00798344	0.15357	0.027027	0	20	0.592604	0.27
Araneae.f__f__Theridiidae.g__g__Theridion.s__s__Theridion.familiare	0	0.817431	0		0	0	129	0.596887	0.66
Araneae.f__f__Theridiidae.g__g__Theridion.s__s__Theridion.mystaceum	0.00156992	0.817431	0.00540085	0.29068	0.0540541	0.030303	219	0.601093	0.39
Araneae.f__f__Theridiidae.g__g__Theridion.s__s__Theridion.pinastri	0.00286405	0.817431	0.00912779	0.313773	0	0.106061	10	0.605213	0.71
Araneae.f__f__Theridiidae.g__g__Theridion.s__s__Theridion.varians	0.00295306	0.817431	0.00956453	0.308751	0.0540541	0.0757576	285	0.609185	0.59
Araneae.f__f__Thomisidae.g__g__Diaea.s__s__Diaea.dorsata	0.00224586	0.817431	0.00677904	0.331295	0.0810811	0.030303	341	0.61306	0.63
Araneae.f__f__Thomisidae.g__g__Pistius.s__s__Pistius.truncatus	0.00075139	0.817431	0.00651832	0.115274	0	0.0151515	390	0.616921	0.34
Araneae.f__f__Thomisidae.g__g__Synema.s__s__Synema.globosum	0.00102686	0.817431	0.00614109	0.167212	0	0.030303	39	0.620678	0.34
Araneae.f__f__Thomisidae.g__g__Xysticus.s__s__Xysticus.lanio	0.00569565	0.817431	0.0111275	0.511856	0.162162	0.0909091	274	0.624433	0.12
Araneae.f__f__Uloboridae.g__g__Hyptiotes.s__s__Hyptiotes.paradoxus	0.0043325	0.817431	0.0169405	0.255749	0	0.0909091	275	0.628161	0.62
Sarcoptiformes	0.00673979	0.817431	0.0199886	0.337182	0.0810811	0.0606061	433	0.631874	0.25
Sarcoptiformes.f__f__Acaridae	0.0171272	0.817431	0.0296914	0.57684	0.27027	0.181818	299	0.635493	0.55
Sarcoptiformes.f__f__Acaridae.g__g__Tyrophagus	0.000613625	0.817431	0.0052234	0.117476	0	0.0151515	63	0.639106	0.45
Sarcoptiformes.f__f__Micreremidae.g__g__Micreremus.s__s__Micreremus.brevipes	0.000850091	0.817431	0.00748157	0.113625	0	0.0151515	383	0.642672	0.36
Julida.f__f__Julidae.g__g__Tachypodoiulus.s__s__Tachypodoiulus.niger	0	0.817431	0		0	0	224	0.646223	0.52
Blattodea	0	0.817431	0		0	0	114	0.649767	0.5
Coleoptera.f__f__Attelabidae.g__g__Deporaus.s__s__Deporaus.betulae	0.000336714	0.817431	0.00277376	0.121392	0	0.0151515	62	0.653271	0.41
Coleoptera.f__f__Cantharidae.g__g__Cantharis.s__s__Cantharis.decipiens	0	0.817431	0		0	0	271	0.656774	0.51
Coleoptera.f__f__Cantharidae.g__g__Cantharis.s__s__Cantharis.nigricans	0	0.817431	0		0	0	28	0.660253	0.56
Coleoptera.f__f__Cantharidae.g__g__Cantharis.s__s__Cantharis.pellucida	0.000431413	0.817431	0.00262638	0.164261	0.027027	0	373	0.66365	0.15
Coleoptera.f__f__Cantharidae.g__g__Rhagonycha.s__s__Rhagonycha.lignosa	0.000907965	0.817431	0.00424579	0.213851	0	0.0454545	314	0.66701	0.64
Coleoptera.f__f__Cantharidae.g__g__Rhagonycha.s__s__Rhagonycha.lutea	0	0.817431	0		0	0	44	0.670325	0.8
Coleoptera.f__f__Cerambycidae.g__g__Anaesthetis.s__s__Anaesthetis.testacea	0.000439609	0.817431	0.00366224	0.120038	0	0.0151515	326	0.673611	0.36
Coleoptera.f__f__Chrysomelidae.g__g__Agelastica.s__s__Agelastica.alni	0.000461785	0.817431	0.00281654	0.163955	0.027027	0	234	0.676877	0.51
Coleoptera.f__f__Chrysomelidae.g__g__Smaragdina.s__s__Smaragdina.aurita	0	0.817431	0		0	0	318	0.680141	0.49
Coleoptera.f__f__Coccinellidae	0	0.817431	0		0	0	50	0.683402	0.96
Coleoptera.f__f__Coccinellidae.g__g__Anisosticta.s__s__Anisosticta.novemdecimpunctata	0	0.817431	0		0	0	156	0.686641	0.91
Coleoptera.f__f__Coccinellidae.g__g__Scymnus.s__s__Scymnus.limbatus	0.000329092	0.817431	0.00270888	0.121486	0	0.0151515	221	0.689876	0.75
Coleoptera.f__f__Curculionidae.g__g__Ips.s__s__Ips.typographus	0	0.817431	0		0	0	280	0.693077	0.5
Coleoptera.f__f__Curculionidae.g__g__Phyllobius.s__s__Phyllobius.argentatus	0.000614986	0.817431	0.00379104	0.162221	0.027027	0	366	0.696195	0.18
Coleoptera.f__f__Curculionidae.g__g__Phyllobius.s__s__Phyllobius.betulinus	0	0.817431	0		0	0	369	0.699279	0.49
Coleoptera.f__f__Curculionidae.g__g__Polydrusus.s__s__Polydrusus.cervinus	0.00138319	0.817431	0.00588713	0.234951	0.027027	0.030303	24	0.70235	0.13
Coleoptera.f__f__Curculionidae.g__g__Polydrusus.s__s__Polydrusus.formosus	0.000402421	0.817431	0.00333837	0.120544	0	0.0151515	290	0.705366	0.78
Coleoptera.f__f__Curculionidae.g__g__Polydrusus.s__s__Polydrusus.pallidus	0.00116445	0.817431	0.0075367	0.154504	0.027027	0	226	0.708353	0.39
Coleoptera.f__f__Curculionidae.g__g__Polydrusus.s__s__Polydrusus.pterygomalis	0	0.817431	0		0	0	181	0.711339	0.49
Coleoptera.f__f__Curculionidae.g__g__Polydrusus.s__s__Polydrusus.tereticollis	0.000614986	0.817431	0.00379104	0.162221	0.027027	0	100	0.714291	0.18
Coleoptera.f__f__Curculionidae.g__g__Rhamphus.s__s__Rhamphus.oxyacanthae	0	0.817431	0		0	0	101	0.717218	0.65
Coleoptera.f__f__Curculionidae.g__g__Trypodendron.s__s__Trypodendron.domesticum	0.000614986	0.817431	0.00379104	0.162221	0.027027	0	249	0.720077	0.18
Coleoptera.f__f__Curculionidae1	0.000736438	0.817431	0.00360547	0.204256	0.027027	0.0151515	393	0.722868	0.2
Coleoptera.f__f__Curculionidae2	0.000284288	0.817431	0.00232987	0.122019	0	0.0151515	157	0.725657	0.43
Coleoptera.f__f__Elateridae.g__g__Athous.s__s__Athous.haemorrhoidalis	0	0.817431	0		0	0	64	0.728405	0.84
Coleoptera.f__f__Elateridae.g__g__Athous.s__s__Athous.subfuscus	0.00241235	0.817431	0.0102573	0.235184	0.027027	0.0454545	322	0.7311	0.31
Coleoptera.f__f__Elateridae.g__g__Athous.s__s__Athous.vittatus	0.00239267	0.817431	0.0088989	0.268872	0.0540541	0.030303	49	0.733792	0.55
Coleoptera.f__f__Elateridae.g__g__Denticollis.s__s__Denticollis.linearis	0.00692882	0.817431	0.0158358	0.43754	0.108108	0.121212	11	0.736443	0.17
Coleoptera.f__f__Elateridae.g__g__Melanotus	0	0.817431	0		0	0	266	0.739084	0.66
Coleoptera.f__f__Elateridae.g__g__Melanotus.s__s__Melanotus.rufipes	0.0019649	0.817431	0.0093355	0.210476	0.027027	0.030303	35	0.741577	0.36
Coleoptera.f__f__Elateridae.g__g__Melanotus.s__s__Melanotus.villosus	0.000284288	0.817431	0.00232987	0.122019	0	0.0151515	363	0.744069	0.44
Coleoptera.f__f__Geotrupidae.g__g__Odonteus.s__s__Odonteus.armiger	0.00162801	0.817431	0.00890348	0.182851	0.027027	0.0151515	337	0.746553	0.31
Coleoptera.f__f__Nitidulidae.g__g__Brassicogethes.s__s__Brassicogethes.aeneus	0.000740347	0.817431	0.00460937	0.160618	0.027027	0	303	0.74896	0.29
Coleoptera.f__f__Nitidulidae.g__g__Cryptarcha.s__s__Cryptarcha.strigata	0.000502182	0.817431	0.00421468	0.119151	0	0.0151515	104	0.751363	0.44
Coleoptera.f__f__Ptinidae.g__g__Anobium.s__s__Anobium.fulvicorne	0.000321819	0.817431	0.00264707	0.121575	0	0.0151515	128	0.753725	0.45
Coleoptera.f__f__Ptinidae.g__g__Xestobium.s__s__Xestobium.plumbeum	0.000614986	0.817431	0.00379104	0.162221	0.027027	0	154	0.756062	0.18
Coleoptera.f__f__Salpingidae.g__g__Salpingus.s__s__Salpingus.planirostris	0	0.817431	0		0	0	187	0.75838	0.52
Coleoptera.f__f__Salpingidae.g__g__Salpingus.s__s__Salpingus.ruficollis	0.000461785	0.817431	0.00281654	0.163955	0.027027	0	473	0.760683	0.18
Coleoptera.f__f__Scarabaeidae.g__g__Acrossus.s__s__Acrossus.rufipes	0.000710907	0.817431	0.00613201	0.115934	0	0.0151515	394	0.762987	0.53
Coleoptera.f__f__Scarabaeidae.g__g__Amphimallon.s__s__Amphimallon.solstitiale	0.00289675	0.817431	0.0101088	0.286556	0.027027	0.0757576	133	0.765287	0.97
Coleoptera.f__f__Scarabaeidae.g__g__Serica.s__s__Serica.brunnea	0.000381067	0.817431	0.00315383	0.120827	0	0.0151515	159	0.767571	0.83
Coleoptera.f__f__Scarabaeidae.g__g__Volinus.s__s__Volinus.sticticus	0.000753656	0.817431	0.00369971	0.203706	0.027027	0.0151515	478	0.769678	0.2
Coleoptera.f__f__Scirtidae.g__g__Elodes.s__s__Elodes.pseudominuta	0	0.817431	0		0	0	328	0.771703	0.56
Coleoptera.f__f__Staphylinidae.g__g__Aleochara.s__s__Aleochara.bipustulata	0	0.817431	0		0	0	467	0.773697	0.5
Coleoptera.f__f__Staphylinidae.g__g__Heterothops	0.00075139	0.817431	0.00651832	0.115274	0	0.0151515	106	0.775688	0.5
Coleoptera.f__f__Tenebrionidae.g__g__Lagria.s__s__Lagria.atripes	0.00625936	0.817431	0.0127026	0.492762	0.108108	0.151515	437	0.777614	0.98
Coleoptera.f__f__Tenebrionidae.g__g__Lagria.s__s__Lagria.hirta	0.0080259	0.817431	0.0182423	0.43996	0.0540541	0.166667	149	0.779536	0.21
Diptera	0.0076413	0.817431	0.0164791	0.463697	0.135135	0.136364	61	0.781457	0.97
Diptera.f__f__Anisopodidae.g__g__Sylvicola.s__s__Sylvicola.cinctus	0.000740347	0.817431	0.00460937	0.160618	0.027027	0	233	0.783373	0.61
Diptera.f__f__Anisopodidae.g__g__Sylvicola.s__s__Sylvicola.punctatus	0	0.817431	0		0	0	306	0.785285	0.83
Diptera.f__f__Bibionidae.g__g__Bibio	0.000527105	0.817431	0.0032288	0.163251	0.027027	0	325	0.787195	0.16
Diptera.f__f__Calliphoridae.g__g__Calliphora.s__s__Calliphora.vomitoria	0	0.817431	0		0	0	309	0.789073	0.59
Diptera.f__f__Cecidomyiidae.g__g__Rhopalomyia	0	0.817431	0		0	0	444	0.79094	0.46
Diptera.f__f__Cecidomyiidae1	0.00193012	0.817431	0.0126551	0.152517	0	0.030303	53	0.792794	0.38
Diptera.f__f__Cecidomyiidae2	0.0035008	0.817431	0.0122924	0.284793	0.0810811	0.030303	376	0.794621	0.33
Diptera.f__f__Ceratopogonidae.g__g__Culicoides.s__s__Culicoides.punctatus	0.000321819	0.817431	0.00264707	0.121575	0	0.0151515	320	0.796414	0.47
Diptera.f__f__Ceratopogonidae.g__g__Forcipomyia.s__s__Forcipomyia.bipunctata	0	0.817431	0		0	0	402	0.798206	0.57
Diptera.f__f__Ceratopogonidae.g__g__Forcipomyia.s__s__Forcipomyia.nigra	0	0.817431	0		0	0	291	0.799967	0.57
Diptera.f__f__Chironomidae	0.00188075	0.817431	0.00771445	0.243796	0.0540541	0.030303	90	0.801659	0.38
Diptera.f__f__Chironomidae.g__g__Ablabesmyia.s__s__Ablabesmyia.longistyla	0.000606107	0.817431	0.00350032	0.173158	0	0.030303	362	0.80334	0.22
Diptera.f__f__Chironomidae.g__g__Chironomus	0.000606107	0.817431	0.00350032	0.173158	0	0.030303	361	0.805011	0.54
Diptera.f__f__Chironomidae.g__g__Cryptochironomus.s__s__Cryptochironomus.albofasciatus	0.000284288	0.817431	0.00232987	0.122019	0	0.0151515	408	0.806653	0.43
Diptera.f__f__Chironomidae.g__g__Cryptochironomus.s__s__Cryptochironomus.supplicans	0.000284288	0.817431	0.00232987	0.122019	0	0.0151515	420	0.808261	0.43
Diptera.f__f__Chironomidae.g__g__Gymnometriocnemus.s__s__Gymnometriocnemus.subnudus	0.000740347	0.817431	0.00460937	0.160618	0.027027	0	282	0.809848	0.12
Diptera.f__f__Chironomidae.g__g__Limnophyes.s__s__Limnophyes.minimus	0.000431413	0.817431	0.00262638	0.164261	0.027027	0	14	0.811432	0.15
Diptera.f__f__Chironomidae.g__g__Micropsectra.s__s__Micropsectra.atrofasciata	0.000699328	0.817431	0.00433941	0.161157	0.027027	0	178	0.813017	0.11
Diptera.f__f__Chironomidae.g__g__Orthocladius.s__s__Orthocladius.oblidens	0	0.817431	0		0	0	188	0.814602	0.56
Diptera.f__f__Chironomidae.g__g__Orthocladius1	0.00075139	0.817431	0.00651832	0.115274	0	0.0151515	240	0.816186	0.34
Diptera.f__f__Chironomidae.g__g__Orthocladius2	0	0.817431	0		0	0	447	0.817771	0.65
Diptera.f__f__Chironomidae.g__g__Paracricotopus	0	0.817431	0		0	0	493	0.819356	0.48
Diptera.f__f__Chironomidae.g__g__Paratendipes.s__s__Paratendipes.albimanus	0.000606107	0.817431	0.00350032	0.173158	0	0.030303	211	0.82087	0.81
Diptera.f__f__Chironomidae.g__g__Phaenopsectra.s__s__Phaenopsectra.flavipes	0.000606107	0.817431	0.00350032	0.173158	0	0.030303	59	0.82237	0.22
Diptera.f__f__Chironomidae.g__g__Polypedilum.s__s__Polypedilum.nubeculosum	0.000606107	0.817431	0.00350032	0.173158	0	0.030303	269	0.82387	0.22
Diptera.f__f__Chironomidae.g__g__Stenochironomus.s__s__Stenochironomus.gibbus	0.000606107	0.817431	0.00350032	0.173158	0	0.030303	350	0.82537	0.22
Diptera.f__f__Chironomidae.g__g__Tanytarsus.s__s__Tanytarsus.brundini	0.00157073	0.817431	0.0105934	0.148274	0.027027	0	419	0.82687	0.83
Diptera.f__f__Chironomidae.g__g__Tanytarsus.s__s__Tanytarsus.eminulus	0.000614986	0.817431	0.00379104	0.162221	0.027027	0	429	0.82837	0.12
Diptera.f__f__Chironomidae.g__g__Thienemanniella.s__s__Thienemanniella.vittata	0.000773237	0.817431	0.00381149	0.20287	0.027027	0.0151515	499	0.829869	0.43
Diptera.f__f__Chironomidae.g__g__Virgatanytarsus.s__s__Virgatanytarsus.arduennensis	0.000453666	0.817431	0.00378551	0.119843	0	0.0151515	220	0.83133	0.41
Diptera.f__f__Chloropidae.g__g__Oscinella	0.000527105	0.817431	0.0032288	0.163251	0.027027	0	23	0.832791	0.16
Diptera.f__f__Chloropidae.g__g__Thaumatomyia.s__s__Thaumatomyia.notata	0.00191036	0.817431	0.00921522	0.207305	0.0540541	0	155	0.834251	0.39
Diptera.f__f__Culicidae.g__g__Culex	0.00119336	0.817431	0.00602973	0.197913	0	0.0454545	507	0.835695	0.7
Diptera.f__f__Dolichopodidae.g__g__Neurigona.s__s__Neurigona.quadrifasciata	0.00264791	0.817431	0.0106539	0.24854	0	0.0757576	354	0.837137	0.22
Diptera.f__f__Drosophilidae.g__g__Drosophila.s__s__Drosophila.funebris	0.00228017	0.817431	0.0165929	0.137418	0.027027	0	229	0.838577	0.98
Diptera.f__f__Dryomyzidae	0.000587255	0.817431	0.00498172	0.117882	0	0.0151515	278	0.840017	0.48
Diptera.f__f__Empididae.g__g__Clinocera.s__s__Clinocera.stagnalis	0.00186649	0.817431	0.00906667	0.205863	0.027027	0.030303	1	0.841451	0.78
Diptera.f__f__Empididae.g__g__Empis.s__s__Empis.nigritarsis	0.00102804	0.817431	0.00482522	0.213055	0	0.0454545	92	0.842875	0.23
Diptera.f__f__Empididae.g__g__Empis.s__s__Empis.nuntia	0.000301858	0.817431	0.00247802	0.121814	0	0.0151515	232	0.8443	0.42
Diptera.f__f__Empididae.g__g__Empis.s__s__Empis.stercorea	0.000329092	0.817431	0.00270888	0.121486	0	0.0151515	375	0.845718	0.38
Diptera.f__f__Empididae.g__g__Empis.s__s__Empis.tessellata	0.000614986	0.817431	0.00379104	0.162221	0.027027	0	469	0.847075	0.31
Diptera.f__f__Hybotidae.g__g__Platypalpus.s__s__Platypalpus.agilis	0.000988891	0.817431	0.00422742	0.233923	0.0540541	0	472	0.848432	0.05
Diptera.f__f__Hybotidae.g__g__Platypalpus.s__s__Platypalpus.exilis	0.000361943	0.817431	0.00298943	0.121074	0	0.0151515	477	0.849789	0.53
Diptera.f__f__Hybotidae.g__g__Platypalpus.s__s__Platypalpus.longicornis	0.00063011	0.817431	0.00388872	0.162035	0.027027	0	56	0.851143	0.17
Diptera.f__f__Keroplatidae	0.000614986	0.817431	0.00379104	0.162221	0.027027	0	482	0.852495	0.12
Diptera.f__f__Keroplatidae.g__g__Macrocera	0	0.817431	0		0	0	252	0.853813	0.6
Diptera.f__f__Lauxaniidae	0.000527105	0.817431	0.0032288	0.163251	0.027027	0	293	0.85513	0.16
Diptera.f__f__Lauxaniidae.g__g__Pseudolyciella.s__s__Pseudolyciella.pallidiventris	0.000946203	0.817431	0.00467586	0.202359	0.027027	0.0151515	346	0.856436	0.1
Diptera.f__f__Limoniidae.g__g__Antocha.s__s__Antocha.vitripennis	0.000740347	0.817431	0.00460937	0.160618	0.027027	0	32	0.857741	0.12
Diptera.f__f__Limoniidae.g__g__Austrolimnophila.s__s__Austrolimnophila.ochracea	0.00387538	0.817431	0.0132754	0.291922	0.0540541	0.0606061	497	0.859037	0.44
Diptera.f__f__Limoniidae.g__g__Dicranophragma	0	0.817431	0		0	0	321	0.860317	0.48
Diptera.f__f__Limoniidae.g__g__Epiphragma.s__s__Epiphragma.ocellare	0.000834259	0.817431	0.00427027	0.195364	0.027027	0.0151515	250	0.861581	0.46
Diptera.f__f__Limoniidae.g__g__Gonomyia.s__s__Gonomyia.recta	0.000321819	0.817431	0.00264707	0.121575	0	0.0151515	160	0.862838	0.47
Diptera.f__f__Limoniidae.g__g__Limonia.s__s__Limonia.flavipes	0.000795132	0.817431	0.00463256	0.17164	0	0.030303	66	0.864095	0.67
Diptera.f__f__Limoniidae.g__g__Limonia.s__s__Limonia.nubeculosa	0.011887	0.817431	0.0243964	0.487242	0.135135	0.181818	435	0.865332	0.75
Diptera.f__f__Limoniidae.g__g__Limonia.s__s__Limonia.phragmitidis	0.00129538	0.817431	0.00849365	0.152511	0.027027	0	164	0.866542	0.16
Diptera.f__f__Limoniidae.g__g__Limonia.s__s__Limonia.stigma	0.000587255	0.817431	0.00498172	0.117882	0	0.0151515	30	0.867746	0.48
Diptera.f__f__Limoniidae.g__g__Metalimnobia	0	0.817431	0		0	0	283	0.868949	0.55
Diptera.f__f__Limoniidae.g__g__Neolimonia.s__s__Neolimonia.dumetorum	0.00244107	0.817431	0.00867571	0.281368	0.027027	0.0606061	29	0.870122	0.11
Diptera.f__f__Limoniidae.g__g__Rhipidia.s__s__Rhipidia.maculata	0.000381067	0.817431	0.00315383	0.120827	0	0.0151515	258	0.87129	0.34
Diptera.f__f__Lonchaeidae.g__g__Lonchaea.s__s__Lonchaea.tarsata	0.000381067	0.817431	0.00315383	0.120827	0	0.0151515	170	0.872447	0.68
Diptera.f__f__Lonchaeidae.g__g__Protearomyia.s__s__Protearomyia.withersi	0.000743364	0.817431	0.00367735	0.202147	0.027027	0.0151515	305	0.873562	0.13
Diptera.f__f__Muscidae.g__g__Dasyphora.s__s__Dasyphora.cyanella	0	0.817431	0		0	0	487	0.874677	0.77
Diptera.f__f__Muscidae.g__g__Helina.s__s__Helina.impuncta	0.000381067	0.817431	0.00315383	0.120827	0	0.0151515	79	0.875788	0.77
Diptera.f__f__Muscidae.g__g__Musca	0.00189518	0.817431	0.0119101	0.159124	0	0.030303	509	0.876899	0.46
Diptera.f__f__Muscidae.g__g__Musca.s__s__Musca.autumnalis	0.00129538	0.817431	0.00849365	0.152511	0.027027	0	72	0.877938	0.38
Diptera.f__f__Muscidae.g__g__Musca.s__s__Musca.domestica	0.0173055	0.817431	0.0238578	0.725358	0.702703	0.590909	251	0.878978	0.65
Diptera.f__f__Muscidae.g__g__Muscina.s__s__Muscina.stabulans	0.000461785	0.817431	0.00281654	0.163955	0.027027	0	310	0.880018	0.93
Diptera.f__f__Muscidae.g__g__Neomyia.s__s__Neomyia.cornicina	0	0.817431	0		0	0	386	0.881058	0.52
Diptera.f__f__Muscidae.g__g__Stomoxys.s__s__Stomoxys.calcitrans	0.0162472	0.817431	0.0250957	0.647409	0.756757	0.621212	259	0.882092	0.64
Diptera.f__f__Mycetophilidae.g__g__Brevicornu	0	0.817431	0		0	0	174	0.883112	0.63
Diptera.f__f__Mycetophilidae.g__g__Mycetophila.s__s__Mycetophila.alea	0	0.817431	0		0	0	276	0.884106	0.49
Diptera.f__f__Mycetophilidae.g__g__Mycetophila.s__s__Mycetophila.ruficollis	0.000381067	0.817431	0.00315383	0.120827	0	0.0151515	176	0.885079	0.34
Diptera.f__f__Mycetophilidae.g__g__Tarnania.s__s__Tarnania.nemoralis	0.000587255	0.817431	0.00498172	0.117882	0	0.0151515	151	0.886025	0.72
Diptera.f__f__Mycetophilidae.g__g__Tetragoneura.s__s__Tetragoneura.sylvatica	0.00063011	0.817431	0.00388872	0.162035	0.027027	0	417	0.88697	0.17
Diptera.f__f__Pediciidae.g__g__Ula.s__s__Ula.sylvatica	0	0.817431	0		0	0	415	0.887903	0.57
Diptera.f__f__Pipunculidae.g__g__Nephrocerus.s__s__Nephrocerus.scutellatus	0.000614986	0.817431	0.00379104	0.162221	0.027027	0	463	0.888836	0.18
Diptera.f__f__Polleniidae.g__g__Pollenia.s__s__Pollenia.pediculata	0	0.817431	0		0	0	33	0.889761	0.5
Diptera.f__f__Psychodidae.g__g__Psychoda.s__s__Psychoda.albipennis	0.00075139	0.817431	0.00651832	0.115274	0	0.0151515	116	0.890683	0.46
Diptera.f__f__Psychodidae.g__g__Psychoda.s__s__Psychoda.crassipenis	0	0.817431	0		0	0	45	0.891602	0.55
Diptera.f__f__Psychodidae.g__g__Psychoda.s__s__Psychoda.gemina	0.000381067	0.817431	0.00315383	0.120827	0	0.0151515	65	0.892521	0.34
Diptera.f__f__Rhagionidae.g__g__Rhagio	0.000614986	0.817431	0.00379104	0.162221	0.027027	0	119	0.89344	0.18
Diptera.f__f__Rhagionidae.g__g__Rhagio.s__s__Rhagio.scolopaceus	0.000614986	0.817431	0.00379104	0.162221	0.027027	0	142	0.894359	0.18
Diptera.f__f__Scathophagidae.g__g__Scathophaga.s__s__Scathophaga.stercoraria	0.0040533	0.817431	0.0161531	0.25093	0.0540541	0.030303	201	0.895279	0.62
Diptera.f__f__Sciaridae	0.000426436	0.817431	0.00354715	0.12022	0	0.0151515	403	0.896198	0.43
Diptera.f__f__Simuliidae.g__g__Simulium.s__s__Simulium.noelleri	0.000284288	0.817431	0.00232987	0.122019	0	0.0151515	506	0.897117	0.43
Diptera.f__f__Sphaeroceridae.g__g__Coproica.s__s__Coproica.ferruginata	0	0.817431	0		0	0	184	0.898026	0.45
Diptera.f__f__Stratiomyidae.g__g__Nemotelus.s__s__Nemotelus.notatus	0	0.817431	0		0	0	107	0.898932	0.96
Diptera.f__f__Syrphidae.g__g__Eristalis.s__s__Eristalis.similis	0.00123813	0.817431	0.00744857	0.166224	0	0.030303	123	0.899838	0.26
Diptera.f__f__Syrphidae.g__g__Eristalis.s__s__Eristalis.tenax	0	0.817431	0		0	0	138	0.900744	0.56
Diptera.f__f__Syrphidae.g__g__Eupeodes.s__s__Eupeodes.corollae	0	0.817431	0		0	0	171	0.901649	0.49
Diptera.f__f__Syrphidae.g__g__Meliscaeva.s__s__Meliscaeva.auricollis	0.000284288	0.817431	0.00232987	0.122019	0	0.0151515	265	0.902555	0.44
Diptera.f__f__Syrphidae.g__g__Scaeva.s__s__Scaeva.pyrastri	0.000321819	0.817431	0.00264707	0.121575	0	0.0151515	97	0.903456	0.58
Diptera.f__f__Syrphidae.g__g__Sphaerophoria	0.000426436	0.817431	0.00354715	0.12022	0	0.0151515	245	0.904357	0.43
Diptera.f__f__Tachinidae.g__g__Bactromyia.s__s__Bactromyia.aurulenta	0	0.817431	0		0	0	334	0.905252	0.51
Diptera.f__f__Tachinidae.g__g__Campylocheta.s__s__Campylocheta.praecox	0.000431413	0.817431	0.00262638	0.164261	0.027027	0	476	0.906147	0.15
Diptera.f__f__Tachinidae.g__g__Cyzenis.s__s__Cyzenis.albicans	0.00343787	0.817431	0.0102104	0.336704	0.108108	0.0151515	57	0.907026	0.02
Diptera.f__f__Tachinidae.g__g__Oswaldia.s__s__Oswaldia.muscaria	0.00119425	0.817431	0.00537409	0.222223	0.0540541	0	418	0.907906	0.03
Diptera.f__f__Tipulidae	0.0026441	0.817431	0.00790161	0.334628	0.0540541	0.0606061	235	0.908781	0.81
Diptera.f__f__Tipulidae.g__g__Nephrotoma.s__s__Nephrotoma.quadrifaria	0.000431413	0.817431	0.00262638	0.164261	0.027027	0	113	0.909651	1
Diptera.f__f__Tipulidae.g__g__Tipula.s__s__Tipula.lunata	0.0129415	0.817431	0.0187772	0.689214	0.324324	0.212121	256	0.91052	0.05
Diptera.f__f__Tipulidae.g__g__Tipula.s__s__Tipula.nubeculosa	0.00290278	0.817431	0.0117304	0.247457	0.0540541	0.0151515	353	0.91139	0.1
Diptera.f__f__Tipulidae.g__g__Tipula.s__s__Tipula.pseudovariipennis	0.000426436	0.817431	0.00354715	0.12022	0	0.0151515	401	0.91226	0.83
Diptera.f__f__Tipulidae.g__g__Tipula.s__s__Tipula.scripta	0.00244145	0.817431	0.0100447	0.243059	0.027027	0.0454545	410	0.913129	0.95
Diptera.f__f__Tipulidae.g__g__Tipula.s__s__Tipula.submarmorata	0	0.817431	0		0	0	34	0.913994	0.8
Diptera.f__f__Tipulidae.g__g__Tipula1	0.00809145	0.817431	0.0133871	0.604421	0.189189	0.19697	140	0.914849	0.62
Diptera.f__f__Ulidiidae.g__g__Otites.s__s__Otites.formosa	0.00117711	0.817431	0.00711627	0.165411	0	0.030303	377	0.915705	0.49
Ephemeroptera.f__f__Baetidae.g__g__Baetis.s__s__Baetis.fuscatus	0.000614986	0.817431	0.00379104	0.162221	0.027027	0	236	0.91653	0.49
Ephemeroptera.f__f__Baetidae.g__g__Cloeon	0	0.817431	0		0	0	292	0.917356	0.57
Ephemeroptera.f__f__Caenidae.g__g__Caenis.s__s__Caenis.luctuosa	0.00116445	0.817431	0.0075367	0.154504	0.027027	0	307	0.918182	0.53
Ephemeroptera.f__f__Ephemerellidae.g__g__Serratella	0.00156636	0.817431	0.00887495	0.176492	0	0.0454545	9	0.918953	0.49
Ephemeroptera.f__f__Ephemerellidae.g__g__Serratella.s__s__Serratella.ignita	0.00266963	0.817431	0.0122915	0.217194	0.0540541	0	166	0.919723	0.06
Ephemeroptera.f__f__Ephemerellidae.g__g__Torleya.s__s__Torleya.major	0.000715052	0.817431	0.00414378	0.17256	0	0.030303	197	0.920494	0.29
Ephemeroptera.f__f__Ephemeridae.g__g__Ephemera.s__s__Ephemera.danica	0.000674928	0.817431	0.00390763	0.17272	0	0.030303	445	0.921265	0.64
Ephemeroptera.f__f__Heptageniidae.g__g__Heptagenia.s__s__Heptagenia.sulphurea	0.000426436	0.817431	0.00354715	0.12022	0	0.0151515	501	0.922036	0.43
Hemiptera.f__f__Acanthosomatidae.g__g__Elasmostethus	0.000461785	0.817431	0.00281654	0.163955	0.027027	0	88	0.922788	0.18
Hemiptera.f__f__Aphididae.g__g__Aphis.s__s__Aphis.sambuci	0.000614986	0.817431	0.00379104	0.162221	0.027027	0	94	0.923541	0.18
Hemiptera.f__f__Aphididae.g__g__Rhopalosiphum.s__s__Rhopalosiphum.padi	0.00129538	0.817431	0.00849365	0.152511	0.027027	0	96	0.924293	0.36
Hemiptera.f__f__Aphididae.g__g__Thelaxes.s__s__Thelaxes.dryophila	0	0.817431	0		0	0	110	0.925045	0.78
Hemiptera.f__f__Cicadellidae.g__g__Iassus.s__s__Iassus.lanio	0	0.817431	0		0	0	150	0.925798	0.5
Hemiptera.f__f__Cicadellidae.g__g__Oncopsis	0	0.817431	0		0	0	163	0.92655	0.56
Hemiptera.f__f__Cixiidae	0.000606107	0.817431	0.00350032	0.173158	0	0.030303	167	0.927302	0.51
Hemiptera.f__f__Microphysidae.g__g__Loricula.s__s__Loricula.elegantula	0.000736438	0.817431	0.00360547	0.204256	0.027027	0.0151515	199	0.928055	0.2
Hemiptera.f__f__Miridae.g__g__Deraeocoris.s__s__Deraeocoris.flavilinea	0.000301858	0.817431	0.00247802	0.121814	0	0.0151515	204	0.928807	0.42
Hemiptera.f__f__Miridae.g__g__Deraeocoris.s__s__Deraeocoris.trifasciatus	0	0.817431	0		0	0	205	0.929559	0.8
Hemiptera.f__f__Miridae.g__g__Miris.s__s__Miris.striatus	0	0.817431	0		0	0	230	0.930312	0.56
Hemiptera.f__f__Miridae.g__g__Phylus.s__s__Phylus.melanocephalus	0.00233765	0.817431	0.0104467	0.223771	0.027027	0.030303	239	0.931064	0.31
Hemiptera.f__f__Miridae.g__g__Phytocoris.s__s__Phytocoris.longipennis	0.00103273	0.817431	0.0066446	0.155423	0	0.030303	262	0.931816	0.34
Hemiptera.f__f__Miridae.g__g__Phytocoris.s__s__Phytocoris.tiliae	0.000850091	0.817431	0.00748157	0.113625	0	0.0151515	308	0.932569	0.84
Hemiptera.f__f__Miridae.g__g__Psallus	0.00107701	0.817431	0.00515449	0.208945	0	0.0454545	442	0.933321	0.53
Hemiptera.f__f__Miridae.g__g__Psallus.s__s__Psallus.mollis	0.000284288	0.817431	0.00232987	0.122019	0	0.0151515	31	0.934072	0.44
Hemiptera.f__f__Miridae.g__g__Rhabdomiris.s__s__Rhabdomiris.striatellus	0.0053185	0.817431	0.0109959	0.48368	0.0540541	0.166667	71	0.934822	0.1
Hemiptera.f__f__Miridae.g__g__Stenodema.s__s__Stenodema.calcarata	0	0.817431	0		0	0	398	0.935573	0.78
Hemiptera.f__f__Miridae1	0.000710907	0.817431	0.00613201	0.115934	0	0.0151515	47	0.936315	0.39
Hemiptera.f__f__Miridae2	0.000391441	0.817431	0.00324335	0.12069	0	0.0151515	134	0.937056	0.39
Hymenoptera	0.000954669	0.817431	0.0047152	0.202466	0.027027	0.0151515	135	0.937798	0.41
Hymenoptera.f__f__Braconidae	0.000844663	0.817431	0.00415611	0.203234	0.027027	0.0151515	145	0.938539	0.44
Hymenoptera.f__f__Braconidae.g__g__Aleiodes1	0.000431413	0.817431	0.00262638	0.164261	0.027027	0	146	0.93928	0.67
Hymenoptera.f__f__Braconidae.g__g__Aleiodes2	0.000461785	0.817431	0.00281654	0.163955	0.027027	0	147	0.940022	0.18
Hymenoptera.f__f__Braconidae.g__g__Cotesia.s__s__Cotesia.jucunda	0.000614986	0.817431	0.00379104	0.162221	0.027027	0	148	0.940763	0.18
Hymenoptera.f__f__Braconidae.g__g__Diospilus	0.000301858	0.817431	0.00247802	0.121814	0	0.0151515	244	0.941505	0.42
Hymenoptera.f__f__Braconidae.g__g__Macrocentrus	0.000606107	0.817431	0.00350032	0.173158	0	0.030303	264	0.942246	0.22
Hymenoptera.f__f__Braconidae.g__g__Trioxys.s__s__Trioxys.pallidus	0.000740347	0.817431	0.00460937	0.160618	0.027027	0	268	0.942988	0.12
Hymenoptera.f__f__Braconidae.g__g__Zele.s__s__Zele.albiditarsus	0.00215829	0.817431	0.00865919	0.249248	0.0540541	0.0151515	381	0.943729	0.78
Hymenoptera.f__f__Eulophidae.g__g__Euplectrus.s__s__Euplectrus.flavipes	0.000431413	0.817431	0.00262638	0.164261	0.027027	0	395	0.944471	0.15
Hymenoptera.f__f__Formicidae.g__g__Lasius	0.000606107	0.817431	0.00350032	0.173158	0	0.030303	397	0.945212	0.22
Hymenoptera.f__f__Formicidae.g__g__Lasius.s__s__Lasius.brunneus	0.00122602	0.817431	0.00798344	0.15357	0.027027	0	404	0.945954	0.27
Hymenoptera.f__f__Formicidae.g__g__Temnothorax.s__s__Temnothorax.affinis	0.000321819	0.817431	0.00264707	0.121575	0	0.0151515	407	0.946695	0.48
Hymenoptera.f__f__Ichneumonidae	0.00286367	0.817431	0.00857034	0.334137	0.0540541	0.0606061	412	0.947437	0.3
Hymenoptera.f__f__Ichneumonidae.g__g__Allomacrus.s__s__Allomacrus.arcticus	0.000520904	0.817431	0.00438186	0.118877	0	0.0151515	413	0.948178	0.48
Hymenoptera.f__f__Ichneumonidae.g__g__Bathythrix.s__s__Bathythrix.pellucidator	0.000431413	0.817431	0.00262638	0.164261	0.027027	0	158	0.948897	0.15
Hymenoptera.f__f__Ichneumonidae.g__g__Cidaphus.s__s__Cidaphus.alarius	0.00306901	0.817431	0.00859385	0.357117	0	0.121212	179	0.949615	0.72
Hymenoptera.f__f__Ichneumonidae.g__g__Colocnema.s__s__Colocnema.rufina	0.00304723	0.817431	0.0151645	0.200945	0.0540541	0.0151515	196	0.950333	0.16
Hymenoptera.f__f__Ichneumonidae.g__g__Cratichneumon.s__s__Cratichneumon.culex	0.000812485	0.817431	0.00508951	0.159639	0.027027	0	52	0.951051	0.15
Hymenoptera.f__f__Ichneumonidae.g__g__Enicospilus	0.000502182	0.817431	0.00421468	0.119151	0	0.0151515	42	0.951713	0.44
Hymenoptera.f__f__Ichneumonidae.g__g__Enicospilus.s__s__Enicospilus.ramidulus	0.00117711	0.817431	0.00711627	0.165411	0	0.030303	125	0.952357	0.54
Hymenoptera.f__f__Ichneumonidae.g__g__Gelis.s__s__Gelis.spurius	0	0.817431	0		0	0	153	0.953002	0.5
Hymenoptera.f__f__Ichneumonidae.g__g__Hyposoter.s__s__Hyposoter.clausus	0.00261687	0.817431	0.00790903	0.330871	0.0810811	0.030303	169	0.953647	0.05
Hymenoptera.f__f__Ichneumonidae.g__g__Lissonota.s__s__Lissonota.errabunda	0.000431413	0.817431	0.00262638	0.164261	0.027027	0	483	0.954292	0.15
Hymenoptera.f__f__Ichneumonidae.g__g__Netelia.s__s__Netelia.latungula	0.00129731	0.817431	0.00619881	0.209285	0	0.0454545	272	0.954929	0.76
Hymenoptera.f__f__Ichneumonidae.g__g__Netelia1	0.000983782	0.817431	0.00883754	0.111319	0	0.0151515	108	0.955543	0.31
Hymenoptera.f__f__Ichneumonidae.g__g__Netelia2	0	0.817431	0		0	0	277	0.956158	0.51
Hymenoptera.f__f__Ichneumonidae.g__g__Ophion	0.0032471	0.817431	0.00828438	0.391954	0.108108	0.0454545	40	0.956723	0.15
Hymenoptera.f__f__Ichneumonidae.g__g__Ophion.s__s__Ophion.costatus	0.00934724	0.817431	0.0151436	0.617241	0.243243	0.166667	82	0.957288	0.24
Hymenoptera.f__f__Ichneumonidae.g__g__Ophion.s__s__Ophion.minutus	0.00864209	0.817431	0.0140116	0.616779	0.216216	0.166667	112	0.957853	0.11
Hymenoptera.f__f__Ichneumonidae.g__g__Ophion.s__s__Ophion.parvulus	0	0.817431	0		0	0	190	0.958418	0.56
Hymenoptera.f__f__Ichneumonidae.g__g__Ophion.s__s__Ophion.ventricosus	0.00741275	0.817431	0.0163368	0.453747	0.135135	0.106061	238	0.958982	0.03
Hymenoptera.f__f__Ichneumonidae.g__g__Perilissus.s__s__Perilissus.albitarsus	0.00246609	0.817431	0.00883751	0.279048	0.0540541	0.030303	261	0.959547	0.53
Hymenoptera.f__f__Ichneumonidae.g__g__Phobocampe.s__s__Phobocampe.crassiuscula	0.00143968	0.817431	0.00624827	0.230412	0.0540541	0	367	0.960112	0.03
Hymenoptera.f__f__Ichneumonidae.g__g__Polysphincta.s__s__Polysphincta.tuberosa	0.000674925	0.817431	0.00579275	0.116512	0	0.0151515	428	0.960677	0.49
Hymenoptera.f__f__Ichneumonidae.g__g__Scirtetes.s__s__Scirtetes.robustus	0.00107677	0.817431	0.00466226	0.230955	0.0540541	0	152	0.961232	0.07
Hymenoptera.f__f__Ichneumonidae.g__g__Zatypota.s__s__Zatypota.albicoxa	0.000353109	0.817431	0.00291375	0.121187	0	0.0151515	302	0.961787	0.41
Lepidoptera	0.0110201	0.817431	0.0234354	0.470231	0.216216	0.106061	81	0.962325	0.09
Lepidoptera.f__f__Adelidae.g__g__Nematopogon.s__s__Nematopogon.robertella	0.000414065	0.817431	0.00343943	0.120388	0	0.0151515	365	0.962863	0.73
Lepidoptera.f__f__Argyresthiidae.g__g__Argyresthia.s__s__Argyresthia.fundella	0.000414065	0.817431	0.00343943	0.120388	0	0.0151515	382	0.963401	0.4
Lepidoptera.f__f__Batrachedridae.g__g__Batrachedra.s__s__Batrachedra.praeangusta	0	0.817431	0		0	0	431	0.963938	0.56
Lepidoptera.f__f__Coleophoridae.g__g__Coleophora.s__s__Coleophora.flavipennella	0.00295826	0.817431	0.0119638	0.247267	0.0540541	0.0151515	434	0.964476	0.11
Lepidoptera.f__f__Coleophoridae.g__g__Coleophora.s__s__Coleophora.lutipennella	0	0.817431	0		0	0	454	0.965014	0.49
Lepidoptera.f__f__Crambidae.g__g__Agriphila.s__s__Agriphila.straminella	0	0.817431	0		0	0	78	0.965542	0.51
Lepidoptera.f__f__Crambidae.g__g__Chrysoteuchia.s__s__Chrysoteuchia.culmella	0.000453666	0.817431	0.00378551	0.119843	0	0.0151515	139	0.966069	0.96
Lepidoptera.f__f__Crambidae.g__g__Crambus	0.00196756	0.817431	0.0124205	0.158413	0	0.030303	218	0.966597	0.69
Lepidoptera.f__f__Crambidae.g__g__Eudonia.s__s__Eudonia.mercurella	0	0.817431	0		0	0	222	0.967125	0.49
Lepidoptera.f__f__Depressariidae.g__g__Agonopterix.s__s__Agonopterix.heracliana	0.000911394	0.817431	0.00809579	0.112576	0	0.0151515	260	0.967653	0.72
Lepidoptera.f__f__Depressariidae.g__g__Agonopterix.s__s__Agonopterix.scopariella	0.00156328	0.817431	0.00874971	0.178667	0.027027	0.0151515	267	0.968181	0.33
Lepidoptera.f__f__Depressariidae.g__g__Carcina.s__s__Carcina.quercana	0.000674925	0.817431	0.00579275	0.116512	0	0.0151515	273	0.968708	0.93
Lepidoptera.f__f__Drepanidae.g__g__Cymatophorina.s__s__Cymatophorina.diluta	0.000614986	0.817431	0.00379104	0.162221	0.027027	0	281	0.969236	0.12
Lepidoptera.f__f__Drepanidae.g__g__Polyploca.s__s__Polyploca.ridens	0.00153508	0.817431	0.00624042	0.245989	0	0.0606061	313	0.969764	0.39
Lepidoptera.f__f__Erebidae.g__g__Euproctis.s__s__Euproctis.similis	0.000850091	0.817431	0.00748157	0.113625	0	0.0151515	436	0.970292	0.36
Lepidoptera.f__f__Gelechiidae.g__g__Carpatolechia.s__s__Carpatolechia.decorella	0	0.817431	0		0	0	453	0.970819	0.79
Lepidoptera.f__f__Gelechiidae.g__g__Chionodes.s__s__Chionodes.electella	0	0.817431	0		0	0	7	0.971341	0.76
Lepidoptera.f__f__Gelechiidae.g__g__Gelechia.s__s__Gelechia.nigra	0.000431413	0.817431	0.00262638	0.164261	0.027027	0	27	0.971863	0.48
Lepidoptera.f__f__Gelechiidae.g__g__Recurvaria.s__s__Recurvaria.leucatella	0.00274636	0.817431	0.0112104	0.244984	0.0540541	0.0151515	207	0.972384	0.62
Lepidoptera.f__f__Geometridae.g__g__Agriopis.s__s__Agriopis.aurantiaria	0.0104742	0.817431	0.0153421	0.68271	0.351351	0.0909091	216	0.972906	0.01
Lepidoptera.f__f__Geometridae.g__g__Agriopis.s__s__Agriopis.leucophaearia	0.0142451	0.817431	0.0170164	0.83714	0.378378	0.348485	225	0.973428	0.08
Lepidoptera.f__f__Geometridae.g__g__Agriopis.s__s__Agriopis.marginaria	0.0144629	0.817431	0.0179034	0.807832	0.378378	0.348485	237	0.973949	0.7
Lepidoptera.f__f__Geometridae.g__g__Alsophila.s__s__Alsophila.aescularia	0.00266772	0.817431	0.00855032	0.312003	0.0810811	0.030303	409	0.974471	0.19
Lepidoptera.f__f__Geometridae.g__g__Apocheima.s__s__Apocheima.hispidaria	0.00543607	0.817431	0.0120759	0.450159	0.0810811	0.136364	416	0.974993	0.84
Lepidoptera.f__f__Geometridae.g__g__Camptogramma	0.00146498	0.817431	0.00977275	0.149904	0.027027	0	423	0.975514	0.39
Lepidoptera.f__f__Geometridae.g__g__Colotois.s__s__Colotois.pennaria	0.0010464	0.817431	0.00455401	0.229775	0.0540541	0	492	0.976036	0.31
Lepidoptera.f__f__Geometridae.g__g__Crocallis.s__s__Crocallis.elinguaria	0.00220325	0.817431	0.0131331	0.167762	0.027027	0.0151515	25	0.976543	0.17
Lepidoptera.f__f__Geometridae.g__g__Erannis.s__s__Erannis.defoliaria	0.00508167	0.817431	0.0101852	0.498926	0.162162	0.0757576	41	0.977049	0.28
Lepidoptera.f__f__Geometridae.g__g__Eupithecia.s__s__Eupithecia.tantillaria	0	0.817431	0		0	0	296	0.977556	0.8
Lepidoptera.f__f__Geometridae.g__g__Geometra.s__s__Geometra.papilionaria	0.001561	0.817431	0.00961074	0.162422	0	0.030303	297	0.978062	0.26
Lepidoptera.f__f__Geometridae.g__g__Hypomecis.s__s__Hypomecis.punctinalis	0.00268638	0.817431	0.0113702	0.236266	0.0540541	0.0151515	503	0.978569	0.51
Lepidoptera.f__f__Geometridae.g__g__Macaria.s__s__Macaria.liturata	0	0.817431	0		0	0	505	0.979075	0.72
Lepidoptera.f__f__Geometridae.g__g__Operophtera.s__s__Operophtera.brumata	0.00165532	0.817431	0.0073338	0.225711	0.0540541	0	91	0.979568	0.05
Lepidoptera.f__f__Geometridae.g__g__Parectropis	0.000301858	0.817431	0.00247802	0.121814	0	0.0151515	348	0.98006	0.91
Lepidoptera.f__f__Geometridae.g__g__Phigalia.s__s__Phigalia.pilosaria	0.00448198	0.817431	0.0110754	0.404679	0.108108	0.0757576	358	0.980552	0.1
Lepidoptera.f__f__Geometridae.g__g__Scopula.s__s__Scopula.floslactata	0	0.817431	0		0	0	257	0.981031	0.48
Lepidoptera.f__f__Gracillariidae.g__g__Caloptilia.s__s__Caloptilia.alchimiella	0	0.817431	0		0	0	352	0.98151	0.46
Lepidoptera.f__f__Gracillariidae.g__g__Parornix.s__s__Parornix.anglicella	0.00490427	0.817431	0.0157558	0.311267	0.108108	0	455	0.981989	0.03
Lepidoptera.f__f__Gracillariidae.g__g__Parornix.s__s__Parornix.carpinella	0.000731514	0.817431	0.00426823	0.171386	0	0.030303	458	0.982468	0.36
Lepidoptera.f__f__Hepialidae.g__g__Hepialus.s__s__Hepialus.humuli	0	0.817431	0		0	0	115	0.982934	0.49
Lepidoptera.f__f__Hepialidae.g__g__Korscheltellus.s__s__Korscheltellus.lupulinus	0.00951529	0.817431	0.0182196	0.522255	0.162162	0.227273	182	0.9834	0.48
Lepidoptera.f__f__Hepialidae.g__g__Triodia.s__s__Triodia.sylvina	0.00203035	0.817431	0.0108572	0.187005	0.027027	0.0151515	183	0.983866	0.34
Lepidoptera.f__f__Lasiocampidae.g__g__Euthrix.s__s__Euthrix.potatoria	0.00395738	0.817431	0.0137007	0.288844	0.0540541	0.0454545	186	0.984332	0.55
Lepidoptera.f__f__Lypusidae	0.00838456	0.817431	0.0172814	0.485178	0.0810811	0.212121	195	0.984799	0.08
Lepidoptera.f__f__Lypusidae.g__g__Pseudatemelia.s__s__Pseudatemelia.latipennella	0.000353109	0.817431	0.00291375	0.121187	0	0.0151515	203	0.985265	0.7
Lepidoptera.f__f__Noctuidae	0.00316757	0.817431	0.0118001	0.268436	0.0810811	0	426	0.985731	0.22
Lepidoptera.f__f__Noctuidae.g__g__Agrotis	0	0.817431	0		0	0	457	0.986197	0.52
Lepidoptera.f__f__Noctuidae.g__g__Agrotis.s__s__Agrotis.exclamationis	0	0.817431	0		0	0	471	0.986663	1
Lepidoptera.f__f__Noctuidae.g__g__Autographa	0.0051153	0.817431	0.0178219	0.287023	0.0540541	0.0454545	474	0.98713	0.14
Lepidoptera.f__f__Noctuidae.g__g__Conistra.s__s__Conistra.erythrocephala	0.000353109	0.817431	0.00291375	0.121187	0	0.0151515	488	0.987596	0.46
Lepidoptera.f__f__Noctuidae.g__g__Cosmia.s__s__Cosmia.trapezina	0.00106772	0.817431	0.00534788	0.199652	0.027027	0.0151515	498	0.988062	0.21
Lepidoptera.f__f__Noctuidae.g__g__Mamestra.s__s__Mamestra.brassicae	0	0.817431	0		0	0	165	0.988505	0.61
Lepidoptera.f__f__Noctuidae.g__g__Orthosia.s__s__Orthosia.cerasi	0.000402421	0.817431	0.00333837	0.120544	0	0.0151515	3	0.988937	0.79
Lepidoptera.f__f__Noctuidae.g__g__Orthosia.s__s__Orthosia.cruda	0.0104158	0.817431	0.0147998	0.70378	0.324324	0.151515	294	0.989369	0.01
Lepidoptera.f__f__Nolidae.g__g__Pseudoips.s__s__Pseudoips.prasinana	0.00122602	0.817431	0.00798344	0.15357	0.027027	0	340	0.989801	0.65
Lepidoptera.f__f__Notodontidae.g__g__Drymonia.s__s__Drymonia.obliterata	0	0.817431	0		0	0	345	0.990233	0.63
Lepidoptera.f__f__Notodontidae.g__g__Phalera.s__s__Phalera.bucephala	0.000391441	0.817431	0.00324335	0.12069	0	0.0151515	465	0.990665	0.39
Lepidoptera.f__f__Notodontidae.g__g__Ptilodon.s__s__Ptilodon.capucina	0.000710907	0.817431	0.00613201	0.115934	0	0.0151515	508	0.991097	0.64
Lepidoptera.f__f__Oecophoridae.g__g__Harpella.s__s__Harpella.forficella	0.00117873	0.817431	0.0109287	0.107857	0	0.0151515	75	0.991508	0.37
Lepidoptera.f__f__Oecophoridae.g__g__Hofmannophila.s__s__Hofmannophila.pseudospretella	0	0.817431	0		0	0	86	0.991911	0.92
Lepidoptera.f__f__Plutellidae.g__g__Plutella.s__s__Plutella.xylostella	0	0.817431	0		0	0	162	0.992314	0.53
Lepidoptera.f__f__Praydidae.g__g__Prays.s__s__Prays.fraxinella	0.0043631	0.817431	0.0139677	0.31237	0.0810811	0.030303	109	0.992707	0.01
Lepidoptera.f__f__Pyralidae.g__g__Acrobasis.s__s__Acrobasis.repandana	0.000402421	0.817431	0.00333837	0.120544	0	0.0151515	130	0.993101	0.76
Lepidoptera.f__f__Pyralidae.g__g__Acrobasis.s__s__Acrobasis.tumidana	0.000301858	0.817431	0.00247802	0.121814	0	0.0151515	175	0.993495	0.42
Lepidoptera.f__f__Pyralidae.g__g__Endotricha.s__s__Endotricha.flammealis	0	0.817431	0		0	0	215	0.993888	0.73
Lepidoptera.f__f__Pyralidae.g__g__Phycita.s__s__Phycita.roborella	0.00136555	0.817431	0.0055442	0.246303	0	0.0606061	270	0.994282	0.51
Lepidoptera.f__f__Pyralidae.g__g__Pyralis.s__s__Pyralis.farinalis	0.00137426	0.817431	0.00908295	0.151301	0.027027	0	379	0.994676	0.41
Lepidoptera.f__f__Schreckensteiniidae.g__g__Schreckensteinia.s__s__Schreckensteinia.festaliella	0.00203647	0.817431	0.0144303	0.141125	0.027027	0	161	0.995045	0.11
Lepidoptera.f__f__Sphingidae.g__g__Laothoe.s__s__Laothoe.populi	0.00602137	0.817431	0.0174501	0.345062	0.0540541	0.106061	246	0.995414	0.87
Lepidoptera.f__f__Tortricidae.g__g__Acleris.s__s__Acleris.ferrugana	0.000439609	0.817431	0.00366224	0.120038	0	0.0151515	263	0.995784	0.55
Lepidoptera.f__f__Tortricidae.g__g__Acleris.s__s__Acleris.forsskaleana	0.00254901	0.817431	0.0100132	0.254564	0.027027	0.0454545	329	0.996153	0.19
Lepidoptera.f__f__Tortricidae.g__g__Aleimma.s__s__Aleimma.loeflingiana	0.000461785	0.817431	0.00281654	0.163955	0.027027	0	359	0.996522	0.18
Lepidoptera.f__f__Tortricidae.g__g__Ancylis.s__s__Ancylis.achatana	0	0.817431	0		0	0	98	0.99687	0.74
Lepidoptera.f__f__Tortricidae.g__g__Archips.s__s__Archips.crataegana	0.00252116	0.817431	0.0105689	0.238545	0.027027	0.0454545	105	0.997218	0.37
Lepidoptera.f__f__Tortricidae.g__g__Archips.s__s__Archips.podana	0.00454815	0.817431	0.0134747	0.337534	0.0540541	0.0757576	136	0.997566	0.48
Lepidoptera.f__f__Tortricidae.g__g__Archips.s__s__Archips.xylosteana	0.00583461	0.817431	0.017538	0.332683	0.0540541	0.121212	137	0.997913	0.05
Lepidoptera.f__f__Tortricidae.g__g__Celypha.s__s__Celypha.striana	0.00502696	0.817431	0.0138861	0.362013	0.0810811	0.0757576	208	0.998261	0.11
Lepidoptera.f__f__Tortricidae.g__g__Cnephasia.s__s__Cnephasia.incertana	0.00277714	0.817431	0.0100237	0.277058	0.027027	0.0606061	214	0.998609	0.68
Lepidoptera.f__f__Tortricidae.g__g__Cnephasia.s__s__Cnephasia.stephensiana	0.00538765	0.817431	0.0171555	0.314047	0	0.121212	253	0.998957	0.31
Lepidoptera.f__f__Tortricidae.g__g__Ditula.s__s__Ditula.angustiorana	0.00115911	0.817431	0.00488698	0.237183	0.027027	0.030303	396	0.999304	0.42
Lepidoptera.f__f__Tortricidae.g__g__Epinotia	0.00149373	0.817431	0.00726145	0.205706	0	0.0454545	414	0.999652	0.4
Lepidoptera.f__f__Tortricidae.g__g__Eudemis	0.000699328	0.817431	0.00433941	0.161157	0.027027	0	432	1	0.46
Lepidoptera.f__f__Tortricidae.g__g__Hedya.s__s__Hedya.nubiferana	0	0.817431	0		0	0	2	1	1
Lepidoptera.f__f__Tortricidae.g__g__Orthotaenia.s__s__Orthotaenia.undulana	0.000321819	0.817431	0.00264707	0.121575	0	0.0151515	16	1	0.89
Lepidoptera.f__f__Tortricidae.g__g__Pammene.s__s__Pammene.giganteana	0	0.817431	0		0	0	19	1	0.48
Lepidoptera.f__f__Tortricidae.g__g__Pandemis.s__s__Pandemis.heparana	0.000606107	0.817431	0.00350032	0.173158	0	0.030303	26	1	0.57
Lepidoptera.f__f__Tortricidae.g__g__Phtheochroa	0.000439609	0.817431	0.00366224	0.120038	0	0.0151515	36	1	0.7
Lepidoptera.f__f__Tortricidae.g__g__Tortricodes.s__s__Tortricodes.alternella	0.00291529	0.817431	0.00729701	0.399518	0.135135	0.0151515	37	1	0.03
Lepidoptera.f__f__Tortricidae.g__g__Tortrix.s__s__Tortrix.viridana	0.0115697	0.817431	0.0188542	0.613642	0.297297	0.121212	38	1	0.02
Lepidoptera.f__f__Tortricidae.g__g__Zeiraphera.s__s__Zeiraphera.isertana	0.0177389	0.817431	0.0267718	0.662596	0.216216	0.439394	43	1	0.01
Lepidoptera.f__f__Ypsolophidae.g__g__Ypsolopha.s__s__Ypsolopha.horridella	0.000850091	0.817431	0.00748157	0.113625	0	0.0151515	60	1	0.56
Lepidoptera.f__f__Ypsolophidae.g__g__Ypsolopha.s__s__Ypsolopha.nemorella	0	0.817431	0		0	0	73	1	0.5
Lepidoptera.f__f__Ypsolophidae.g__g__Ypsolopha.s__s__Ypsolopha.parenthesella	0.0052108	0.817431	0.011919	0.437185	0.0810811	0.121212	74	1	0.05
Lepidoptera.f__f__Ypsolophidae.g__g__Ypsolopha.s__s__Ypsolopha.scabrella	0	0.817431	0		0	0	76	1	0.77
Lepidoptera.f__f__Ypsolophidae.g__g__Ypsolopha.s__s__Ypsolopha.ustella	0.00315606	0.817431	0.00799861	0.394576	0.0810811	0.0757576	77	1	0.36
Mecoptera.f__f__Panorpidae.g__g__Panorpa.s__s__Panorpa.alpina	0	0.817431	0		0	0	80	1	0.56
Neuroptera.f__f__Chrysopidae.g__g__Chrysoperla	0	0.817431	0		0	0	83	1	0.61
Neuroptera.f__f__Hemerobiidae.g__g__Hemerobius	0.00228092	0.817431	0.0112388	0.202951	0.027027	0.030303	84	1	0.55
Neuroptera.f__f__Hemerobiidae.g__g__Hemerobius.s__s__Hemerobius.micans	0.00188279	0.817431	0.00664842	0.283193	0.0540541	0.030303	85	1	0.02
Neuroptera.f__f__Sisyridae.g__g__Sisyra.s__s__Sisyra.nigra	0.000606107	0.817431	0.00350032	0.173158	0	0.030303	87	1	0.22
Orthoptera.f__f__Tettigoniidae	0.000284288	0.817431	0.00232987	0.122019	0	0.0151515	89	1	0.43
Orthoptera.f__f__Tettigoniidae.g__g__Meconema.s__s__Meconema.thalassinum	0.000606107	0.817431	0.00350032	0.173158	0	0.030303	93	1	0.22
Orthoptera.f__f__Tettigoniidae.g__g__Pholidoptera.s__s__Pholidoptera.griseoaptera	0.000613625	0.817431	0.0052234	0.117476	0	0.0151515	95	1	0.45
Psocodea.f__f__Elipsocidae.g__g__Elipsocus	0	0.817431	0		0	0	99	1	0.57
Psocodea.f__f__Elipsocidae.g__g__Elipsocus.s__s__Elipsocus.moebiusi	0	0.817431	0		0	0	103	1	0.73
Psocodea.f__f__Psocidae.g__g__Loensia.s__s__Loensia.pearmani	0.000710907	0.817431	0.00613201	0.115934	0	0.0151515	111	1	0.53
Psocodea.f__f__Psocidae.g__g__Loensia.s__s__Loensia.variegata	0.00146498	0.817431	0.00977275	0.149904	0.027027	0	117	1	0.08
Psocodea.f__f__Psocidae.g__g__Metylophorus.s__s__Metylophorus.nebulosus	0.00075139	0.817431	0.00651832	0.115274	0	0.0151515	118	1	0.67
Psocodea.f__f__Stenopsocidae.g__g__Graphopsocus.s__s__Graphopsocus.cruciatus	0.000606107	0.817431	0.00350032	0.173158	0	0.030303	124	1	0.79
Thysanoptera.f__f__Thripidae	0	0.817431	0		0	0	126	1	0.6
Thysanoptera.f__f__Thripidae.g__g__Thrips	0	0.817431	0		0	0	127	1	0.46
Trichoptera.f__f__Ecnomidae.g__g__Ecnomus.s__s__Ecnomus.tenellus	0.000606107	0.817431	0.00350032	0.173158	0	0.030303	131	1	0.68
Trichoptera.f__f__Hydropsychidae.g__g__Cheumatopsyche.s__s__Cheumatopsyche.lepida	0.00134206	0.817431	0.00681742	0.196857	0.027027	0.0151515	132	1	0.25
Trichoptera.f__f__Hydropsychidae.g__g__Hydropsyche.s__s__Hydropsyche.siltalai	0.000426436	0.817431	0.00354715	0.12022	0	0.0151515	141	1	0.43
Trichoptera.f__f__Hydroptilidae.g__g__Hydroptila.s__s__Hydroptila.forcipata	0.000710907	0.817431	0.00613201	0.115934	0	0.0151515	143	1	0.39
Trichoptera.f__f__Leptoceridae.g__g__Athripsodes.s__s__Athripsodes.albifrons	0	0.817431	0		0	0	144	1	0.45
Trichoptera.f__f__Leptoceridae.g__g__Oecetis.s__s__Oecetis.lacustris	0.000606107	0.817431	0.00350032	0.173158	0	0.030303	168	1	0.22
Trichoptera.f__f__Psychomyiidae.g__g__Tinodes.s__s__Tinodes.maculicornis	0.000606107	0.817431	0.00350032	0.173158	0	0.030303	173	1	0.22
Trichoptera.f__f__Psychomyiidae.g__g__Tinodes.s__s__Tinodes.waeneri	0.000284288	0.817431	0.00232987	0.122019	0	0.0151515	180	1	0.43
Araneae.f__f__Linyphiidae.g__g__Neriene.s__s__Neriene.montana	0.000762835	0.817431	0.00475831	0.160317	0.027027	0	185	1	0.13
Araneae.f__f__Linyphiidae.g__g__Tenuiphantes.s__s__Tenuiphantes.tenuis	0.000426436	0.817431	0.00354715	0.12022	0	0.0151515	191	1	0.43
Araneae.f__f__Philodromidae.g__g__Philodromus.s__s__Philodromus.dispar	0.000772508	0.817431	0.00449082	0.172019	0	0.030303	193	1	0.18
Sarcoptiformes.f__f__Hermanniidae.g__g__Hermannia.s__s__Hermannia.gibba	0.00071922	0.817431	0.00447005	0.160897	0.027027	0	194	1	0.18
Trombidiformes.f__f__Ereynetidae	0.00122602	0.817431	0.00798344	0.15357	0.027027	0	198	1	0.44
Blattodea.f__f__Ectobiidae.g__g__Ectobius	0.0013143	0.817431	0.00533784	0.246223	0	0.0606061	200	1	0.59
Coleoptera.f__f__Cantharidae.g__g__Cantharis.s__s__Cantharis.cryptica	0	0.817431	0		0	0	202	1	0.55
Coleoptera.f__f__Curculionidae.g__g__Magdalis.s__s__Magdalis.flavicornis	0	0.817431	0		0	0	209	1	0.49
Coleoptera.f__f__Lampyridae.g__g__Lamprohiza.s__s__Lamprohiza.splendidula	0.000426436	0.817431	0.00354715	0.12022	0	0.0151515	210	1	0.43
Coleoptera.f__f__Mycetophagidae.g__g__Litargus.s__s__Litargus.connexus	0	0.817431	0		0	0	212	1	0.56
Coleoptera.f__f__Ptinidae.g__g__Anobium.s__s__Anobium.costatum	0	0.817431	0		0	0	213	1	0.46
Coleoptera.f__f__Scarabaeidae.g__g__Serica	0.000381067	0.817431	0.00315383	0.120827	0	0.0151515	217	1	0.34
Coleoptera.f__f__Staphylinidae.g__g__Aloconota.s__s__Aloconota.gregaria	0	0.817431	0		0	0	227	1	0.5
Coleoptera.f__f__Staphylinidae.g__g__Plataraea.s__s__Plataraea.brunnea	0.000461785	0.817431	0.00281654	0.163955	0.027027	0	231	1	0.18
Diptera.f__f__Anthomyiidae.g__g__Botanophila	0.00122602	0.817431	0.00798344	0.15357	0.027027	0	241	1	0.08
Diptera.f__f__Anthomyiidae.g__g__Delia.s__s__Delia.platura	0	0.817431	0		0	0	242	1	0.83
Diptera.f__f__Anthomyiidae.g__g__Hylemya.s__s__Hylemya.variata	0.000439609	0.817431	0.00366224	0.120038	0	0.0151515	243	1	0.36
Diptera.f__f__Asilidae.g__g__Dioctria.s__s__Dioctria.linearis	0.000284288	0.817431	0.00232987	0.122019	0	0.0151515	247	1	0.72
Diptera.f__f__Chironomidae.g__g__Bryophaenocladius	0.00303571	0.817431	0.0142521	0.213	0.0540541	0	248	1	0.01
Diptera.f__f__Chironomidae.g__g__Cricotopus.s__s__Cricotopus.annulator	0.000439609	0.817431	0.00366224	0.120038	0	0.0151515	255	1	0.94
Diptera.f__f__Chironomidae.g__g__Dicrotendipes.s__s__Dicrotendipes.nervosus	0.00101184	0.817431	0.00510681	0.198135	0.027027	0.0151515	279	1	0.09
Diptera.f__f__Chironomidae.g__g__Micropsectra.s__s__Micropsectra.notescens	0.000431413	0.817431	0.00262638	0.164261	0.027027	0	284	1	0.15
Diptera.f__f__Chironomidae.g__g__Microtendipes.s__s__Microtendipes.pedellus	0.00157443	0.817431	0.00673754	0.23368	0	0.0606061	288	1	0.48
Diptera.f__f__Chironomidae.g__g__Polypedilum.s__s__Polypedilum.scalaenum	0	0.817431	0		0	0	298	1	0.5
Diptera.f__f__Chironomidae.g__g__Smittia.s__s__Smittia.stercoraria	0	0.817431	0		0	0	300	1	0.63
Diptera.f__f__Culicidae.g__g__Culiseta	0	0.817431	0		0	0	301	1	0.58
Diptera.f__f__Drosophilidae.g__g__Drosophila.s__s__Drosophila.repleta	0	0.817431	0		0	0	304	1	0.89
Diptera.f__f__Empididae	0.000614986	0.817431	0.00379104	0.162221	0.027027	0	311	1	0.12
Diptera.f__f__Fanniidae.g__g__Fannia.s__s__Fannia.incisurata	0	0.817431	0		0	0	312	1	0.58
Diptera.f__f__Fanniidae.g__g__Fannia.s__s__Fannia.sociella	0.0015266	0.817431	0.00530066	0.288003	0.0540541	0.030303	324	1	0.07
Diptera.f__f__Lauxaniidae.g__g__Cnemacantha.s__s__Cnemacantha.muscaria	0.00063011	0.817431	0.00388872	0.162035	0.027027	0	327	1	0.17
Diptera.f__f__Muscidae.g__g__Helina.s__s__Helina.lasiophthalma	0	0.817431	0		0	0	331	1	0.49
Diptera.f__f__Muscidae.g__g__Phaonia.s__s__Phaonia.subventa	0.00129538	0.817431	0.00849365	0.152511	0.027027	0	332	1	0.12
Diptera.f__f__Sarcophagidae.g__g__Sarcophaga	0	0.817431	0		0	0	335	1	0.52
Diptera.f__f__Sciaridae.g__g__Bradysia.s__s__Bradysia.brevispina	0	0.817431	0		0	0	342	1	0.54
Diptera.f__f__Sciaridae.g__g__Pseudolycoriella.s__s__Pseudolycoriella.paludum	0	0.817431	0		0	0	343	1	0.44
Diptera.f__f__Sciaridae.g__g__Scatopsciara.s__s__Scatopsciara.multispina	0	0.817431	0		0	0	347	1	0.81
Diptera.f__f__Simuliidae.g__g__Simulium.s__s__Simulium.reptans	0	0.817431	0		0	0	351	1	0.52
Diptera.f__f__Tachinidae	0.000431413	0.817431	0.00262638	0.164261	0.027027	0	355	1	0.15
Diptera.f__f__Tachinidae.g__g__Phryno.s__s__Phryno.vetula	0.000439609	0.817431	0.00366224	0.120038	0	0.0151515	356	1	0.69
Diptera.f__f__Tipulidae.g__g__Tipula.s__s__Tipula.magnicauda	0.000391441	0.817431	0.00324335	0.12069	0	0.0151515	360	1	0.39
Ephemeroptera.f__f__Potamanthidae.g__g__Potamanthus.s__s__Potamanthus.luteus	0	0.817431	0		0	0	368	1	0.52
Hemiptera.f__f__Miridae.g__g__Lygus	0.000381067	0.817431	0.00315383	0.120827	0	0.0151515	378	1	0.69
Hemiptera.f__f__Miridae.g__g__Pinalitus.s__s__Pinalitus.cervinus	0.000391441	0.817431	0.00324335	0.12069	0	0.0151515	380	1	0.39
Hemiptera.f__f__Miridae.g__g__Pinalitus.s__s__Pinalitus.rubricatus	0	0.817431	0		0	0	387	1	0.52
Hemiptera.f__f__Pentatomidae	0	0.817431	0		0	0	389	1	0.49
Hemiptera.f__f__Psyllidae.g__g__Cacopsylla	0	0.817431	0		0	0	391	1	0.49
Hemiptera.f__f__Psyllidae.g__g__Cacopsylla.s__s__Cacopsylla.melanoneura	0	0.817431	0		0	0	392	1	0.82
Hymenoptera.f__f__Ichneumonidae.g__g__Astiphromma.s__s__Astiphromma.splenium	0.000762835	0.817431	0.00475831	0.160317	0.027027	0	399	1	0.13
Hymenoptera.f__f__Ichneumonidae.g__g__Dusona.s__s__Dusona.insignita	0	0.817431	0		0	0	400	1	0.66
Hymenoptera.f__f__Tenthredinidae.g__g__Apethymus.s__s__Apethymus.filiformis	0.000353109	0.817431	0.00291375	0.121187	0	0.0151515	405	1	0.46
Hymenoptera.f__f__Tenthredinidae.g__g__Euura.s__s__Euura.imperfecta	0	0.817431	0		0	0	406	1	0.56
Lepidoptera.f__f__Adelidae.g__g__Nematopogon.s__s__Nematopogon.swammerdamella	0.00162954	0.817431	0.0062669	0.260024	0.0540541	0.0151515	411	1	0.16
Lepidoptera.f__f__Depressariidae.g__g__Luquetia.s__s__Luquetia.lobella	0	0.817431	0		0	0	421	1	0.54
Lepidoptera.f__f__Erebidae.g__g__Atolmis.s__s__Atolmis.rubricollis	0.00110936	0.817431	0.00714177	0.155334	0.027027	0	422	1	0.69
Lepidoptera.f__f__Erebidae.g__g__Calliteara.s__s__Calliteara.pudibunda	0	0.817431	0		0	0	424	1	0.55
Lepidoptera.f__f__Erebidae.g__g__Herminia.s__s__Herminia.tarsipennalis	0.000381067	0.817431	0.00315383	0.120827	0	0.0151515	425	1	0.89
Lepidoptera.f__f__Erebidae.g__g__Hypena.s__s__Hypena.proboscidalis	0.00110936	0.817431	0.00714177	0.155334	0.027027	0	427	1	0.32
Lepidoptera.f__f__Erebidae.g__g__Scoliopteryx.s__s__Scoliopteryx.libatrix	0.00188282	0.817431	0.00991807	0.189837	0	0.0454545	430	1	0.23
Lepidoptera.f__f__Gelechiidae.g__g__Bryotropha.s__s__Bryotropha.terrella	0.000381067	0.817431	0.00315383	0.120827	0	0.0151515	438	1	0.71
Lepidoptera.f__f__Gelechiidae.g__g__Helcystogramma.s__s__Helcystogramma.rufescens	0	0.817431	0		0	0	439	1	0.53
Lepidoptera.f__f__Gelechiidae.g__g__Psoricoptera.s__s__Psoricoptera.gibbosella	0.000731514	0.817431	0.00426823	0.171386	0	0.030303	440	1	0.5
Lepidoptera.f__f__Geometridae.g__g__Asthena.s__s__Asthena.albulata	0.00110936	0.817431	0.00714177	0.155334	0.027027	0	441	1	0.13
Lepidoptera.f__f__Geometridae.g__g__Cabera	0.00172262	0.817431	0.00919432	0.187357	0.027027	0.0151515	443	1	0.07
Lepidoptera.f__f__Geometridae.g__g__Ectropis.s__s__Ectropis.crepuscularia	0	0.817431	0		0	0	446	1	0.51
Lepidoptera.f__f__Geometridae.g__g__Eupithecia.s__s__Eupithecia.subfuscata	0	0.817431	0		0	0	448	1	0.55
Lepidoptera.f__f__Geometridae.g__g__Lomaspilis.s__s__Lomaspilis.marginata	0	0.817431	0		0	0	449	1	0.48
Lepidoptera.f__f__Geometridae.g__g__Operophtera	0.00110536	0.817431	0.00550901	0.200645	0.027027	0.0151515	450	1	0.4
Lepidoptera.f__f__Geometridae.g__g__Operophtera.s__s__Operophtera.fagata	0.000527105	0.817431	0.0032288	0.163251	0.027027	0	451	1	0.16
Lepidoptera.f__f__Geometridae.g__g__Parectropis.s__s__Parectropis.similaria	0	0.817431	0		0	0	452	1	0.56
Lepidoptera.f__f__Geometridae.g__g__Selenia.s__s__Selenia.tetralunaria	0	0.817431	0		0	0	456	1	0.56
Lepidoptera.f__f__Gracillariidae.g__g__Parornix.s__s__Parornix.devoniella	0	0.817431	0		0	0	459	1	0.44
Lepidoptera.f__f__Gracillariidae.g__g__Phyllonorycter.s__s__Phyllonorycter.harrisella	0.000911394	0.817431	0.00809579	0.112576	0	0.0151515	460	1	0.47
Lepidoptera.f__f__Lasiocampidae.g__g__Lasiocampa.s__s__Lasiocampa.quercus	0.000381067	0.817431	0.00315383	0.120827	0	0.0151515	461	1	0.71
Lepidoptera.f__f__Limacodidae.g__g__Apoda.s__s__Apoda.limacodes	0	0.817431	0		0	0	462	1	0.57
Lepidoptera.f__f__Noctuidae.g__g__Cucullia.s__s__Cucullia.umbratica	0	0.817431	0		0	0	464	1	0.76
Lepidoptera.f__f__Notodontidae.g__g__Clostera.s__s__Clostera.pigra	0	0.817431	0		0	0	466	1	0.75
Lepidoptera.f__f__Praydidae.g__g__Prays	0.000426436	0.817431	0.00354715	0.12022	0	0.0151515	468	1	0.43
Lepidoptera.f__f__Praydidae.g__g__Prays.s__s__Prays.ruficeps	0.00129538	0.817431	0.00849365	0.152511	0.027027	0	470	1	0.26
Lepidoptera.f__f__Pterophoridae.g__g__Emmelina.s__s__Emmelina.monodactyla	0	0.817431	0		0	0	475	1	0.57
Lepidoptera.f__f__Pyralidae.g__g__Dioryctria.s__s__Dioryctria.abietella	0	0.817431	0		0	0	479	1	0.6
Lepidoptera.f__f__Tineidae.g__g__Montescardia.s__s__Montescardia.tessulatellus	0	0.817431	0		0	0	480	1	0.77
Lepidoptera.f__f__Tineidae.g__g__Triaxomera.s__s__Triaxomera.parasitella	0.00105972	0.817431	0.00678976	0.156076	0.027027	0	481	1	0.25
Lepidoptera.f__f__Tortricidae.g__g__Acleris.s__s__Acleris.variegana	0.000381067	0.817431	0.00315383	0.120827	0	0.0151515	484	1	0.34
Lepidoptera.f__f__Tortricidae.g__g__Eana.s__s__Eana.incanana	0.00122602	0.817431	0.00798344	0.15357	0.027027	0	485	1	0.08
Lepidoptera.f__f__Tortricidae.g__g__Epinotia.s__s__Epinotia.tedella	0	0.817431	0		0	0	486	1	0.55
Lepidoptera.f__f__Tortricidae.g__g__Pandemis.s__s__Pandemis.cerasana	0.00063011	0.817431	0.00388872	0.162035	0.027027	0	489	1	0.17
Lepidoptera.f__f__Yponomeutidae.g__g__Paraswammerdamia.s__s__Paraswammerdamia.nebulella	0	0.817431	0		0	0	490	1	0.63
Lepidoptera.f__f__Yponomeutidae.g__g__Yponomeuta	0.000414065	0.817431	0.00343943	0.120388	0	0.0151515	491	1	0.4
Lepidoptera.f__f__Ypsolophidae.g__g__Ypsolopha.s__s__Ypsolopha.sylvella	0	0.817431	0		0	0	494	1	0.73
Psocodea.f__f__Caeciliusidae.g__g__Valenzuela.s__s__Valenzuela.flavidus	0.000414065	0.817431	0.00343943	0.120388	0	0.0151515	495	1	0.36
Psocodea.f__f__Psocidae	0.00075139	0.817431	0.00651832	0.115274	0	0.0151515	496	1	0.66
Thysanoptera.f__f__Thripidae.g__g__Thrips.s__s__Thrips.minutissimus	0.00118101	0.817431	0.00522013	0.226241	0.0540541	0	500	1	0.06
Trichoptera.f__f__Hydroptilidae.g__g__Allotrichia.s__s__Allotrichia.pallicornis	0.000353109	0.817431	0.00291375	0.121187	0	0.0151515	502	1	0.41
Trichoptera.f__f__Polycentropodidae.g__g__Polycentropus.s__s__Polycentropus.flavomaculatus	0.000907965	0.817431	0.00424579	0.213851	0	0.0454545	504	1	0.13

## Sheet: Aulne_Rochefort
species	average	overall	sd	ratio	ava	avb	ord	cusum	p
Araneae	0.00171858	0.835273	0.00735888	0.233538	0	0.0555556	17	0.0251922	0.56
Araneae.f__f__Agelenidae.g__g__Tegenaria.s__s__Tegenaria.domestica	0.00137755	0.835273	0.00877833	0.156926	0	0.0277778	5	0.04738	0.46
Araneae.f__f__Agelenidae.g__g__Tegenaria.s__s__Tegenaria.ferruginea	0	0.835273	0		0	0	189	0.0686015	0.59
Araneae.f__f__Anyphaenidae.g__g__Anyphaena.s__s__Anyphaena.accentuata	0.00930175	0.835273	0.018164	0.512097	0.243243	0.0833333	192	0.0897035	0.82
Araneae.f__f__Araneidae.g__g__Araneus.s__s__Araneus.angulatus	0.0185329	0.835273	0.0197253	0.939549	0.0540541	0.555556	70	0.110099	0.01
Araneae.f__f__Araneidae.g__g__Araneus.s__s__Araneus.diadematus	0.0156056	0.835273	0.0224505	0.695112	0.162162	0.361111	6	0.128783	0.05
Araneae.f__f__Araneidae.g__g__Araneus.s__s__Araneus.sturmi	0.000992154	0.835273	0.00614427	0.161476	0	0.0277778	12	0.14703	0.56
Araneae.f__f__Araneidae.g__g__Araneus.s__s__Araneus.triguttatus	0.00497601	0.835273	0.0105803	0.470307	0.0810811	0.138889	317	0.16434	0.86
Araneae.f__f__Araneidae.g__g__Araniella.s__s__Araniella.alpica	0.000622034	0.835273	0.00379955	0.163713	0.027027	0	223	0.181022	0.33
Araneae.f__f__Araneidae.g__g__Araniella.s__s__Araniella.cucurbitina	0	0.835273	0		0	0	177	0.197205	0.99
Araneae.f__f__Araneidae.g__g__Araniella.s__s__Araniella.opisthographa	0.00234876	0.835273	0.00862386	0.272356	0.0540541	0.0277778	385	0.212697	0.57
Araneae.f__f__Araneidae.g__g__Cyclosa.s__s__Cyclosa.conica	0.0152414	0.835273	0.018103	0.841927	0.216216	0.444444	13	0.227359	0.04
Araneae.f__f__Araneidae.g__g__Gibbaranea.s__s__Gibbaranea.gibbosa	0.0122464	0.835273	0.017453	0.701678	0.27027	0.25	295	0.241932	0.39
Araneae.f__f__Araneidae.g__g__Larinioides.s__s__Larinioides.patagiatus	0.00510086	0.835273	0.0143463	0.355551	0.027027	0.111111	18	0.255159	0.09
Araneae.f__f__Araneidae.g__g__Larinioides.s__s__Larinioides.sclopetarius	0.00136365	0.835273	0.00885436	0.154009	0.027027	0	316	0.26814	0.97
Araneae.f__f__Araneidae.g__g__Leviellus.s__s__Leviellus.stroemi	0.000680624	0.835273	0.00413118	0.164753	0	0.0277778	384	0.280062	0.19
Araneae.f__f__Araneidae.g__g__Nuctenea.s__s__Nuctenea.umbratica	0.0210424	0.835273	0.0235156	0.894824	0.405405	0.638889	48	0.291981	0.1
Araneae.f__f__Araneidae.g__g__Zilla.s__s__Zilla.diodia	0.0110482	0.835273	0.0168425	0.655972	0.27027	0.222222	4	0.303117	0.42
Araneae.f__f__Araneidae.g__g__Zygiella.s__s__Zygiella.atrica	0.00249932	0.835273	0.00886202	0.282026	0	0.0833333	120	0.314087	0.04
Araneae.f__f__Araneidae.g__g__Zygiella.s__s__Zygiella.x.notata	0.00610314	0.835273	0.0175347	0.348061	0.0540541	0.0833333	122	0.325041	0.32
Araneae.f__f__Clubionidae.g__g__Clubiona.s__s__Clubiona.brevipes	0.00457729	0.835273	0.0105784	0.432702	0.0540541	0.138889	46	0.33597	0.72
Araneae.f__f__Clubionidae.g__g__Clubiona.s__s__Clubiona.comta	0.0043923	0.835273	0.00988779	0.444215	0.135135	0.0555556	315	0.346872	0.85
Araneae.f__f__Clubionidae.g__g__Clubiona.s__s__Clubiona.corticalis	0.000859289	0.835273	0.00527404	0.162928	0	0.0277778	336	0.357303	0.47
Araneae.f__f__Clubionidae.g__g__Clubiona.s__s__Clubiona.pallidula	0	0.835273	0		0	0	286	0.367238	0.97
Araneae.f__f__Clubionidae.g__g__Clubiona.s__s__Clubiona.terrestris	0	0.835273	0		0	0	349	0.376598	0.39
Araneae.f__f__Dictynidae.g__g__Argyroneta.s__s__Argyroneta.aquatica	0.00378782	0.835273	0.0145492	0.260345	0	0.0833333	228	0.385614	0.2
Araneae.f__f__Dictynidae.g__g__Dictyna.s__s__Dictyna.pusilla	0	0.835273	0		0	0	206	0.394475	0.38
Araneae.f__f__Dictynidae.g__g__Lathys.s__s__Lathys.humilis	0.000687772	0.835273	0.00421674	0.163105	0.027027	0	50	0.403235	0.93
Araneae.f__f__Dictynidae.g__g__Nigma.s__s__Nigma.flavescens	0.000952561	0.835273	0.00405187	0.235092	0.0540541	0	287	0.411658	0.47
Araneae.f__f__Gnaphosidae.g__g__Scotophaeus.s__s__Scotophaeus.blackwalli	0	0.835273	0		0	0	51	0.419401	0.66
Araneae.f__f__Linyphiidae.g__g__Neriene.s__s__Neriene.emphana	0.00401625	0.835273	0.0127498	0.315004	0	0.111111	20	0.426708	0.05
Araneae.f__f__Linyphiidae.g__g__Neriene.s__s__Neriene.radiata	0	0.835273	0		0	0	54	0.433816	0.59
Araneae.f__f__Linyphiidae.g__g__Trematocephalus.s__s__Trematocephalus.cristatus	0	0.835273	0		0	0	364	0.440877	0.75
Araneae.f__f__Mimetidae.g__g__Ero.s__s__Ero.aphana	0.000429628	0.835273	0.00260098	0.165179	0.027027	0	333	0.447722	0.5
Araneae.f__f__Philodromidae.g__g__Philodromus.s__s__Philodromus.albidus	0.00138213	0.835273	0.00598968	0.230752	0.027027	0.0277778	289	0.453979	0.62
Araneae.f__f__Philodromidae.g__g__Philodromus.s__s__Philodromus.aureolus	0.00134419	0.835273	0.00568787	0.236325	0	0.0555556	222	0.46016	0.05
Araneae.f__f__Philodromidae.g__g__Philodromus.s__s__Philodromus.collinus	0.00151957	0.835273	0.00646794	0.234939	0	0.0555556	14	0.466267	0.09
Araneae.f__f__Philodromidae.g__g__Philodromus.s__s__Philodromus.margaritatus	0.000759119	0.835273	0.00462958	0.163972	0	0.0277778	121	0.472349	0.24
Araneae.f__f__Philodromidae.g__g__Philodromus.s__s__Philodromus.praedatus	0.00348219	0.835273	0.0107983	0.322476	0.0810811	0.0277778	8	0.478306	0.01
Araneae.f__f__Pholcidae.g__g__Pholcus.s__s__Pholcus.phalangioides	0.000459362	0.835273	0.00278429	0.164984	0.027027	0	129	0.484195	0.69
Araneae.f__f__Salticidae.g__g__Ballus.s__s__Ballus.chalybeius	0	0.835273	0		0	0	68	0.490083	0.39
Araneae.f__f__Salticidae.g__g__Marpissa.s__s__Marpissa.muscosa	0	0.835273	0		0	0	67	0.495789	0.38
Araneae.f__f__Salticidae.g__g__Salticus.s__s__Salticus.zebraneus	0	0.835273	0		0	0	314	0.501469	0.39
Araneae.f__f__Tetragnathidae.g__g__Metellina.s__s__Metellina.mengei	0.00306884	0.835273	0.00846249	0.362641	0.108108	0.0277778	21	0.506949	0.05
Araneae.f__f__Tetragnathidae.g__g__Metellina.s__s__Metellina.merianae	0	0.835273	0		0	0	22	0.512208	0.6
Araneae.f__f__Tetragnathidae.g__g__Metellina.s__s__Metellina.segmentata	0.0091282	0.835273	0.0196762	0.463921	0.108108	0.138889	102	0.517383	0.05
Araneae.f__f__Tetragnathidae.g__g__Tetragnatha.s__s__Tetragnatha.dearmata	0	0.835273	0		0	0	373	0.522548	0.66
Araneae.f__f__Tetragnathidae.g__g__Tetragnatha.s__s__Tetragnatha.montana	0.00995564	0.835273	0.0162525	0.612562	0.135135	0.25	326	0.527531	0.27
Araneae.f__f__Tetragnathidae.g__g__Tetragnatha.s__s__Tetragnatha.nigrita	0.00217947	0.835273	0.00974936	0.22355	0.027027	0.0277778	226	0.532469	0.61
Araneae.f__f__Tetragnathidae.g__g__Tetragnatha.s__s__Tetragnatha.obtusa	0.00731669	0.835273	0.0142995	0.511673	0.027027	0.222222	58	0.537394	0.01
Araneae.f__f__Theridiidae.g__g__Anelosimus.s__s__Anelosimus.vittatus	0.00646747	0.835273	0.012641	0.511629	0.162162	0.111111	64	0.542251	0.3
Araneae.f__f__Theridiidae.g__g__Dipoena.s__s__Dipoena.melanogaster	0.000759119	0.835273	0.00462958	0.163972	0	0.0277778	31	0.547059	0.43
Araneae.f__f__Theridiidae.g__g__Enoplognatha	0.00144536	0.835273	0.00616022	0.234629	0	0.0555556	303	0.551729	0.65
Araneae.f__f__Theridiidae.g__g__Episinus.s__s__Episinus.maculipes	0.00593711	0.835273	0.0137099	0.433053	0.027027	0.166667	149	0.556397	0.76
Araneae.f__f__Theridiidae.g__g__Paidiscura.s__s__Paidiscura.pallens	0.00332533	0.835273	0.00869527	0.38243	0.135135	0	26	0.560931	0.07
Araneae.f__f__Theridiidae.g__g__Parasteatoda.s__s__Parasteatoda.lunata	0.000663563	0.835273	0.00402359	0.164918	0	0.0277778	154	0.565431	0.77
Araneae.f__f__Theridiidae.g__g__Parasteatoda.s__s__Parasteatoda.tepidariorum	0.000706531	0.835273	0.00433661	0.162922	0.027027	0	275	0.569896	0.64
Araneae.f__f__Theridiidae.g__g__Platnickina.s__s__Platnickina.tincta	0.00411296	0.835273	0.0101426	0.405515	0.027027	0.138889	469	0.57435	0.36
Araneae.f__f__Theridiidae.g__g__Steatoda.s__s__Steatoda.bipunctata	0.0011629	0.835273	0.00739645	0.157224	0.027027	0	69	0.578719	0.31
Araneae.f__f__Theridiidae.g__g__Theridion.s__s__Theridion.familiare	0	0.835273	0		0	0	323	0.58306	0.39
Araneae.f__f__Theridiidae.g__g__Theridion.s__s__Theridion.mystaceum	0.00231884	0.835273	0.00722061	0.321143	0.0540541	0.0555556	274	0.587391	0.09
Araneae.f__f__Theridiidae.g__g__Theridion.s__s__Theridion.pinastri	0.00347699	0.835273	0.0104785	0.331822	0	0.111111	251	0.591622	0.44
Araneae.f__f__Theridiidae.g__g__Theridion.s__s__Theridion.varians	0.00270545	0.835273	0.00869822	0.311035	0.0540541	0.0555556	330	0.595827	0.59
Araneae.f__f__Thomisidae.g__g__Diaea.s__s__Diaea.dorsata	0.00405715	0.835273	0.0111429	0.364103	0.0810811	0.0833333	319	0.60001	0.1
Araneae.f__f__Thomisidae.g__g__Pistius.s__s__Pistius.truncatus	0	0.835273	0		0	0	39	0.604179	0.38
Araneae.f__f__Thomisidae.g__g__Synema.s__s__Synema.globosum	0	0.835273	0		0	0	62	0.608341	0.61
Araneae.f__f__Thomisidae.g__g__Xysticus.s__s__Xysticus.lanio	0.00476635	0.835273	0.0107273	0.44432	0.162162	0.0277778	357	0.612468	0.36
Araneae.f__f__Uloboridae.g__g__Hyptiotes.s__s__Hyptiotes.paradoxus	0.00491802	0.835273	0.011574	0.424918	0	0.166667	338	0.616486	0.41
Sarcoptiformes	0.00364954	0.835273	0.0134213	0.271921	0.0810811	0	343	0.620501	0.81
Sarcoptiformes.f__f__Acaridae	0.0170362	0.835273	0.0276019	0.61721	0.27027	0.222222	55	0.624482	0.56
Sarcoptiformes.f__f__Acaridae.g__g__Tyrophagus	0	0.835273	0		0	0	372	0.62842	0.43
Sarcoptiformes.f__f__Micreremidae.g__g__Micreremus.s__s__Micreremus.brevipes	0	0.835273	0		0	0	339	0.632134	0.31
Julida.f__f__Julidae.g__g__Tachypodoiulus.s__s__Tachypodoiulus.niger	0.000663563	0.835273	0.00402359	0.164918	0	0.0277778	44	0.635808	0.2
Blattodea	0.00107663	0.835273	0.00670724	0.160518	0	0.0277778	341	0.639436	0.23
Coleoptera.f__f__Attelabidae.g__g__Deporaus.s__s__Deporaus.betulae	0	0.835273	0		0	0	234	0.64304	0.35
Coleoptera.f__f__Cantharidae.g__g__Cantharis.s__s__Cantharis.decipiens	0.000992154	0.835273	0.00614427	0.161476	0	0.0277778	285	0.646628	0.2
Coleoptera.f__f__Cantharidae.g__g__Cantharis.s__s__Cantharis.nigricans	0	0.835273	0		0	0	371	0.650154	0.45
Coleoptera.f__f__Cantharidae.g__g__Cantharis.s__s__Cantharis.pellucida	0.000429628	0.835273	0.00260098	0.165179	0.027027	0	159	0.653657	0.32
Coleoptera.f__f__Cantharidae.g__g__Rhagonycha.s__s__Rhagonycha.lignosa	0.00153991	0.835273	0.00661147	0.232916	0	0.0555556	219	0.657138	0.29
Coleoptera.f__f__Cantharidae.g__g__Rhagonycha.s__s__Rhagonycha.lutea	0.00164109	0.835273	0.00701913	0.233802	0	0.0555556	299	0.660526	0.06
Coleoptera.f__f__Cerambycidae.g__g__Anaesthetis.s__s__Anaesthetis.testacea	0	0.835273	0		0	0	388	0.663902	0.43
Coleoptera.f__f__Chrysomelidae.g__g__Agelastica.s__s__Agelastica.alni	0.000459362	0.835273	0.00278429	0.164984	0.027027	0	433	0.66727	0.64
Coleoptera.f__f__Chrysomelidae.g__g__Smaragdina.s__s__Smaragdina.aurita	0.000859289	0.835273	0.00527404	0.162928	0	0.0277778	322	0.670636	0.17
Coleoptera.f__f__Coccinellidae	0.00198422	0.835273	0.00877989	0.225996	0	0.0555556	370	0.673977	0.42
Coleoptera.f__f__Coccinellidae.g__g__Anisosticta.s__s__Anisosticta.novemdecimpunctata	0.00212537	0.835273	0.010109	0.210245	0	0.0555556	63	0.677216	0.12
Coleoptera.f__f__Coccinellidae.g__g__Scymnus.s__s__Scymnus.limbatus	0	0.835273	0		0	0	393	0.680427	0.64
Coleoptera.f__f__Curculionidae.g__g__Ips.s__s__Ips.typographus	0.00107663	0.835273	0.00670724	0.160518	0	0.0277778	383	0.683572	0.23
Coleoptera.f__f__Curculionidae.g__g__Phyllobius.s__s__Phyllobius.argentatus	0.000607577	0.835273	0.00370837	0.163839	0.027027	0	350	0.686624	0.33
Coleoptera.f__f__Curculionidae.g__g__Phyllobius.s__s__Phyllobius.betulinus	0.000680624	0.835273	0.00413118	0.164753	0	0.0277778	344	0.689649	0.19
Coleoptera.f__f__Curculionidae.g__g__Polydrusus.s__s__Polydrusus.cervinus	0.00122863	0.835273	0.00531818	0.231024	0.027027	0.0277778	240	0.692667	0.39
Coleoptera.f__f__Curculionidae.g__g__Polydrusus.s__s__Polydrusus.formosus	0	0.835273	0		0	0	19	0.695659	0.5
Coleoptera.f__f__Curculionidae.g__g__Polydrusus.s__s__Polydrusus.pallidus	0.00248392	0.835273	0.0092069	0.269789	0.027027	0.0555556	92	0.698633	0.04
Coleoptera.f__f__Curculionidae.g__g__Polydrusus.s__s__Polydrusus.pterygomalis	0.000859289	0.835273	0.00527404	0.162928	0	0.0277778	11	0.701445	0.17
Coleoptera.f__f__Curculionidae.g__g__Polydrusus.s__s__Polydrusus.tereticollis	0.000607577	0.835273	0.00370837	0.163839	0.027027	0	374	0.70424	0.33
Coleoptera.f__f__Curculionidae.g__g__Rhamphus.s__s__Rhamphus.oxyacanthae	0	0.835273	0		0	0	61	0.707016	0.46
Coleoptera.f__f__Curculionidae.g__g__Trypodendron.s__s__Trypodendron.domesticum	0.000607577	0.835273	0.00370837	0.163839	0.027027	0	224	0.709697	0.33
Coleoptera.f__f__Curculionidae1	0.000459362	0.835273	0.00278429	0.164984	0.027027	0	271	0.712341	0.56
Coleoptera.f__f__Curculionidae2	0	0.835273	0		0	0	49	0.71495	0.44
Coleoptera.f__f__Elateridae.g__g__Athous.s__s__Athous.haemorrhoidalis	0.000859289	0.835273	0.00527404	0.162928	0	0.0277778	85	0.717495	0.34
Coleoptera.f__f__Elateridae.g__g__Athous.s__s__Athous.subfuscus	0.00128849	0.835273	0.00829889	0.15526	0.027027	0	255	0.720039	0.73
Coleoptera.f__f__Elateridae.g__g__Athous.s__s__Athous.vittatus	0.00174936	0.835273	0.00781488	0.223849	0.0540541	0	467	0.722566	0.63
Coleoptera.f__f__Elateridae.g__g__Denticollis.s__s__Denticollis.linearis	0.0043229	0.835273	0.012699	0.340414	0.108108	0.0277778	430	0.72499	0.77
Coleoptera.f__f__Elateridae.g__g__Melanotus	0	0.835273	0		0	0	157	0.72737	0.39
Coleoptera.f__f__Elateridae.g__g__Melanotus.s__s__Melanotus.rufipes	0.00122209	0.835273	0.00781797	0.156318	0.027027	0	320	0.729749	0.71
Coleoptera.f__f__Elateridae.g__g__Melanotus.s__s__Melanotus.villosus	0	0.835273	0		0	0	84	0.732124	0.32
Coleoptera.f__f__Geotrupidae.g__g__Odonteus.s__s__Odonteus.armiger	0.00122209	0.835273	0.00781797	0.156318	0.027027	0	210	0.7345	0.57
Coleoptera.f__f__Nitidulidae.g__g__Brassicogethes.s__s__Brassicogethes.aeneus	0.000726387	0.835273	0.00446393	0.162724	0.027027	0	493	0.736871	0.43
Coleoptera.f__f__Nitidulidae.g__g__Cryptarcha.s__s__Cryptarcha.strigata	0	0.835273	0		0	0	249	0.739234	0.38
Coleoptera.f__f__Ptinidae.g__g__Anobium.s__s__Anobium.fulvicorne	0	0.835273	0		0	0	280	0.741554	0.34
Coleoptera.f__f__Ptinidae.g__g__Xestobium.s__s__Xestobium.plumbeum	0.000607577	0.835273	0.00370837	0.163839	0.027027	0	327	0.74385	0.33
Coleoptera.f__f__Salpingidae.g__g__Salpingus.s__s__Salpingus.planirostris	0.000663563	0.835273	0.00402359	0.164918	0	0.0277778	369	0.74614	0.23
Coleoptera.f__f__Salpingidae.g__g__Salpingus.s__s__Salpingus.ruficollis	0.000459362	0.835273	0.00278429	0.164984	0.027027	0	472	0.748418	0.36
Coleoptera.f__f__Scarabaeidae.g__g__Acrossus.s__s__Acrossus.rufipes	0	0.835273	0		0	0	172	0.750662	0.61
Coleoptera.f__f__Scarabaeidae.g__g__Amphimallon.s__s__Amphimallon.solstitiale	0.00166206	0.835273	0.00737459	0.225377	0.027027	0.0277778	318	0.752888	0.98
Coleoptera.f__f__Scarabaeidae.g__g__Serica.s__s__Serica.brunnea	0	0.835273	0		0	0	260	0.755105	0.77
Coleoptera.f__f__Scarabaeidae.g__g__Volinus.s__s__Volinus.sticticus	0.000459362	0.835273	0.00278429	0.164984	0.027027	0	420	0.757322	0.57
Coleoptera.f__f__Scirtidae.g__g__Elodes.s__s__Elodes.pseudominuta	0	0.835273	0		0	0	337	0.759535	0.45
Coleoptera.f__f__Staphylinidae.g__g__Aleochara.s__s__Aleochara.bipustulata	0.00080595	0.835273	0.00492966	0.16349	0	0.0277778	221	0.761724	0.21
Coleoptera.f__f__Staphylinidae.g__g__Heterothops	0	0.835273	0		0	0	363	0.763891	0.55
Coleoptera.f__f__Tenebrionidae.g__g__Lagria.s__s__Lagria.atripes	0.00916274	0.835273	0.0147671	0.620481	0.108108	0.25	187	0.76605	0.42
Coleoptera.f__f__Tenebrionidae.g__g__Lagria.s__s__Lagria.hirta	0.00508017	0.835273	0.0128744	0.394596	0.0540541	0.111111	254	0.768193	0.87
Diptera	0.00914993	0.835273	0.0178768	0.511831	0.135135	0.166667	324	0.770317	0.68
Diptera.f__f__Anisopodidae.g__g__Sylvicola.s__s__Sylvicola.cinctus	0.000726387	0.835273	0.00446393	0.162724	0.027027	0	101	0.772411	0.71
Diptera.f__f__Anisopodidae.g__g__Sylvicola.s__s__Sylvicola.punctatus	0	0.835273	0		0	0	247	0.774491	0.67
Diptera.f__f__Bibionidae.g__g__Bibio	0.000522933	0.835273	0.0031784	0.164527	0.027027	0	1	0.776548	0.34
Diptera.f__f__Calliphoridae.g__g__Calliphora.s__s__Calliphora.vomitoria	0	0.835273	0		0	0	506	0.778579	0.38
Diptera.f__f__Cecidomyiidae.g__g__Rhopalomyia	0	0.835273	0		0	0	282	0.780579	0.39
Diptera.f__f__Cecidomyiidae1	0	0.835273	0		0	0	368	0.782572	0.73
Diptera.f__f__Cecidomyiidae2	0.00491865	0.835273	0.013095	0.375614	0.0810811	0.0833333	114	0.784562	0.09
Diptera.f__f__Ceratopogonidae.g__g__Culicoides.s__s__Culicoides.punctatus	0	0.835273	0		0	0	80	0.786527	0.37
Diptera.f__f__Ceratopogonidae.g__g__Forcipomyia.s__s__Forcipomyia.bipunctata	0.000759119	0.835273	0.00462958	0.163972	0	0.0277778	408	0.788478	0.24
Diptera.f__f__Ceratopogonidae.g__g__Forcipomyia.s__s__Forcipomyia.nigra	0.000759119	0.835273	0.00462958	0.163972	0	0.0277778	328	0.79041	0.24
Diptera.f__f__Chironomidae	0.00151301	0.835273	0.00536011	0.282272	0.0540541	0.0277778	79	0.792253	0.5
Diptera.f__f__Chironomidae.g__g__Ablabesmyia.s__s__Ablabesmyia.longistyla	0	0.835273	0		0	0	378	0.794097	0.66
Diptera.f__f__Chironomidae.g__g__Chironomus	0	0.835273	0		0	0	375	0.795925	0.81
Diptera.f__f__Chironomidae.g__g__Cryptochironomus.s__s__Cryptochironomus.albofasciatus	0	0.835273	0		0	0	37	0.797744	0.44
Diptera.f__f__Chironomidae.g__g__Cryptochironomus.s__s__Cryptochironomus.supplicans	0	0.835273	0		0	0	377	0.799557	0.44
Diptera.f__f__Chironomidae.g__g__Gymnometriocnemus.s__s__Gymnometriocnemus.subnudus	0.000726387	0.835273	0.00446393	0.162724	0.027027	0	133	0.801369	0.35
Diptera.f__f__Chironomidae.g__g__Limnophyes.s__s__Limnophyes.minimus	0.000429628	0.835273	0.00260098	0.165179	0.027027	0	266	0.803165	0.32
Diptera.f__f__Chironomidae.g__g__Micropsectra.s__s__Micropsectra.atrofasciata	0.000687772	0.835273	0.00421674	0.163105	0.027027	0	329	0.804957	0.35
Diptera.f__f__Chironomidae.g__g__Orthocladius.s__s__Orthocladius.oblidens	0	0.835273	0		0	0	390	0.806749	0.34
Diptera.f__f__Chironomidae.g__g__Orthocladius1	0	0.835273	0		0	0	504	0.808499	0.38
Diptera.f__f__Chironomidae.g__g__Orthocladius2	0	0.835273	0		0	0	53	0.81023	0.3
Diptera.f__f__Chironomidae.g__g__Paracricotopus	0.000565075	0.835273	0.00340745	0.165835	0	0.0277778	360	0.81196	0.15
Diptera.f__f__Chironomidae.g__g__Paratendipes.s__s__Paratendipes.albimanus	0.000859289	0.835273	0.00527404	0.162928	0	0.0277778	400	0.813666	0.69
Diptera.f__f__Chironomidae.g__g__Phaenopsectra.s__s__Phaenopsectra.flavipes	0	0.835273	0		0	0	290	0.81536	0.66
Diptera.f__f__Chironomidae.g__g__Polypedilum.s__s__Polypedilum.nubeculosum	0	0.835273	0		0	0	291	0.817054	0.66
Diptera.f__f__Chironomidae.g__g__Stenochironomus.s__s__Stenochironomus.gibbus	0	0.835273	0		0	0	451	0.818731	0.66
Diptera.f__f__Chironomidae.g__g__Tanytarsus.s__s__Tanytarsus.brundini	0.00389851	0.835273	0.0160295	0.243208	0.027027	0.0555556	35	0.820386	0.18
Diptera.f__f__Chironomidae.g__g__Tanytarsus.s__s__Tanytarsus.eminulus	0.000607577	0.835273	0.00370837	0.163839	0.027027	0	2	0.822035	0.32
Diptera.f__f__Chironomidae.g__g__Thienemanniella.s__s__Thienemanniella.vittata	0.00119672	0.835273	0.00531265	0.225259	0.027027	0.0277778	196	0.823684	0.22
Diptera.f__f__Chironomidae.g__g__Virgatanytarsus.s__s__Virgatanytarsus.arduennensis	0	0.835273	0		0	0	356	0.825334	0.39
Diptera.f__f__Chloropidae.g__g__Oscinella	0.000522933	0.835273	0.0031784	0.164527	0.027027	0	381	0.826983	0.34
Diptera.f__f__Chloropidae.g__g__Thaumatomyia.s__s__Thaumatomyia.notata	0.00375871	0.835273	0.0124694	0.301436	0.0540541	0.0555556	405	0.828632	0.04
Diptera.f__f__Culicidae.g__g__Culex	0	0.835273	0		0	0	495	0.830281	0.92
Diptera.f__f__Dolichopodidae.g__g__Neurigona.s__s__Neurigona.quadrifasciata	0.000992154	0.835273	0.00614427	0.161476	0	0.0277778	15	0.831914	0.83
Diptera.f__f__Drosophilidae.g__g__Drosophila.s__s__Drosophila.funebris	0.00198782	0.835273	0.0140255	0.141729	0.027027	0	402	0.833546	0.97
Diptera.f__f__Dryomyzidae	0	0.835273	0		0	0	174	0.835177	0.36
Diptera.f__f__Empididae.g__g__Clinocera.s__s__Clinocera.stagnalis	0.00292559	0.835273	0.0138702	0.210926	0.027027	0.0277778	36	0.836786	0.57
Diptera.f__f__Empididae.g__g__Empis.s__s__Empis.nigritarsis	0	0.835273	0		0	0	484	0.838346	0.75
Diptera.f__f__Empididae.g__g__Empis.s__s__Empis.nuntia	0	0.835273	0		0	0	485	0.839907	0.41
Diptera.f__f__Empididae.g__g__Empis.s__s__Empis.stercorea	0	0.835273	0		0	0	100	0.841449	0.33
Diptera.f__f__Empididae.g__g__Empis.s__s__Empis.tessellata	0.000607577	0.835273	0.00370837	0.163839	0.027027	0	362	0.842992	0.38
Diptera.f__f__Hybotidae.g__g__Platypalpus.s__s__Platypalpus.agilis	0.000982295	0.835273	0.00416817	0.235666	0.0540541	0	194	0.844473	0.15
Diptera.f__f__Hybotidae.g__g__Platypalpus.s__s__Platypalpus.exilis	0	0.835273	0		0	0	284	0.845955	0.62
Diptera.f__f__Hybotidae.g__g__Platypalpus.s__s__Platypalpus.longicornis	0.000622034	0.835273	0.00379955	0.163713	0.027027	0	259	0.847436	0.33
Diptera.f__f__Keroplatidae	0.000607577	0.835273	0.00370837	0.163839	0.027027	0	90	0.848907	0.32
Diptera.f__f__Keroplatidae.g__g__Macrocera	0.00107663	0.835273	0.00670724	0.160518	0	0.0277778	104	0.85037	0.26
Diptera.f__f__Lauxaniidae	0.000522933	0.835273	0.0031784	0.164527	0.027027	0	106	0.851833	0.34
Diptera.f__f__Lauxaniidae.g__g__Pseudolyciella.s__s__Pseudolyciella.pallidiventris	0.000622034	0.835273	0.00379955	0.163713	0.027027	0	178	0.853296	0.37
Diptera.f__f__Limoniidae.g__g__Antocha.s__s__Antocha.vitripennis	0.000726387	0.835273	0.00446393	0.162724	0.027027	0	188	0.854759	0.35
Diptera.f__f__Limoniidae.g__g__Austrolimnophila.s__s__Austrolimnophila.ochracea	0.00187382	0.835273	0.006645	0.28199	0.0540541	0.0277778	306	0.856222	0.85
Diptera.f__f__Limoniidae.g__g__Dicranophragma	0	0.835273	0		0	0	447	0.857685	0.4
Diptera.f__f__Limoniidae.g__g__Epiphragma.s__s__Epiphragma.ocellare	0.00136187	0.835273	0.00636082	0.214103	0.027027	0.0277778	478	0.859148	0.14
Diptera.f__f__Limoniidae.g__g__Gonomyia.s__s__Gonomyia.recta	0	0.835273	0		0	0	151	0.860581	0.37
Diptera.f__f__Limoniidae.g__g__Limonia.s__s__Limonia.flavipes	0.00107663	0.835273	0.00670724	0.160518	0	0.0277778	313	0.862006	0.58
Diptera.f__f__Limoniidae.g__g__Limonia.s__s__Limonia.nubeculosa	0.0135172	0.835273	0.022837	0.591901	0.135135	0.25	394	0.863426	0.47
Diptera.f__f__Limoniidae.g__g__Limonia.s__s__Limonia.phragmitidis	0.00122209	0.835273	0.00781797	0.156318	0.027027	0	220	0.864835	0.29
Diptera.f__f__Limoniidae.g__g__Limonia.s__s__Limonia.stigma	0	0.835273	0		0	0	507	0.866231	0.36
Diptera.f__f__Limoniidae.g__g__Metalimnobia	0	0.835273	0		0	0	59	0.867623	0.39
Diptera.f__f__Limoniidae.g__g__Neolimonia.s__s__Neolimonia.dumetorum	0.000977738	0.835273	0.00611789	0.159816	0.027027	0	269	0.869015	0.66
Diptera.f__f__Limoniidae.g__g__Rhipidia.s__s__Rhipidia.maculata	0	0.835273	0		0	0	419	0.870408	0.36
Diptera.f__f__Lonchaeidae.g__g__Lonchaea.s__s__Lonchaea.tarsata	0.00080595	0.835273	0.00492966	0.16349	0	0.0277778	429	0.8718	0.3
Diptera.f__f__Lonchaeidae.g__g__Protearomyia.s__s__Protearomyia.withersi	0.000429628	0.835273	0.00260098	0.165179	0.027027	0	499	0.873192	0.58
Diptera.f__f__Muscidae.g__g__Dasyphora.s__s__Dasyphora.cyanella	0	0.835273	0		0	0	232	0.874521	0.66
Diptera.f__f__Muscidae.g__g__Helina.s__s__Helina.impuncta	0	0.835273	0		0	0	74	0.87581	0.63
Diptera.f__f__Muscidae.g__g__Musca	0.0018036	0.835273	0.0119061	0.151485	0	0.0277778	87	0.877099	0.49
Diptera.f__f__Muscidae.g__g__Musca.s__s__Musca.autumnalis	0.00122209	0.835273	0.00781797	0.156318	0.027027	0	168	0.878388	0.52
Diptera.f__f__Muscidae.g__g__Musca.s__s__Musca.domestica	0.0177257	0.835273	0.022089	0.802469	0.702703	0.555556	176	0.879677	0.57
Diptera.f__f__Muscidae.g__g__Muscina.s__s__Muscina.stabulans	0.000459362	0.835273	0.00278429	0.164984	0.027027	0	438	0.880966	0.86
Diptera.f__f__Muscidae.g__g__Neomyia.s__s__Neomyia.cornicina	0.000663563	0.835273	0.00402359	0.164918	0	0.0277778	471	0.882255	0.23
Diptera.f__f__Muscidae.g__g__Stomoxys.s__s__Stomoxys.calcitrans	0.0176259	0.835273	0.0244207	0.721762	0.756757	0.555556	293	0.883532	0.34
Diptera.f__f__Mycetophilidae.g__g__Brevicornu	0.000737772	0.835273	0.00449347	0.164187	0	0.0277778	477	0.884803	0.23
Diptera.f__f__Mycetophilidae.g__g__Mycetophila.s__s__Mycetophila.alea	0.00123736	0.835273	0.00780024	0.158631	0	0.0277778	321	0.886045	0.29
Diptera.f__f__Mycetophilidae.g__g__Mycetophila.s__s__Mycetophila.ruficollis	0	0.835273	0		0	0	342	0.887281	0.36
Diptera.f__f__Mycetophilidae.g__g__Tarnania.s__s__Tarnania.nemoralis	0.00137755	0.835273	0.00877833	0.156926	0	0.0277778	358	0.888517	0.3
Diptera.f__f__Mycetophilidae.g__g__Tetragoneura.s__s__Tetragoneura.sylvatica	0.000622034	0.835273	0.00379955	0.163713	0.027027	0	437	0.889753	0.33
Diptera.f__f__Pediciidae.g__g__Ula.s__s__Ula.sylvatica	0.000759119	0.835273	0.00462958	0.163972	0	0.0277778	448	0.890989	0.24
Diptera.f__f__Pipunculidae.g__g__Nephrocerus.s__s__Nephrocerus.scutellatus	0.000607577	0.835273	0.00370837	0.163839	0.027027	0	366	0.892208	0.33
Diptera.f__f__Polleniidae.g__g__Pollenia.s__s__Pollenia.pediculata	0	0.835273	0		0	0	497	0.893426	0.31
Diptera.f__f__Psychodidae.g__g__Psychoda.s__s__Psychoda.albipennis	0.000759119	0.835273	0.00462958	0.163972	0	0.0277778	7	0.894614	0.55
Diptera.f__f__Psychodidae.g__g__Psychoda.s__s__Psychoda.crassipenis	0	0.835273	0		0	0	76	0.895802	0.38
Diptera.f__f__Psychodidae.g__g__Psychoda.s__s__Psychoda.gemina	0	0.835273	0		0	0	156	0.89699	0.36
Diptera.f__f__Rhagionidae.g__g__Rhagio	0.000607577	0.835273	0.00370837	0.163839	0.027027	0	479	0.898178	0.33
Diptera.f__f__Rhagionidae.g__g__Rhagio.s__s__Rhagio.scolopaceus	0.000607577	0.835273	0.00370837	0.163839	0.027027	0	164	0.899354	0.33
Diptera.f__f__Scathophagidae.g__g__Scathophaga.s__s__Scathophaga.stercoraria	0.00740141	0.835273	0.0184075	0.402088	0.0540541	0.138889	181	0.900524	0.17
Diptera.f__f__Sciaridae	0	0.835273	0		0	0	236	0.901667	0.35
Diptera.f__f__Simuliidae.g__g__Simulium.s__s__Simulium.noelleri	0	0.835273	0		0	0	489	0.902811	0.44
Diptera.f__f__Sphaeroceridae.g__g__Coproica.s__s__Coproica.ferruginata	0	0.835273	0		0	0	29	0.903951	0.39
Diptera.f__f__Stratiomyidae.g__g__Nemotelus.s__s__Nemotelus.notatus	0.00198422	0.835273	0.00877989	0.225996	0	0.0555556	444	0.905016	0.42
Diptera.f__f__Syrphidae.g__g__Eristalis.s__s__Eristalis.similis	0	0.835273	0		0	0	480	0.90608	0.59
Diptera.f__f__Syrphidae.g__g__Eristalis.s__s__Eristalis.tenax	0	0.835273	0		0	0	500	0.907144	0.36
Diptera.f__f__Syrphidae.g__g__Eupeodes.s__s__Eupeodes.corollae	0.000680624	0.835273	0.00413118	0.164753	0	0.0277778	23	0.908173	0.19
Diptera.f__f__Syrphidae.g__g__Meliscaeva.s__s__Meliscaeva.auricollis	0	0.835273	0		0	0	83	0.909201	0.32
Diptera.f__f__Syrphidae.g__g__Scaeva.s__s__Scaeva.pyrastri	0	0.835273	0		0	0	93	0.91023	0.66
Diptera.f__f__Syrphidae.g__g__Sphaerophoria	0	0.835273	0		0	0	99	0.911259	0.35
Diptera.f__f__Tachinidae.g__g__Bactromyia.s__s__Bactromyia.aurulenta	0	0.835273	0		0	0	145	0.912288	0.38
Diptera.f__f__Tachinidae.g__g__Campylocheta.s__s__Campylocheta.praecox	0.000429628	0.835273	0.00260098	0.165179	0.027027	0	312	0.913316	0.32
Diptera.f__f__Tachinidae.g__g__Cyzenis.s__s__Cyzenis.albicans	0.00290755	0.835273	0.00898928	0.323447	0.108108	0	422	0.914345	0.12
Diptera.f__f__Tachinidae.g__g__Oswaldia.s__s__Oswaldia.muscaria	0.00117707	0.835273	0.00522275	0.225374	0.0540541	0	446	0.915374	0.12
Diptera.f__f__Tipulidae	0.00182867	0.835273	0.00637899	0.28667	0.0540541	0.0277778	502	0.916403	0.86
Diptera.f__f__Tipulidae.g__g__Nephrotoma.s__s__Nephrotoma.quadrifaria	0.00516277	0.835273	0.0134582	0.383615	0.027027	0.138889	118	0.917368	0.13
Diptera.f__f__Tipulidae.g__g__Tipula.s__s__Tipula.lunata	0.0139334	0.835273	0.0189259	0.736211	0.324324	0.25	183	0.918332	0.01
Diptera.f__f__Tipulidae.g__g__Tipula.s__s__Tipula.nubeculosa	0.00223988	0.835273	0.00997293	0.224597	0.0540541	0	242	0.919297	0.37
Diptera.f__f__Tipulidae.g__g__Tipula.s__s__Tipula.pseudovariipennis	0	0.835273	0		0	0	279	0.920262	0.73
Diptera.f__f__Tipulidae.g__g__Tipula.s__s__Tipula.scripta	0.00412493	0.835273	0.0134285	0.307176	0.027027	0.0833333	387	0.921227	0.55
Diptera.f__f__Tipulidae.g__g__Tipula.s__s__Tipula.submarmorata	0	0.835273	0		0	0	389	0.922192	0.63
Diptera.f__f__Tipulidae.g__g__Tipula1	0.00753114	0.835273	0.013187	0.571105	0.189189	0.138889	427	0.923157	0.77
Diptera.f__f__Ulidiidae.g__g__Otites.s__s__Otites.formosa	0	0.835273	0		0	0	276	0.924107	0.77
Ephemeroptera.f__f__Baetidae.g__g__Baetis.s__s__Baetis.fuscatus	0.000607577	0.835273	0.00370837	0.163839	0.027027	0	300	0.925043	0.57
Ephemeroptera.f__f__Baetidae.g__g__Cloeon	0.000759119	0.835273	0.00462958	0.163972	0	0.0277778	304	0.925979	0.24
Ephemeroptera.f__f__Caenidae.g__g__Caenis.s__s__Caenis.luctuosa	0.00110971	0.835273	0.00702318	0.158006	0.027027	0	365	0.926915	0.64
Ephemeroptera.f__f__Ephemerellidae.g__g__Serratella	0.000565075	0.835273	0.00340745	0.165835	0	0.0277778	401	0.927851	0.85
Ephemeroptera.f__f__Ephemerellidae.g__g__Serratella.s__s__Serratella.ignita	0.00300964	0.835273	0.0116001	0.25945	0.0540541	0.0277778	404	0.928787	0.07
Ephemeroptera.f__f__Ephemerellidae.g__g__Torleya.s__s__Torleya.major	0	0.835273	0		0	0	490	0.929723	0.58
Ephemeroptera.f__f__Ephemeridae.g__g__Ephemera.s__s__Ephemera.danica	0.00095499	0.835273	0.00589903	0.16189	0	0.0277778	38	0.930632	0.39
Ephemeroptera.f__f__Heptageniidae.g__g__Heptagenia.s__s__Heptagenia.sulphurea	0	0.835273	0		0	0	52	0.931541	0.35
Hemiptera.f__f__Acanthosomatidae.g__g__Elasmostethus	0.000459362	0.835273	0.00278429	0.164984	0.027027	0	131	0.932449	0.36
Hemiptera.f__f__Aphididae.g__g__Aphis.s__s__Aphis.sambuci	0.000607577	0.835273	0.00370837	0.163839	0.027027	0	132	0.933358	0.33
Hemiptera.f__f__Aphididae.g__g__Rhopalosiphum.s__s__Rhopalosiphum.padi	0.00252061	0.835273	0.0114478	0.220183	0.027027	0.0277778	198	0.934267	0.13
Hemiptera.f__f__Aphididae.g__g__Thelaxes.s__s__Thelaxes.dryophila	0	0.835273	0		0	0	201	0.935176	0.68
Hemiptera.f__f__Cicadellidae.g__g__Iassus.s__s__Iassus.lanio	0.00080595	0.835273	0.00492966	0.16349	0	0.0277778	231	0.936085	0.21
Hemiptera.f__f__Cicadellidae.g__g__Oncopsis	0	0.835273	0		0	0	307	0.936994	0.45
Hemiptera.f__f__Cixiidae	0.000565075	0.835273	0.00340745	0.165835	0	0.0277778	399	0.937902	0.52
Hemiptera.f__f__Microphysidae.g__g__Loricula.s__s__Loricula.elegantula	0.000459362	0.835273	0.00278429	0.164984	0.027027	0	494	0.938811	0.56
Hemiptera.f__f__Miridae.g__g__Deraeocoris.s__s__Deraeocoris.flavilinea	0	0.835273	0		0	0	415	0.939706	0.41
Hemiptera.f__f__Miridae.g__g__Deraeocoris.s__s__Deraeocoris.trifasciatus	0.00173679	0.835273	0.00749009	0.231878	0	0.0555556	463	0.940601	0.04
Hemiptera.f__f__Miridae.g__g__Miris.s__s__Miris.striatus	0	0.835273	0		0	0	193	0.941484	0.45
Hemiptera.f__f__Miridae.g__g__Phylus.s__s__Phylus.melanocephalus	0.00197375	0.835273	0.0088968	0.22185	0.027027	0.0277778	351	0.942367	0.46
Hemiptera.f__f__Miridae.g__g__Phytocoris.s__s__Phytocoris.longipennis	0	0.835273	0		0	0	439	0.943251	0.63
Hemiptera.f__f__Miridae.g__g__Phytocoris.s__s__Phytocoris.tiliae	0.00353363	0.835273	0.0132135	0.267427	0	0.0833333	107	0.94412	0.14
Hemiptera.f__f__Miridae.g__g__Psallus	0.000565075	0.835273	0.00340745	0.165835	0	0.0277778	123	0.94499	0.84
Hemiptera.f__f__Miridae.g__g__Psallus.s__s__Psallus.mollis	0	0.835273	0		0	0	138	0.94586	0.32
Hemiptera.f__f__Miridae.g__g__Rhabdomiris.s__s__Rhabdomiris.striatellus	0.00178971	0.835273	0.00633312	0.282596	0.0540541	0.0277778	171	0.946729	0.98
Hemiptera.f__f__Miridae.g__g__Stenodema.s__s__Stenodema.calcarata	0.00212537	0.835273	0.010109	0.210245	0	0.0555556	265	0.947599	0.09
Hemiptera.f__f__Miridae1	0	0.835273	0		0	0	435	0.948469	0.42
Hemiptera.f__f__Miridae2	0	0.835273	0		0	0	482	0.949338	0.38
Hymenoptera	0.000607577	0.835273	0.00370837	0.163839	0.027027	0	57	0.950184	0.76
Hymenoptera.f__f__Braconidae	0.00123687	0.835273	0.00540392	0.228884	0.027027	0.0277778	418	0.95103	0.24
Hymenoptera.f__f__Braconidae.g__g__Aleiodes1	0.0018517	0.835273	0.00662679	0.279426	0.027027	0.0555556	28	0.951853	0.02
Hymenoptera.f__f__Braconidae.g__g__Aleiodes2	0.000459362	0.835273	0.00278429	0.164984	0.027027	0	140	0.952677	0.36
Hymenoptera.f__f__Braconidae.g__g__Cotesia.s__s__Cotesia.jucunda	0.000607577	0.835273	0.00370837	0.163839	0.027027	0	16	0.953492	0.33
Hymenoptera.f__f__Braconidae.g__g__Diospilus	0	0.835273	0		0	0	89	0.954307	0.41
Hymenoptera.f__f__Braconidae.g__g__Macrocentrus	0	0.835273	0		0	0	213	0.955121	0.66
Hymenoptera.f__f__Braconidae.g__g__Trioxys.s__s__Trioxys.pallidus	0.000726387	0.835273	0.00446393	0.162724	0.027027	0	311	0.955936	0.35
Hymenoptera.f__f__Braconidae.g__g__Zele.s__s__Zele.albiditarsus	0.00150019	0.835273	0.00645601	0.232371	0.0540541	0	460	0.956751	0.87
Hymenoptera.f__f__Eulophidae.g__g__Euplectrus.s__s__Euplectrus.flavipes	0.000429628	0.835273	0.00260098	0.165179	0.027027	0	461	0.957566	0.32
Hymenoptera.f__f__Formicidae.g__g__Lasius	0	0.835273	0		0	0	56	0.95836	0.66
Hymenoptera.f__f__Formicidae.g__g__Lasius.s__s__Lasius.brunneus	0.0011629	0.835273	0.00739645	0.157224	0.027027	0	73	0.959155	0.32
Hymenoptera.f__f__Formicidae.g__g__Temnothorax.s__s__Temnothorax.affinis	0	0.835273	0		0	0	111	0.959949	0.37
Hymenoptera.f__f__Ichneumonidae	0.00220833	0.835273	0.00785044	0.2813	0.0540541	0.0277778	191	0.960744	0.47
Hymenoptera.f__f__Ichneumonidae.g__g__Allomacrus.s__s__Allomacrus.arcticus	0	0.835273	0		0	0	376	0.961538	0.42
Hymenoptera.f__f__Ichneumonidae.g__g__Bathythrix.s__s__Bathythrix.pellucidator	0.000429628	0.835273	0.00260098	0.165179	0.027027	0	403	0.962332	0.32
Hymenoptera.f__f__Ichneumonidae.g__g__Cidaphus.s__s__Cidaphus.alarius	0.0036178	0.835273	0.0107438	0.336735	0	0.111111	432	0.963127	0.44
Hymenoptera.f__f__Ichneumonidae.g__g__Colocnema.s__s__Colocnema.rufina	0.00372933	0.835273	0.0154112	0.241988	0.0540541	0.0277778	452	0.963921	0.1
Hymenoptera.f__f__Ichneumonidae.g__g__Cratichneumon.s__s__Cratichneumon.culex	0.000793656	0.835273	0.00489859	0.162017	0.027027	0	459	0.964716	0.28
Hymenoptera.f__f__Ichneumonidae.g__g__Enicospilus	0	0.835273	0		0	0	9	0.96546	0.38
Hymenoptera.f__f__Ichneumonidae.g__g__Enicospilus.s__s__Enicospilus.ramidulus	0	0.835273	0		0	0	166	0.966205	0.8
Hymenoptera.f__f__Ichneumonidae.g__g__Gelis.s__s__Gelis.spurius	0.00080595	0.835273	0.00492966	0.16349	0	0.0277778	170	0.96695	0.21
Hymenoptera.f__f__Ichneumonidae.g__g__Hyposoter.s__s__Hyposoter.clausus	0.00193709	0.835273	0.00673273	0.287713	0.0810811	0	197	0.967695	0.36
Hymenoptera.f__f__Ichneumonidae.g__g__Lissonota.s__s__Lissonota.errabunda	0.000429628	0.835273	0.00260098	0.165179	0.027027	0	346	0.968439	0.32
Hymenoptera.f__f__Ichneumonidae.g__g__Netelia.s__s__Netelia.latungula	0.00167066	0.835273	0.00716138	0.233287	0	0.0555556	445	0.969184	0.54
Hymenoptera.f__f__Ichneumonidae.g__g__Netelia1	0	0.835273	0		0	0	501	0.969929	0.41
Hymenoptera.f__f__Ichneumonidae.g__g__Netelia2	0.00123736	0.835273	0.00780024	0.158631	0	0.0277778	88	0.970656	0.13
Hymenoptera.f__f__Ichneumonidae.g__g__Ophion	0.00299747	0.835273	0.00819842	0.365615	0.108108	0.0277778	94	0.971383	0.33
Hymenoptera.f__f__Ichneumonidae.g__g__Ophion.s__s__Ophion.costatus	0.00829816	0.835273	0.0140802	0.58935	0.243243	0.111111	96	0.972111	0.41
Hymenoptera.f__f__Ichneumonidae.g__g__Ophion.s__s__Ophion.minutus	0.00703569	0.835273	0.0133549	0.526824	0.216216	0.0555556	110	0.972838	0.49
Hymenoptera.f__f__Ichneumonidae.g__g__Ophion.s__s__Ophion.parvulus	0	0.835273	0		0	0	150	0.973566	0.45
Hymenoptera.f__f__Ichneumonidae.g__g__Ophion.s__s__Ophion.ventricosus	0.00522658	0.835273	0.0143554	0.364084	0.135135	0	163	0.974293	0.38
Hymenoptera.f__f__Ichneumonidae.g__g__Perilissus.s__s__Perilissus.albitarsus	0.00141569	0.835273	0.0061192	0.231352	0.0540541	0	167	0.97502	0.8
Hymenoptera.f__f__Ichneumonidae.g__g__Phobocampe.s__s__Phobocampe.crassiuscula	0.00141416	0.835273	0.00605868	0.233411	0.0540541	0	199	0.975748	0.11
Hymenoptera.f__f__Ichneumonidae.g__g__Polysphincta.s__s__Polysphincta.tuberosa	0	0.835273	0		0	0	204	0.976475	0.32
Hymenoptera.f__f__Ichneumonidae.g__g__Scirtetes.s__s__Scirtetes.robustus	0.00106694	0.835273	0.00457664	0.233127	0.0540541	0	205	0.977203	0.09
Hymenoptera.f__f__Ichneumonidae.g__g__Zatypota.s__s__Zatypota.albicoxa	0	0.835273	0		0	0	230	0.97793	0.38
[truncated: 215 more rows]

## Sheet: Durbuy_Freyr
species	average	overall	sd	ratio	ava	avb	ord	cusum	p
[truncated: 509 more rows]

[truncated: 3 more sheets: Durbuy_Rochefort, Freyr_Rochefort, Legend]
