# Supplementary material for: All-you-can-eat buffet: A spider-specialized bat species (Myotis emarginatus) turns into a pest fly eater around cattle
Source: PLoS One. 2024 May 8;19(5):e0302028. doi: 10.1371/journal.pone.0302028 (PMC11078406; doi:10.1371/journal.pone.0302028)
Supplement: S5 Table — The legend of the column names and color code are detailed in the last sheet of the file. (XLSX) [file pone.0302028.s009.xlsx]

## Sheet: June_July
species	average	overall	sd	ratio	ava	avb	ord	cusum	p
Araneae	0.00208242	0.884674	0.00847983	0.245573	0.030303	0.0322581	317	0.0306982	0.48
Araneae.f__f__Agelenidae.g__g__Tegenaria.s__s__Tegenaria.domestica	0.00099406	0.884674	0.00587226	0.169281	0.030303	0	316	0.054386	0.57
Araneae.f__f__Agelenidae.g__g__Tegenaria.s__s__Tegenaria.ferruginea	0.000872639	0.884674	0.00503452	0.173331	0.030303	0	17	0.0774216	0.04
Araneae.f__f__Anyphaenidae.g__g__Anyphaena.s__s__Anyphaena.accentuata	0.0135284	0.884674	0.0157847	0.857058	0.454545	0.112903	12	0.0973941	0.01
Araneae.f__f__Araneidae.g__g__Araneus.s__s__Araneus.angulatus	0.0127644	0.884674	0.0162918	0.783485	0.30303	0.290323	189	0.116905	0.48
Araneae.f__f__Araneidae.g__g__Araneus.s__s__Araneus.diadematus	0.00397766	0.884674	0.0100358	0.396346	0.030303	0.129032	192	0.135541	1
Araneae.f__f__Araneidae.g__g__Araneus.s__s__Araneus.sturmi	0.00175936	0.884674	0.00728111	0.241633	0.0606061	0	336	0.152237	0.01
Araneae.f__f__Araneidae.g__g__Araneus.s__s__Araneus.triguttatus	0.0106822	0.884674	0.01532	0.697272	0.363636	0	223	0.168649	0.01
Araneae.f__f__Araneidae.g__g__Araniella.s__s__Araniella.alpica	0.000385589	0.884674	0.00313881	0.122846	0.0151515	0	120	0.184782	0.12
Araneae.f__f__Araneidae.g__g__Araniella.s__s__Araniella.cucurbitina	0.00448194	0.884674	0.0106705	0.420031	0.136364	0.0322581	18	0.200573	0.02
Araneae.f__f__Araneidae.g__g__Araniella.s__s__Araniella.opisthographa	0.00386373	0.884674	0.0110228	0.35052	0.121212	0	13	0.216177	0.01
Araneae.f__f__Araneidae.g__g__Cyclosa.s__s__Cyclosa.conica	0.0176692	0.884674	0.0170875	1.03404	0.590909	0.112903	385	0.231597	0.01
Araneae.f__f__Araneidae.g__g__Gibbaranea.s__s__Gibbaranea.gibbosa	0.0138052	0.884674	0.0156464	0.882325	0.469697	0.0806452	4	0.246889	0.01
Araneae.f__f__Araneidae.g__g__Larinioides.s__s__Larinioides.patagiatus	0.00222581	0.884674	0.00811917	0.274142	0.0606061	0.016129	70	0.262043	0.91
Araneae.f__f__Araneidae.g__g__Larinioides.s__s__Larinioides.sclopetarius	0.00402691	0.884674	0.0116993	0.344201	0.0606061	0.0645161	5	0.276471	0.74
Araneae.f__f__Araneidae.g__g__Leviellus.s__s__Leviellus.stroemi	0.000406699	0.884674	0.00331374	0.122731	0.0151515	0	286	0.290098	0.11
Araneae.f__f__Araneidae.g__g__Nuctenea.s__s__Nuctenea.umbratica	0.020379	0.884674	0.017812	1.14411	0.727273	0.209677	287	0.30269	0.02
Araneae.f__f__Araneidae.g__g__Zilla.s__s__Zilla.diodia	0.0139699	0.884674	0.015339	0.910742	0.484848	0.112903	315	0.314907	0.01
Araneae.f__f__Araneidae.g__g__Zygiella.s__s__Zygiella.atrica	0.000312348	0.884674	0.00247414	0.126245	0	0.016129	8	0.326982	0.99
Araneae.f__f__Araneidae.g__g__Zygiella.s__s__Zygiella.x.notata	0.0024493	0.884674	0.0104094	0.235297	0.0151515	0.0483871	122	0.338989	0.99
Araneae.f__f__Clubionidae.g__g__Clubiona.s__s__Clubiona.brevipes	0.00715805	0.884674	0.0135865	0.526851	0.19697	0.0806452	228	0.350724	0.01
Araneae.f__f__Clubionidae.g__g__Clubiona.s__s__Clubiona.comta	0.00860415	0.884674	0.0138004	0.623472	0.272727	0.0645161	319	0.362426	0.01
Araneae.f__f__Clubionidae.g__g__Clubiona.s__s__Clubiona.corticalis	0.00183555	0.884674	0.00737374	0.24893	0.0606061	0	48	0.373007	0.01
Araneae.f__f__Clubionidae.g__g__Clubiona.s__s__Clubiona.pallidula	0.00474005	0.884674	0.0133552	0.354923	0.121212	0.016129	384	0.382762	0.06
Araneae.f__f__Clubionidae.g__g__Clubiona.s__s__Clubiona.terrestris	0.000456884	0.884674	0.00373139	0.122443	0.0151515	0	22	0.392488	0.05
Araneae.f__f__Dictynidae.g__g__Argyroneta.s__s__Argyroneta.aquatica	0.00204013	0.884674	0.00830331	0.245701	0	0.0645161	349	0.402008	0.8
Araneae.f__f__Dictynidae.g__g__Dictyna.s__s__Dictyna.pusilla	0.000471474	0.884674	0.0038533	0.122356	0.0151515	0	51	0.411415	0.07
Araneae.f__f__Dictynidae.g__g__Lathys.s__s__Lathys.humilis	0.00339126	0.884674	0.00977632	0.346885	0.106061	0.016129	121	0.420281	0.01
Araneae.f__f__Dictynidae.g__g__Nigma.s__s__Nigma.flavescens	0.00132142	0.884674	0.00534739	0.247116	0.0606061	0	339	0.429141	0.02
Araneae.f__f__Gnaphosidae.g__g__Scotophaeus.s__s__Scotophaeus.blackwalli	0.000815672	0.884674	0.00680769	0.119816	0.0151515	0	67	0.437327	0.66
Araneae.f__f__Linyphiidae.g__g__Neriene.s__s__Neriene.emphana	0.000773482	0.884674	0.00442969	0.174613	0	0.0322581	254	0.445443	0.98
Araneae.f__f__Linyphiidae.g__g__Neriene.s__s__Neriene.radiata	0.00090816	0.884674	0.00522794	0.173713	0.0151515	0.016129	21	0.453535	0.42
Araneae.f__f__Linyphiidae.g__g__Trematocephalus.s__s__Trematocephalus.cristatus	0.00125908	0.884674	0.00584806	0.215299	0.0454545	0	323	0.461618	0.01
Araneae.f__f__Mimetidae.g__g__Ero.s__s__Ero.aphana	0.00056521	0.884674	0.00322781	0.175106	0.030303	0	102	0.469659	0.09
Araneae.f__f__Philodromidae.g__g__Philodromus.s__s__Philodromus.albidus	0.00177931	0.884674	0.00643606	0.27646	0.0454545	0.0322581	114	0.477478	0.46
Araneae.f__f__Philodromidae.g__g__Philodromus.s__s__Philodromus.aureolus	0.0010161	0.884674	0.0047561	0.213642	0.030303	0.016129	289	0.485024	0.21
Araneae.f__f__Philodromidae.g__g__Philodromus.s__s__Philodromus.collinus	0.000687874	0.884674	0.0039097	0.17594	0.0151515	0.016129	295	0.492465	0.7
Araneae.f__f__Philodromidae.g__g__Philodromus.s__s__Philodromus.margaritatus	0	0.884674	0		0	0	58	0.499446	0.63
Araneae.f__f__Philodromidae.g__g__Philodromus.s__s__Philodromus.praedatus	0.00242039	0.884674	0.00880538	0.274876	0.0606061	0.016129	222	0.506043	0.12
Araneae.f__f__Pholcidae.g__g__Pholcus.s__s__Pholcus.phalangioides	0.00136642	0.884674	0.00671301	0.203547	0.030303	0.016129	274	0.512468	0.31
Araneae.f__f__Salticidae.g__g__Ballus.s__s__Ballus.chalybeius	0.000456884	0.884674	0.00373139	0.122443	0.0151515	0	388	0.51858	0.05
Araneae.f__f__Salticidae.g__g__Marpissa.s__s__Marpissa.muscosa	0.000608471	0.884674	0.00501005	0.12145	0.0151515	0	364	0.524505	0.04
Araneae.f__f__Salticidae.g__g__Salticus.s__s__Salticus.zebraneus	0.000341409	0.884674	0.00277407	0.123071	0.0151515	0	226	0.530351	0.11
Araneae.f__f__Tetragnathidae.g__g__Metellina.s__s__Metellina.mengei	0.00241533	0.884674	0.00799158	0.302235	0.0909091	0	50	0.536107	0.01
Araneae.f__f__Tetragnathidae.g__g__Metellina.s__s__Metellina.merianae	0.000613077	0.884674	0.00505911	0.121183	0	0.016129	177	0.541589	0.92
Araneae.f__f__Tetragnathidae.g__g__Metellina.s__s__Metellina.segmentata	0.000747174	0.884674	0.00424579	0.17598	0	0.0322581	62	0.54699	1
Araneae.f__f__Tetragnathidae.g__g__Tetragnatha.s__s__Tetragnatha.dearmata	0	0.884674	0		0	0	24	0.552348	0.85
Araneae.f__f__Tetragnathidae.g__g__Tetragnatha.s__s__Tetragnatha.montana	0.00936106	0.884674	0.014358	0.651975	0.287879	0.0806452	374	0.557662	0.27
Araneae.f__f__Tetragnathidae.g__g__Tetragnatha.s__s__Tetragnatha.nigrita	0.0011082	0.884674	0.0051799	0.213943	0.030303	0.016129	370	0.562945	0.98
Araneae.f__f__Tetragnathidae.g__g__Tetragnatha.s__s__Tetragnatha.obtusa	0.0050924	0.884674	0.0108963	0.467351	0.181818	0.016129	330	0.568026	0.07
Araneae.f__f__Theridiidae.g__g__Anelosimus.s__s__Anelosimus.vittatus	0.00832197	0.884674	0.013325	0.624537	0.30303	0.016129	10	0.573092	0.01
Araneae.f__f__Theridiidae.g__g__Dipoena.s__s__Dipoena.melanogaster	0.000632891	0.884674	0.00360705	0.17546	0.030303	0	373	0.577834	0.62
Araneae.f__f__Theridiidae.g__g__Enoplognatha	0.00213235	0.884674	0.00697471	0.305727	0.0454545	0.0483871	371	0.58256	0.42
Araneae.f__f__Theridiidae.g__g__Episinus.s__s__Episinus.maculipes	0.0027276	0.884674	0.00838158	0.325427	0.0454545	0.0645161	266	0.587117	1
Araneae.f__f__Theridiidae.g__g__Paidiscura.s__s__Paidiscura.pallens	0.00291568	0.884674	0.00863947	0.337484	0.106061	0	15	0.591669	0.01
Araneae.f__f__Theridiidae.g__g__Parasteatoda.s__s__Parasteatoda.lunata	0.00196058	0.884674	0.00706197	0.277625	0.0606061	0.016129	63	0.596166	0.02
Araneae.f__f__Theridiidae.g__g__Parasteatoda.s__s__Parasteatoda.tepidariorum	0.000914662	0.884674	0.00524535	0.174376	0.030303	0	6	0.600662	0.04
Araneae.f__f__Theridiidae.g__g__Platnickina.s__s__Platnickina.tincta	0.0061764	0.884674	0.0115919	0.53282	0.227273	0.016129	390	0.605144	0.01
Araneae.f__f__Theridiidae.g__g__Steatoda.s__s__Steatoda.bipunctata	0.00108143	0.884674	0.006296	0.171765	0.0151515	0.016129	11	0.609511	0.41
Araneae.f__f__Theridiidae.g__g__Theridion.s__s__Theridion.familiare	0.00048705	0.884674	0.00398371	0.12226	0.0151515	0	290	0.61383	0.08
Araneae.f__f__Theridiidae.g__g__Theridion.s__s__Theridion.mystaceum	0.00212874	0.884674	0.00698402	0.304802	0.0909091	0	157	0.618128	0.01
Araneae.f__f__Theridiidae.g__g__Theridion.s__s__Theridion.pinastri	0.00477885	0.884674	0.011135	0.429172	0.136364	0.0483871	271	0.622413	0.02
Araneae.f__f__Theridiidae.g__g__Theridion.s__s__Theridion.varians	0.00397804	0.884674	0.00993218	0.40052	0.151515	0	285	0.626325	0.06
Araneae.f__f__Thomisidae.g__g__Diaea.s__s__Diaea.dorsata	0.0029367	0.884674	0.00762936	0.384921	0.121212	0.016129	129	0.630176	0.15
Araneae.f__f__Thomisidae.g__g__Pistius.s__s__Pistius.truncatus	0	0.884674	0		0	0	28	0.63401	0.61
Araneae.f__f__Thomisidae.g__g__Synema.s__s__Synema.globosum	0.00048705	0.884674	0.00398371	0.12226	0.0151515	0	68	0.637772	0.7
Araneae.f__f__Thomisidae.g__g__Xysticus.s__s__Xysticus.lanio	0.00724229	0.884674	0.0139693	0.518443	0.242424	0	101	0.641323	0.01
Araneae.f__f__Uloboridae.g__g__Hyptiotes.s__s__Hyptiotes.paradoxus	0.00332859	0.884674	0.0096421	0.345214	0.0757576	0.0483871	378	0.644826	0.94
Sarcoptiformes	0.00294015	0.884674	0.0109819	0.267728	0.030303	0.0483871	156	0.648251	0.99
Sarcoptiformes.f__f__Acaridae	0.0134061	0.884674	0.0180938	0.740924	0.166667	0.354839	318	0.651661	1
Sarcoptiformes.f__f__Acaridae.g__g__Tyrophagus	0.000461133	0.884674	0.00371335	0.124183	0	0.016129	69	0.654985	0.72
Sarcoptiformes.f__f__Micreremidae.g__g__Micreremus.s__s__Micreremus.brevipes	0	0.884674	0		0	0	64	0.658304	0.63
Julida.f__f__Julidae.g__g__Tachypodoiulus.s__s__Tachypodoiulus.niger	0.000312348	0.884674	0.00247414	0.126245	0	0.016129	372	0.661601	0.62
Blattodea	0.000664247	0.884674	0.0054878	0.121041	0.0151515	0	55	0.664897	0.03
Coleoptera.f__f__Attelabidae.g__g__Deporaus.s__s__Deporaus.betulae	0.000366593	0.884674	0.00298176	0.122945	0.0151515	0	369	0.667989	0.1
Coleoptera.f__f__Cantharidae.g__g__Cantharis.s__s__Cantharis.decipiens	0.000608471	0.884674	0.00501005	0.12145	0.0151515	0	54	0.671072	0.04
Coleoptera.f__f__Cantharidae.g__g__Cantharis.s__s__Cantharis.nigricans	0.000312817	0.884674	0.00253895	0.123208	0.0151515	0	280	0.674148	0.1
Coleoptera.f__f__Cantharidae.g__g__Cantharis.s__s__Cantharis.pellucida	0.000258799	0.884674	0.00209654	0.123441	0.0151515	0	383	0.677211	0.25
Coleoptera.f__f__Cantharidae.g__g__Rhagonycha.s__s__Rhagonycha.lignosa	0.0019106	0.884674	0.00690165	0.276832	0.0757576	0	221	0.680241	0.01
Coleoptera.f__f__Cantharidae.g__g__Rhagonycha.s__s__Rhagonycha.lutea	0.000865125	0.884674	0.00506144	0.170925	0.0151515	0.016129	149	0.683238	0.38
Coleoptera.f__f__Cerambycidae.g__g__Anaesthetis.s__s__Anaesthetis.testacea	0.000363177	0.884674	0.00289081	0.125632	0	0.016129	219	0.686148	0.62
Coleoptera.f__f__Chrysomelidae.g__g__Agelastica.s__s__Agelastica.alni	0.000590797	0.884674	0.00336897	0.175364	0.030303	0	100	0.689043	0.03
Coleoptera.f__f__Chrysomelidae.g__g__Smaragdina.s__s__Smaragdina.aurita	0.0005216	0.884674	0.00427396	0.122041	0.0151515	0	420	0.691937	0.07
Coleoptera.f__f__Coccinellidae	0.00142705	0.884674	0.0067157	0.212495	0	0.0483871	361	0.694824	0.78
Coleoptera.f__f__Coccinellidae.g__g__Anisosticta.s__s__Anisosticta.novemdecimpunctata	0.00136474	0.884674	0.00644742	0.211672	0	0.0483871	20	0.697593	0.41
Coleoptera.f__f__Coccinellidae.g__g__Scymnus.s__s__Scymnus.limbatus	0.000941852	0.884674	0.00557733	0.168871	0.030303	0	39	0.700329	0.08
Coleoptera.f__f__Curculionidae.g__g__Ips.s__s__Ips.typographus	0.000664247	0.884674	0.0054878	0.121041	0.0151515	0	44	0.703059	0.03
Coleoptera.f__f__Curculionidae.g__g__Phyllobius.s__s__Phyllobius.argentatus	0.000375847	0.884674	0.00305823	0.122897	0.0151515	0	275	0.705712	0.11
Coleoptera.f__f__Curculionidae.g__g__Phyllobius.s__s__Phyllobius.betulinus	0.000406699	0.884674	0.00331374	0.122731	0.0151515	0	309	0.708305	0.11
Coleoptera.f__f__Curculionidae.g__g__Polydrusus.s__s__Polydrusus.cervinus	0.00154379	0.884674	0.00618664	0.249536	0.0606061	0	249	0.710895	0.01
Coleoptera.f__f__Curculionidae.g__g__Polydrusus.s__s__Polydrusus.formosus	0.000914662	0.884674	0.00524535	0.174376	0.030303	0	337	0.713423	0.01
Coleoptera.f__f__Curculionidae.g__g__Polydrusus.s__s__Polydrusus.pallidus	0.00132426	0.884674	0.00631753	0.209617	0.030303	0.016129	14	0.715939	0.25
Coleoptera.f__f__Curculionidae.g__g__Polydrusus.s__s__Polydrusus.pterygomalis	0.0005216	0.884674	0.00427396	0.122041	0.0151515	0	282	0.718434	0.07
Coleoptera.f__f__Curculionidae.g__g__Polydrusus.s__s__Polydrusus.tereticollis	0.000375847	0.884674	0.00305823	0.122897	0.0151515	0	326	0.720924	0.11
Coleoptera.f__f__Curculionidae.g__g__Rhamphus.s__s__Rhamphus.oxyacanthae	0.000584063	0.884674	0.00480228	0.121622	0.0151515	0	357	0.723396	0.06
Coleoptera.f__f__Curculionidae.g__g__Trypodendron.s__s__Trypodendron.domesticum	0.000375847	0.884674	0.00305823	0.122897	0.0151515	0	53	0.725806	0.11
Coleoptera.f__f__Curculionidae1	0.00058439	0.884674	0.00333004	0.17549	0.030303	0	61	0.728212	0.1
Coleoptera.f__f__Curculionidae2	0	0.884674	0		0	0	104	0.730606	0.68
Coleoptera.f__f__Elateridae.g__g__Athous.s__s__Athous.haemorrhoidalis	0.000834418	0.884674	0.00493828	0.168969	0.030303	0	1	0.73296	0.01
Coleoptera.f__f__Elateridae.g__g__Athous.s__s__Athous.subfuscus	0.00256151	0.884674	0.00854476	0.299776	0.0606061	0.0322581	393	0.735297	0.22
Coleoptera.f__f__Elateridae.g__g__Athous.s__s__Athous.vittatus	0.00314117	0.884674	0.00976412	0.321706	0.0757576	0.0322581	26	0.737603	0.25
Coleoptera.f__f__Elateridae.g__g__Denticollis.s__s__Denticollis.linearis	0.00711297	0.884674	0.0132791	0.535653	0.181818	0.0967742	366	0.739884	0.04
Coleoptera.f__f__Elateridae.g__g__Melanotus	0.00048705	0.884674	0.00398371	0.12226	0.0151515	0	233	0.742159	0.08
Coleoptera.f__f__Elateridae.g__g__Melanotus.s__s__Melanotus.rufipes	0.0021182	0.884674	0.00892983	0.237205	0.0606061	0	56	0.744375	0.33
Coleoptera.f__f__Elateridae.g__g__Melanotus.s__s__Melanotus.villosus	0.00030641	0.884674	0.00248635	0.123237	0.0151515	0	333	0.746579	0.19
Coleoptera.f__f__Geotrupidae.g__g__Odonteus.s__s__Odonteus.armiger	0.00162911	0.884674	0.00805646	0.202212	0.030303	0.016129	343	0.748777	0.38
Coleoptera.f__f__Nitidulidae.g__g__Brassicogethes.s__s__Brassicogethes.aeneus	0.000887189	0.884674	0.0050842	0.174499	0.030303	0	79	0.750937	0.04
Coleoptera.f__f__Nitidulidae.g__g__Cryptarcha.s__s__Cryptarcha.strigata	0.000400783	0.884674	0.00320325	0.125118	0	0.016129	176	0.753031	0.62
Coleoptera.f__f__Ptinidae.g__g__Anobium.s__s__Anobium.fulvicorne	0.000349405	0.884674	0.00283995	0.123032	0.0151515	0	172	0.755118	0.12
Coleoptera.f__f__Ptinidae.g__g__Xestobium.s__s__Xestobium.plumbeum	0.000375847	0.884674	0.00305823	0.122897	0.0151515	0	23	0.757193	0.11
Coleoptera.f__f__Salpingidae.g__g__Salpingus.s__s__Salpingus.planirostris	0.000312348	0.884674	0.00247414	0.126245	0	0.016129	252	0.759257	0.68
Coleoptera.f__f__Salpingidae.g__g__Salpingus.s__s__Salpingus.ruficollis	0.000277979	0.884674	0.00225336	0.123362	0.0151515	0	187	0.761308	0.18
Coleoptera.f__f__Scarabaeidae.g__g__Acrossus.s__s__Acrossus.rufipes	0	0.884674	0		0	0	123	0.763339	0.91
Coleoptera.f__f__Scarabaeidae.g__g__Amphimallon.s__s__Amphimallon.solstitiale	0.00691723	0.884674	0.0148285	0.466483	0.181818	0.0322581	159	0.765364	0.01
Coleoptera.f__f__Scarabaeidae.g__g__Serica.s__s__Serica.brunnea	0	0.884674	0		0	0	35	0.767375	0.97
Coleoptera.f__f__Scarabaeidae.g__g__Volinus.s__s__Volinus.sticticus	0.00060446	0.884674	0.00345327	0.17504	0.030303	0	224	0.769373	0.07
Coleoptera.f__f__Scirtidae.g__g__Elodes.s__s__Elodes.pseudominuta	0.000312817	0.884674	0.00253895	0.123208	0.0151515	0	7	0.771362	0.1
Coleoptera.f__f__Staphylinidae.g__g__Aleochara.s__s__Aleochara.bipustulata	0.000363177	0.884674	0.00289081	0.125632	0	0.016129	181	0.77333	0.75
Coleoptera.f__f__Staphylinidae.g__g__Heterothops	0.000525488	0.884674	0.00427124	0.123029	0	0.016129	133	0.775289	0.88
Coleoptera.f__f__Tenebrionidae.g__g__Lagria.s__s__Lagria.atripes	0.014272	0.884674	0.0162855	0.876362	0.469697	0.0322581	467	0.777199	0.01
Coleoptera.f__f__Tenebrionidae.g__g__Lagria.s__s__Lagria.hirta	0.00784383	0.884674	0.013393	0.585668	0.0454545	0.258065	350	0.779073	0.37
Diptera	0.0106222	0.884674	0.0167852	0.632835	0.287879	0.0806452	106	0.780914	0.4
Diptera.f__f__Anisopodidae.g__g__Sylvicola.s__s__Sylvicola.cinctus	0.0017972	0.884674	0.00858982	0.209224	0.0454545	0	299	0.782729	0.02
Diptera.f__f__Anisopodidae.g__g__Sylvicola.s__s__Sylvicola.punctatus	0.00100915	0.884674	0.00626428	0.161096	0.030303	0	90	0.784474	0.04
Diptera.f__f__Bibionidae.g__g__Bibio	0.000319501	0.884674	0.00259385	0.123176	0.0151515	0	394	0.786213	0.14
Diptera.f__f__Calliphoridae.g__g__Calliphora.s__s__Calliphora.vomitoria	0	0.884674	0		0	0	376	0.787909	0.7
Diptera.f__f__Cecidomyiidae.g__g__Rhopalomyia	0.000341409	0.884674	0.00277407	0.123071	0.0151515	0	225	0.789589	0.11
Diptera.f__f__Cecidomyiidae1	0.000584063	0.884674	0.00480228	0.121622	0.0151515	0	338	0.791248	0.92
Diptera.f__f__Cecidomyiidae2	0.00340703	0.884674	0.00982699	0.346701	0.0606061	0.0645161	375	0.792872	0.33
Diptera.f__f__Ceratopogonidae.g__g__Culicoides.s__s__Culicoides.punctatus	0	0.884674	0		0	0	84	0.794485	0.6
Diptera.f__f__Ceratopogonidae.g__g__Forcipomyia.s__s__Forcipomyia.bipunctata	0	0.884674	0		0	0	210	0.796098	0.63
Diptera.f__f__Ceratopogonidae.g__g__Forcipomyia.s__s__Forcipomyia.nigra	0	0.884674	0		0	0	341	0.797694	0.63
Diptera.f__f__Chironomidae	0.00173319	0.884674	0.00663812	0.261097	0.0606061	0.016129	430	0.799279	0.47
Diptera.f__f__Chironomidae.g__g__Ablabesmyia.s__s__Ablabesmyia.longistyla	0	0.884674	0		0	0	321	0.800847	0.85
Diptera.f__f__Chironomidae.g__g__Chironomus	0	0.884674	0		0	0	154	0.802412	0.94
Diptera.f__f__Chironomidae.g__g__Cryptochironomus.s__s__Cryptochironomus.albofasciatus	0	0.884674	0		0	0	258	0.803961	0.68
Diptera.f__f__Chironomidae.g__g__Cryptochironomus.s__s__Cryptochironomus.supplicans	0	0.884674	0		0	0	40	0.805505	0.68
Diptera.f__f__Chironomidae.g__g__Gymnometriocnemus.s__s__Gymnometriocnemus.subnudus	0.000456884	0.884674	0.00373139	0.122443	0.0151515	0	85	0.807048	0.09
Diptera.f__f__Chironomidae.g__g__Limnophyes.s__s__Limnophyes.minimus	0.000258799	0.884674	0.00209654	0.123441	0.0151515	0	482	0.808587	0.25
Diptera.f__f__Chironomidae.g__g__Micropsectra.s__s__Micropsectra.atrofasciata	0.000430305	0.884674	0.00350987	0.122599	0.0151515	0	92	0.810084	0.1
Diptera.f__f__Chironomidae.g__g__Orthocladius.s__s__Orthocladius.oblidens	0.000565592	0.884674	0.00462746	0.122225	0	0.016129	29	0.811578	0.69
Diptera.f__f__Chironomidae.g__g__Orthocladius1	0	0.884674	0		0	0	236	0.813069	0.61
Diptera.f__f__Chironomidae.g__g__Orthocladius2	0	0.884674	0		0	0	355	0.814559	0.68
Diptera.f__f__Chironomidae.g__g__Paracricotopus	0.000333776	0.884674	0.00271123	0.123109	0.0151515	0	278	0.816033	0.12
Diptera.f__f__Chironomidae.g__g__Paratendipes.s__s__Paratendipes.albimanus	0.00118585	0.884674	0.00690576	0.171719	0.030303	0	174	0.817502	0.48
Diptera.f__f__Chironomidae.g__g__Phaenopsectra.s__s__Phaenopsectra.flavipes	0	0.884674	0		0	0	404	0.81897	0.85
Diptera.f__f__Chironomidae.g__g__Polypedilum.s__s__Polypedilum.nubeculosum	0	0.884674	0		0	0	229	0.820438	0.85
Diptera.f__f__Chironomidae.g__g__Stenochironomus.s__s__Stenochironomus.gibbus	0	0.884674	0		0	0	434	0.821876	0.85
Diptera.f__f__Chironomidae.g__g__Tanytarsus.s__s__Tanytarsus.brundini	0.00265129	0.884674	0.0096577	0.274526	0	0.0806452	444	0.823313	0.47
Diptera.f__f__Chironomidae.g__g__Tanytarsus.s__s__Tanytarsus.eminulus	0.000375847	0.884674	0.00305823	0.122897	0.0151515	0	33	0.824737	0.14
Diptera.f__f__Chironomidae.g__g__Thienemanniella.s__s__Thienemanniella.vittata	0.000277979	0.884674	0.00225336	0.123362	0.0151515	0	296	0.82608	0.91
Diptera.f__f__Chironomidae.g__g__Virgatanytarsus.s__s__Virgatanytarsus.arduennensis	0.000371875	0.884674	0.00296274	0.125517	0	0.016129	145	0.827421	0.64
Diptera.f__f__Chloropidae.g__g__Oscinella	0.000319501	0.884674	0.00259385	0.123176	0.0151515	0	441	0.828751	0.14
Diptera.f__f__Chloropidae.g__g__Thaumatomyia.s__s__Thaumatomyia.notata	0.00138485	0.884674	0.00653377	0.211952	0.0151515	0.0322581	476	0.830042	0.69
Diptera.f__f__Culicidae.g__g__Culex	0.000544738	0.884674	0.00444134	0.122652	0	0.016129	379	0.831315	0.98
Diptera.f__f__Dolichopodidae.g__g__Neurigona.s__s__Neurigona.quadrifasciata	0.00302943	0.884674	0.010034	0.301917	0.0757576	0.016129	160	0.832582	0.06
Diptera.f__f__Drosophilidae.g__g__Drosophila.s__s__Drosophila.funebris	0.00380241	0.884674	0.0129576	0.29345	0.0606061	0.0322581	303	0.833843	0.85
Diptera.f__f__Dryomyzidae	0	0.884674	0		0	0	49	0.835096	0.69
Diptera.f__f__Empididae.g__g__Clinocera.s__s__Clinocera.stagnalis	0.00179122	0.884674	0.00846956	0.211489	0	0.0483871	232	0.836327	0.93
Diptera.f__f__Empididae.g__g__Empis.s__s__Empis.nigritarsis	0.00112058	0.884674	0.00518971	0.215924	0.0454545	0	185	0.83755	0.02
Diptera.f__f__Empididae.g__g__Empis.s__s__Empis.nuntia	0.000326481	0.884674	0.00265122	0.123144	0.0151515	0	59	0.838772	0.16
Diptera.f__f__Empididae.g__g__Empis.s__s__Empis.stercorea	0.000357789	0.884674	0.0029091	0.12299	0.0151515	0	362	0.839982	0.14
Diptera.f__f__Empididae.g__g__Empis.s__s__Empis.tessellata	0.000688664	0.884674	0.0039451	0.174562	0.030303	0	307	0.841177	0.03
Diptera.f__f__Hybotidae.g__g__Platypalpus.s__s__Platypalpus.agilis	0.00059748	0.884674	0.00340999	0.175215	0.030303	0	247	0.84237	0.07
Diptera.f__f__Hybotidae.g__g__Platypalpus.s__s__Platypalpus.exilis	0.000737267	0.884674	0.00422118	0.174659	0.030303	0	408	0.843563	0.03
Diptera.f__f__Hybotidae.g__g__Platypalpus.s__s__Platypalpus.longicornis	0.000385589	0.884674	0.00313881	0.122846	0.0151515	0	328	0.844725	0.12
Diptera.f__f__Keroplatidae	0.000375847	0.884674	0.00305823	0.122897	0.0151515	0	186	0.845885	0.14
Diptera.f__f__Keroplatidae.g__g__Macrocera	0	0.884674	0		0	0	36	0.847034	0.66
Diptera.f__f__Lauxaniidae	0.000319501	0.884674	0.00259385	0.123176	0.0151515	0	312	0.848179	0.14
Diptera.f__f__Lauxaniidae.g__g__Pseudolyciella.s__s__Pseudolyciella.pallidiventris	0.000743378	0.884674	0.00424723	0.175026	0.030303	0	124	0.849319	0.07
Diptera.f__f__Limoniidae.g__g__Antocha.s__s__Antocha.vitripennis	0.000456884	0.884674	0.00373139	0.122443	0.0151515	0	260	0.850454	0.09
Diptera.f__f__Limoniidae.g__g__Austrolimnophila.s__s__Austrolimnophila.ochracea	0.00184694	0.884674	0.00663177	0.278499	0.0606061	0.016129	2	0.851578	0.98
Diptera.f__f__Limoniidae.g__g__Dicranophragma	0	0.884674	0		0	0	244	0.852697	0.69
Diptera.f__f__Limoniidae.g__g__Epiphragma.s__s__Epiphragma.ocellare	0.00129975	0.884674	0.00634884	0.204722	0.0454545	0	472	0.853812	0.02
Diptera.f__f__Limoniidae.g__g__Gonomyia.s__s__Gonomyia.recta	0	0.884674	0		0	0	377	0.854888	0.6
Diptera.f__f__Limoniidae.g__g__Limonia.s__s__Limonia.flavipes	0.00185211	0.884674	0.00771997	0.239912	0.0606061	0	382	0.855963	0.01
Diptera.f__f__Limoniidae.g__g__Limonia.s__s__Limonia.nubeculosa	0.00484928	0.884674	0.0121282	0.399834	0.106061	0.0645161	324	0.857038	1
Diptera.f__f__Limoniidae.g__g__Limonia.s__s__Limonia.phragmitidis	0.00050765	0.884674	0.004115	0.123366	0	0.016129	269	0.85811	0.72
Diptera.f__f__Limoniidae.g__g__Limonia.s__s__Limonia.stigma	0	0.884674	0		0	0	86	0.859175	0.69
Diptera.f__f__Limoniidae.g__g__Metalimnobia	0.000640335	0.884674	0.0053123	0.120538	0	0.016129	348	0.860226	0.61
Diptera.f__f__Limoniidae.g__g__Neolimonia.s__s__Neolimonia.dumetorum	0.00174111	0.884674	0.00700671	0.248493	0.0454545	0.016129	211	0.861273	0.23
Diptera.f__f__Limoniidae.g__g__Rhipidia.s__s__Rhipidia.maculata	0	0.884674	0		0	0	206	0.862319	0.59
Diptera.f__f__Lonchaeidae.g__g__Lonchaea.s__s__Lonchaea.tarsata	0.000771366	0.884674	0.00441425	0.174745	0.0151515	0.016129	57	0.863353	0.54
Diptera.f__f__Lonchaeidae.g__g__Protearomyia.s__s__Protearomyia.withersi	0.000608204	0.884674	0.00350427	0.173561	0.030303	0	91	0.864386	0.06
Diptera.f__f__Muscidae.g__g__Dasyphora.s__s__Dasyphora.cyanella	0.00108192	0.884674	0.00652271	0.16587	0.030303	0	32	0.865413	0.02
Diptera.f__f__Muscidae.g__g__Helina.s__s__Helina.impuncta	0.00102663	0.884674	0.00601767	0.170603	0.030303	0	107	0.866416	0.04
Diptera.f__f__Muscidae.g__g__Musca	0.00181443	0.884674	0.00850559	0.213322	0	0.0483871	291	0.867419	0.72
Diptera.f__f__Muscidae.g__g__Musca.s__s__Musca.autumnalis	0.00050765	0.884674	0.004115	0.123366	0	0.016129	311	0.868419	0.89
Diptera.f__f__Muscidae.g__g__Musca.s__s__Musca.domestica	0.0172611	0.884674	0.0175723	0.982292	0.424242	0.774194	478	0.869414	0.8
Diptera.f__f__Muscidae.g__g__Muscina.s__s__Muscina.stabulans	0.000765029	0.884674	0.00454717	0.168243	0.030303	0	504	0.870406	0.9
Diptera.f__f__Muscidae.g__g__Neomyia.s__s__Neomyia.cornicina	0.000312348	0.884674	0.00247414	0.126245	0	0.016129	368	0.871393	0.68
Diptera.f__f__Muscidae.g__g__Stomoxys.s__s__Stomoxys.calcitrans	0.0164866	0.884674	0.0176884	0.932056	0.469697	0.806452	3	0.87238	0.69
Diptera.f__f__Mycetophilidae.g__g__Brevicornu	0	0.884674	0		0	0	493	0.873364	0.62
Diptera.f__f__Mycetophilidae.g__g__Mycetophila.s__s__Mycetophila.alea	0	0.884674	0		0	0	490	0.874348	0.67
Diptera.f__f__Mycetophilidae.g__g__Mycetophila.s__s__Mycetophila.ruficollis	0	0.884674	0		0	0	358	0.875327	0.59
Diptera.f__f__Mycetophilidae.g__g__Tarnania.s__s__Tarnania.nemoralis	0	0.884674	0		0	0	80	0.876305	0.88
Diptera.f__f__Mycetophilidae.g__g__Tetragoneura.s__s__Tetragoneura.sylvatica	0.000385589	0.884674	0.00313881	0.122846	0.0151515	0	340	0.877282	0.12
Diptera.f__f__Pediciidae.g__g__Ula.s__s__Ula.sylvatica	0	0.884674	0		0	0	401	0.878257	0.63
Diptera.f__f__Pipunculidae.g__g__Nephrocerus.s__s__Nephrocerus.scutellatus	0.000375847	0.884674	0.00305823	0.122897	0.0151515	0	255	0.879226	0.11
Diptera.f__f__Polleniidae.g__g__Pollenia.s__s__Pollenia.pediculata	0.000608471	0.884674	0.00501005	0.12145	0.0151515	0	400	0.880193	0.05
Diptera.f__f__Psychodidae.g__g__Psychoda.s__s__Psychoda.albipennis	0	0.884674	0		0	0	99	0.881136	0.88
Diptera.f__f__Psychodidae.g__g__Psychoda.s__s__Psychoda.crassipenis	0.000430305	0.884674	0.00350987	0.122599	0.0151515	0	234	0.882075	0.07
Diptera.f__f__Psychodidae.g__g__Psychoda.s__s__Psychoda.gemina	0	0.884674	0		0	0	497	0.883004	0.59
Diptera.f__f__Rhagionidae.g__g__Rhagio	0.000375847	0.884674	0.00305823	0.122897	0.0151515	0	30	0.883926	0.11
Diptera.f__f__Rhagionidae.g__g__Rhagio.s__s__Rhagio.scolopaceus	0.000375847	0.884674	0.00305823	0.122897	0.0151515	0	419	0.884848	0.11
Diptera.f__f__Scathophagidae.g__g__Scathophaga.s__s__Scathophaga.stercoraria	0.000925426	0.884674	0.00559758	0.165326	0	0.0322581	314	0.885765	1
Diptera.f__f__Sciaridae	0.000354891	0.884674	0.00282247	0.125738	0	0.016129	334	0.88667	0.71
Diptera.f__f__Simuliidae.g__g__Simulium.s__s__Simulium.noelleri	0	0.884674	0		0	0	235	0.887553	0.68
Diptera.f__f__Sphaeroceridae.g__g__Coproica.s__s__Coproica.ferruginata	0	0.884674	0		0	0	31	0.888428	0.57
Diptera.f__f__Stratiomyidae.g__g__Nemotelus.s__s__Nemotelus.notatus	0.00142705	0.884674	0.0067157	0.212495	0	0.0483871	183	0.8893	0.78
Diptera.f__f__Syrphidae.g__g__Eristalis.s__s__Eristalis.similis	0.000925891	0.884674	0.00524574	0.176503	0	0.0322581	190	0.890164	0.48
Diptera.f__f__Syrphidae.g__g__Eristalis.s__s__Eristalis.tenax	0.000588278	0.884674	0.00483227	0.12174	0	0.016129	346	0.89101	0.65
Diptera.f__f__Syrphidae.g__g__Eupeodes.s__s__Eupeodes.corollae	0.000406699	0.884674	0.00331374	0.122731	0.0151515	0	46	0.891854	0.11
Diptera.f__f__Syrphidae.g__g__Meliscaeva.s__s__Meliscaeva.auricollis	0.00030641	0.884674	0.00248635	0.123237	0.0151515	0	170	0.892695	0.19
Diptera.f__f__Syrphidae.g__g__Scaeva.s__s__Scaeva.pyrastri	0.000662222	0.884674	0.0037806	0.175163	0.030303	0	165	0.893528	0.05
Diptera.f__f__Syrphidae.g__g__Sphaerophoria	0.000354891	0.884674	0.00282247	0.125738	0	0.016129	220	0.894354	0.71
Diptera.f__f__Tachinidae.g__g__Bactromyia.s__s__Bactromyia.aurulenta	0.000588278	0.884674	0.00483227	0.12174	0	0.016129	313	0.895179	0.58
Diptera.f__f__Tachinidae.g__g__Campylocheta.s__s__Campylocheta.praecox	0.000258799	0.884674	0.00209654	0.123441	0.0151515	0	507	0.895994	0.25
Diptera.f__f__Tachinidae.g__g__Cyzenis.s__s__Cyzenis.albicans	0.00257453	0.884674	0.00864038	0.297965	0.0757576	0.016129	365	0.896806	0.05
Diptera.f__f__Tachinidae.g__g__Oswaldia.s__s__Oswaldia.muscaria	0.000730273	0.884674	0.00435882	0.167539	0.030303	0	347	0.897593	0.06
Diptera.f__f__Tipulidae	0.00268042	0.884674	0.0081109	0.330471	0.0757576	0.0322581	392	0.89838	0.8
Diptera.f__f__Tipulidae.g__g__Nephrotoma.s__s__Nephrotoma.quadrifaria	0.00583612	0.884674	0.0143455	0.406826	0.151515	0.016129	163	0.899159	0.01
Diptera.f__f__Tipulidae.g__g__Tipula.s__s__Tipula.lunata	0.0145192	0.884674	0.0166576	0.871627	0.469697	0.0967742	37	0.899936	0.01
Diptera.f__f__Tipulidae.g__g__Tipula.s__s__Tipula.nubeculosa	0.00176725	0.884674	0.00709866	0.248955	0.0151515	0.0483871	227	0.900704	0.38
Diptera.f__f__Tipulidae.g__g__Tipula.s__s__Tipula.pseudovariipennis	0.00148584	0.884674	0.00698351	0.212764	0.0454545	0	259	0.90147	0.01
Diptera.f__f__Tipulidae.g__g__Tipula.s__s__Tipula.scripta	0.00517211	0.884674	0.0131567	0.393115	0.136364	0.0322581	360	0.902224	0.14
Diptera.f__f__Tipulidae.g__g__Tipula.s__s__Tipula.submarmorata	0.00067941	0.884674	0.00388687	0.174796	0.030303	0	74	0.902975	0.03
Diptera.f__f__Tipulidae.g__g__Tipula1	0.0103816	0.884674	0.0147394	0.704343	0.348485	0.0322581	87	0.903726	0.02
Diptera.f__f__Ulidiidae.g__g__Otites.s__s__Otites.formosa	0.00129783	0.884674	0.00605314	0.214407	0.0151515	0.0322581	438	0.904476	0.31
Ephemeroptera.f__f__Baetidae.g__g__Baetis.s__s__Baetis.fuscatus	0.000375847	0.884674	0.00305823	0.122897	0.0151515	0	215	0.905225	0.64
Ephemeroptera.f__f__Baetidae.g__g__Cloeon	0	0.884674	0		0	0	241	0.905964	0.63
Ephemeroptera.f__f__Caenidae.g__g__Caenis.s__s__Caenis.luctuosa	0.00108868	0.884674	0.00630372	0.172704	0	0.0322581	293	0.906703	0.66
Ephemeroptera.f__f__Ephemerellidae.g__g__Serratella	0.00201257	0.884674	0.00743992	0.27051	0.0606061	0.016129	180	0.907427	0.23
Ephemeroptera.f__f__Ephemerellidae.g__g__Serratella.s__s__Serratella.ignita	0.000830801	0.884674	0.00487153	0.170542	0.0151515	0.016129	363	0.908151	0.77
Ephemeroptera.f__f__Ephemerellidae.g__g__Torleya.s__s__Torleya.major	0.000781447	0.884674	0.00446542	0.175	0.030303	0	52	0.908867	0.05
Ephemeroptera.f__f__Ephemeridae.g__g__Ephemera.s__s__Ephemera.danica	0.00131906	0.884674	0.00631277	0.208951	0.0454545	0	45	0.90956	0.02
Ephemeroptera.f__f__Heptageniidae.g__g__Heptagenia.s__s__Heptagenia.sulphurea	0.000354891	0.884674	0.00282247	0.125738	0	0.016129	456	0.910253	0.71
Hemiptera.f__f__Acanthosomatidae.g__g__Elasmostethus	0.000277979	0.884674	0.00225336	0.123362	0.0151515	0	488	0.910945	0.18
Hemiptera.f__f__Aphididae.g__g__Aphis.s__s__Aphis.sambuci	0.000375847	0.884674	0.00305823	0.122897	0.0151515	0	42	0.911633	0.11
Hemiptera.f__f__Aphididae.g__g__Rhopalosiphum.s__s__Rhopalosiphum.padi	0	0.884674	0		0	0	76	0.912321	0.91
Hemiptera.f__f__Aphididae.g__g__Thelaxes.s__s__Thelaxes.dryophila	0.000654227	0.884674	0.00373203	0.1753	0.030303	0	200	0.913009	0.04
Hemiptera.f__f__Cicadellidae.g__g__Iassus.s__s__Iassus.lanio	0.000363177	0.884674	0.00289081	0.125632	0	0.016129	466	0.913697	0.75
Hemiptera.f__f__Cicadellidae.g__g__Oncopsis	0.000312817	0.884674	0.00253895	0.123208	0.0151515	0	479	0.914384	0.1
Hemiptera.f__f__Cixiidae	0.000989591	0.884674	0.00457668	0.216225	0.0454545	0	184	0.915072	0.02
Hemiptera.f__f__Microphysidae.g__g__Loricula.s__s__Loricula.elegantula	0.00058439	0.884674	0.00333004	0.17549	0.030303	0	116	0.915755	0.1
Hemiptera.f__f__Miridae.g__g__Deraeocoris.s__s__Deraeocoris.flavilinea	0.000326481	0.884674	0.00265122	0.123144	0.0151515	0	164	0.916431	0.16
Hemiptera.f__f__Miridae.g__g__Deraeocoris.s__s__Deraeocoris.trifasciatus	0.00105554	0.884674	0.00611219	0.172694	0.030303	0	82	0.917098	0.06
Hemiptera.f__f__Miridae.g__g__Miris.s__s__Miris.striatus	0.000312817	0.884674	0.00253895	0.123208	0.0151515	0	212	0.917763	0.1
Hemiptera.f__f__Miridae.g__g__Phylus.s__s__Phylus.melanocephalus	0.00229092	0.884674	0.00826477	0.277191	0.030303	0.0483871	217	0.918428	0.3
Hemiptera.f__f__Miridae.g__g__Phytocoris.s__s__Phytocoris.longipennis	0.000349405	0.884674	0.00283995	0.123032	0.0151515	0	407	0.919093	0.67
Hemiptera.f__f__Miridae.g__g__Phytocoris.s__s__Phytocoris.tiliae	0	0.884674	0		0	0	440	0.919758	1
Hemiptera.f__f__Miridae.g__g__Psallus	0.00182564	0.884674	0.00656174	0.278225	0.0757576	0	97	0.920419	0.02
Hemiptera.f__f__Miridae.g__g__Psallus.s__s__Psallus.mollis	0.00030641	0.884674	0.00248635	0.123237	0.0151515	0	245	0.921079	0.19
Hemiptera.f__f__Miridae.g__g__Rhabdomiris.s__s__Rhabdomiris.striatellus	0.0071803	0.884674	0.0126522	0.567514	0.257576	0	95	0.92174	0.01
Hemiptera.f__f__Miridae.g__g__Stenodema.s__s__Stenodema.calcarata	0.000857087	0.884674	0.00505039	0.169707	0	0.0322581	128	0.9224	0.51
Hemiptera.f__f__Miridae1	0	0.884674	0		0	0	272	0.92306	0.6
Hemiptera.f__f__Miridae2	0.000430305	0.884674	0.00350987	0.122599	0.0151515	0	489	0.92372	0.05
Hymenoptera	0.00136991	0.884674	0.0065642	0.208694	0.0454545	0	141	0.92436	0.01
Hymenoptera.f__f__Braconidae	0.000677291	0.884674	0.0038681	0.175096	0.030303	0	450	0.924999	0.58
Hymenoptera.f__f__Braconidae.g__g__Aleiodes1	0.00100402	0.884674	0.00473398	0.212088	0.030303	0.016129	486	0.925638	0.23
Hymenoptera.f__f__Braconidae.g__g__Aleiodes2	0.000277979	0.884674	0.00225336	0.123362	0.0151515	0	34	0.926277	0.18
Hymenoptera.f__f__Braconidae.g__g__Cotesia.s__s__Cotesia.jucunda	0.000375847	0.884674	0.00305823	0.122897	0.0151515	0	155	0.926893	0.11
Hymenoptera.f__f__Braconidae.g__g__Diospilus	0.000326481	0.884674	0.00265122	0.123144	0.0151515	0	480	0.927504	0.16
Hymenoptera.f__f__Braconidae.g__g__Macrocentrus	0	0.884674	0		0	0	500	0.928115	0.85
Hymenoptera.f__f__Braconidae.g__g__Trioxys.s__s__Trioxys.pallidus	0.000456884	0.884674	0.00373139	0.122443	0.0151515	0	119	0.928709	0.09
Hymenoptera.f__f__Braconidae.g__g__Zele.s__s__Zele.albiditarsus	0.00403163	0.884674	0.0117348	0.343561	0.0909091	0.0322581	405	0.929303	0.03
Hymenoptera.f__f__Eulophidae.g__g__Euplectrus.s__s__Euplectrus.flavipes	0.000258799	0.884674	0.00209654	0.123441	0.0151515	0	495	0.929897	0.25
Hymenoptera.f__f__Formicidae.g__g__Lasius	0	0.884674	0		0	0	83	0.930487	0.85
Hymenoptera.f__f__Formicidae.g__g__Lasius.s__s__Lasius.brunneus	0.000948164	0.884674	0.00545501	0.173815	0.0151515	0.016129	93	0.931077	0.36
Hymenoptera.f__f__Formicidae.g__g__Temnothorax.s__s__Temnothorax.affinis	0.000349405	0.884674	0.00283995	0.123032	0.0151515	0	422	0.931666	0.15
Hymenoptera.f__f__Ichneumonidae	0.00379137	0.884674	0.00981184	0.386407	0.136364	0	446	0.932256	0.01
Hymenoptera.f__f__Ichneumonidae.g__g__Allomacrus.s__s__Allomacrus.arcticus	0.000584063	0.884674	0.00480228	0.121622	0.0151515	0	502	0.932845	0.04
Hymenoptera.f__f__Ichneumonidae.g__g__Bathythrix.s__s__Bathythrix.pellucidator	0.000258799	0.884674	0.00209654	0.123441	0.0151515	0	178	0.933419	0.25
Hymenoptera.f__f__Ichneumonidae.g__g__Cidaphus.s__s__Cidaphus.alarius	0.00568357	0.884674	0.0123004	0.462064	0.166667	0.0322581	188	0.933993	0.01
Hymenoptera.f__f__Ichneumonidae.g__g__Colocnema.s__s__Colocnema.rufina	0.00234701	0.884674	0.0102393	0.229216	0.0454545	0.016129	298	0.934567	0.3
Hymenoptera.f__f__Ichneumonidae.g__g__Cratichneumon.s__s__Cratichneumon.culex	0.000503718	0.884674	0.00412357	0.122156	0.0151515	0	306	0.935141	0.08
Hymenoptera.f__f__Ichneumonidae.g__g__Enicospilus	0.000400783	0.884674	0.00320325	0.125118	0	0.016129	447	0.935715	0.62
Hymenoptera.f__f__Ichneumonidae.g__g__Enicospilus.s__s__Enicospilus.ramidulus	0.00130334	0.884674	0.00597866	0.217999	0	0.0483871	276	0.936284	0.35
Hymenoptera.f__f__Ichneumonidae.g__g__Gelis.s__s__Gelis.spurius	0.000363177	0.884674	0.00289081	0.125632	0	0.016129	292	0.936839	0.75
Hymenoptera.f__f__Ichneumonidae.g__g__Hyposoter.s__s__Hyposoter.clausus	0.00272098	0.884674	0.00807576	0.336932	0.106061	0	429	0.937394	0.01
Hymenoptera.f__f__Ichneumonidae.g__g__Lissonota.s__s__Lissonota.errabunda	0.000258799	0.884674	0.00209654	0.123441	0.0151515	0	499	0.937949	0.25
Hymenoptera.f__f__Ichneumonidae.g__g__Netelia.s__s__Netelia.latungula	0.00220699	0.884674	0.00798988	0.276223	0.0454545	0.0322581	60	0.9385	0.27
Hymenoptera.f__f__Ichneumonidae.g__g__Netelia1	0	0.884674	0		0	0	66	0.93905	0.7
Hymenoptera.f__f__Ichneumonidae.g__g__Netelia2	0	0.884674	0		0	0	103	0.939601	0.61
Hymenoptera.f__f__Ichneumonidae.g__g__Ophion	0.00346051	0.884674	0.00901937	0.383675	0.136364	0	464	0.940151	0.01
Hymenoptera.f__f__Ichneumonidae.g__g__Ophion.s__s__Ophion.costatus	0.012056	0.884674	0.0155274	0.77643	0.409091	0.0322581	27	0.940684	0.01
Hymenoptera.f__f__Ichneumonidae.g__g__Ophion.s__s__Ophion.minutus	0.011139	0.884674	0.0149442	0.745372	0.378788	0.0322581	335	0.941217	0.01
Hymenoptera.f__f__Ichneumonidae.g__g__Ophion.s__s__Ophion.parvulus	0.000312817	0.884674	0.00253895	0.123208	0.0151515	0	391	0.94175	0.1
Hymenoptera.f__f__Ichneumonidae.g__g__Ophion.s__s__Ophion.ventricosus	0.00667577	0.884674	0.0129021	0.517417	0.19697	0.0483871	415	0.942283	0.01
Hymenoptera.f__f__Ichneumonidae.g__g__Perilissus.s__s__Perilissus.albitarsus	0.00382064	0.884674	0.0120229	0.31778	0.0909091	0.016129	424	0.942816	0.02
Hymenoptera.f__f__Ichneumonidae.g__g__Phobocampe.s__s__Phobocampe.crassiuscula	0.000887189	0.884674	0.0050842	0.174499	0.030303	0	462	0.943349	0.04
Hymenoptera.f__f__Ichneumonidae.g__g__Polysphincta.s__s__Polysphincta.tuberosa	0.000491065	0.884674	0.00397088	0.123667	0	0.016129	463	0.943882	0.71
Hymenoptera.f__f__Ichneumonidae.g__g__Scirtetes.s__s__Scirtetes.robustus	0.000653826	0.884674	0.00377113	0.173377	0.030303	0	71	0.944403	0.03
Hymenoptera.f__f__Ichneumonidae.g__g__Zatypota.s__s__Zatypota.albicoxa	0.000385589	0.884674	0.00313881	0.122846	0.0151515	0	398	0.944924	0.1
Lepidoptera	0.00658309	0.884674	0.0126301	0.52122	0.106061	0.16129	469	0.945446	0.98
Lepidoptera.f__f__Adelidae.g__g__Nematopogon.s__s__Nematopogon.robertella	0.00118873	0.884674	0.00708035	0.167891	0.030303	0	477	0.945967	0.01
Lepidoptera.f__f__Argyresthiidae.g__g__Argyresthia.s__s__Argyresthia.fundella	0.000456884	0.884674	0.00373139	0.122443	0.0151515	0	25	0.946483	0.05
Lepidoptera.f__f__Batrachedridae.g__g__Batrachedra.s__s__Batrachedra.praeangusta	0.00050765	0.884674	0.004115	0.123366	0	0.016129	41	0.947	0.6
Lepidoptera.f__f__Coleophoridae.g__g__Coleophora.s__s__Coleophora.flavipennella	0.00160526	0.884674	0.00648933	0.247369	0.0151515	0.0483871	138	0.947516	0.72
Lepidoptera.f__f__Coleophoridae.g__g__Coleophora.s__s__Coleophora.lutipennella	0.000354891	0.884674	0.00282247	0.125738	0	0.016129	171	0.948033	0.65
Lepidoptera.f__f__Crambidae.g__g__Agriphila.s__s__Agriphila.straminella	0	0.884674	0		0	0	265	0.948549	0.7
Lepidoptera.f__f__Crambidae.g__g__Chrysoteuchia.s__s__Chrysoteuchia.culmella	0.000371875	0.884674	0.00296274	0.125517	0	0.016129	297	0.949066	0.97
Lepidoptera.f__f__Crambidae.g__g__Crambus	0.00111593	0.884674	0.00650668	0.171506	0	0.0322581	435	0.949582	0.93
Lepidoptera.f__f__Crambidae.g__g__Eudonia.s__s__Eudonia.mercurella	0.000354891	0.884674	0.00282247	0.125738	0	0.016129	503	0.950098	0.65
Lepidoptera.f__f__Depressariidae.g__g__Agonopterix.s__s__Agonopterix.heracliana	0	0.884674	0		0	0	505	0.950615	0.95
Lepidoptera.f__f__Depressariidae.g__g__Agonopterix.s__s__Agonopterix.scopariella	0.00050765	0.884674	0.004115	0.123366	0	0.016129	418	0.951116	0.91
Lepidoptera.f__f__Depressariidae.g__g__Carcina.s__s__Carcina.quercana	0.00105767	0.884674	0.00613756	0.172328	0.0151515	0.016129	342	0.951607	0.94
Lepidoptera.f__f__Drepanidae.g__g__Cymatophorina.s__s__Cymatophorina.diluta	0.000375847	0.884674	0.00305823	0.122897	0.0151515	0	448	0.952099	0.14
Lepidoptera.f__f__Drepanidae.g__g__Polyploca.s__s__Polyploca.ridens	0.00229431	0.884674	0.00827997	0.277092	0.0757576	0	140	0.952585	0.01
Lepidoptera.f__f__Erebidae.g__g__Euproctis.s__s__Euproctis.similis	0	0.884674	0		0	0	202	0.953072	0.63
Lepidoptera.f__f__Gelechiidae.g__g__Carpatolechia.s__s__Carpatolechia.decorella	0.000885233	0.884674	0.00510393	0.173441	0.0151515	0.016129	257	0.953558	0.47
Lepidoptera.f__f__Gelechiidae.g__g__Chionodes.s__s__Chionodes.electella	0.00101296	0.884674	0.00584469	0.173313	0.0151515	0.016129	352	0.954044	0.4
Lepidoptera.f__f__Gelechiidae.g__g__Gelechia.s__s__Gelechia.nigra	0.000730273	0.884674	0.00435882	0.167539	0.030303	0	417	0.954531	0.08
Lepidoptera.f__f__Gelechiidae.g__g__Recurvaria.s__s__Recurvaria.leucatella	0.000810748	0.884674	0.00457986	0.177025	0	0.0322581	421	0.955017	1
Lepidoptera.f__f__Geometridae.g__g__Agriopis.s__s__Agriopis.aurantiaria	0.0108089	0.884674	0.0158058	0.683856	0.348485	0.0483871	455	0.955504	0.01
Lepidoptera.f__f__Geometridae.g__g__Agriopis.s__s__Agriopis.leucophaearia	0.020956	0.884674	0.0159052	1.31755	0.727273	0.0645161	458	0.95599	0.01
Lepidoptera.f__f__Geometridae.g__g__Agriopis.s__s__Agriopis.marginaria	0.0271579	0.884674	0.0145351	1.86844	0.893939	0.0322581	437	0.956463	0.01
Lepidoptera.f__f__Geometridae.g__g__Alsophila.s__s__Alsophila.aescularia	0.00301712	0.884674	0.00944436	0.319462	0.106061	0	457	0.956928	0.01
Lepidoptera.f__f__Geometridae.g__g__Apocheima.s__s__Apocheima.hispidaria	0.010352	0.884674	0.01536	0.673955	0.333333	0.0322581	468	0.957393	0.01
Lepidoptera.f__f__Geometridae.g__g__Camptogramma	0.000312348	0.884674	0.00247414	0.126245	0	0.016129	16	0.957853	0.93
Lepidoptera.f__f__Geometridae.g__g__Colotois.s__s__Colotois.pennaria	0.00138683	0.884674	0.00557306	0.248845	0.0606061	0	89	0.958312	0.02
Lepidoptera.f__f__Geometridae.g__g__Crocallis.s__s__Crocallis.elinguaria	0	0.884674	0		0	0	213	0.958772	0.94
Lepidoptera.f__f__Geometridae.g__g__Erannis.s__s__Erannis.defoliaria	0.00715153	0.884674	0.0129065	0.554105	0.257576	0	327	0.959232	0.01
Lepidoptera.f__f__Geometridae.g__g__Eupithecia.s__s__Eupithecia.tantillaria	0.00095083	0.884674	0.00568661	0.167205	0.0151515	0.016129	460	0.959692	0.43
Lepidoptera.f__f__Geometridae.g__g__Geometra.s__s__Geometra.papilionaria	0	0.884674	0		0	0	461	0.960151	0.85
Lepidoptera.f__f__Geometridae.g__g__Hypomecis.s__s__Hypomecis.punctinalis	0.00220316	0.884674	0.00825163	0.266996	0.030303	0.0483871	108	0.960604	0.75
Lepidoptera.f__f__Geometridae.g__g__Macaria.s__s__Macaria.liturata	0.000406699	0.884674	0.00331374	0.122731	0.0151515	0	277	0.961057	0.65
Lepidoptera.f__f__Geometridae.g__g__Operophtera.s__s__Operophtera.brumata	0.00102725	0.884674	0.0059689	0.1721	0.030303	0	9	0.961493	0.02
Lepidoptera.f__f__Geometridae.g__g__Parectropis	0.000326481	0.884674	0.00265122	0.123144	0.0151515	0	166	0.961929	0.88
Lepidoptera.f__f__Geometridae.g__g__Phigalia.s__s__Phigalia.pilosaria	0.00449518	0.884674	0.0107339	0.418785	0.136364	0.0322581	197	0.962365	0.02
Lepidoptera.f__f__Geometridae.g__g__Scopula.s__s__Scopula.floslactata	0.000333776	0.884674	0.00271123	0.123109	0.0151515	0	294	0.962801	0.12
Lepidoptera.f__f__Gracillariidae.g__g__Caloptilia.s__s__Caloptilia.alchimiella	0.000341409	0.884674	0.00277407	0.123071	0.0151515	0	345	0.963237	0.11
Lepidoptera.f__f__Gracillariidae.g__g__Parornix.s__s__Parornix.anglicella	0.00194989	0.884674	0.00774776	0.251672	0	0.0645161	353	0.963672	0.84
Lepidoptera.f__f__Gracillariidae.g__g__Parornix.s__s__Parornix.carpinella	0.000800977	0.884674	0.00460754	0.173841	0.030303	0	445	0.964108	0.05
Lepidoptera.f__f__Hepialidae.g__g__Hepialus.s__s__Hepialus.humuli	0.000471474	0.884674	0.0038533	0.122356	0.0151515	0	465	0.964544	0.08
Lepidoptera.f__f__Hepialidae.g__g__Korscheltellus.s__s__Korscheltellus.lupulinus	0.0147705	0.884674	0.0171772	0.859888	0.469697	0.0645161	470	0.96498	0.01
Lepidoptera.f__f__Hepialidae.g__g__Triodia.s__s__Triodia.sylvina	0.00223645	0.884674	0.0081654	0.273894	0.030303	0.0483871	501	0.965416	0.37
Lepidoptera.f__f__Lasiocampidae.g__g__Euthrix.s__s__Euthrix.potatoria	0.0014678	0.884674	0.00690284	0.212638	0	0.0483871	508	0.965852	1
Lepidoptera.f__f__Lypusidae	0.00783792	0.884674	0.0136127	0.575778	0.227273	0.0806452	88	0.966277	0.12
Lepidoptera.f__f__Lypusidae.g__g__Pseudatemelia.s__s__Pseudatemelia.latipennella	0.000864733	0.884674	0.00499711	0.173047	0.0151515	0.016129	94	0.966701	0.53
Lepidoptera.f__f__Noctuidae	0.00141187	0.884674	0.00659113	0.214208	0.0151515	0.0322581	96	0.967126	0.8
Lepidoptera.f__f__Noctuidae.g__g__Agrotis	0.000434825	0.884674	0.00348957	0.124607	0	0.016129	110	0.967551	0.73
Lepidoptera.f__f__Noctuidae.g__g__Agrotis.s__s__Agrotis.exclamationis	0.00194504	0.884674	0.0078499	0.247779	0.0151515	0.0483871	150	0.967976	0.69
Lepidoptera.f__f__Noctuidae.g__g__Autographa	0	0.884674	0		0	0	167	0.968401	0.99
Lepidoptera.f__f__Noctuidae.g__g__Conistra.s__s__Conistra.erythrocephala	0.000385589	0.884674	0.00313881	0.122846	0.0151515	0	199	0.968826	0.13
Lepidoptera.f__f__Noctuidae.g__g__Cosmia.s__s__Cosmia.trapezina	0.00074788	0.884674	0.00426258	0.175453	0.0151515	0.016129	204	0.96925	0.44
Lepidoptera.f__f__Noctuidae.g__g__Mamestra.s__s__Mamestra.brassicae	0.000696336	0.884674	0.00576461	0.120795	0.0151515	0	205	0.969675	0.04
Lepidoptera.f__f__Noctuidae.g__g__Orthosia.s__s__Orthosia.cerasi	0.000930238	0.884674	0.00534059	0.174183	0.030303	0	230	0.9701	0.04
Lepidoptera.f__f__Noctuidae.g__g__Orthosia.s__s__Orthosia.cruda	0.00842217	0.884674	0.0131793	0.639044	0.287879	0.0483871	239	0.970525	0.01
Lepidoptera.f__f__Nolidae.g__g__Pseudoips.s__s__Pseudoips.prasinana	0.00165766	0.884674	0.00663154	0.249966	0	0.0645161	262	0.97095	0.38
Lepidoptera.f__f__Notodontidae.g__g__Drymonia.s__s__Drymonia.obliterata	0	0.884674	0		0	0	308	0.971375	0.62
Lepidoptera.f__f__Notodontidae.g__g__Phalera.s__s__Phalera.bucephala	0.000430305	0.884674	0.00350987	0.122599	0.0151515	0	442	0.9718	0.05
Lepidoptera.f__f__Notodontidae.g__g__Ptilodon.s__s__Ptilodon.capucina	0.000385589	0.884674	0.00313881	0.122846	0.0151515	0	152	0.97222	0.92
Lepidoptera.f__f__Oecophoridae.g__g__Harpella.s__s__Harpella.forficella	0	0.884674	0		0	0	302	0.97264	0.68
Lepidoptera.f__f__Oecophoridae.g__g__Hofmannophila.s__s__Hofmannophila.pseudospretella	0.00131856	0.884674	0.00622392	0.211853	0.0151515	0.0322581	75	0.973055	0.41
Lepidoptera.f__f__Plutellidae.g__g__Plutella.s__s__Plutella.xylostella	0	0.884674	0		0	0	487	0.973469	0.66
Lepidoptera.f__f__Praydidae.g__g__Prays.s__s__Prays.fraxinella	0.00218662	0.884674	0.00770894	0.283647	0	0.0806452	81	0.97388	0.44
Lepidoptera.f__f__Pyralidae.g__g__Acrobasis.s__s__Acrobasis.repandana	0.000865794	0.884674	0.00495894	0.174592	0.0151515	0.016129	118	0.97429	0.51
Lepidoptera.f__f__Pyralidae.g__g__Acrobasis.s__s__Acrobasis.tumidana	0.000326481	0.884674	0.00265122	0.123144	0.0151515	0	242	0.974701	0.16
Lepidoptera.f__f__Pyralidae.g__g__Endotricha.s__s__Endotricha.flammealis	0.00066724	0.884674	0.0037237	0.179187	0	0.0322581	279	0.975111	0.42
Lepidoptera.f__f__Pyralidae.g__g__Phycita.s__s__Phycita.roborella	0.00255451	0.884674	0.00872664	0.292726	0.0909091	0	387	0.975522	0.01
Lepidoptera.f__f__Pyralidae.g__g__Pyralis.s__s__Pyralis.farinalis	0.00107023	0.884674	0.00611525	0.175009	0	0.0322581	389	0.975932	0.38
Lepidoptera.f__f__Schreckensteiniidae.g__g__Schreckensteinia.s__s__Schreckensteinia.festaliella	0.000640335	0.884674	0.0053123	0.120538	0	0.016129	427	0.976343	0.64
Lepidoptera.f__f__Sphingidae.g__g__Laothoe.s__s__Laothoe.populi	0.00524117	0.884674	0.0129115	0.405932	0.0757576	0.0967742	431	0.976753	0.99
Lepidoptera.f__f__Tortricidae.g__g__Acleris.s__s__Acleris.ferrugana	0.000718069	0.884674	0.00400815	0.179152	0	0.0322581	454	0.977164	0.42
Lepidoptera.f__f__Tortricidae.g__g__Acleris.s__s__Acleris.forsskaleana	0.00201727	0.884674	0.00718165	0.280892	0.0151515	0.0645161	162	0.977568	0.29
Lepidoptera.f__f__Tortricidae.g__g__Aleimma.s__s__Aleimma.loeflingiana	0.000277979	0.884674	0.00225336	0.123362	0.0151515	0	207	0.977969	0.18
Lepidoptera.f__f__Tortricidae.g__g__Ancylis.s__s__Ancylis.achatana	0.000873141	0.884674	0.00509783	0.171277	0.0151515	0.016129	216	0.97837	0.46
Lepidoptera.f__f__Tortricidae.g__g__Archips.s__s__Archips.crataegana	0.00273589	0.884674	0.00831176	0.329159	0.0454545	0.0645161	237	0.978772	0.2
Lepidoptera.f__f__Tortricidae.g__g__Archips.s__s__Archips.podana	0.00467361	0.884674	0.0113635	0.411284	0.0606061	0.112903	300	0.979173	0.34
Lepidoptera.f__f__Tortricidae.g__g__Archips.s__s__Archips.xylosteana	0.00418131	0.884674	0.0102076	0.409627	0.0606061	0.112903	304	0.979574	0.42
Lepidoptera.f__f__Tortricidae.g__g__Celypha.s__s__Celypha.striana	0.00291656	0.884674	0.00898019	0.324777	0.0606061	0.0483871	409	0.979975	0.87
Lepidoptera.f__f__Tortricidae.g__g__Cnephasia.s__s__Cnephasia.incertana	0.00419478	0.884674	0.0119557	0.350861	0.106061	0.0322581	416	0.980376	0.04
Lepidoptera.f__f__Tortricidae.g__g__Cnephasia.s__s__Cnephasia.stephensiana	0.00470088	0.884674	0.011119	0.422781	0.030303	0.145161	423	0.980777	0.55
Lepidoptera.f__f__Tortricidae.g__g__Ditula.s__s__Ditula.angustiorana	0.00143691	0.884674	0.0058027	0.247628	0.0454545	0.016129	492	0.981179	0.2
Lepidoptera.f__f__Tortricidae.g__g__Epinotia	0.00150025	0.884674	0.0059142	0.253669	0	0.0645161	109	0.981573	0.28
Lepidoptera.f__f__Tortricidae.g__g__Eudemis	0.000951905	0.884674	0.00548971	0.173398	0.030303	0	250	0.981968	0.04
Lepidoptera.f__f__Tortricidae.g__g__Hedya.s__s__Hedya.nubiferana	0.00309962	0.884674	0.0103811	0.298584	0.0909091	0	270	0.982363	0.01
Lepidoptera.f__f__Tortricidae.g__g__Orthotaenia.s__s__Orthotaenia.undulana	0.0011265	0.884674	0.0052462	0.214728	0.030303	0.016129	43	0.982749	0.31
Lepidoptera.f__f__Tortricidae.g__g__Pammene.s__s__Pammene.giganteana	0.000333776	0.884674	0.00271123	0.123109	0.0151515	0	127	0.983135	0.12
Lepidoptera.f__f__Tortricidae.g__g__Pandemis.s__s__Pandemis.heparana	0	0.884674	0		0	0	332	0.983521	0.94
Lepidoptera.f__f__Tortricidae.g__g__Phtheochroa	0.000951456	0.884674	0.00559287	0.170119	0	0.0322581	406	0.983907	0.48
Lepidoptera.f__f__Tortricidae.g__g__Tortricodes.s__s__Tortricodes.alternella	0.00270956	0.884674	0.00743679	0.364346	0.121212	0	425	0.984293	0.01
Lepidoptera.f__f__Tortricidae.g__g__Tortrix.s__s__Tortrix.viridana	0.00863005	0.884674	0.0140747	0.613162	0.227273	0.129032	144	0.98467	0.34
Lepidoptera.f__f__Tortricidae.g__g__Zeiraphera.s__s__Zeiraphera.isertana	0.0136411	0.884674	0.0159185	0.856931	0.348485	0.370968	331	0.985048	0.62
Lepidoptera.f__f__Ypsolophidae.g__g__Ypsolopha.s__s__Ypsolopha.horridella	0	0.884674	0		0	0	380	0.985425	0.91
Lepidoptera.f__f__Ypsolophidae.g__g__Ypsolopha.s__s__Ypsolopha.nemorella	0.000363177	0.884674	0.00289081	0.125632	0	0.016129	161	0.985794	0.75
Lepidoptera.f__f__Ypsolophidae.g__g__Ypsolopha.s__s__Ypsolopha.parenthesella	0.00540752	0.884674	0.0115701	0.467369	0.181818	0.016129	246	0.986163	0.01
Lepidoptera.f__f__Ypsolophidae.g__g__Ypsolopha.s__s__Ypsolopha.scabrella	0.000363177	0.884674	0.00289081	0.125632	0	0.016129	263	0.986532	0.93
Lepidoptera.f__f__Ypsolophidae.g__g__Ypsolopha.s__s__Ypsolopha.ustella	0.00396474	0.884674	0.00939703	0.421914	0.136364	0.0322581	329	0.986901	0.02
Mecoptera.f__f__Panorpidae.g__g__Panorpa.s__s__Panorpa.alpina	0.000471474	0.884674	0.0038533	0.122356	0.0151515	0	359	0.98727	0.04
Neuroptera.f__f__Chrysopidae.g__g__Chrysoperla	0.000696336	0.884674	0.00576461	0.120795	0.0151515	0	509	0.987639	0.04
Neuroptera.f__f__Hemerobiidae.g__g__Hemerobius	0.00206754	0.884674	0.00937886	0.220447	0.030303	0.0322581	125	0.988	0.76
Neuroptera.f__f__Hemerobiidae.g__g__Hemerobius.s__s__Hemerobius.micans	0.00153861	0.884674	0.00622218	0.247279	0.0606061	0	153	0.988361	0.02
Neuroptera.f__f__Sisyridae.g__g__Sisyra.s__s__Sisyra.nigra	0	0.884674	0		0	0	169	0.988722	0.85
Orthoptera.f__f__Tettigoniidae	0	0.884674	0		0	0	483	0.989084	0.68
Orthoptera.f__f__Tettigoniidae.g__g__Meconema.s__s__Meconema.thalassinum	0	0.884674	0		0	0	77	0.989437	0.85
Orthoptera.f__f__Tettigoniidae.g__g__Pholidoptera.s__s__Pholidoptera.griseoaptera	0.000461133	0.884674	0.00371335	0.124183	0	0.016129	117	0.989791	0.72
Psocodea.f__f__Elipsocidae.g__g__Elipsocus	0	0.884674	0		0	0	243	0.990144	0.63
Psocodea.f__f__Elipsocidae.g__g__Elipsocus.s__s__Elipsocus.moebiusi	0.000855376	0.884674	0.00502685	0.170161	0.030303	0	248	0.990498	0.03
Psocodea.f__f__Psocidae.g__g__Loensia.s__s__Loensia.pearmani	0.000862541	0.884674	0.0049537	0.174121	0	0.0322581	288	0.990852	0.36
Psocodea.f__f__Psocidae.g__g__Loensia.s__s__Loensia.variegata	0	0.884674	0		0	0	19	0.991205	0.63
Psocodea.f__f__Psocidae.g__g__Metylophorus.s__s__Metylophorus.nebulosus	0.000312348	0.884674	0.00247414	0.126245	0	0.016129	73	0.991558	0.99
Psocodea.f__f__Stenopsocidae.g__g__Graphopsocus.s__s__Graphopsocus.cruciatus	0.00129931	0.884674	0.00519714	0.250004	0.0454545	0.016129	111	0.991911	0.19
Thysanoptera.f__f__Thripidae	0.000525488	0.884674	0.00427124	0.123029	0	0.016129	191	0.992264	0.71
Thysanoptera.f__f__Thripidae.g__g__Thrips	0.000341409	0.884674	0.00277407	0.123071	0.0151515	0	320	0.992617	0.11
Trichoptera.f__f__Ecnomidae.g__g__Ecnomus.s__s__Ecnomus.tenellus	0.000588278	0.884674	0.00483227	0.12174	0	0.016129	403	0.99297	0.78
Trichoptera.f__f__Hydropsychidae.g__g__Cheumatopsyche.s__s__Cheumatopsyche.lepida	0.00105554	0.884674	0.00611219	0.172694	0.030303	0	432	0.993323	0.33
Trichoptera.f__f__Hydropsychidae.g__g__Hydropsyche.s__s__Hydropsyche.siltalai	0.000354891	0.884674	0.00282247	0.125738	0	0.016129	451	0.993676	0.71
Trichoptera.f__f__Hydroptilidae.g__g__Hydroptila.s__s__Hydroptila.forcipata	0	0.884674	0		0	0	452	0.994029	0.6
Trichoptera.f__f__Leptoceridae.g__g__Athripsodes.s__s__Athripsodes.albifrons	0	0.884674	0		0	0	459	0.994382	0.57
Trichoptera.f__f__Leptoceridae.g__g__Oecetis.s__s__Oecetis.lacustris	0	0.884674	0		0	0	506	0.994735	0.85
Trichoptera.f__f__Psychomyiidae.g__g__Tinodes.s__s__Tinodes.maculicornis	0	0.884674	0		0	0	105	0.995082	0.85
Trichoptera.f__f__Psychomyiidae.g__g__Tinodes.s__s__Tinodes.waeneri	0	0.884674	0		0	0	214	0.995428	0.68
Araneae.f__f__Linyphiidae.g__g__Neriene.s__s__Neriene.montana	0.000471474	0.884674	0.0038533	0.122356	0.0151515	0	253	0.995774	0.1
Araneae.f__f__Linyphiidae.g__g__Tenuiphantes.s__s__Tenuiphantes.tenuis	0.000354891	0.884674	0.00282247	0.125738	0	0.016129	112	0.996089	0.71
Araneae.f__f__Philodromidae.g__g__Philodromus.s__s__Philodromus.dispar	0.000430305	0.884674	0.00350987	0.122599	0.0151515	0	151	0.996403	0.32
Sarcoptiformes.f__f__Hermanniidae.g__g__Hermannia.s__s__Hermannia.gibba	0.000443188	0.884674	0.00361715	0.122524	0.0151515	0	238	0.996717	0.08
Trombidiformes.f__f__Ereynetidae	0.000815672	0.884674	0.00680769	0.119816	0.0151515	0	261	0.997031	0.48
Blattodea.f__f__Ectobiidae.g__g__Ectobius	0.00255986	0.884674	0.00850861	0.300855	0.0909091	0	367	0.997345	0.01
Coleoptera.f__f__Cantharidae.g__g__Cantharis.s__s__Cantharis.cryptica	0.000430305	0.884674	0.00350987	0.122599	0.0151515	0	428	0.99766	0.07
Coleoptera.f__f__Curculionidae.g__g__Magdalis.s__s__Magdalis.flavicornis	0.0005216	0.884674	0.00427396	0.122041	0.0151515	0	78	0.997952	0.07
Coleoptera.f__f__Lampyridae.g__g__Lamprohiza.s__s__Lamprohiza.splendidula	0.000354891	0.884674	0.00282247	0.125738	0	0.016129	139	0.998245	0.71
Coleoptera.f__f__Mycetophagidae.g__g__Litargus.s__s__Litargus.connexus	0.000471474	0.884674	0.0038533	0.122356	0.0151515	0	218	0.998537	0.04
Coleoptera.f__f__Ptinidae.g__g__Anobium.s__s__Anobium.costatum	0.000341409	0.884674	0.00277407	0.123071	0.0151515	0	267	0.99883	0.11
Coleoptera.f__f__Scarabaeidae.g__g__Serica	0	0.884674	0		0	0	273	0.999122	0.59
Coleoptera.f__f__Staphylinidae.g__g__Aloconota.s__s__Aloconota.gregaria	0.000363177	0.884674	0.00289081	0.125632	0	0.016129	281	0.999415	0.75
Coleoptera.f__f__Staphylinidae.g__g__Plataraea.s__s__Plataraea.brunnea	0.000277979	0.884674	0.00225336	0.123362	0.0151515	0	436	0.999707	0.18
Diptera.f__f__Anthomyiidae.g__g__Botanophila	0.000491065	0.884674	0.00397088	0.123667	0	0.016129	453	1	0.62
Diptera.f__f__Anthomyiidae.g__g__Delia.s__s__Delia.platura	0.00140226	0.884674	0.00671722	0.208756	0.030303	0.016129	38	1	0.27
Diptera.f__f__Anthomyiidae.g__g__Hylemya.s__s__Hylemya.variata	0.000363177	0.884674	0.00289081	0.125632	0	0.016129	47	1	0.62
Diptera.f__f__Asilidae.g__g__Dioctria.s__s__Dioctria.linearis	0.000312348	0.884674	0.00247414	0.126245	0	0.016129	65	1	0.69
Diptera.f__f__Chironomidae.g__g__Bryophaenocladius	0	0.884674	0		0	0	72	1	0.82
Diptera.f__f__Chironomidae.g__g__Cricotopus.s__s__Cricotopus.annulator	0.00127237	0.884674	0.00615931	0.206577	0.0151515	0.0322581	98	1	0.87
Diptera.f__f__Chironomidae.g__g__Dicrotendipes.s__s__Dicrotendipes.nervosus	0.000456884	0.884674	0.00373139	0.122443	0.0151515	0	113	1	0.58
Diptera.f__f__Chironomidae.g__g__Micropsectra.s__s__Micropsectra.notescens	0.000258799	0.884674	0.00209654	0.123441	0.0151515	0	115	1	0.25
Diptera.f__f__Chironomidae.g__g__Microtendipes.s__s__Microtendipes.pedellus	0.000418163	0.884674	0.00340892	0.122667	0.0151515	0	126	1	0.96
Diptera.f__f__Chironomidae.g__g__Polypedilum.s__s__Polypedilum.scalaenum	0.000664247	0.884674	0.0054878	0.121041	0.0151515	0	130	1	0.03
Diptera.f__f__Chironomidae.g__g__Smittia.s__s__Smittia.stercoraria	0	0.884674	0		0	0	131	1	0.62
Diptera.f__f__Culicidae.g__g__Culiseta	0.000588278	0.884674	0.00483227	0.12174	0	0.016129	132	1	0.68
Diptera.f__f__Drosophilidae.g__g__Drosophila.s__s__Drosophila.repleta	0.00117656	0.884674	0.00678301	0.173456	0	0.0322581	134	1	0.76
Diptera.f__f__Empididae	0.000375847	0.884674	0.00305823	0.122897	0.0151515	0	135	1	0.14
Diptera.f__f__Fanniidae.g__g__Fannia.s__s__Fannia.incisurata	0	0.884674	0		0	0	136	1	0.64
Diptera.f__f__Fanniidae.g__g__Fannia.s__s__Fannia.sociella	0.00127177	0.884674	0.00511741	0.248519	0.0606061	0	137	1	0.02
Diptera.f__f__Lauxaniidae.g__g__Cnemacantha.s__s__Cnemacantha.muscaria	0.000385589	0.884674	0.00313881	0.122846	0.0151515	0	142	1	0.12
Diptera.f__f__Muscidae.g__g__Helina.s__s__Helina.lasiophthalma	0.0005216	0.884674	0.00427396	0.122041	0.0151515	0	143	1	0.07
Diptera.f__f__Muscidae.g__g__Phaonia.s__s__Phaonia.subventa	0.00050765	0.884674	0.004115	0.123366	0	0.016129	146	1	0.69
Diptera.f__f__Sarcophagidae.g__g__Sarcophaga	0.000434825	0.884674	0.00348957	0.124607	0	0.016129	147	1	0.73
Diptera.f__f__Sciaridae.g__g__Bradysia.s__s__Bradysia.brevispina	0	0.884674	0		0	0	148	1	0.72
Diptera.f__f__Sciaridae.g__g__Pseudolycoriella.s__s__Pseudolycoriella.paludum	0.000565592	0.884674	0.00462746	0.122225	0	0.016129	158	1	0.7
Diptera.f__f__Sciaridae.g__g__Scatopsciara.s__s__Scatopsciara.multispina	0.000312348	0.884674	0.00247414	0.126245	0	0.016129	168	1	0.85
Diptera.f__f__Simuliidae.g__g__Simulium.s__s__Simulium.reptans	0.000312348	0.884674	0.00247414	0.126245	0	0.016129	173	1	0.62
Diptera.f__f__Tachinidae	0.000258799	0.884674	0.00209654	0.123441	0.0151515	0	175	1	0.25
Diptera.f__f__Tachinidae.g__g__Phryno.s__s__Phryno.vetula	0.000363177	0.884674	0.00289081	0.125632	0	0.016129	179	1	0.9
Diptera.f__f__Tipulidae.g__g__Tipula.s__s__Tipula.magnicauda	0.000430305	0.884674	0.00350987	0.122599	0.0151515	0	182	1	0.05
Ephemeroptera.f__f__Potamanthidae.g__g__Potamanthus.s__s__Potamanthus.luteus	0.000613077	0.884674	0.00505911	0.121183	0	0.016129	193	1	0.56
Hemiptera.f__f__Miridae.g__g__Lygus	0.000411493	0.884674	0.00329296	0.124962	0	0.016129	194	1	0.8
Hemiptera.f__f__Miridae.g__g__Pinalitus.s__s__Pinalitus.cervinus	0.000430305	0.884674	0.00350987	0.122599	0.0151515	0	195	1	0.05
Hemiptera.f__f__Miridae.g__g__Pinalitus.s__s__Pinalitus.rubricatus	0.000312348	0.884674	0.00247414	0.126245	0	0.016129	196	1	0.68
Hemiptera.f__f__Pentatomidae	0.000406699	0.884674	0.00331374	0.122731	0.0151515	0	198	1	0.11
Hemiptera.f__f__Psyllidae.g__g__Cacopsylla	0.000406699	0.884674	0.00331374	0.122731	0.0151515	0	201	1	0.11
Hemiptera.f__f__Psyllidae.g__g__Cacopsylla.s__s__Cacopsylla.melanoneura	0.000471474	0.884674	0.0038533	0.122356	0.0151515	0	203	1	0.61
Hymenoptera.f__f__Ichneumonidae.g__g__Astiphromma.s__s__Astiphromma.splenium	0.000471474	0.884674	0.0038533	0.122356	0.0151515	0	208	1	0.1
Hymenoptera.f__f__Ichneumonidae.g__g__Dusona.s__s__Dusona.insignita	0.00048705	0.884674	0.00398371	0.12226	0.0151515	0	209	1	0.08
Hymenoptera.f__f__Tenthredinidae.g__g__Apethymus.s__s__Apethymus.filiformis	0.000385589	0.884674	0.00313881	0.122846	0.0151515	0	231	1	0.13
Hymenoptera.f__f__Tenthredinidae.g__g__Euura.s__s__Euura.imperfecta	0.000608471	0.884674	0.00501005	0.12145	0.0151515	0	240	1	0.04
Lepidoptera.f__f__Adelidae.g__g__Nematopogon.s__s__Nematopogon.swammerdamella	0.00169004	0.884674	0.00682962	0.247458	0.0606061	0	251	1	0.01
Lepidoptera.f__f__Depressariidae.g__g__Luquetia.s__s__Luquetia.lobella	0.000411493	0.884674	0.00329296	0.124962	0	0.016129	256	1	0.71
Lepidoptera.f__f__Erebidae.g__g__Atolmis.s__s__Atolmis.rubricollis	0.000461133	0.884674	0.00371335	0.124183	0	0.016129	264	1	0.99
Lepidoptera.f__f__Erebidae.g__g__Calliteara.s__s__Calliteara.pudibunda	0.000385589	0.884674	0.00313881	0.122846	0.0151515	0	268	1	0.1
Lepidoptera.f__f__Erebidae.g__g__Herminia.s__s__Herminia.tarsipennalis	0	0.884674	0		0	0	283	1	0.93
Lepidoptera.f__f__Erebidae.g__g__Hypena.s__s__Hypena.proboscidalis	0.000986697	0.884674	0.00570286	0.173018	0.0151515	0.016129	284	1	0.42
Lepidoptera.f__f__Erebidae.g__g__Scoliopteryx.s__s__Scoliopteryx.libatrix	0	0.884674	0		0	0	301	1	0.94
Lepidoptera.f__f__Gelechiidae.g__g__Bryotropha.s__s__Bryotropha.terrella	0	0.884674	0		0	0	305	1	0.86
Lepidoptera.f__f__Gelechiidae.g__g__Helcystogramma.s__s__Helcystogramma.rufescens	0	0.884674	0		0	0	310	1	0.7
Lepidoptera.f__f__Gelechiidae.g__g__Psoricoptera.s__s__Psoricoptera.gibbosella	0.00114239	0.884674	0.00532708	0.214449	0.0454545	0	322	1	0.03
Lepidoptera.f__f__Geometridae.g__g__Asthena.s__s__Asthena.albulata	0.000461133	0.884674	0.00371335	0.124183	0	0.016129	325	1	0.68
Lepidoptera.f__f__Geometridae.g__g__Cabera	0.000879525	0.884674	0.00503323	0.174744	0	0.0322581	344	1	0.43
Lepidoptera.f__f__Geometridae.g__g__Ectropis.s__s__Ectropis.crepuscularia	0.000608471	0.884674	0.00501005	0.12145	0.0151515	0	351	1	0.04
Lepidoptera.f__f__Geometridae.g__g__Eupithecia.s__s__Eupithecia.subfuscata	0.000540838	0.884674	0.00443617	0.121915	0.0151515	0	354	1	0.06
Lepidoptera.f__f__Geometridae.g__g__Lomaspilis.s__s__Lomaspilis.marginata	0	0.884674	0		0	0	356	1	0.69
Lepidoptera.f__f__Geometridae.g__g__Operophtera	0.0013621	0.884674	0.0063387	0.214886	0.0454545	0	381	1	0.02
Lepidoptera.f__f__Geometridae.g__g__Operophtera.s__s__Operophtera.fagata	0.000319501	0.884674	0.00259385	0.123176	0.0151515	0	386	1	0.14
Lepidoptera.f__f__Geometridae.g__g__Parectropis.s__s__Parectropis.similaria	0	0.884674	0		0	0	395	1	0.63
Lepidoptera.f__f__Geometridae.g__g__Selenia.s__s__Selenia.tetralunaria	0	0.884674	0		0	0	396	1	0.63
Lepidoptera.f__f__Gracillariidae.g__g__Parornix.s__s__Parornix.devoniella	0.000565592	0.884674	0.00462746	0.122225	0	0.016129	397	1	0.7
Lepidoptera.f__f__Gracillariidae.g__g__Phyllonorycter.s__s__Phyllonorycter.harrisella	0.000366593	0.884674	0.00298176	0.122945	0.0151515	0	399	1	0.71
Lepidoptera.f__f__Lasiocampidae.g__g__Lasiocampa.s__s__Lasiocampa.quercus	0.000613077	0.884674	0.00505911	0.121183	0	0.016129	402	1	0.67
Lepidoptera.f__f__Limacodidae.g__g__Apoda.s__s__Apoda.limacodes	0.000584063	0.884674	0.00480228	0.121622	0.0151515	0	410	1	0.07
Lepidoptera.f__f__Noctuidae.g__g__Cucullia.s__s__Cucullia.umbratica	0.000870748	0.884674	0.00500193	0.174083	0.0151515	0.016129	411	1	0.52
Lepidoptera.f__f__Notodontidae.g__g__Clostera.s__s__Clostera.pigra	0	0.884674	0		0	0	412	1	0.85
Lepidoptera.f__f__Praydidae.g__g__Prays	0.000354891	0.884674	0.00282247	0.125738	0	0.016129	413	1	0.71
Lepidoptera.f__f__Praydidae.g__g__Prays.s__s__Prays.ruficeps	0.000870827	0.884674	0.00499211	0.174441	0	0.0322581	414	1	0.52
Lepidoptera.f__f__Pterophoridae.g__g__Emmelina.s__s__Emmelina.monodactyla	0	0.884674	0		0	0	426	1	0.63
Lepidoptera.f__f__Pyralidae.g__g__Dioryctria.s__s__Dioryctria.abietella	0.000525488	0.884674	0.00427124	0.123029	0	0.016129	433	1	0.71
Lepidoptera.f__f__Tineidae.g__g__Montescardia.s__s__Montescardia.tessulatellus	0	0.884674	0		0	0	439	1	0.89
Lepidoptera.f__f__Tineidae.g__g__Triaxomera.s__s__Triaxomera.parasitella	0.000822052	0.884674	0.00471341	0.174407	0.0151515	0.016129	443	1	0.44
Lepidoptera.f__f__Tortricidae.g__g__Acleris.s__s__Acleris.variegana	0	0.884674	0		0	0	449	1	0.59
Lepidoptera.f__f__Tortricidae.g__g__Eana.s__s__Eana.incanana	0.000491065	0.884674	0.00397088	0.123667	0	0.016129	471	1	0.62
Lepidoptera.f__f__Tortricidae.g__g__Epinotia.s__s__Epinotia.tedella	0.000540838	0.884674	0.00443617	0.121915	0.0151515	0	473	1	0.06
Lepidoptera.f__f__Tortricidae.g__g__Pandemis.s__s__Pandemis.cerasana	0.000385589	0.884674	0.00313881	0.122846	0.0151515	0	474	1	0.12
Lepidoptera.f__f__Yponomeutidae.g__g__Paraswammerdamia.s__s__Paraswammerdamia.nebulella	0.0005216	0.884674	0.00427396	0.122041	0.0151515	0	475	1	0.08
Lepidoptera.f__f__Yponomeutidae.g__g__Yponomeuta	0.000456884	0.884674	0.00373139	0.122443	0.0151515	0	481	1	0.05
Lepidoptera.f__f__Ypsolophidae.g__g__Ypsolopha.s__s__Ypsolopha.sylvella	0.000878173	0.884674	0.00504433	0.174091	0.030303	0	484	1	0.05
Psocodea.f__f__Caeciliusidae.g__g__Valenzuela.s__s__Valenzuela.flavidus	0.000456884	0.884674	0.00373139	0.122443	0.0151515	0	485	1	0.06
Psocodea.f__f__Psocidae	0.000312348	0.884674	0.00247414	0.126245	0	0.016129	491	1	0.98
Thysanoptera.f__f__Thripidae.g__g__Thrips.s__s__Thrips.minutissimus	0.000721167	0.884674	0.0042326	0.170384	0.030303	0	494	1	0.07
Trichoptera.f__f__Hydroptilidae.g__g__Allotrichia.s__s__Allotrichia.pallicornis	0.000385589	0.884674	0.00313881	0.122846	0.0151515	0	496	1	0.1
Trichoptera.f__f__Polycentropodidae.g__g__Polycentropus.s__s__Polycentropus.flavomaculatus	0.000326481	0.884674	0.00265122	0.123144	0.0151515	0	498	1	0.78

## Sheet: June-August
species	average	overall	sd	ratio	ava	avb	ord	cusum	p
Araneae	0.0013454	0.904875	0.00662587	0.203052	0.030303	0.0149254	317	0.0312215	0.76
Araneae.f__f__Agelenidae.g__g__Tegenaria.s__s__Tegenaria.domestica	0.00150428	0.904875	0.00731976	0.205509	0.030303	0.0149254	316	0.055913	0.44
Araneae.f__f__Agelenidae.g__g__Tegenaria.s__s__Tegenaria.ferruginea	0.000911699	0.904875	0.00527007	0.172996	0.030303	0	17	0.0791382	0.01
Araneae.f__f__Anyphaenidae.g__g__Anyphaena.s__s__Anyphaena.accentuata	0.0138745	0.904875	0.0165814	0.836747	0.454545	0.0597015	12	0.099851	0.01
Araneae.f__f__Araneidae.g__g__Araneus.s__s__Araneus.angulatus	0.0109438	0.904875	0.0165853	0.65985	0.30303	0.0746269	189	0.119828	0.95
Araneae.f__f__Araneidae.g__g__Araneus.s__s__Araneus.diadematus	0.00887323	0.904875	0.0147543	0.601401	0.030303	0.283582	192	0.13901	0.89
Araneae.f__f__Araneidae.g__g__Araneus.s__s__Araneus.sturmi	0.00184369	0.904875	0.00766739	0.240459	0.0606061	0	336	0.15599	0.01
Araneae.f__f__Araneidae.g__g__Araneus.s__s__Araneus.triguttatus	0.0114027	0.904875	0.0162223	0.702903	0.363636	0.0298507	223	0.172702	0.01
Araneae.f__f__Araneidae.g__g__Araniella.s__s__Araniella.alpica	0.000400414	0.904875	0.00326303	0.122712	0.0151515	0	120	0.189187	0.01
Araneae.f__f__Araneidae.g__g__Araniella.s__s__Araniella.cucurbitina	0.00397359	0.904875	0.0104023	0.381991	0.136364	0	13	0.205236	0.06
Araneae.f__f__Araneidae.g__g__Araniella.s__s__Araniella.opisthographa	0.00406994	0.904875	0.0116784	0.348502	0.121212	0	18	0.221163	0.01
Araneae.f__f__Araneidae.g__g__Cyclosa.s__s__Cyclosa.conica	0.0187424	0.904875	0.0180522	1.03823	0.590909	0.0597015	4	0.236496	0.01
Araneae.f__f__Araneidae.g__g__Gibbaranea.s__s__Gibbaranea.gibbosa	0.0145218	0.904875	0.0164172	0.884544	0.469697	0.119403	286	0.250284	0.01
Araneae.f__f__Araneidae.g__g__Larinioides.s__s__Larinioides.patagiatus	0.00347062	0.904875	0.0101322	0.342535	0.0606061	0.0597015	177	0.263755	0.44
Araneae.f__f__Araneidae.g__g__Larinioides.s__s__Larinioides.sclopetarius	0.00366585	0.904875	0.011343	0.323183	0.0606061	0.0597015	122	0.276534	0.86
Araneae.f__f__Araneidae.g__g__Leviellus.s__s__Leviellus.stroemi	0.000423281	0.904875	0.00345278	0.122591	0.0151515	0	228	0.28927	0.01
Araneae.f__f__Araneidae.g__g__Nuctenea.s__s__Nuctenea.umbratica	0.0210159	0.904875	0.0191721	1.09617	0.727273	0.238806	8	0.301871	0.01
Araneae.f__f__Araneidae.g__g__Zilla.s__s__Zilla.diodia	0.0144121	0.904875	0.0160087	0.900267	0.484848	0.0597015	287	0.314396	0.01
Araneae.f__f__Araneidae.g__g__Zygiella.s__s__Zygiella.atrica	0.000735263	0.904875	0.00433236	0.169714	0	0.0298507	5	0.32649	0.8
Araneae.f__f__Araneidae.g__g__Zygiella.s__s__Zygiella.x.notata	0.00368466	0.904875	0.0121928	0.302199	0.0151515	0.0895522	315	0.33849	0.84
Araneae.f__f__Clubionidae.g__g__Clubiona.s__s__Clubiona.brevipes	0.0064002	0.904875	0.0137278	0.466221	0.19697	0.0149254	70	0.350247	0.08
Araneae.f__f__Clubionidae.g__g__Clubiona.s__s__Clubiona.comta	0.00826293	0.904875	0.0140517	0.588037	0.272727	0.0149254	319	0.361872	0.01
Araneae.f__f__Clubionidae.g__g__Clubiona.s__s__Clubiona.corticalis	0.00192219	0.904875	0.00773689	0.248445	0.0606061	0	385	0.373376	0.01
Araneae.f__f__Clubionidae.g__g__Clubiona.s__s__Clubiona.pallidula	0.00494706	0.904875	0.0142283	0.347691	0.121212	0.0149254	48	0.384812	0.01
Araneae.f__f__Clubionidae.g__g__Clubiona.s__s__Clubiona.terrestris	0.000478063	0.904875	0.00390933	0.122288	0.0151515	0	6	0.394618	0.01
Araneae.f__f__Dictynidae.g__g__Argyroneta.s__s__Argyroneta.aquatica	0.000469766	0.904875	0.00396069	0.118607	0	0.0149254	51	0.40442	1
Araneae.f__f__Dictynidae.g__g__Dictyna.s__s__Dictyna.pusilla	0.000494103	0.904875	0.00404354	0.122196	0.0151515	0	22	0.413551	0.01
Araneae.f__f__Dictynidae.g__g__Lathys.s__s__Lathys.humilis	0.0032578	0.904875	0.0100559	0.32397	0.106061	0	349	0.422481	0.01
Araneae.f__f__Dictynidae.g__g__Nigma.s__s__Nigma.flavescens	0.00136609	0.904875	0.00554186	0.246504	0.0606061	0	67	0.430897	0.01
Araneae.f__f__Gnaphosidae.g__g__Scotophaeus.s__s__Scotophaeus.blackwalli	0.0014254	0.904875	0.00871718	0.163516	0.0151515	0.0149254	254	0.439182	0.47
Araneae.f__f__Linyphiidae.g__g__Neriene.s__s__Neriene.emphana	0.0012548	0.904875	0.0060997	0.205715	0	0.0447761	323	0.447446	0.88
Araneae.f__f__Linyphiidae.g__g__Neriene.s__s__Neriene.radiata	0.000448974	0.904875	0.00366656	0.122451	0.0151515	0	384	0.455673	0.71
Araneae.f__f__Linyphiidae.g__g__Trematocephalus.s__s__Trematocephalus.cristatus	0.00131244	0.904875	0.00610433	0.215002	0.0454545	0	339	0.463739	0.01
Araneae.f__f__Mimetidae.g__g__Ero.s__s__Ero.aphana	0.000580808	0.904875	0.00332031	0.174926	0.030303	0	114	0.471033	0.01
Araneae.f__f__Philodromidae.g__g__Philodromus.s__s__Philodromus.albidus	0.00167074	0.904875	0.0062534	0.267173	0.0454545	0.0298507	54	0.478215	0.6
Araneae.f__f__Philodromidae.g__g__Philodromus.s__s__Philodromus.aureolus	0.000745663	0.904875	0.00430201	0.173329	0.030303	0	21	0.485288	0.41
Araneae.f__f__Philodromidae.g__g__Philodromus.s__s__Philodromus.collinus	0.000659465	0.904875	0.00382513	0.172403	0.0151515	0.0149254	58	0.492186	0.72
Araneae.f__f__Philodromidae.g__g__Philodromus.s__s__Philodromus.margaritatus	0.000321093	0.904875	0.00265409	0.12098	0	0.0149254	295	0.498818	0.71
Araneae.f__f__Philodromidae.g__g__Philodromus.s__s__Philodromus.praedatus	0.002124	0.904875	0.00864983	0.245554	0.0606061	0	289	0.505422	0.2
Araneae.f__f__Pholcidae.g__g__Pholcus.s__s__Pholcus.phalangioides	0.000932732	0.904875	0.00578726	0.16117	0.030303	0	50	0.511904	0.61
Araneae.f__f__Salticidae.g__g__Ballus.s__s__Ballus.chalybeius	0.000478063	0.904875	0.00390933	0.122288	0.0151515	0	222	0.518366	0.01
Araneae.f__f__Salticidae.g__g__Marpissa.s__s__Marpissa.muscosa	0.000647279	0.904875	0.00533848	0.121248	0.0151515	0	364	0.524692	0.01
Araneae.f__f__Salticidae.g__g__Salticus.s__s__Salticus.zebraneus	0.000352896	0.904875	0.00287017	0.122953	0.0151515	0	226	0.530847	0.01
Araneae.f__f__Tetragnathidae.g__g__Metellina.s__s__Metellina.mengei	0.00251948	0.904875	0.00836576	0.301165	0.0909091	0	274	0.536746	0.01
Araneae.f__f__Tetragnathidae.g__g__Metellina.s__s__Metellina.merianae	0.000486272	0.904875	0.00411105	0.118284	0	0.0149254	388	0.542641	0.9
Araneae.f__f__Tetragnathidae.g__g__Metellina.s__s__Metellina.segmentata	0.00492334	0.904875	0.0118188	0.416568	0	0.164179	102	0.548517	0.62
Araneae.f__f__Tetragnathidae.g__g__Tetragnatha.s__s__Tetragnatha.dearmata	0.00050026	0.904875	0.00288706	0.173277	0	0.0298507	24	0.553984	0.56
Araneae.f__f__Tetragnathidae.g__g__Tetragnatha.s__s__Tetragnatha.montana	0.0103485	0.904875	0.0152386	0.679095	0.287879	0.134328	46	0.559425	0.06
Araneae.f__f__Tetragnathidae.g__g__Tetragnatha.s__s__Tetragnatha.nigrita	0.00250685	0.904875	0.00789472	0.317535	0.030303	0.0746269	157	0.564726	0.43
Araneae.f__f__Tetragnathidae.g__g__Tetragnatha.s__s__Tetragnatha.obtusa	0.00586549	0.904875	0.0119245	0.491884	0.181818	0.0447761	63	0.56975	0.01
Araneae.f__f__Theridiidae.g__g__Anelosimus.s__s__Anelosimus.vittatus	0.00886912	0.904875	0.0141245	0.627926	0.30303	0.0298507	68	0.574678	0.01
Araneae.f__f__Theridiidae.g__g__Dipoena.s__s__Dipoena.melanogaster	0.000959122	0.904875	0.00450301	0.212996	0.030303	0.0149254	206	0.579232	0.33
Araneae.f__f__Theridiidae.g__g__Enoplognatha	0.00169039	0.904875	0.00695846	0.242926	0.0454545	0.0149254	11	0.58373	0.81
Araneae.f__f__Theridiidae.g__g__Episinus.s__s__Episinus.maculipes	0.00649862	0.904875	0.0131157	0.495486	0.0454545	0.19403	373	0.588218	0.83
Araneae.f__f__Theridiidae.g__g__Paidiscura.s__s__Paidiscura.pallens	0.00303971	0.904875	0.00902446	0.33683	0.106061	0	62	0.592696	0.01
Araneae.f__f__Theridiidae.g__g__Parasteatoda.s__s__Parasteatoda.lunata	0.00175502	0.904875	0.00702803	0.249717	0.0606061	0	10	0.597087	0.24
Araneae.f__f__Theridiidae.g__g__Parasteatoda.s__s__Parasteatoda.tepidariorum	0.000957156	0.904875	0.00549643	0.174141	0.030303	0	271	0.60146	0.01
Araneae.f__f__Theridiidae.g__g__Platnickina.s__s__Platnickina.tincta	0.00624126	0.904875	0.0120503	0.517933	0.227273	0	69	0.605776	0.01
Araneae.f__f__Theridiidae.g__g__Steatoda.s__s__Steatoda.bipunctata	0.000647279	0.904875	0.00533848	0.121248	0.0151515	0	285	0.61007	0.72
Araneae.f__f__Theridiidae.g__g__Theridion.s__s__Theridion.familiare	0.000511284	0.904875	0.00418758	0.122096	0.0151515	0	330	0.614346	0.01
Araneae.f__f__Theridiidae.g__g__Theridion.s__s__Theridion.mystaceum	0.00220769	0.904875	0.00727021	0.303663	0.0909091	0	172	0.618537	0.01
Araneae.f__f__Theridiidae.g__g__Theridion.s__s__Theridion.pinastri	0.00405216	0.904875	0.010861	0.373091	0.136364	0	290	0.62263	0.14
Araneae.f__f__Theridiidae.g__g__Theridion.s__s__Theridion.varians	0.00454599	0.904875	0.0110127	0.412793	0.151515	0.0149254	20	0.626702	0.01
Araneae.f__f__Thomisidae.g__g__Diaea.s__s__Diaea.dorsata	0.00318052	0.904875	0.00843699	0.376973	0.121212	0.0149254	15	0.630753	0.07
Araneae.f__f__Thomisidae.g__g__Pistius.s__s__Pistius.truncatus	0.000486272	0.904875	0.00411105	0.118284	0	0.0149254	344	0.634663	0.68
Araneae.f__f__Thomisidae.g__g__Synema.s__s__Synema.globosum	0.000912891	0.904875	0.00536445	0.170174	0.0151515	0.0149254	221	0.638534	0.35
Araneae.f__f__Thomisidae.g__g__Xysticus.s__s__Xysticus.lanio	0.00761584	0.904875	0.0148734	0.512045	0.242424	0	14	0.642369	0.01
Araneae.f__f__Uloboridae.g__g__Hyptiotes.s__s__Hyptiotes.paradoxus	0.00445939	0.904875	0.0119722	0.372478	0.0757576	0.0746269	266	0.646115	0.61
Sarcoptiformes	0.00390531	0.904875	0.0125638	0.310837	0.030303	0.0746269	390	0.64984	0.83
Sarcoptiformes.f__f__Acaridae	0.0106383	0.904875	0.0182989	0.581361	0.166667	0.19403	378	0.653462	1
Sarcoptiformes.f__f__Acaridae.g__g__Tyrophagus	0	0.904875	0		0	0	28	0.657063	0.68
Sarcoptiformes.f__f__Micreremidae.g__g__Micreremus.s__s__Micreremus.brevipes	0.000523384	0.904875	0.00445389	0.117512	0	0.0149254	64	0.660578	0.8
Julida.f__f__Julidae.g__g__Tachypodoiulus.s__s__Tachypodoiulus.niger	0	0.904875	0		0	0	318	0.664075	0.73
Blattodea	0.000711009	0.904875	0.00588486	0.12082	0.0151515	0	372	0.66749	0.01
Coleoptera.f__f__Attelabidae.g__g__Deporaus.s__s__Deporaus.betulae	0.000379927	0.904875	0.00309342	0.122818	0.0151515	0	55	0.67085	0.01
Coleoptera.f__f__Cantharidae.g__g__Cantharis.s__s__Cantharis.decipiens	0.000647279	0.904875	0.00533848	0.121248	0.0151515	0	338	0.674111	0.01
Coleoptera.f__f__Cantharidae.g__g__Cantharis.s__s__Cantharis.nigricans	0.000322382	0.904875	0.00261889	0.123099	0.0151515	0	280	0.677238	0.01
Coleoptera.f__f__Cantharidae.g__g__Cantharis.s__s__Cantharis.pellucida	0.000265238	0.904875	0.00215023	0.123353	0.0151515	0	383	0.680334	0.01
Coleoptera.f__f__Cantharidae.g__g__Rhagonycha.s__s__Rhagonycha.lignosa	0.00198686	0.904875	0.00720105	0.275913	0.0757576	0	361	0.683295	0.01
Coleoptera.f__f__Cantharidae.g__g__Rhagonycha.s__s__Rhagonycha.lutea	0.000549607	0.904875	0.00450992	0.121866	0.0151515	0	420	0.686254	0.43
Coleoptera.f__f__Cerambycidae.g__g__Anaesthetis.s__s__Anaesthetis.testacea	0	0.904875	0		0	0	156	0.689203	0.76
Coleoptera.f__f__Chrysomelidae.g__g__Agelastica.s__s__Agelastica.alni	0.000607835	0.904875	0.00346946	0.175196	0.030303	0	104	0.692137	0.01
Coleoptera.f__f__Chrysomelidae.g__g__Smaragdina.s__s__Smaragdina.aurita	0.000549607	0.904875	0.00450992	0.121866	0.0151515	0	44	0.694921	0.01
Coleoptera.f__f__Coccinellidae	0.000469766	0.904875	0.00396069	0.118607	0	0.0149254	49	0.697692	0.97
Coleoptera.f__f__Coccinellidae.g__g__Anisosticta.s__s__Anisosticta.novemdecimpunctata	0	0.904875	0		0	0	314	0.700456	0.98
Coleoptera.f__f__Coccinellidae.g__g__Scymnus.s__s__Scymnus.limbatus	0.000990104	0.904875	0.00588833	0.168147	0.030303	0	370	0.703184	0.01
Coleoptera.f__f__Curculionidae.g__g__Ips.s__s__Ips.typographus	0.000711009	0.904875	0.00588486	0.12082	0.0151515	0	309	0.705843	0.01
Coleoptera.f__f__Curculionidae.g__g__Phyllobius.s__s__Phyllobius.argentatus	0.000389897	0.904875	0.00317592	0.122767	0.0151515	0	393	0.708479	0.01
Coleoptera.f__f__Curculionidae.g__g__Phyllobius.s__s__Phyllobius.betulinus	0.000423281	0.904875	0.00345278	0.122591	0.0151515	0	101	0.71104	0.01
Coleoptera.f__f__Curculionidae.g__g__Polydrusus.s__s__Polydrusus.cervinus	0.00160414	0.904875	0.00643979	0.249099	0.0606061	0	219	0.713588	0.01
Coleoptera.f__f__Curculionidae.g__g__Polydrusus.s__s__Polydrusus.formosus	0.000957156	0.904875	0.00549643	0.174141	0.030303	0	61	0.716028	0.01
Coleoptera.f__f__Curculionidae.g__g__Polydrusus.s__s__Polydrusus.pallidus	0.000915804	0.904875	0.00542853	0.168702	0.030303	0	39	0.718375	0.68
Coleoptera.f__f__Curculionidae.g__g__Polydrusus.s__s__Polydrusus.pterygomalis	0.000549607	0.904875	0.00450992	0.121866	0.0151515	0	129	0.720583	0.01
Coleoptera.f__f__Curculionidae.g__g__Polydrusus.s__s__Polydrusus.tereticollis	0.000389897	0.904875	0.00317592	0.122767	0.0151515	0	79	0.722778	0.01
Coleoptera.f__f__Curculionidae.g__g__Rhamphus.s__s__Rhamphus.oxyacanthae	0.000619643	0.904875	0.00510298	0.121428	0.0151515	0	133	0.72494	0.01
Coleoptera.f__f__Curculionidae.g__g__Trypodendron.s__s__Trypodendron.domesticum	0.000389897	0.904875	0.00317592	0.122767	0.0151515	0	176	0.727092	0.01
Coleoptera.f__f__Curculionidae1	0.000601023	0.904875	0.00342795	0.17533	0.030303	0	326	0.729221	0.01
Coleoptera.f__f__Curculionidae2	0.000237326	0.904875	0.00194659	0.121919	0	0.0149254	23	0.731345	0.7
Coleoptera.f__f__Elateridae.g__g__Athous.s__s__Athous.haemorrhoidalis	0.000871989	0.904875	0.00518107	0.168303	0.030303	0	123	0.733461	0.01
Coleoptera.f__f__Elateridae.g__g__Athous.s__s__Athous.subfuscus	0.00163833	0.904875	0.00656214	0.249664	0.0606061	0	275	0.735574	0.8
Coleoptera.f__f__Elateridae.g__g__Athous.s__s__Athous.vittatus	0.00231745	0.904875	0.00847825	0.273341	0.0757576	0	252	0.737667	0.58
Coleoptera.f__f__Elateridae.g__g__Denticollis.s__s__Denticollis.linearis	0.005317	0.904875	0.011954	0.44479	0.181818	0	7	0.739705	0.71
Coleoptera.f__f__Elateridae.g__g__Melanotus	0.000511284	0.904875	0.00418758	0.122096	0.0151515	0	282	0.741712	0.01
Coleoptera.f__f__Elateridae.g__g__Melanotus.s__s__Melanotus.rufipes	0.00265536	0.904875	0.0101259	0.262235	0.0606061	0.0149254	251	0.743718	0.03
Coleoptera.f__f__Elateridae.g__g__Melanotus.s__s__Melanotus.villosus	0.00031557	0.904875	0.00256289	0.123131	0.0151515	0	190	0.745719	0.01
Coleoptera.f__f__Geotrupidae.g__g__Odonteus.s__s__Odonteus.armiger	0.00123614	0.904875	0.00765084	0.161569	0.030303	0	467	0.747668	0.46
Coleoptera.f__f__Nitidulidae.g__g__Brassicogethes.s__s__Brassicogethes.aeneus	0.000927037	0.904875	0.0053195	0.174271	0.030303	0	371	0.749614	0.01
Coleoptera.f__f__Nitidulidae.g__g__Cryptarcha.s__s__Cryptarcha.strigata	0	0.904875	0		0	0	56	0.751553	0.62
Coleoptera.f__f__Ptinidae.g__g__Anobium.s__s__Anobium.fulvicorne	0.000361462	0.904875	0.00294085	0.122911	0.0151515	0	145	0.753462	0.01
Coleoptera.f__f__Ptinidae.g__g__Xestobium.s__s__Xestobium.plumbeum	0.000389897	0.904875	0.00317592	0.122767	0.0151515	0	437	0.755359	0.01
Coleoptera.f__f__Salpingidae.g__g__Salpingus.s__s__Salpingus.planirostris	0	0.904875	0		0	0	53	0.757227	0.75
Coleoptera.f__f__Salpingidae.g__g__Salpingus.s__s__Salpingus.ruficollis	0.000285453	0.904875	0.00231574	0.123266	0.0151515	0	307	0.759092	0.01
Coleoptera.f__f__Scarabaeidae.g__g__Acrossus.s__s__Acrossus.rufipes	0.000883936	0.904875	0.00522389	0.16921	0	0.0298507	128	0.760956	0.5
Coleoptera.f__f__Scarabaeidae.g__g__Amphimallon.s__s__Amphimallon.solstitiale	0.00660025	0.904875	0.0152535	0.432705	0.181818	0	35	0.762802	0.01
Coleoptera.f__f__Scarabaeidae.g__g__Serica.s__s__Serica.brunnea	0.00108608	0.904875	0.00518491	0.20947	0	0.0447761	121	0.764647	0.42
Coleoptera.f__f__Scarabaeidae.g__g__Volinus.s__s__Volinus.sticticus	0.000622394	0.904875	0.00355958	0.17485	0.030303	0	100	0.766457	0.01
Coleoptera.f__f__Scirtidae.g__g__Elodes.s__s__Elodes.pseudominuta	0.000322382	0.904875	0.00261889	0.123099	0.0151515	0	181	0.768248	0.01
Coleoptera.f__f__Staphylinidae.g__g__Aleochara.s__s__Aleochara.bipustulata	0	0.904875	0		0	0	90	0.770021	0.7
Coleoptera.f__f__Staphylinidae.g__g__Heterothops	0.00041417	0.904875	0.00346282	0.119605	0	0.0149254	394	0.771789	0.91
Coleoptera.f__f__Tenebrionidae.g__g__Lagria.s__s__Lagria.atripes	0.0149172	0.904875	0.0171702	0.868786	0.469697	0.0149254	374	0.773548	0.01
Coleoptera.f__f__Tenebrionidae.g__g__Lagria.s__s__Lagria.hirta	0.00166941	0.904875	0.00688114	0.242606	0.0454545	0.0149254	225	0.775275	1
Diptera	0.0115632	0.904875	0.0179782	0.643179	0.287879	0.104478	233	0.776967	0.07
Diptera.f__f__Anisopodidae.g__g__Sylvicola.s__s__Sylvicola.cinctus	0.00191469	0.904875	0.00919024	0.208339	0.0454545	0	2	0.778629	0.01
Diptera.f__f__Anisopodidae.g__g__Sylvicola.s__s__Sylvicola.punctatus	0.00107043	0.904875	0.00669873	0.159795	0.030303	0	303	0.780238	0.01
Diptera.f__f__Bibionidae.g__g__Bibio	0.000329499	0.904875	0.00267742	0.123066	0.0151515	0	302	0.781845	0.01
Diptera.f__f__Calliphoridae.g__g__Calliphora.s__s__Calliphora.vomitoria	0.000469766	0.904875	0.00396069	0.118607	0	0.0149254	258	0.783434	0.73
Diptera.f__f__Cecidomyiidae.g__g__Rhopalomyia	0.000352896	0.904875	0.00287017	0.122953	0.0151515	0	321	0.78502	0.01
Diptera.f__f__Cecidomyiidae1	0.00168636	0.904875	0.00826595	0.204012	0.0151515	0.0298507	30	0.786595	0.62
Diptera.f__f__Cecidomyiidae2	0.00199747	0.904875	0.00754246	0.26483	0.0606061	0.0149254	482	0.78817	0.92
Diptera.f__f__Ceratopogonidae.g__g__Culicoides.s__s__Culicoides.punctatus	0.000262934	0.904875	0.00216119	0.121662	0	0.0149254	408	0.789733	0.77
Diptera.f__f__Ceratopogonidae.g__g__Forcipomyia.s__s__Forcipomyia.bipunctata	0.000321093	0.904875	0.00265409	0.12098	0	0.0149254	305	0.791279	0.71
Diptera.f__f__Ceratopogonidae.g__g__Forcipomyia.s__s__Forcipomyia.nigra	0.000321093	0.904875	0.00265409	0.12098	0	0.0149254	236	0.792806	0.71
Diptera.f__f__Chironomidae	0.00195632	0.904875	0.00760472	0.25725	0.0606061	0.0149254	29	0.794315	0.28
Diptera.f__f__Chironomidae.g__g__Ablabesmyia.s__s__Ablabesmyia.longistyla	0.00050026	0.904875	0.00288706	0.173277	0	0.0298507	174	0.795822	0.56
Diptera.f__f__Chironomidae.g__g__Chironomus	0.000914431	0.904875	0.00446226	0.204925	0	0.0447761	1	0.797308	0.47
Diptera.f__f__Chironomidae.g__g__Cryptochironomus.s__s__Cryptochironomus.albofasciatus	0.000237326	0.904875	0.00194659	0.121919	0	0.0149254	322	0.79877	0.7
Diptera.f__f__Chironomidae.g__g__Cryptochironomus.s__s__Cryptochironomus.supplicans	0.000237326	0.904875	0.00194659	0.121919	0	0.0149254	419	0.80023	0.7
Diptera.f__f__Chironomidae.g__g__Gymnometriocnemus.s__s__Gymnometriocnemus.subnudus	0.000478063	0.904875	0.00390933	0.122288	0.0151515	0	444	0.801681	0.01
Diptera.f__f__Chironomidae.g__g__Limnophyes.s__s__Limnophyes.minimus	0.000265238	0.904875	0.00215023	0.123353	0.0151515	0	33	0.803131	0.01
Diptera.f__f__Chironomidae.g__g__Micropsectra.s__s__Micropsectra.atrofasciata	0.000448974	0.904875	0.00366656	0.122451	0.0151515	0	434	0.804555	0.01
Diptera.f__f__Chironomidae.g__g__Orthocladius.s__s__Orthocladius.oblidens	0	0.904875	0		0	0	155	0.805976	0.74
Diptera.f__f__Chironomidae.g__g__Orthocladius1	0.000486272	0.904875	0.00411105	0.118284	0	0.0149254	159	0.807396	0.68
Diptera.f__f__Chironomidae.g__g__Orthocladius2	0.000469766	0.904875	0.00396069	0.118607	0	0.0149254	471	0.808813	0.66
Diptera.f__f__Chironomidae.g__g__Paracricotopus	0.000344731	0.904875	0.00280286	0.122993	0.0151515	0	296	0.810214	0.01
Diptera.f__f__Chironomidae.g__g__Paratendipes.s__s__Paratendipes.albimanus	0.00172716	0.904875	0.00779411	0.221599	0.030303	0.0298507	369	0.811612	0.01
Diptera.f__f__Chironomidae.g__g__Phaenopsectra.s__s__Phaenopsectra.flavipes	0.00050026	0.904875	0.00288706	0.173277	0	0.0298507	473	0.813	0.56
Diptera.f__f__Chironomidae.g__g__Polypedilum.s__s__Polypedilum.nubeculosum	0.00050026	0.904875	0.00288706	0.173277	0	0.0298507	31	0.814387	0.56
Diptera.f__f__Chironomidae.g__g__Stenochironomus.s__s__Stenochironomus.gibbus	0.00050026	0.904875	0.00288706	0.173277	0	0.0298507	106	0.815753	0.56
Diptera.f__f__Chironomidae.g__g__Tanytarsus.s__s__Tanytarsus.brundini	0	0.904875	0		0	0	353	0.817101	1
Diptera.f__f__Chironomidae.g__g__Tanytarsus.s__s__Tanytarsus.eminulus	0.000389897	0.904875	0.00317592	0.122767	0.0151515	0	476	0.818412	0.01
Diptera.f__f__Chironomidae.g__g__Thienemanniella.s__s__Thienemanniella.vittata	0.0008572	0.904875	0.00405326	0.211484	0.0151515	0.0298507	160	0.819697	0.4
Diptera.f__f__Chironomidae.g__g__Virgatanytarsus.s__s__Virgatanytarsus.arduennensis	0	0.904875	0		0	0	185	0.820966	0.65
Diptera.f__f__Chloropidae.g__g__Oscinella	0.000329499	0.904875	0.00267742	0.123066	0.0151515	0	247	0.822197	0.01
Diptera.f__f__Chloropidae.g__g__Thaumatomyia.s__s__Thaumatomyia.notata	0.000695928	0.904875	0.00405458	0.17164	0.0151515	0.0149254	115	0.823397	0.94
Diptera.f__f__Culicidae.g__g__Culex	0.0012853	0.904875	0.00536091	0.239755	0	0.0597015	186	0.824594	0.69
Diptera.f__f__Dolichopodidae.g__g__Neurigona.s__s__Neurigona.quadrifasciata	0.00266779	0.904875	0.00964154	0.276698	0.0757576	0	328	0.825791	0.15
Diptera.f__f__Drosophilidae.g__g__Drosophila.s__s__Drosophila.funebris	0.00479683	0.904875	0.0146085	0.328359	0.0606061	0.0597015	124	0.826973	0.57
Diptera.f__f__Dryomyzidae	0.00041417	0.904875	0.00346282	0.119605	0	0.0149254	341	0.828156	0.64
Diptera.f__f__Empididae.g__g__Clinocera.s__s__Clinocera.stagnalis	0.0012853	0.904875	0.00536091	0.239755	0	0.0597015	375	0.829335	0.96
Diptera.f__f__Empididae.g__g__Empis.s__s__Empis.nigritarsis	0.00116229	0.904875	0.00538921	0.21567	0.0454545	0	430	0.830493	0.01
Diptera.f__f__Empididae.g__g__Empis.s__s__Empis.nuntia	0.000336941	0.904875	0.00273868	0.12303	0.0151515	0	249	0.831646	0.01
Diptera.f__f__Empididae.g__g__Empis.s__s__Empis.stercorea	0.000370461	0.904875	0.00301517	0.122866	0.0151515	0	433	0.832782	0.01
Diptera.f__f__Empididae.g__g__Empis.s__s__Empis.tessellata	0.00071228	0.904875	0.00408578	0.174332	0.030303	0	244	0.833911	0.01
Diptera.f__f__Hybotidae.g__g__Platypalpus.s__s__Platypalpus.agilis	0.000614952	0.904875	0.00351328	0.175037	0.030303	0	404	0.835015	0.01
Diptera.f__f__Hybotidae.g__g__Platypalpus.s__s__Platypalpus.exilis	0.00076442	0.904875	0.0043823	0.174434	0.030303	0	259	0.836119	0.01
Diptera.f__f__Hybotidae.g__g__Platypalpus.s__s__Platypalpus.longicornis	0.000400414	0.904875	0.00326303	0.122712	0.0151515	0	377	0.837223	0.01
Diptera.f__f__Keroplatidae	0.000389897	0.904875	0.00317592	0.122767	0.0151515	0	325	0.838321	0.01
Diptera.f__f__Keroplatidae.g__g__Macrocera	0.00041417	0.904875	0.00346282	0.119605	0	0.0149254	86	0.839415	0.74
Diptera.f__f__Lauxaniidae	0.000329499	0.904875	0.00267742	0.123066	0.0151515	0	381	0.840505	0.01
Diptera.f__f__Lauxaniidae.g__g__Pseudolyciella.s__s__Pseudolyciella.pallidiventris	0.000770875	0.904875	0.0044093	0.17483	0.030303	0	469	0.841586	0.01
Diptera.f__f__Limoniidae.g__g__Antocha.s__s__Antocha.vitripennis	0.000478063	0.904875	0.00390933	0.122288	0.0151515	0	348	0.842662	0.01
Diptera.f__f__Limoniidae.g__g__Austrolimnophila.s__s__Austrolimnophila.ochracea	0.00379184	0.904875	0.010471	0.362126	0.0606061	0.0746269	52	0.843722	0.46
Diptera.f__f__Limoniidae.g__g__Dicranophragma	0.000370874	0.904875	0.00308318	0.120289	0	0.0149254	329	0.84478	0.69
Diptera.f__f__Limoniidae.g__g__Epiphragma.s__s__Epiphragma.ocellare	0.00136294	0.904875	0.00669117	0.203693	0.0454545	0	57	0.845838	0.01
Diptera.f__f__Limoniidae.g__g__Gonomyia.s__s__Gonomyia.recta	0.000262934	0.904875	0.00216119	0.121662	0	0.0149254	91	0.846896	0.77
Diptera.f__f__Limoniidae.g__g__Limonia.s__s__Limonia.flavipes	0.0019472	0.904875	0.00816434	0.2385	0.0606061	0	240	0.847952	0.01
Diptera.f__f__Limoniidae.g__g__Limonia.s__s__Limonia.nubeculosa	0.0121891	0.904875	0.0165557	0.736249	0.106061	0.373134	333	0.849009	0.78
Diptera.f__f__Limoniidae.g__g__Limonia.s__s__Limonia.phragmitidis	0	0.904875	0		0	0	343	0.850059	0.71
Diptera.f__f__Limoniidae.g__g__Limonia.s__s__Limonia.stigma	0.00041417	0.904875	0.00346282	0.119605	0	0.0149254	320	0.851103	0.64
Diptera.f__f__Limoniidae.g__g__Metalimnobia	0	0.904875	0		0	0	491	0.852146	0.57
Diptera.f__f__Limoniidae.g__g__Neolimonia.s__s__Neolimonia.dumetorum	0.00162051	0.904875	0.00674324	0.240317	0.0454545	0.0149254	40	0.853177	0.42
Diptera.f__f__Limoniidae.g__g__Rhipidia.s__s__Rhipidia.maculata	0.000301037	0.904875	0.00248318	0.12123	0	0.0149254	107	0.854202	0.71
Diptera.f__f__Lonchaeidae.g__g__Lonchaea.s__s__Lonchaea.tarsata	0.000435742	0.904875	0.00355639	0.122524	0.0151515	0	291	0.855226	0.64
Diptera.f__f__Lonchaeidae.g__g__Protearomyia.s__s__Protearomyia.withersi	0.0006267	0.904875	0.00361667	0.173281	0.030303	0	462	0.856244	0.01
Diptera.f__f__Muscidae.g__g__Dasyphora.s__s__Dasyphora.cyanella	0.00114846	0.904875	0.00696742	0.164833	0.030303	0	504	0.857258	0.01
Diptera.f__f__Muscidae.g__g__Helina.s__s__Helina.impuncta	0.00108302	0.904875	0.00637048	0.170006	0.030303	0	92	0.85827	0.01
Diptera.f__f__Muscidae.g__g__Musca	0	0.904875	0		0	0	135	0.859281	0.99
Diptera.f__f__Muscidae.g__g__Musca.s__s__Musca.autumnalis	0.000469766	0.904875	0.00396069	0.118607	0	0.0149254	66	0.860289	0.91
Diptera.f__f__Muscidae.g__g__Musca.s__s__Musca.domestica	0.0180771	0.904875	0.0188406	0.959478	0.424242	0.746269	487	0.861298	0.45
Diptera.f__f__Muscidae.g__g__Muscina.s__s__Muscina.stabulans	0.00181007	0.904875	0.00780491	0.231914	0.030303	0.0298507	3	0.862305	0.48
Diptera.f__f__Muscidae.g__g__Neomyia.s__s__Neomyia.cornicina	0	0.904875	0		0	0	196	0.8633	0.75
Diptera.f__f__Muscidae.g__g__Stomoxys.s__s__Stomoxys.calcitrans	0.0173567	0.904875	0.0189541	0.915723	0.469697	0.776119	403	0.864296	0.25
Diptera.f__f__Mycetophilidae.g__g__Brevicornu	0.000314108	0.904875	0.00259445	0.121069	0	0.0149254	400	0.865284	0.66
Diptera.f__f__Mycetophilidae.g__g__Mycetophila.s__s__Mycetophila.alea	0.000454419	0.904875	0.00382198	0.118896	0	0.0149254	386	0.866272	0.66
Diptera.f__f__Mycetophilidae.g__g__Mycetophila.s__s__Mycetophila.ruficollis	0.000301037	0.904875	0.00248318	0.12123	0	0.0149254	506	0.867254	0.71
Diptera.f__f__Mycetophilidae.g__g__Tarnania.s__s__Tarnania.nemoralis	0.000900443	0.904875	0.00533751	0.168701	0	0.0298507	113	0.868231	0.46
Diptera.f__f__Mycetophilidae.g__g__Tetragoneura.s__s__Tetragoneura.sylvatica	0.000400414	0.904875	0.00326303	0.122712	0.0151515	0	337	0.869197	0.01
Diptera.f__f__Pediciidae.g__g__Ula.s__s__Ula.sylvatica	0.000321093	0.904875	0.00265409	0.12098	0	0.0149254	99	0.870161	0.71
Diptera.f__f__Pipunculidae.g__g__Nephrocerus.s__s__Nephrocerus.scutellatus	0.000389897	0.904875	0.00317592	0.122767	0.0151515	0	327	0.871118	0.01
Diptera.f__f__Polleniidae.g__g__Pollenia.s__s__Pollenia.pediculata	0.000647279	0.904875	0.00533848	0.121248	0.0151515	0	299	0.872067	0.01
Diptera.f__f__Psychodidae.g__g__Psychoda.s__s__Psychoda.albipennis	0.000807365	0.904875	0.00486134	0.166079	0	0.0298507	151	0.873014	0.53
Diptera.f__f__Psychodidae.g__g__Psychoda.s__s__Psychoda.crassipenis	0.000448974	0.904875	0.00366656	0.122451	0.0151515	0	496	0.873958	0.01
Diptera.f__f__Psychodidae.g__g__Psychoda.s__s__Psychoda.gemina	0.000301037	0.904875	0.00248318	0.12123	0	0.0149254	334	0.87488	0.71
Diptera.f__f__Rhagionidae.g__g__Rhagio	0.000389897	0.904875	0.00317592	0.122767	0.0151515	0	509	0.875791	0.01
Diptera.f__f__Rhagionidae.g__g__Rhagio.s__s__Rhagio.scolopaceus	0.000389897	0.904875	0.00317592	0.122767	0.0151515	0	234	0.876698	0.01
Diptera.f__f__Scathophagidae.g__g__Scathophaga.s__s__Scathophaga.stercoraria	0.00412081	0.904875	0.0112703	0.365635	0	0.134328	250	0.877606	0.91
Diptera.f__f__Sciaridae	0	0.904875	0		0	0	235	0.878503	0.71
Diptera.f__f__Simuliidae.g__g__Simulium.s__s__Simulium.noelleri	0.000237326	0.904875	0.00194659	0.121919	0	0.0149254	201	0.879395	0.7
Diptera.f__f__Sphaeroceridae.g__g__Coproica.s__s__Coproica.ferruginata	0.00042672	0.904875	0.00357413	0.119391	0	0.0149254	230	0.880286	0.65
Diptera.f__f__Stratiomyidae.g__g__Nemotelus.s__s__Nemotelus.notatus	0.000469766	0.904875	0.00396069	0.118607	0	0.0149254	170	0.881138	0.97
Diptera.f__f__Syrphidae.g__g__Eristalis.s__s__Eristalis.similis	0	0.904875	0		0	0	165	0.881983	0.9
Diptera.f__f__Syrphidae.g__g__Eristalis.s__s__Eristalis.tenax	0	0.904875	0		0	0	379	0.882825	0.79
Diptera.f__f__Syrphidae.g__g__Eupeodes.s__s__Eupeodes.corollae	0.000423281	0.904875	0.00345278	0.122591	0.0151515	0	220	0.883664	0.01
Diptera.f__f__Syrphidae.g__g__Meliscaeva.s__s__Meliscaeva.auricollis	0.00031557	0.904875	0.00256289	0.123131	0.0151515	0	313	0.884503	0.01
Diptera.f__f__Syrphidae.g__g__Scaeva.s__s__Scaeva.pyrastri	0.000683845	0.904875	0.0039082	0.174977	0.030303	0	507	0.885331	0.01
Diptera.f__f__Syrphidae.g__g__Sphaerophoria	0	0.904875	0		0	0	347	0.886157	0.71
Diptera.f__f__Tachinidae.g__g__Bactromyia.s__s__Bactromyia.aurulenta	0	0.904875	0		0	0	392	0.886984	0.77
Diptera.f__f__Tachinidae.g__g__Campylocheta.s__s__Campylocheta.praecox	0.000265238	0.904875	0.00215023	0.123353	0.0151515	0	36	0.887808	0.01
Diptera.f__f__Tachinidae.g__g__Cyzenis.s__s__Cyzenis.albicans	0.00230572	0.904875	0.00853077	0.270283	0.0757576	0	417	0.888627	0.12
Diptera.f__f__Tachinidae.g__g__Oswaldia.s__s__Oswaldia.muscaria	0.000759341	0.904875	0.00455099	0.166852	0.030303	0	19	0.88944	0.01
Diptera.f__f__Tipulidae	0.00350252	0.904875	0.0096	0.364845	0.0757576	0.0597015	163	0.890227	0.4
Diptera.f__f__Tipulidae.g__g__Nephrotoma.s__s__Nephrotoma.quadrifaria	0.00584707	0.904875	0.0151358	0.386306	0.151515	0	74	0.891013	0.01
Diptera.f__f__Tipulidae.g__g__Tipula.s__s__Tipula.lunata	0.0151223	0.904875	0.0175815	0.860125	0.469697	0.0597015	87	0.891799	0.01
Diptera.f__f__Tipulidae.g__g__Tipula.s__s__Tipula.nubeculosa	0.000400414	0.904875	0.00326303	0.122712	0.0151515	0	438	0.892584	0.97
Diptera.f__f__Tipulidae.g__g__Tipula.s__s__Tipula.pseudovariipennis	0.00156272	0.904875	0.00736352	0.212224	0.0454545	0	435	0.893367	0.01
Diptera.f__f__Tipulidae.g__g__Tipula.s__s__Tipula.scripta	0.00556941	0.904875	0.0142981	0.389522	0.136364	0.0298507	227	0.894143	0.01
Diptera.f__f__Tipulidae.g__g__Tipula.s__s__Tipula.submarmorata	0.000702309	0.904875	0.00402278	0.174583	0.030303	0	154	0.894912	0.01
Diptera.f__f__Tipulidae.g__g__Tipula1	0.0115243	0.904875	0.016071	0.717086	0.348485	0.0895522	260	0.895673	0.01
Diptera.f__f__Ulidiidae.g__g__Otites.s__s__Otites.formosa	0.000448974	0.904875	0.00366656	0.122451	0.0151515	0	215	0.896429	0.88
Ephemeroptera.f__f__Baetidae.g__g__Baetis.s__s__Baetis.fuscatus	0.000806339	0.904875	0.00472346	0.170709	0.0151515	0.0149254	293	0.897175	0.51
Ephemeroptera.f__f__Baetidae.g__g__Cloeon	0.000321093	0.904875	0.00265409	0.12098	0	0.0149254	241	0.897922	0.71
Ephemeroptera.f__f__Caenidae.g__g__Caenis.s__s__Caenis.luctuosa	0.00042672	0.904875	0.00357413	0.119391	0	0.0149254	474	0.898664	0.94
Ephemeroptera.f__f__Ephemerellidae.g__g__Serratella	0.00153106	0.904875	0.0061398	0.249366	0.0606061	0	37	0.899393	0.55
Ephemeroptera.f__f__Ephemerellidae.g__g__Serratella.s__s__Serratella.ignita	0.000820953	0.904875	0.00492084	0.166832	0.0151515	0.0149254	306	0.900113	0.76
Ephemeroptera.f__f__Ephemerellidae.g__g__Torleya.s__s__Torleya.major	0.000811939	0.904875	0.00464488	0.174803	0.030303	0	42	0.900828	0.01
Ephemeroptera.f__f__Ephemeridae.g__g__Ephemera.s__s__Ephemera.danica	0.00138152	0.904875	0.00664097	0.20803	0.0454545	0	59	0.901544	0.01
Ephemeroptera.f__f__Heptageniidae.g__g__Heptagenia.s__s__Heptagenia.sulphurea	0	0.904875	0		0	0	76	0.902259	0.71
Hemiptera.f__f__Acanthosomatidae.g__g__Elasmostethus	0.000285453	0.904875	0.00231574	0.123266	0.0151515	0	200	0.902974	0.01
Hemiptera.f__f__Aphididae.g__g__Aphis.s__s__Aphis.sambuci	0.000389897	0.904875	0.00317592	0.122767	0.0151515	0	324	0.90369	0.01
Hemiptera.f__f__Aphididae.g__g__Rhopalosiphum.s__s__Rhopalosiphum.padi	0.000956038	0.904875	0.00566841	0.168661	0	0.0298507	466	0.904405	0.51
Hemiptera.f__f__Aphididae.g__g__Thelaxes.s__s__Thelaxes.dryophila	0.000675278	0.904875	0.00385601	0.175123	0.030303	0	479	0.90512	0.01
Hemiptera.f__f__Cicadellidae.g__g__Iassus.s__s__Iassus.lanio	0	0.904875	0		0	0	184	0.905813	0.7
Hemiptera.f__f__Cicadellidae.g__g__Oncopsis	0.000322382	0.904875	0.00261889	0.123099	0.0151515	0	116	0.906501	0.01
Hemiptera.f__f__Cixiidae	0.00102176	0.904875	0.00473053	0.215993	0.0454545	0	354	0.907186	0.01
Hemiptera.f__f__Microphysidae.g__g__Loricula.s__s__Loricula.elegantula	0.000601023	0.904875	0.00342795	0.17533	0.030303	0	95	0.907871	0.01
Hemiptera.f__f__Miridae.g__g__Deraeocoris.s__s__Deraeocoris.flavilinea	0.000336941	0.904875	0.00273868	0.12303	0.0151515	0	272	0.908556	0.01
Hemiptera.f__f__Miridae.g__g__Deraeocoris.s__s__Deraeocoris.trifasciatus	0.00111375	0.904875	0.0064636	0.17231	0.030303	0	489	0.909241	0.01
Hemiptera.f__f__Miridae.g__g__Miris.s__s__Miris.striatus	0.000322382	0.904875	0.00261889	0.123099	0.0151515	0	164	0.90992	0.01
Hemiptera.f__f__Miridae.g__g__Phylus.s__s__Phylus.melanocephalus	0.00104371	0.904875	0.00601218	0.173599	0.030303	0	82	0.910592	0.9
Hemiptera.f__f__Miridae.g__g__Phytocoris.s__s__Phytocoris.longipennis	0.000820949	0.904875	0.0048764	0.168351	0.0151515	0.0149254	97	0.911256	0.48
Hemiptera.f__f__Miridae.g__g__Phytocoris.s__s__Phytocoris.tiliae	0.00181529	0.904875	0.00765311	0.237197	0	0.0597015	245	0.91192	0.62
Hemiptera.f__f__Miridae.g__g__Psallus	0.00189438	0.904875	0.00682795	0.277445	0.0757576	0	34	0.912562	0.01
Hemiptera.f__f__Miridae.g__g__Psallus.s__s__Psallus.mollis	0.00031557	0.904875	0.00256289	0.123131	0.0151515	0	472	0.913193	0.01
Hemiptera.f__f__Miridae.g__g__Rhabdomiris.s__s__Rhabdomiris.striatellus	0.00749677	0.904875	0.0132582	0.565443	0.257576	0	480	0.913824	0.01
Hemiptera.f__f__Miridae.g__g__Stenodema.s__s__Stenodema.calcarata	0	0.904875	0		0	0	500	0.914456	0.94
Hemiptera.f__f__Miridae1	0.000469766	0.904875	0.00396069	0.118607	0	0.0149254	283	0.915083	0.68
Hemiptera.f__f__Miridae2	0.000448974	0.904875	0.00366656	0.122451	0.0151515	0	80	0.91569	0.01
Hymenoptera	0.00143759	0.904875	0.0069208	0.20772	0.0454545	0	83	0.916297	0.01
Hymenoptera.f__f__Braconidae	0.000999091	0.904875	0.00469986	0.212579	0.030303	0.0149254	93	0.916905	0.25
Hymenoptera.f__f__Braconidae.g__g__Aleiodes1	0.000688518	0.904875	0.00403988	0.17043	0.030303	0	312	0.917512	0.5
Hymenoptera.f__f__Braconidae.g__g__Aleiodes2	0.000285453	0.904875	0.00231574	0.123266	0.0151515	0	368	0.918119	0.01
Hymenoptera.f__f__Braconidae.g__g__Cotesia.s__s__Cotesia.jucunda	0.000389897	0.904875	0.00317592	0.122767	0.0151515	0	422	0.918727	0.01
Hymenoptera.f__f__Braconidae.g__g__Diospilus	0.000336941	0.904875	0.00273868	0.12303	0.0151515	0	446	0.919334	0.01
Hymenoptera.f__f__Braconidae.g__g__Macrocentrus	0.00050026	0.904875	0.00288706	0.173277	0	0.0298507	502	0.919942	0.56
Hymenoptera.f__f__Braconidae.g__g__Trioxys.s__s__Trioxys.pallidus	0.000478063	0.904875	0.00390933	0.122288	0.0151515	0	441	0.920543	0.01
Hymenoptera.f__f__Braconidae.g__g__Zele.s__s__Zele.albiditarsus	0.00338891	0.904875	0.0114468	0.296056	0.0909091	0	276	0.921129	0.32
Hymenoptera.f__f__Eulophidae.g__g__Euplectrus.s__s__Euplectrus.flavipes	0.000265238	0.904875	0.00215023	0.123353	0.0151515	0	72	0.921707	0.01
Hymenoptera.f__f__Formicidae.g__g__Lasius	0.00050026	0.904875	0.00288706	0.173277	0	0.0298507	310	0.922285	0.56
Hymenoptera.f__f__Formicidae.g__g__Lasius.s__s__Lasius.brunneus	0.000494103	0.904875	0.00404354	0.122196	0.0151515	0	443	0.922864	0.75
Hymenoptera.f__f__Formicidae.g__g__Temnothorax.s__s__Temnothorax.affinis	0.000361462	0.904875	0.00294085	0.122911	0.0151515	0	60	0.923429	0.01
Hymenoptera.f__f__Ichneumonidae	0.0039567	0.904875	0.010267	0.385381	0.136364	0	103	0.923994	0.01
Hymenoptera.f__f__Ichneumonidae.g__g__Allomacrus.s__s__Allomacrus.arcticus	0.000619643	0.904875	0.00510298	0.121428	0.0151515	0	464	0.924559	0.01
Hymenoptera.f__f__Ichneumonidae.g__g__Bathythrix.s__s__Bathythrix.pellucidator	0.000265238	0.904875	0.00215023	0.123353	0.0151515	0	402	0.925116	0.01
Hymenoptera.f__f__Ichneumonidae.g__g__Cidaphus.s__s__Cidaphus.alarius	0.00533819	0.904875	0.0124334	0.429343	0.166667	0	475	0.925673	0.03
Hymenoptera.f__f__Ichneumonidae.g__g__Colocnema.s__s__Colocnema.rufina	0.00191203	0.904875	0.00992342	0.192679	0.0454545	0	47	0.926226	0.44
Hymenoptera.f__f__Ichneumonidae.g__g__Cratichneumon.s__s__Cratichneumon.culex	0.000529736	0.904875	0.00434259	0.121986	0.0151515	0	134	0.926779	0.01
Hymenoptera.f__f__Ichneumonidae.g__g__Enicospilus	0	0.904875	0		0	0	146	0.927332	0.62
Hymenoptera.f__f__Ichneumonidae.g__g__Enicospilus.s__s__Enicospilus.ramidulus	0	0.904875	0		0	0	147	0.927885	0.94
Hymenoptera.f__f__Ichneumonidae.g__g__Gelis.s__s__Gelis.spurius	0	0.904875	0		0	0	148	0.928437	0.7
Hymenoptera.f__f__Ichneumonidae.g__g__Hyposoter.s__s__Hyposoter.clausus	0.00282888	0.904875	0.00841405	0.33621	0.106061	0	264	0.92899	0.01
Hymenoptera.f__f__Ichneumonidae.g__g__Lissonota.s__s__Lissonota.errabunda	0.000265238	0.904875	0.00215023	0.123353	0.0151515	0	268	0.929543	0.01
Hymenoptera.f__f__Ichneumonidae.g__g__Netelia.s__s__Netelia.latungula	0.00181653	0.904875	0.00753833	0.240972	0.0454545	0.0149254	395	0.930096	0.44
Hymenoptera.f__f__Ichneumonidae.g__g__Netelia1	0.000567325	0.904875	0.0048693	0.116511	0	0.0149254	397	0.930649	0.79
Hymenoptera.f__f__Ichneumonidae.g__g__Netelia2	0.000454419	0.904875	0.00382198	0.118896	0	0.0149254	407	0.931202	0.61
Hymenoptera.f__f__Ichneumonidae.g__g__Ophion	0.00388616	0.904875	0.00970974	0.400233	0.136364	0.0149254	412	0.931754	0.01
Hymenoptera.f__f__Ichneumonidae.g__g__Ophion.s__s__Ophion.costatus	0.0124768	0.904875	0.0163078	0.765085	0.409091	0.0149254	413	0.932307	0.01
Hymenoptera.f__f__Ichneumonidae.g__g__Ophion.s__s__Ophion.minutus	0.0113336	0.904875	0.0155374	0.729441	0.378788	0	27	0.932853	0.01
Hymenoptera.f__f__Ichneumonidae.g__g__Ophion.s__s__Ophion.parvulus	0.000322382	0.904875	0.00261889	0.123099	0.0151515	0	269	0.933399	0.01
Hymenoptera.f__f__Ichneumonidae.g__g__Ophion.s__s__Ophion.ventricosus	0.00597606	0.904875	0.0126041	0.474135	0.19697	0	335	0.933945	0.07
Hymenoptera.f__f__Ichneumonidae.g__g__Perilissus.s__s__Perilissus.albitarsus	0.00370397	0.904875	0.0125891	0.294221	0.0909091	0	391	0.934492	0.01
Hymenoptera.f__f__Ichneumonidae.g__g__Phobocampe.s__s__Phobocampe.crassiuscula	0.000927037	0.904875	0.0053195	0.174271	0.030303	0	415	0.935038	0.01
Hymenoptera.f__f__Ichneumonidae.g__g__Polysphincta.s__s__Polysphincta.tuberosa	0	0.904875	0		0	0	424	0.935584	0.71
Hymenoptera.f__f__Ichneumonidae.g__g__Scirtetes.s__s__Scirtetes.robustus	0.00067535	0.904875	0.00390211	0.173073	0.030303	0	463	0.93613	0.01
Hymenoptera.f__f__Ichneumonidae.g__g__Zatypota.s__s__Zatypota.albicoxa	0.000400414	0.904875	0.00326303	0.122712	0.0151515	0	490	0.936676	0.01
Lepidoptera	0.00600157	0.904875	0.0133645	0.449069	0.106061	0.104478	45	0.937213	1
Lepidoptera.f__f__Adelidae.g__g__Nematopogon.s__s__Nematopogon.robertella	0.00126741	0.904875	0.00758962	0.166992	0.030303	0	65	0.93775	0.01
Lepidoptera.f__f__Argyresthiidae.g__g__Argyresthia.s__s__Argyresthia.fundella	0.000478063	0.904875	0.00390933	0.122288	0.0151515	0	142	0.938288	0.01
Lepidoptera.f__f__Batrachedridae.g__g__Batrachedra.s__s__Batrachedra.praeangusta	0	0.904875	0		0	0	356	0.938825	0.66
Lepidoptera.f__f__Coleophoridae.g__g__Coleophora.s__s__Coleophora.flavipennella	0.000858873	0.904875	0.00506902	0.169436	0.0151515	0.0149254	25	0.939354	0.98
Lepidoptera.f__f__Coleophoridae.g__g__Coleophora.s__s__Coleophora.lutipennella	0	0.904875	0		0	0	41	0.939882	0.67
Lepidoptera.f__f__Crambidae.g__g__Agriphila.s__s__Agriphila.straminella	0.00041417	0.904875	0.00346282	0.119605	0	0.0149254	138	0.94041	0.67
Lepidoptera.f__f__Crambidae.g__g__Chrysoteuchia.s__s__Chrysoteuchia.culmella	0.00145425	0.904875	0.00703963	0.20658	0	0.0447761	171	0.940939	0.72
Lepidoptera.f__f__Crambidae.g__g__Crambus	0.00145574	0.904875	0.00728641	0.199789	0	0.0447761	265	0.941467	0.95
Lepidoptera.f__f__Crambidae.g__g__Eudonia.s__s__Eudonia.mercurella	0	0.904875	0		0	0	297	0.941995	0.67
Lepidoptera.f__f__Depressariidae.g__g__Agonopterix.s__s__Agonopterix.heracliana	0.00139865	0.904875	0.00678012	0.206287	0	0.0447761	503	0.942524	0.58
Lepidoptera.f__f__Depressariidae.g__g__Agonopterix.s__s__Agonopterix.scopariella	0.000651497	0.904875	0.00394762	0.165035	0	0.0298507	505	0.943052	0.81
Lepidoptera.f__f__Depressariidae.g__g__Carcina.s__s__Carcina.quercana	0.00168724	0.904875	0.00717088	0.23529	0.0151515	0.0447761	26	0.943571	0.6
Lepidoptera.f__f__Drepanidae.g__g__Cymatophorina.s__s__Cymatophorina.diluta	0.000389897	0.904875	0.00317592	0.122767	0.0151515	0	84	0.94409	0.01
Lepidoptera.f__f__Drepanidae.g__g__Polyploca.s__s__Polyploca.ridens	0.00240526	0.904875	0.00871059	0.276131	0.0757576	0	126	0.944609	0.01
Lepidoptera.f__f__Erebidae.g__g__Euproctis.s__s__Euproctis.similis	0.000523384	0.904875	0.00445389	0.117512	0	0.0149254	143	0.945128	0.8
Lepidoptera.f__f__Gelechiidae.g__g__Carpatolechia.s__s__Carpatolechia.decorella	0.000423281	0.904875	0.00345278	0.122591	0.0151515	0	188	0.945648	0.64
Lepidoptera.f__f__Gelechiidae.g__g__Chionodes.s__s__Chionodes.electella	0.000549607	0.904875	0.00450992	0.121866	0.0151515	0	210	0.946167	0.64
Lepidoptera.f__f__Gelechiidae.g__g__Gelechia.s__s__Gelechia.nigra	0.000759341	0.904875	0.00455099	0.166852	0.030303	0	256	0.946686	0.01
Lepidoptera.f__f__Gelechiidae.g__g__Recurvaria.s__s__Recurvaria.leucatella	0.00250117	0.904875	0.00925986	0.270108	0	0.0746269	410	0.947205	0.82
Lepidoptera.f__f__Geometridae.g__g__Agriopis.s__s__Agriopis.aurantiaria	0.0108583	0.904875	0.0166208	0.653297	0.348485	0	484	0.947724	0.01
Lepidoptera.f__f__Geometridae.g__g__Agriopis.s__s__Agriopis.leucophaearia	0.0223427	0.904875	0.0166869	1.33894	0.727273	0.0298507	485	0.948243	0.01
Lepidoptera.f__f__Geometridae.g__g__Agriopis.s__s__Agriopis.marginaria	0.0282515	0.904875	0.0159741	1.76858	0.893939	0.0447761	358	0.948755	0.01
Lepidoptera.f__f__Geometridae.g__g__Alsophila.s__s__Alsophila.aescularia	0.00316515	0.904875	0.00997295	0.317373	0.106061	0	418	0.949267	0.01
Lepidoptera.f__f__Geometridae.g__g__Apocheima.s__s__Apocheima.hispidaria	0.0105193	0.904875	0.0161072	0.653077	0.333333	0	194	0.949769	0.01
Lepidoptera.f__f__Geometridae.g__g__Camptogramma	0.000944192	0.904875	0.00560998	0.168306	0	0.0298507	284	0.950271	0.77
Lepidoptera.f__f__Geometridae.g__g__Colotois.s__s__Colotois.pennaria	0.00143548	0.904875	0.00577864	0.248411	0.0606061	0	32	0.950767	0.01
Lepidoptera.f__f__Geometridae.g__g__Crocallis.s__s__Crocallis.elinguaria	0.00132278	0.904875	0.00658428	0.2009	0	0.0447761	140	0.951264	0.63
Lepidoptera.f__f__Geometridae.g__g__Erannis.s__s__Erannis.defoliaria	0.0074779	0.904875	0.0135904	0.550232	0.257576	0	202	0.95176	0.01
Lepidoptera.f__f__Geometridae.g__g__Eupithecia.s__s__Eupithecia.tantillaria	0.000647279	0.904875	0.00533848	0.121248	0.0151515	0	229	0.952256	0.33
Lepidoptera.f__f__Geometridae.g__g__Geometra.s__s__Geometra.papilionaria	0.000993149	0.904875	0.00591881	0.167795	0	0.0298507	257	0.952752	0.5
Lepidoptera.f__f__Geometridae.g__g__Hypomecis.s__s__Hypomecis.punctinalis	0.00192583	0.904875	0.00831449	0.231624	0.030303	0.0298507	352	0.953248	0.9
Lepidoptera.f__f__Geometridae.g__g__Macaria.s__s__Macaria.liturata	0.000866102	0.904875	0.00508599	0.170292	0.0151515	0.0149254	421	0.953744	0.47
Lepidoptera.f__f__Geometridae.g__g__Operophtera.s__s__Operophtera.brumata	0.0010827	0.904875	0.00630751	0.171652	0.030303	0	455	0.954241	0.01
Lepidoptera.f__f__Geometridae.g__g__Parectropis	0.000957432	0.904875	0.0045205	0.211798	0.0151515	0.0298507	458	0.954737	0.33
Lepidoptera.f__f__Geometridae.g__g__Phigalia.s__s__Phigalia.pilosaria	0.00386933	0.904875	0.0100988	0.383148	0.136364	0	183	0.955218	0.19
Lepidoptera.f__f__Geometridae.g__g__Scopula.s__s__Scopula.floslactata	0.000344731	0.904875	0.00280286	0.122993	0.0151515	0	209	0.95569	0.01
Lepidoptera.f__f__Gracillariidae.g__g__Caloptilia.s__s__Caloptilia.alchimiella	0.000352896	0.904875	0.00287017	0.122953	0.0151515	0	232	0.956161	0.01
Lepidoptera.f__f__Gracillariidae.g__g__Parornix.s__s__Parornix.anglicella	0.000956038	0.904875	0.00566841	0.168661	0	0.0298507	411	0.956633	1
Lepidoptera.f__f__Gracillariidae.g__g__Parornix.s__s__Parornix.carpinella	0.000833514	0.904875	0.00480275	0.173549	0.030303	0	16	0.957101	0.01
Lepidoptera.f__f__Hepialidae.g__g__Hepialus.s__s__Hepialus.humuli	0.000494103	0.904875	0.00404354	0.122196	0.0151515	0	89	0.957569	0.01
Lepidoptera.f__f__Hepialidae.g__g__Korscheltellus.s__s__Korscheltellus.lupulinus	0.0153648	0.904875	0.0181191	0.847989	0.469697	0.0149254	213	0.958036	0.01
Lepidoptera.f__f__Hepialidae.g__g__Triodia.s__s__Triodia.sylvina	0.00087403	0.904875	0.0050541	0.172935	0.030303	0	311	0.958504	0.95
Lepidoptera.f__f__Lasiocampidae.g__g__Euthrix.s__s__Euthrix.potatoria	0.00295137	0.904875	0.00909508	0.324502	0	0.104478	460	0.958972	0.91
Lepidoptera.f__f__Lypusidae	0.00729917	0.904875	0.0135766	0.537629	0.227273	0.0298507	461	0.95944	0.24
Lepidoptera.f__f__Lypusidae.g__g__Pseudatemelia.s__s__Pseudatemelia.latipennella	0.000400414	0.904875	0.00326303	0.122712	0.0151515	0	119	0.959897	0.64
Lepidoptera.f__f__Noctuidae	0.0010699	0.904875	0.00642825	0.166437	0.0151515	0.0149254	158	0.960355	0.88
Lepidoptera.f__f__Noctuidae.g__g__Agrotis	0	0.904875	0		0	0	168	0.960813	0.66
Lepidoptera.f__f__Noctuidae.g__g__Agrotis.s__s__Agrotis.exclamationis	0.000950475	0.904875	0.00561332	0.169325	0.0151515	0.0149254	179	0.961271	0.93
Lepidoptera.f__f__Noctuidae.g__g__Autographa	0.00353778	0.904875	0.0109205	0.323957	0	0.104478	301	0.961728	0.56
Lepidoptera.f__f__Noctuidae.g__g__Conistra.s__s__Conistra.erythrocephala	0.000400414	0.904875	0.00326303	0.122712	0.0151515	0	449	0.962186	0.01
Lepidoptera.f__f__Noctuidae.g__g__Cosmia.s__s__Cosmia.trapezina	0.000400414	0.904875	0.00326303	0.122712	0.0151515	0	454	0.962644	0.65
Lepidoptera.f__f__Noctuidae.g__g__Mamestra.s__s__Mamestra.brassicae	0.000748044	0.904875	0.00620458	0.120563	0.0151515	0	9	0.963086	0.01
Lepidoptera.f__f__Noctuidae.g__g__Orthosia.s__s__Orthosia.cerasi	0.000974337	0.904875	0.00560183	0.173932	0.030303	0	166	0.963529	0.01
Lepidoptera.f__f__Noctuidae.g__g__Orthosia.s__s__Orthosia.cruda	0.00808041	0.904875	0.0132829	0.608331	0.287879	0	197	0.963971	0.01
Lepidoptera.f__f__Nolidae.g__g__Pseudoips.s__s__Pseudoips.prasinana	0	0.904875	0		0	0	224	0.964414	0.99
Lepidoptera.f__f__Notodontidae.g__g__Drymonia.s__s__Drymonia.obliterata	0.000314108	0.904875	0.00259445	0.121069	0	0.0149254	294	0.964856	0.66
Lepidoptera.f__f__Notodontidae.g__g__Phalera.s__s__Phalera.bucephala	0.000448974	0.904875	0.00366656	0.122451	0.0151515	0	340	0.965299	0.01
Lepidoptera.f__f__Notodontidae.g__g__Ptilodon.s__s__Ptilodon.capucina	0.00122032	0.904875	0.00586434	0.208092	0.0151515	0.0298507	345	0.965741	0.41
Lepidoptera.f__f__Oecophoridae.g__g__Harpella.s__s__Harpella.forficella	0.000620451	0.904875	0.00538737	0.115168	0	0.0149254	346	0.966184	0.61
Lepidoptera.f__f__Oecophoridae.g__g__Hofmannophila.s__s__Hofmannophila.pseudospretella	0.000400414	0.904875	0.00326303	0.122712	0.0151515	0	355	0.966626	0.89
Lepidoptera.f__f__Plutellidae.g__g__Plutella.s__s__Plutella.xylostella	0.000486272	0.904875	0.00411105	0.118284	0	0.0149254	366	0.967069	0.76
Lepidoptera.f__f__Praydidae.g__g__Prays.s__s__Prays.fraxinella	0	0.904875	0		0	0	445	0.967511	0.99
Lepidoptera.f__f__Pyralidae.g__g__Acrobasis.s__s__Acrobasis.repandana	0.000463053	0.904875	0.00378395	0.122373	0.0151515	0	465	0.967954	0.66
Lepidoptera.f__f__Pyralidae.g__g__Acrobasis.s__s__Acrobasis.tumidana	0.000336941	0.904875	0.00273868	0.12303	0.0151515	0	470	0.968396	0.01
Lepidoptera.f__f__Pyralidae.g__g__Endotricha.s__s__Endotricha.flammealis	0	0.904875	0		0	0	497	0.968839	0.95
Lepidoptera.f__f__Pyralidae.g__g__Phycita.s__s__Phycita.roborella	0.00267896	0.904875	0.00923735	0.290014	0.0909091	0	501	0.969281	0.01
Lepidoptera.f__f__Pyralidae.g__g__Pyralis.s__s__Pyralis.farinalis	0	0.904875	0		0	0	508	0.969724	0.94
Lepidoptera.f__f__Schreckensteiniidae.g__g__Schreckensteinia.s__s__Schreckensteinia.festaliella	0.000370874	0.904875	0.00308318	0.120289	0	0.0149254	88	0.970155	0.92
Lepidoptera.f__f__Sphingidae.g__g__Laothoe.s__s__Laothoe.populi	0.00572396	0.904875	0.0131331	0.435841	0.0757576	0.119403	94	0.970586	0.99
Lepidoptera.f__f__Tortricidae.g__g__Acleris.s__s__Acleris.ferrugana	0	0.904875	0		0	0	96	0.971016	0.91
Lepidoptera.f__f__Tortricidae.g__g__Acleris.s__s__Acleris.forsskaleana	0.000400414	0.904875	0.00326303	0.122712	0.0151515	0	110	0.971447	0.99
Lepidoptera.f__f__Tortricidae.g__g__Aleimma.s__s__Aleimma.loeflingiana	0.000285453	0.904875	0.00231574	0.123266	0.0151515	0	150	0.971878	0.01
Lepidoptera.f__f__Tortricidae.g__g__Ancylis.s__s__Ancylis.achatana	0.000549607	0.904875	0.00450992	0.121866	0.0151515	0	167	0.972309	0.4
Lepidoptera.f__f__Tortricidae.g__g__Archips.s__s__Archips.crataegana	0.00126464	0.904875	0.00588192	0.215005	0.0454545	0	199	0.97274	0.95
Lepidoptera.f__f__Tortricidae.g__g__Archips.s__s__Archips.podana	0.00246893	0.904875	0.00925068	0.266892	0.0606061	0.0149254	204	0.973171	0.98
Lepidoptera.f__f__Tortricidae.g__g__Archips.s__s__Archips.xylosteana	0.00176053	0.904875	0.00641532	0.274426	0.0606061	0.0149254	205	0.973602	0.99
Lepidoptera.f__f__Tortricidae.g__g__Celypha.s__s__Celypha.striana	0.00309009	0.904875	0.00981589	0.314805	0.0606061	0.0447761	239	0.974033	0.72
Lepidoptera.f__f__Tortricidae.g__g__Cnephasia.s__s__Cnephasia.incertana	0.0040606	0.904875	0.0125039	0.324747	0.106061	0.0149254	262	0.974464	0.11
Lepidoptera.f__f__Tortricidae.g__g__Cnephasia.s__s__Cnephasia.stephensiana	0.00159163	0.904875	0.00778514	0.204445	0.030303	0.0149254	308	0.974894	1
Lepidoptera.f__f__Tortricidae.g__g__Ditula.s__s__Ditula.angustiorana	0.00106685	0.904875	0.00495585	0.215272	0.0454545	0	442	0.975325	0.53
Lepidoptera.f__f__Tortricidae.g__g__Epinotia	0	0.904875	0		0	0	75	0.975745	1
Lepidoptera.f__f__Tortricidae.g__g__Eudemis	0.000998581	0.904875	0.0057697	0.173073	0.030303	0	173	0.976155	0.01
Lepidoptera.f__f__Tortricidae.g__g__Hedya.s__s__Hedya.nubiferana	0.00327764	0.904875	0.0110513	0.296585	0.0909091	0	363	0.976565	0.01
Lepidoptera.f__f__Tortricidae.g__g__Orthotaenia.s__s__Orthotaenia.undulana	0.000761876	0.904875	0.00435964	0.174757	0.030303	0	389	0.976975	0.61
Lepidoptera.f__f__Tortricidae.g__g__Pammene.s__s__Pammene.giganteana	0.000344731	0.904875	0.00280286	0.122993	0.0151515	0	481	0.977385	0.01
Lepidoptera.f__f__Tortricidae.g__g__Pandemis.s__s__Pandemis.heparana	0.000986533	0.904875	0.00497486	0.198304	0	0.0447761	162	0.977794	0.62
Lepidoptera.f__f__Tortricidae.g__g__Phtheochroa	0	0.904875	0		0	0	109	0.978193	0.96
Lepidoptera.f__f__Tortricidae.g__g__Tortricodes.s__s__Tortricodes.alternella	0.00280179	0.904875	0.00770332	0.363712	0.121212	0	270	0.978593	0.01
Lepidoptera.f__f__Tortricidae.g__g__Tortrix.s__s__Tortrix.viridana	0.00744389	0.904875	0.0136585	0.545	0.227273	0.0447761	43	0.978983	0.8
Lepidoptera.f__f__Tortricidae.g__g__Zeiraphera.s__s__Zeiraphera.isertana	0.0104095	0.904875	0.0150988	0.689424	0.348485	0.0298507	127	0.979373	1
Lepidoptera.f__f__Ypsolophidae.g__g__Ypsolopha.s__s__Ypsolopha.horridella	0.000894257	0.904875	0.00538097	0.166189	0	0.0298507	332	0.979763	0.61
Lepidoptera.f__f__Ypsolophidae.g__g__Ypsolopha.s__s__Ypsolopha.nemorella	0	0.904875	0		0	0	406	0.980153	0.7
Lepidoptera.f__f__Ypsolophidae.g__g__Ypsolopha.s__s__Ypsolopha.parenthesella	0.00533433	0.904875	0.0118554	0.449949	0.181818	0	425	0.980543	0.01
Lepidoptera.f__f__Ypsolophidae.g__g__Ypsolopha.s__s__Ypsolopha.scabrella	0.000370874	0.904875	0.00308318	0.120289	0	0.0149254	144	0.980924	0.92
Lepidoptera.f__f__Ypsolophidae.g__g__Ypsolopha.s__s__Ypsolopha.ustella	0.00337132	0.904875	0.00873368	0.386014	0.136364	0	331	0.981305	0.12
Mecoptera.f__f__Panorpidae.g__g__Panorpa.s__s__Panorpa.alpina	0.000494103	0.904875	0.00404354	0.122196	0.0151515	0	380	0.981686	0.01
Neuroptera.f__f__Chrysopidae.g__g__Chrysoperla	0.000748044	0.904875	0.00620458	0.120563	0.0151515	0	161	0.982058	0.01
Neuroptera.f__f__Hemerobiidae.g__g__Hemerobius	0.00238561	0.904875	0.0107752	0.221399	0.030303	0.0298507	246	0.982431	0.74
Neuroptera.f__f__Hemerobiidae.g__g__Hemerobius.s__s__Hemerobius.micans	0.00159967	0.904875	0.00648395	0.246713	0.0606061	0	263	0.982803	0.01
Neuroptera.f__f__Sisyridae.g__g__Sisyra.s__s__Sisyra.nigra	0.00050026	0.904875	0.00288706	0.173277	0	0.0298507	359	0.983175	0.56
Orthoptera.f__f__Tettigoniidae	0.000237326	0.904875	0.00194659	0.121919	0	0.0149254	125	0.983539	0.7
Orthoptera.f__f__Tettigoniidae.g__g__Meconema.s__s__Meconema.thalassinum	0.00050026	0.904875	0.00288706	0.173277	0	0.0298507	153	0.983904	0.56
Orthoptera.f__f__Tettigoniidae.g__g__Pholidoptera.s__s__Pholidoptera.griseoaptera	0	0.904875	0		0	0	169	0.984268	0.68
Psocodea.f__f__Elipsocidae.g__g__Elipsocus	0.000321093	0.904875	0.00265409	0.12098	0	0.0149254	483	0.984632	0.71
Psocodea.f__f__Elipsocidae.g__g__Elipsocus.s__s__Elipsocus.moebiusi	0.000894338	0.904875	0.00527413	0.169571	0.030303	0	77	0.984988	0.01
Psocodea.f__f__Psocidae.g__g__Loensia.s__s__Loensia.pearmani	0	0.904875	0		0	0	117	0.985344	0.92
Psocodea.f__f__Psocidae.g__g__Loensia.s__s__Loensia.variegata	0.000504086	0.904875	0.00427476	0.117921	0	0.0149254	243	0.985701	0.65
Psocodea.f__f__Psocidae.g__g__Metylophorus.s__s__Metylophorus.nebulosus	0.000900443	0.904875	0.00533751	0.168701	0	0.0298507	248	0.986057	0.74
Psocodea.f__f__Stenopsocidae.g__g__Graphopsocus.s__s__Graphopsocus.cruciatus	0.000999415	0.904875	0.00462718	0.215988	0.0454545	0	288	0.986413	0.43
Thysanoptera.f__f__Thripidae	0	0.904875	0		0	0	38	0.986768	0.74
Thysanoptera.f__f__Thripidae.g__g__Thrips	0.000352896	0.904875	0.00287017	0.122953	0.0151515	0	131	0.987123	0.01
Trichoptera.f__f__Ecnomidae.g__g__Ecnomus.s__s__Ecnomus.tenellus	0.00050026	0.904875	0.00288706	0.173277	0	0.0298507	132	0.987478	0.82
Trichoptera.f__f__Hydropsychidae.g__g__Cheumatopsyche.s__s__Cheumatopsyche.lepida	0.00141418	0.904875	0.00690593	0.204778	0.030303	0.0149254	198	0.987833	0.03
Trichoptera.f__f__Hydropsychidae.g__g__Hydropsyche.s__s__Hydropsyche.siltalai	0	0.904875	0		0	0	231	0.988187	0.71
Trichoptera.f__f__Hydroptilidae.g__g__Hydroptila.s__s__Hydroptila.forcipata	0.000469766	0.904875	0.00396069	0.118607	0	0.0149254	399	0.988542	0.68
Trichoptera.f__f__Leptoceridae.g__g__Athripsodes.s__s__Athripsodes.albifrons	0.00042672	0.904875	0.00357413	0.119391	0	0.0149254	494	0.988897	0.65
Trichoptera.f__f__Leptoceridae.g__g__Oecetis.s__s__Oecetis.lacustris	0.00050026	0.904875	0.00288706	0.173277	0	0.0298507	105	0.989246	0.56
Trichoptera.f__f__Psychomyiidae.g__g__Tinodes.s__s__Tinodes.maculicornis	0.00050026	0.904875	0.00288706	0.173277	0	0.0298507	214	0.989595	0.56
Trichoptera.f__f__Psychomyiidae.g__g__Tinodes.s__s__Tinodes.waeneri	0.000237326	0.904875	0.00194659	0.121919	0	0.0149254	253	0.989943	0.7
Araneae.f__f__Linyphiidae.g__g__Neriene.s__s__Neriene.montana	0.000494103	0.904875	0.00404354	0.122196	0.0151515	0	193	0.99029	0.01
Araneae.f__f__Linyphiidae.g__g__Tenuiphantes.s__s__Tenuiphantes.tenuis	0	0.904875	0		0	0	351	0.990638	0.71
Araneae.f__f__Philodromidae.g__g__Philodromus.s__s__Philodromus.dispar	0.000741477	0.904875	0.00438077	0.169257	0.0151515	0.0149254	439	0.990985	0.47
Sarcoptiformes.f__f__Hermanniidae.g__g__Hermannia.s__s__Hermannia.gibba	0.000463053	0.904875	0.00378395	0.122373	0.0151515	0	451	0.991332	0.01
Trombidiformes.f__f__Ereynetidae	0.00132111	0.904875	0.00824879	0.160158	0.0151515	0.0149254	182	0.991665	0.31
Blattodea.f__f__Ectobiidae.g__g__Ectobius	0.0026783	0.904875	0.00894572	0.299394	0.0909091	0	195	0.991997	0.01
Coleoptera.f__f__Cantharidae.g__g__Cantharis.s__s__Cantharis.cryptica	0.000448974	0.904875	0.00366656	0.122451	0.0151515	0	203	0.99233	0.01
Coleoptera.f__f__Curculionidae.g__g__Magdalis.s__s__Magdalis.flavicornis	0.000549607	0.904875	0.00450992	0.121866	0.0151515	0	426	0.992663	0.01
Coleoptera.f__f__Lampyridae.g__g__Lamprohiza.s__s__Lamprohiza.splendidula	0	0.904875	0		0	0	457	0.992995	0.71
Coleoptera.f__f__Mycetophagidae.g__g__Litargus.s__s__Litargus.connexus	0.000494103	0.904875	0.00404354	0.122196	0.0151515	0	488	0.993328	0.01
Coleoptera.f__f__Ptinidae.g__g__Anobium.s__s__Anobium.costatum	0.000352896	0.904875	0.00287017	0.122953	0.0151515	0	498	0.993661	0.01
Coleoptera.f__f__Scarabaeidae.g__g__Serica	0.000301037	0.904875	0.00248318	0.12123	0	0.0149254	112	0.993976	0.71
Coleoptera.f__f__Staphylinidae.g__g__Aloconota.s__s__Aloconota.gregaria	0	0.904875	0		0	0	238	0.994292	0.7
Coleoptera.f__f__Staphylinidae.g__g__Plataraea.s__s__Plataraea.brunnea	0.000285453	0.904875	0.00231574	0.123266	0.0151515	0	261	0.994607	0.01
Diptera.f__f__Anthomyiidae.g__g__Botanophila	0	0.904875	0		0	0	367	0.994922	0.75
Diptera.f__f__Anthomyiidae.g__g__Delia.s__s__Delia.platura	0.00104769	0.904875	0.00621516	0.168571	0.030303	0	428	0.995238	0.46
Diptera.f__f__Anthomyiidae.g__g__Hylemya.s__s__Hylemya.variata	0	0.904875	0		0	0	78	0.995531	0.76
Diptera.f__f__Asilidae.g__g__Dioctria.s__s__Dioctria.linearis	0.000237326	0.904875	0.00194659	0.121919	0	0.0149254	139	0.995824	0.92
Diptera.f__f__Chironomidae.g__g__Bryophaenocladius	0.00102747	0.904875	0.00613049	0.1676	0	0.0298507	218	0.996117	0.37
Diptera.f__f__Chironomidae.g__g__Cricotopus.s__s__Cricotopus.annulator	0.0012886	0.904875	0.00626814	0.20558	0.0151515	0.0298507	267	0.99641	0.85
Diptera.f__f__Chironomidae.g__g__Dicrotendipes.s__s__Dicrotendipes.nervosus	0.000708323	0.904875	0.00432951	0.163603	0.0151515	0.0149254	273	0.996704	0.09
Diptera.f__f__Chironomidae.g__g__Micropsectra.s__s__Micropsectra.notescens	0.000265238	0.904875	0.00215023	0.123353	0.0151515	0	281	0.996997	0.01
Diptera.f__f__Chironomidae.g__g__Microtendipes.s__s__Microtendipes.pedellus	0.00171658	0.904875	0.00642914	0.267	0.0151515	0.0597015	436	0.99729	0.31
Diptera.f__f__Chironomidae.g__g__Polypedilum.s__s__Polypedilum.scalaenum	0.000711009	0.904875	0.00588486	0.12082	0.0151515	0	453	0.997583	0.01
Diptera.f__f__Chironomidae.g__g__Smittia.s__s__Smittia.stercoraria	0.000314108	0.904875	0.00259445	0.121069	0	0.0149254	130	0.997873	0.66
Diptera.f__f__Culicidae.g__g__Culiseta	0	0.904875	0		0	0	175	0.998164	0.61
Diptera.f__f__Drosophilidae.g__g__Drosophila.s__s__Drosophila.repleta	0.000544377	0.904875	0.00465099	0.117045	0	0.0149254	98	0.998426	0.96
Diptera.f__f__Empididae	0.000389897	0.904875	0.00317592	0.122767	0.0151515	0	136	0.998689	0.01
Diptera.f__f__Fanniidae.g__g__Fannia.s__s__Fannia.incisurata	0.000523384	0.904875	0.00445389	0.117512	0	0.0149254	137	0.998951	0.74
Diptera.f__f__Fanniidae.g__g__Fannia.s__s__Fannia.sociella	0.00131257	0.904875	0.00529168	0.248044	0.0606061	0	208	0.999213	0.01
Diptera.f__f__Lauxaniidae.g__g__Cnemacantha.s__s__Cnemacantha.muscaria	0.000400414	0.904875	0.00326303	0.122712	0.0151515	0	396	0.999475	0.01
Diptera.f__f__Muscidae.g__g__Helina.s__s__Helina.lasiophthalma	0.000549607	0.904875	0.00450992	0.121866	0.0151515	0	414	0.999738	0.01
Diptera.f__f__Muscidae.g__g__Phaonia.s__s__Phaonia.subventa	0	0.904875	0		0	0	432	1	0.67
Diptera.f__f__Sarcophagidae.g__g__Sarcophaga	0	0.904875	0		0	0	71	1	0.66
Diptera.f__f__Sciaridae.g__g__Bradysia.s__s__Bradysia.brevispina	0.00041417	0.904875	0.00346282	0.119605	0	0.0149254	73	1	0.67
Diptera.f__f__Sciaridae.g__g__Pseudolycoriella.s__s__Pseudolycoriella.paludum	0	0.904875	0		0	0	81	1	0.7
Diptera.f__f__Sciaridae.g__g__Scatopsciara.s__s__Scatopsciara.multispina	0.000314108	0.904875	0.00259445	0.121069	0	0.0149254	85	1	0.92
Diptera.f__f__Simuliidae.g__g__Simulium.s__s__Simulium.reptans	0	0.904875	0		0	0	108	1	0.73
Diptera.f__f__Tachinidae	0.000265238	0.904875	0.00215023	0.123353	0.0151515	0	111	1	0.01
Diptera.f__f__Tachinidae.g__g__Phryno.s__s__Phryno.vetula	0.00041417	0.904875	0.00346282	0.119605	0	0.0149254	118	1	0.91
Diptera.f__f__Tipulidae.g__g__Tipula.s__s__Tipula.magnicauda	0.000448974	0.904875	0.00366656	0.122451	0.0151515	0	141	1	0.01
Ephemeroptera.f__f__Potamanthidae.g__g__Potamanthus.s__s__Potamanthus.luteus	0	0.904875	0		0	0	149	1	0.64
Hemiptera.f__f__Miridae.g__g__Lygus	0.000301037	0.904875	0.00248318	0.12123	0	0.0149254	152	1	0.91
Hemiptera.f__f__Miridae.g__g__Pinalitus.s__s__Pinalitus.cervinus	0.000448974	0.904875	0.00366656	0.122451	0.0151515	0	178	1	0.01
Hemiptera.f__f__Miridae.g__g__Pinalitus.s__s__Pinalitus.rubricatus	0	0.904875	0		0	0	180	1	0.75
Hemiptera.f__f__Pentatomidae	0.000423281	0.904875	0.00345278	0.122591	0.0151515	0	187	1	0.01
Hemiptera.f__f__Psyllidae.g__g__Cacopsylla	0.000423281	0.904875	0.00345278	0.122591	0.0151515	0	191	1	0.01
Hemiptera.f__f__Psyllidae.g__g__Cacopsylla.s__s__Cacopsylla.melanoneura	0.000921287	0.904875	0.00540481	0.170457	0.0151515	0.0149254	207	1	0.51
Hymenoptera.f__f__Ichneumonidae.g__g__Astiphromma.s__s__Astiphromma.splenium	0.000494103	0.904875	0.00404354	0.122196	0.0151515	0	211	1	0.01
Hymenoptera.f__f__Ichneumonidae.g__g__Dusona.s__s__Dusona.insignita	0.000511284	0.904875	0.00418758	0.122096	0.0151515	0	212	1	0.01
Hymenoptera.f__f__Tenthredinidae.g__g__Apethymus.s__s__Apethymus.filiformis	0.000400414	0.904875	0.00326303	0.122712	0.0151515	0	216	1	0.01
Hymenoptera.f__f__Tenthredinidae.g__g__Euura.s__s__Euura.imperfecta	0.000647279	0.904875	0.00533848	0.121248	0.0151515	0	217	1	0.01
Lepidoptera.f__f__Adelidae.g__g__Nematopogon.s__s__Nematopogon.swammerdamella	0.00176402	0.904875	0.007147	0.24682	0.0606061	0	237	1	0.01
Lepidoptera.f__f__Depressariidae.g__g__Luquetia.s__s__Luquetia.lobella	0	0.904875	0		0	0	242	1	0.63
Lepidoptera.f__f__Erebidae.g__g__Atolmis.s__s__Atolmis.rubricollis	0.000977802	0.904875	0.00582828	0.167769	0	0.0298507	255	1	0.74
Lepidoptera.f__f__Erebidae.g__g__Calliteara.s__s__Calliteara.pudibunda	0.000400414	0.904875	0.00326303	0.122712	0.0151515	0	277	1	0.01
Lepidoptera.f__f__Erebidae.g__g__Herminia.s__s__Herminia.tarsipennalis	0.00128253	0.904875	0.00638798	0.200773	0	0.0447761	278	1	0.68
Lepidoptera.f__f__Erebidae.g__g__Hypena.s__s__Hypena.proboscidalis	0.000571072	0.904875	0.00469113	0.121734	0.0151515	0	279	1	0.63
Lepidoptera.f__f__Erebidae.g__g__Scoliopteryx.s__s__Scoliopteryx.libatrix	0.00125608	0.904875	0.00625945	0.20067	0	0.0447761	292	1	0.53
Lepidoptera.f__f__Gelechiidae.g__g__Bryotropha.s__s__Bryotropha.terrella	0.00067191	0.904875	0.0039305	0.170948	0	0.0298507	298	1	0.47
Lepidoptera.f__f__Gelechiidae.g__g__Helcystogramma.s__s__Helcystogramma.rufescens	0.000504086	0.904875	0.00427476	0.117921	0	0.0149254	300	1	0.72
Lepidoptera.f__f__Gelechiidae.g__g__Psoricoptera.s__s__Psoricoptera.gibbosella	0.00118641	0.904875	0.00554219	0.214069	0.0454545	0	304	1	0.01
Lepidoptera.f__f__Geometridae.g__g__Asthena.s__s__Asthena.albulata	0	0.904875	0		0	0	342	1	0.7
Lepidoptera.f__f__Geometridae.g__g__Cabera	0	0.904875	0		0	0	350	1	0.87
Lepidoptera.f__f__Geometridae.g__g__Ectropis.s__s__Ectropis.crepuscularia	0.000647279	0.904875	0.00533848	0.121248	0.0151515	0	357	1	0.01
Lepidoptera.f__f__Geometridae.g__g__Eupithecia.s__s__Eupithecia.subfuscata	0.000571072	0.904875	0.00469113	0.121734	0.0151515	0	360	1	0.01
Lepidoptera.f__f__Geometridae.g__g__Lomaspilis.s__s__Lomaspilis.marginata	0.000370874	0.904875	0.00308318	0.120289	0	0.0149254	362	1	0.69
Lepidoptera.f__f__Geometridae.g__g__Operophtera	0.00142509	0.904875	0.00664192	0.21456	0.0454545	0	365	1	0.01
Lepidoptera.f__f__Geometridae.g__g__Operophtera.s__s__Operophtera.fagata	0.000329499	0.904875	0.00267742	0.123066	0.0151515	0	376	1	0.01
Lepidoptera.f__f__Geometridae.g__g__Parectropis.s__s__Parectropis.similaria	0.000469766	0.904875	0.00396069	0.118607	0	0.0149254	382	1	0.72
Lepidoptera.f__f__Geometridae.g__g__Selenia.s__s__Selenia.tetralunaria	0.000469766	0.904875	0.00396069	0.118607	0	0.0149254	387	1	0.72
Lepidoptera.f__f__Gracillariidae.g__g__Parornix.s__s__Parornix.devoniella	0	0.904875	0		0	0	398	1	0.7
Lepidoptera.f__f__Gracillariidae.g__g__Phyllonorycter.s__s__Phyllonorycter.harrisella	0.000912402	0.904875	0.0055223	0.165221	0.0151515	0.0149254	401	1	0.62
Lepidoptera.f__f__Lasiocampidae.g__g__Lasiocampa.s__s__Lasiocampa.quercus	0.000301037	0.904875	0.00248318	0.12123	0	0.0149254	405	1	0.9
Lepidoptera.f__f__Limacodidae.g__g__Apoda.s__s__Apoda.limacodes	0.000619643	0.904875	0.00510298	0.121428	0.0151515	0	409	1	0.01
Lepidoptera.f__f__Noctuidae.g__g__Cucullia.s__s__Cucullia.umbratica	0.000494103	0.904875	0.00404354	0.122196	0.0151515	0	416	1	0.62
Lepidoptera.f__f__Notodontidae.g__g__Clostera.s__s__Clostera.pigra	0.000944192	0.904875	0.00560998	0.168306	0	0.0298507	423	1	0.55
Lepidoptera.f__f__Praydidae.g__g__Prays	0	0.904875	0		0	0	427	1	0.71
Lepidoptera.f__f__Praydidae.g__g__Prays.s__s__Prays.ruficeps	0	0.904875	0		0	0	429	1	0.89
Lepidoptera.f__f__Pterophoridae.g__g__Emmelina.s__s__Emmelina.monodactyla	0.000321093	0.904875	0.00265409	0.12098	0	0.0149254	431	1	0.71
Lepidoptera.f__f__Pyralidae.g__g__Dioryctria.s__s__Dioryctria.abietella	0	0.904875	0		0	0	440	1	0.74
Lepidoptera.f__f__Tineidae.g__g__Montescardia.s__s__Montescardia.tessulatellus	0.000854276	0.904875	0.00502679	0.169945	0	0.0298507	447	1	0.47
Lepidoptera.f__f__Tineidae.g__g__Triaxomera.s__s__Triaxomera.parasitella	0.000400414	0.904875	0.00326303	0.122712	0.0151515	0	448	1	0.69
Lepidoptera.f__f__Tortricidae.g__g__Acleris.s__s__Acleris.variegana	0.000301037	0.904875	0.00248318	0.12123	0	0.0149254	450	1	0.71
Lepidoptera.f__f__Tortricidae.g__g__Eana.s__s__Eana.incanana	0	0.904875	0		0	0	452	1	0.75
Lepidoptera.f__f__Tortricidae.g__g__Epinotia.s__s__Epinotia.tedella	0.000571072	0.904875	0.00469113	0.121734	0.0151515	0	456	1	0.01
Lepidoptera.f__f__Tortricidae.g__g__Pandemis.s__s__Pandemis.cerasana	0.000400414	0.904875	0.00326303	0.122712	0.0151515	0	459	1	0.01
Lepidoptera.f__f__Yponomeutidae.g__g__Paraswammerdamia.s__s__Paraswammerdamia.nebulella	0.000549607	0.904875	0.00450992	0.121866	0.0151515	0	468	1	0.01
Lepidoptera.f__f__Yponomeutidae.g__g__Yponomeuta	0.000478063	0.904875	0.00390933	0.122288	0.0151515	0	477	1	0.01
Lepidoptera.f__f__Ypsolophidae.g__g__Ypsolopha.s__s__Ypsolopha.sylvella	0.000917384	0.904875	0.00527764	0.173825	0.030303	0	478	1	0.01
Psocodea.f__f__Caeciliusidae.g__g__Valenzuela.s__s__Valenzuela.flavidus	0.000478063	0.904875	0.00390933	0.122288	0.0151515	0	486	1	0.01
Psocodea.f__f__Psocidae	0.000888648	0.904875	0.00527168	0.16857	0	0.0298507	492	1	0.76
Thysanoptera.f__f__Thripidae.g__g__Thrips.s__s__Thrips.minutissimus	0.000748506	0.904875	0.00440642	0.169867	0.030303	0	493	1	0.01
Trichoptera.f__f__Hydroptilidae.g__g__Allotrichia.s__s__Allotrichia.pallicornis	0.000400414	0.904875	0.00326303	0.122712	0.0151515	0	495	1	0.01
Trichoptera.f__f__Polycentropodidae.g__g__Polycentropus.s__s__Polycentropus.flavomaculatus	0.000824957	0.904875	0.00391824	0.210543	0.0151515	0.0298507	499	1	0.39

## Sheet: July_August
species	average	overall	sd	ratio	ava	avb	ord	cusum	p
Araneae	0.00257364	0.778364	0.0131985	0.194995	0.0322581	0.0149254	70	0.0350188	0.12
Araneae.f__f__Agelenidae.g__g__Tegenaria.s__s__Tegenaria.domestica	0.00085281	0.778364	0.0071986	0.118469	0	0.0149254	177	0.0619685	0.73
Araneae.f__f__Agelenidae.g__g__Tegenaria.s__s__Tegenaria.ferruginea	0	0.778364	0		0	0	189	0.0871827	0.88
Araneae.f__f__Anyphaenidae.g__g__Anyphaena.s__s__Anyphaena.accentuata	0.00773172	0.778364	0.0201851	0.383041	0.112903	0.0597015	385	0.112376	0.99
Araneae.f__f__Araneidae.g__g__Araneus.s__s__Araneus.angulatus	0.0153807	0.778364	0.0246246	0.624608	0.290323	0.0746269	17	0.136012	0.01
Araneae.f__f__Araneidae.g__g__Araneus.s__s__Araneus.diadematus	0.0178101	0.778364	0.02849	0.625136	0.129032	0.283582	192	0.159053	0.01
Araneae.f__f__Araneidae.g__g__Araneus.s__s__Araneus.sturmi	0	0.778364	0		0	0	6	0.181934	1
Araneae.f__f__Araneidae.g__g__Araneus.s__s__Araneus.triguttatus	0.000848495	0.778364	0.00489708	0.173266	0	0.0298507	5	0.201695	1
Araneae.f__f__Araneidae.g__g__Araniella.s__s__Araniella.alpica	0	0.778364	0		0	0	295	0.218914	0.62
Araneae.f__f__Araneidae.g__g__Araniella.s__s__Araniella.cucurbitina	0.00152232	0.778364	0.00871366	0.174705	0.0322581	0	121	0.235598	0.99
Araneae.f__f__Araneidae.g__g__Araniella.s__s__Araniella.opisthographa	0	0.778364	0		0	0	364	0.251007	1
Araneae.f__f__Araneidae.g__g__Cyclosa.s__s__Cyclosa.conica	0.00715711	0.778364	0.017889	0.400085	0.112903	0.0597015	54	0.26581	1
Araneae.f__f__Araneidae.g__g__Gibbaranea.s__s__Gibbaranea.gibbosa	0.00873141	0.778364	0.0203594	0.428864	0.0806452	0.119403	46	0.277647	1
Araneae.f__f__Araneidae.g__g__Larinioides.s__s__Larinioides.patagiatus	0.00370599	0.778364	0.0136102	0.272296	0.016129	0.0597015	122	0.289323	0.26
Araneae.f__f__Araneidae.g__g__Larinioides.s__s__Larinioides.sclopetarius	0.00598762	0.778364	0.0183042	0.327117	0.0645161	0.0597015	384	0.30057	0.11
Araneae.f__f__Araneidae.g__g__Leviellus.s__s__Leviellus.stroemi	0	0.778364	0		0	0	206	0.311799	0.68
Araneae.f__f__Araneidae.g__g__Nuctenea.s__s__Nuctenea.umbratica	0.0183972	0.778364	0.0281631	0.653239	0.209677	0.238806	13	0.323017	0.59
Araneae.f__f__Araneidae.g__g__Zilla.s__s__Zilla.diodia	0.00715916	0.778364	0.0185812	0.385291	0.112903	0.0597015	374	0.333379	1
Araneae.f__f__Araneidae.g__g__Zygiella.s__s__Zygiella.atrica	0.00152219	0.778364	0.00731003	0.208233	0.016129	0.0298507	48	0.343558	0.01
Araneae.f__f__Araneidae.g__g__Zygiella.s__s__Zygiella.x.notata	0.00755963	0.778364	0.0207934	0.363559	0.0483871	0.0895522	69	0.35372	0.02
Araneae.f__f__Clubionidae.g__g__Clubiona.s__s__Clubiona.brevipes	0.00344324	0.778364	0.01177	0.292544	0.0806452	0.0149254	4	0.363653	0.98
Araneae.f__f__Clubionidae.g__g__Clubiona.s__s__Clubiona.comta	0.00312462	0.778364	0.0115245	0.271128	0.0645161	0.0149254	20	0.373365	1
Araneae.f__f__Clubionidae.g__g__Clubiona.s__s__Clubiona.corticalis	0	0.778364	0		0	0	338	0.382596	1
Araneae.f__f__Clubionidae.g__g__Clubiona.s__s__Clubiona.pallidula	0.00164279	0.778364	0.0097442	0.168592	0.016129	0.0149254	18	0.391794	1
Araneae.f__f__Clubionidae.g__g__Clubiona.s__s__Clubiona.terrestris	0	0.778364	0		0	0	12	0.400989	0.65
Araneae.f__f__Dictynidae.g__g__Argyroneta.s__s__Argyroneta.aquatica	0.00475769	0.778364	0.0182774	0.260304	0.0645161	0.0149254	223	0.40952	0.01
Araneae.f__f__Dictynidae.g__g__Dictyna.s__s__Dictyna.pusilla	0	0.778364	0		0	0	344	0.417822	0.57
Araneae.f__f__Dictynidae.g__g__Lathys.s__s__Lathys.humilis	0.000525981	0.778364	0.00416995	0.126136	0.016129	0	371	0.4257	1
Araneae.f__f__Dictynidae.g__g__Nigma.s__s__Nigma.flavescens	0	0.778364	0		0	0	157	0.433433	0.99
Araneae.f__f__Gnaphosidae.g__g__Scotophaeus.s__s__Scotophaeus.blackwalli	0.00113961	0.778364	0.00986274	0.115547	0	0.0149254	339	0.441129	0.55
Araneae.f__f__Linyphiidae.g__g__Neriene.s__s__Neriene.emphana	0.00319538	0.778364	0.0121389	0.263235	0.0322581	0.0447761	15	0.448821	0.01
Araneae.f__f__Linyphiidae.g__g__Neriene.s__s__Neriene.radiata	0.000889642	0.778364	0.00718629	0.123797	0.016129	0	68	0.45637	0.35
Araneae.f__f__Linyphiidae.g__g__Trematocephalus.s__s__Trematocephalus.cristatus	0	0.778364	0		0	0	159	0.463749	0.98
Araneae.f__f__Mimetidae.g__g__Ero.s__s__Ero.aphana	0	0.778364	0		0	0	370	0.471127	0.88
Araneae.f__f__Philodromidae.g__g__Philodromus.s__s__Philodromus.albidus	0.00157937	0.778364	0.00641011	0.246388	0.0322581	0.0298507	314	0.478377	0.52
Araneae.f__f__Philodromidae.g__g__Philodromus.s__s__Philodromus.aureolus	0.000438074	0.778364	0.00346005	0.126609	0.016129	0	149	0.485461	0.68
Araneae.f__f__Philodromidae.g__g__Philodromus.s__s__Philodromus.collinus	0.000952523	0.778364	0.00544341	0.174987	0.016129	0.0149254	102	0.492473	0.24
Araneae.f__f__Philodromidae.g__g__Philodromus.s__s__Philodromus.margaritatus	0.000450065	0.778364	0.00370384	0.121513	0	0.0149254	228	0.499289	0.13
Araneae.f__f__Philodromidae.g__g__Philodromus.s__s__Philodromus.praedatus	0.000796305	0.778364	0.00639864	0.124449	0.016129	0	333	0.505754	0.94
Araneae.f__f__Pholcidae.g__g__Pholcus.s__s__Pholcus.phalangioides	0.000945533	0.778364	0.00766287	0.123391	0.016129	0	303	0.512084	0.58
Araneae.f__f__Salticidae.g__g__Ballus.s__s__Ballus.chalybeius	0	0.778364	0		0	0	172	0.518197	0.65
Araneae.f__f__Salticidae.g__g__Marpissa.s__s__Marpissa.muscosa	0	0.778364	0		0	0	26	0.52431	0.67
Araneae.f__f__Salticidae.g__g__Salticus.s__s__Salticus.zebraneus	0	0.778364	0		0	0	372	0.529739	0.52
Araneae.f__f__Tetragnathidae.g__g__Metellina.s__s__Metellina.mengei	0	0.778364	0		0	0	187	0.534962	1
Araneae.f__f__Tetragnathidae.g__g__Metellina.s__s__Metellina.merianae	0.00221505	0.778364	0.0135323	0.163686	0.016129	0.0149254	316	0.540177	0.01
Araneae.f__f__Tetragnathidae.g__g__Metellina.s__s__Metellina.segmentata	0.00921374	0.778364	0.020953	0.439733	0.0322581	0.164179	336	0.545253	0.01
Araneae.f__f__Tetragnathidae.g__g__Tetragnatha.s__s__Tetragnatha.dearmata	0.000646027	0.778364	0.00371886	0.173716	0	0.0298507	317	0.55015	0.1
Araneae.f__f__Tetragnathidae.g__g__Tetragnatha.s__s__Tetragnatha.montana	0.00792368	0.778364	0.017525	0.452136	0.0806452	0.134328	326	0.554987	0.92
Araneae.f__f__Tetragnathidae.g__g__Tetragnatha.s__s__Tetragnatha.nigrita	0.0032155	0.778364	0.011164	0.288025	0.016129	0.0746269	129	0.559771	0.12
Araneae.f__f__Tetragnathidae.g__g__Tetragnatha.s__s__Tetragnatha.obtusa	0.00231116	0.778364	0.00964493	0.239624	0.016129	0.0447761	357	0.564552	0.98
Araneae.f__f__Theridiidae.g__g__Anelosimus.s__s__Anelosimus.vittatus	0.00160712	0.778364	0.00765076	0.21006	0.016129	0.0298507	14	0.569313	1
Araneae.f__f__Theridiidae.g__g__Dipoena.s__s__Dipoena.melanogaster	0.000450065	0.778364	0.00370384	0.121513	0	0.0149254	441	0.573828	0.77
Araneae.f__f__Theridiidae.g__g__Enoplognatha	0.00230008	0.778364	0.0096683	0.2379	0.0483871	0.0149254	21	0.578251	0.39
Araneae.f__f__Theridiidae.g__g__Episinus.s__s__Episinus.maculipes	0.0115222	0.778364	0.0237068	0.486031	0.0645161	0.19403	84	0.582611	0.01
Araneae.f__f__Theridiidae.g__g__Paidiscura.s__s__Paidiscura.pallens	0	0.778364	0		0	0	210	0.58697	1
Araneae.f__f__Theridiidae.g__g__Parasteatoda.s__s__Parasteatoda.lunata	0.000438074	0.778364	0.00346005	0.126609	0.016129	0	434	0.591312	0.97
Araneae.f__f__Theridiidae.g__g__Parasteatoda.s__s__Parasteatoda.tepidariorum	0	0.778364	0		0	0	221	0.595588	0.86
Araneae.f__f__Theridiidae.g__g__Platnickina.s__s__Platnickina.tincta	0.000438074	0.778364	0.00346005	0.126609	0.016129	0	393	0.599818	1
Araneae.f__f__Theridiidae.g__g__Steatoda.s__s__Steatoda.bipunctata	0.000889642	0.778364	0.00718629	0.123797	0.016129	0	343	0.604045	0.4
Araneae.f__f__Theridiidae.g__g__Theridion.s__s__Theridion.familiare	0	0.778364	0		0	0	49	0.608176	0.64
Araneae.f__f__Theridiidae.g__g__Theridion.s__s__Theridion.mystaceum	0	0.778364	0		0	0	31	0.612282	1
Araneae.f__f__Theridiidae.g__g__Theridion.s__s__Theridion.pinastri	0.0019604	0.778364	0.00930407	0.210703	0.0483871	0	251	0.616321	0.98
Araneae.f__f__Theridiidae.g__g__Theridion.s__s__Theridion.varians	0.000973884	0.778364	0.00830129	0.117317	0	0.0149254	22	0.620335	1
Araneae.f__f__Thomisidae.g__g__Diaea.s__s__Diaea.dorsata	0.00127821	0.778364	0.00792108	0.161369	0.016129	0.0149254	302	0.624305	0.97
Araneae.f__f__Thomisidae.g__g__Pistius.s__s__Pistius.truncatus	0.00085281	0.778364	0.0071986	0.118469	0	0.0149254	341	0.628067	0.07
Araneae.f__f__Thomisidae.g__g__Synema.s__s__Synema.globosum	0.000654333	0.778364	0.00544728	0.120121	0	0.0149254	232	0.631763	0.48
Araneae.f__f__Thomisidae.g__g__Xysticus.s__s__Xysticus.lanio	0	0.778364	0		0	0	155	0.635456	1
Araneae.f__f__Uloboridae.g__g__Hyptiotes.s__s__Hyptiotes.paradoxus	0.00587549	0.778364	0.019519	0.301014	0.0483871	0.0746269	299	0.639096	0.12
Sarcoptiformes	0.00790918	0.778364	0.0241382	0.327663	0.0483871	0.0746269	337	0.642657	0.02
Sarcoptiformes.f__f__Acaridae	0.0272573	0.778364	0.0382399	0.712797	0.354839	0.19403	350	0.646205	0.01
Sarcoptiformes.f__f__Acaridae.g__g__Tyrophagus	0.000796305	0.778364	0.00639864	0.124449	0.016129	0	366	0.649744	0.01
Sarcoptiformes.f__f__Micreremidae.g__g__Micreremus.s__s__Micreremus.brevipes	0.000973884	0.778364	0.00830129	0.117317	0	0.0149254	289	0.653279	0.08
Julida.f__f__Julidae.g__g__Tachypodoiulus.s__s__Tachypodoiulus.niger	0.000438074	0.778364	0.00346005	0.126609	0.016129	0	369	0.656799	0.01
Blattodea	0	0.778364	0		0	0	286	0.660128	0.67
Coleoptera.f__f__Attelabidae.g__g__Deporaus.s__s__Deporaus.betulae	0	0.778364	0		0	0	1	0.663435	0.6
Coleoptera.f__f__Cantharidae.g__g__Cantharis.s__s__Cantharis.decipiens	0	0.778364	0		0	0	224	0.666645	0.66
Coleoptera.f__f__Cantharidae.g__g__Cantharis.s__s__Cantharis.nigricans	0	0.778364	0		0	0	307	0.669854	0.61
Coleoptera.f__f__Cantharidae.g__g__Cantharis.s__s__Cantharis.pellucida	0	0.778364	0		0	0	469	0.673048	0.73
Coleoptera.f__f__Cantharidae.g__g__Rhagonycha.s__s__Rhagonycha.lignosa	0	0.778364	0		0	0	85	0.676217	0.99
Coleoptera.f__f__Cantharidae.g__g__Rhagonycha.s__s__Rhagonycha.lutea	0.000525981	0.778364	0.00416995	0.126136	0.016129	0	305	0.679332	0.5
Coleoptera.f__f__Cerambycidae.g__g__Anaesthetis.s__s__Anaesthetis.testacea	0.00054427	0.778364	0.0043185	0.126032	0.016129	0	249	0.682431	0.01
Coleoptera.f__f__Chrysomelidae.g__g__Agelastica.s__s__Agelastica.alni	0	0.778364	0		0	0	120	0.685525	0.89
Coleoptera.f__f__Chrysomelidae.g__g__Smaragdina.s__s__Smaragdina.aurita	0	0.778364	0		0	0	154	0.688562	0.79
Coleoptera.f__f__Coccinellidae	0.00339316	0.778364	0.0144703	0.234492	0.0483871	0.0149254	376	0.691548	0.01
Coleoptera.f__f__Coccinellidae.g__g__Anisosticta.s__s__Anisosticta.novemdecimpunctata	0.00246677	0.778364	0.0120517	0.204683	0.0483871	0	322	0.694517	0.01
Coleoptera.f__f__Coccinellidae.g__g__Scymnus.s__s__Scymnus.limbatus	0	0.778364	0		0	0	50	0.697487	0.93
Coleoptera.f__f__Curculionidae.g__g__Ips.s__s__Ips.typographus	0	0.778364	0		0	0	226	0.700452	0.67
Coleoptera.f__f__Curculionidae.g__g__Phyllobius.s__s__Phyllobius.argentatus	0	0.778364	0		0	0	315	0.703409	0.59
Coleoptera.f__f__Curculionidae.g__g__Phyllobius.s__s__Phyllobius.betulinus	0	0.778364	0		0	0	53	0.706364	0.68
Coleoptera.f__f__Curculionidae.g__g__Polydrusus.s__s__Polydrusus.cervinus	0	0.778364	0		0	0	349	0.709287	1
Coleoptera.f__f__Curculionidae.g__g__Polydrusus.s__s__Polydrusus.formosus	0	0.778364	0		0	0	114	0.712181	0.96
Coleoptera.f__f__Curculionidae.g__g__Polydrusus.s__s__Polydrusus.pallidus	0.00084027	0.778364	0.0067684	0.124146	0.016129	0	128	0.715056	0.62
Coleoptera.f__f__Curculionidae.g__g__Polydrusus.s__s__Polydrusus.pterygomalis	0	0.778364	0		0	0	45	0.717902	0.79
Coleoptera.f__f__Curculionidae.g__g__Polydrusus.s__s__Polydrusus.tereticollis	0	0.778364	0		0	0	471	0.720736	0.59
Coleoptera.f__f__Curculionidae.g__g__Rhamphus.s__s__Rhamphus.oxyacanthae	0	0.778364	0		0	0	101	0.723553	0.76
Coleoptera.f__f__Curculionidae.g__g__Trypodendron.s__s__Trypodendron.domesticum	0	0.778364	0		0	0	278	0.726356	0.59
Coleoptera.f__f__Curculionidae1	0	0.778364	0		0	0	100	0.729156	0.92
Coleoptera.f__f__Curculionidae2	0.000301837	0.778364	0.002468	0.1223	0	0.0149254	473	0.731881	0.24
Coleoptera.f__f__Elateridae.g__g__Athous.s__s__Athous.haemorrhoidalis	0	0.778364	0		0	0	362	0.73457	0.84
Coleoptera.f__f__Elateridae.g__g__Athous.s__s__Athous.subfuscus	0.00217889	0.778364	0.012549	0.17363	0.0322581	0	363	0.737246	0.46
Coleoptera.f__f__Elateridae.g__g__Athous.s__s__Athous.vittatus	0.00219294	0.778364	0.0132177	0.165909	0.0322581	0	190	0.739882	0.65
Coleoptera.f__f__Elateridae.g__g__Denticollis.s__s__Denticollis.linearis	0.00545744	0.778364	0.0175955	0.310161	0.0967742	0	320	0.742507	0.46
Coleoptera.f__f__Elateridae.g__g__Melanotus	0	0.778364	0		0	0	373	0.745075	0.64
Coleoptera.f__f__Elateridae.g__g__Melanotus.s__s__Melanotus.rufipes	0.000803498	0.778364	0.0067574	0.118906	0	0.0149254	266	0.74761	0.96
Coleoptera.f__f__Elateridae.g__g__Melanotus.s__s__Melanotus.villosus	0	0.778364	0		0	0	62	0.750128	0.61
Coleoptera.f__f__Geotrupidae.g__g__Odonteus.s__s__Odonteus.armiger	0.000945533	0.778364	0.00766287	0.123391	0.016129	0	437	0.752603	0.7
Coleoptera.f__f__Nitidulidae.g__g__Brassicogethes.s__s__Brassicogethes.aeneus	0	0.778364	0		0	0	330	0.755074	0.92
Coleoptera.f__f__Nitidulidae.g__g__Cryptarcha.s__s__Cryptarcha.strigata	0.000632681	0.778364	0.00504093	0.125509	0.016129	0	403	0.757542	0.01
Coleoptera.f__f__Ptinidae.g__g__Anobium.s__s__Anobium.fulvicorne	0	0.778364	0		0	0	407	0.759978	0.68
Coleoptera.f__f__Ptinidae.g__g__Xestobium.s__s__Xestobium.plumbeum	0	0.778364	0		0	0	506	0.76241	0.59
Coleoptera.f__f__Salpingidae.g__g__Salpingus.s__s__Salpingus.planirostris	0.000438074	0.778364	0.00346005	0.126609	0.016129	0	433	0.764829	0.01
Coleoptera.f__f__Salpingidae.g__g__Salpingus.s__s__Salpingus.ruficollis	0	0.778364	0		0	0	306	0.767234	0.79
Coleoptera.f__f__Scarabaeidae.g__g__Acrossus.s__s__Acrossus.rufipes	0.00145783	0.778364	0.00861879	0.169146	0	0.0298507	382	0.769567	0.03
Coleoptera.f__f__Scarabaeidae.g__g__Amphimallon.s__s__Amphimallon.solstitiale	0.00225266	0.778364	0.0129709	0.17367	0.0322581	0	488	0.771872	1
Coleoptera.f__f__Scarabaeidae.g__g__Serica.s__s__Serica.brunnea	0.00161947	0.778364	0.00776905	0.208451	0	0.0447761	325	0.774155	0.02
Coleoptera.f__f__Scarabaeidae.g__g__Volinus.s__s__Volinus.sticticus	0	0.778364	0		0	0	234	0.776433	0.92
Coleoptera.f__f__Scirtidae.g__g__Elodes.s__s__Elodes.pseudominuta	0	0.778364	0		0	0	355	0.778672	0.61
Coleoptera.f__f__Staphylinidae.g__g__Aleochara.s__s__Aleochara.bipustulata	0.00054427	0.778364	0.0043185	0.126032	0.016129	0	188	0.780888	0.01
Coleoptera.f__f__Staphylinidae.g__g__Heterothops	0.00164279	0.778364	0.0097442	0.168592	0.016129	0.0149254	287	0.783054	0.02
Coleoptera.f__f__Tenebrionidae.g__g__Lagria.s__s__Lagria.atripes	0.00240829	0.778364	0.0117663	0.204678	0.0322581	0.0149254	282	0.785216	1
Coleoptera.f__f__Tenebrionidae.g__g__Lagria.s__s__Lagria.hirta	0.0129861	0.778364	0.0240441	0.540094	0.258065	0.0149254	240	0.787344	0.01
Diptera	0.00908763	0.778364	0.0216063	0.420601	0.0806452	0.104478	24	0.789454	0.87
Diptera.f__f__Anisopodidae.g__g__Sylvicola.s__s__Sylvicola.cinctus	0	0.778364	0		0	0	119	0.791565	0.96
Diptera.f__f__Anisopodidae.g__g__Sylvicola.s__s__Sylvicola.punctatus	0	0.778364	0		0	0	491	0.793659	0.9
Diptera.f__f__Bibionidae.g__g__Bibio	0	0.778364	0		0	0	115	0.79574	0.72
Diptera.f__f__Calliphoridae.g__g__Calliphora.s__s__Calliphora.vomitoria	0.000803498	0.778364	0.0067574	0.118906	0	0.0149254	211	0.797809	0.07
Diptera.f__f__Cecidomyiidae.g__g__Rhopalomyia	0	0.778364	0		0	0	51	0.799874	0.52
Diptera.f__f__Cecidomyiidae1	0.00223779	0.778364	0.0141854	0.157754	0	0.0298507	35	0.801903	0.33
Diptera.f__f__Cecidomyiidae2	0.00372389	0.778364	0.0142757	0.260855	0.0645161	0.0149254	180	0.803896	0.21
Diptera.f__f__Ceratopogonidae.g__g__Culicoides.s__s__Culicoides.punctatus	0.00034419	0.778364	0.00281899	0.122097	0	0.0149254	275	0.80589	0.31
Diptera.f__f__Ceratopogonidae.g__g__Forcipomyia.s__s__Forcipomyia.bipunctata	0.000450065	0.778364	0.00370384	0.121513	0	0.0149254	390	0.80788	0.13
Diptera.f__f__Ceratopogonidae.g__g__Forcipomyia.s__s__Forcipomyia.nigra	0.000450065	0.778364	0.00370384	0.121513	0	0.0149254	386	0.809842	0.13
Diptera.f__f__Chironomidae	0.00127821	0.778364	0.00792108	0.161369	0.016129	0.0149254	10	0.811798	0.74
Diptera.f__f__Chironomidae.g__g__Ablabesmyia.s__s__Ablabesmyia.longistyla	0.000646027	0.778364	0.00371886	0.173716	0	0.0298507	229	0.813754	0.1
Diptera.f__f__Chironomidae.g__g__Chironomus	0.00130036	0.778364	0.00653124	0.199098	0	0.0447761	19	0.815709	0.05
Diptera.f__f__Chironomidae.g__g__Cryptochironomus.s__s__Cryptochironomus.albofasciatus	0.000301837	0.778364	0.002468	0.1223	0	0.0149254	255	0.817664	0.24
Diptera.f__f__Chironomidae.g__g__Cryptochironomus.s__s__Cryptochironomus.supplicans	0.000301837	0.778364	0.002468	0.1223	0	0.0149254	478	0.819603	0.24
Diptera.f__f__Chironomidae.g__g__Gymnometriocnemus.s__s__Gymnometriocnemus.subnudus	0	0.778364	0		0	0	196	0.821539	0.72
Diptera.f__f__Chironomidae.g__g__Limnophyes.s__s__Limnophyes.minimus	0	0.778364	0		0	0	319	0.823466	0.73
Diptera.f__f__Chironomidae.g__g__Micropsectra.s__s__Micropsectra.atrofasciata	0	0.778364	0		0	0	381	0.825392	0.64
Diptera.f__f__Chironomidae.g__g__Orthocladius.s__s__Orthocladius.oblidens	0.00116949	0.778364	0.00961253	0.121663	0.016129	0	274	0.827306	0.01
Diptera.f__f__Chironomidae.g__g__Orthocladius1	0.00085281	0.778364	0.0071986	0.118469	0	0.0149254	493	0.82922	0.07
Diptera.f__f__Chironomidae.g__g__Orthocladius2	0.000803498	0.778364	0.0067574	0.118906	0	0.0149254	401	0.83111	0.07
Diptera.f__f__Chironomidae.g__g__Paracricotopus	0	0.778364	0		0	0	113	0.832983	0.61
Diptera.f__f__Chironomidae.g__g__Paratendipes.s__s__Paratendipes.albimanus	0.000646027	0.778364	0.00371886	0.173716	0	0.0298507	456	0.834778	0.88
Diptera.f__f__Chironomidae.g__g__Phaenopsectra.s__s__Phaenopsectra.flavipes	0.000646027	0.778364	0.00371886	0.173716	0	0.0298507	354	0.836557	0.1
Diptera.f__f__Chironomidae.g__g__Polypedilum.s__s__Polypedilum.nubeculosum	0.000646027	0.778364	0.00371886	0.173716	0	0.0298507	496	0.838324	0.1
Diptera.f__f__Chironomidae.g__g__Stenochironomus.s__s__Stenochironomus.gibbus	0.000646027	0.778364	0.00371886	0.173716	0	0.0298507	353	0.840067	0.1
Diptera.f__f__Chironomidae.g__g__Tanytarsus.s__s__Tanytarsus.brundini	0.00551437	0.778364	0.0210159	0.26239	0.0806452	0	201	0.841741	0.01
Diptera.f__f__Chironomidae.g__g__Tanytarsus.s__s__Tanytarsus.eminulus	0	0.778364	0		0	0	135	0.843411	0.67
Diptera.f__f__Chironomidae.g__g__Thienemanniella.s__s__Thienemanniella.vittata	0.000794255	0.778364	0.00462118	0.171873	0	0.0298507	64	0.845053	0.38
Diptera.f__f__Chironomidae.g__g__Virgatanytarsus.s__s__Virgatanytarsus.arduennensis	0.000563912	0.778364	0.00447837	0.125919	0.016129	0	133	0.846696	0.01
Diptera.f__f__Chloropidae.g__g__Oscinella	0	0.778364	0		0	0	156	0.84833	0.72
Diptera.f__f__Chloropidae.g__g__Thaumatomyia.s__s__Thaumatomyia.notata	0.00236358	0.778364	0.0116085	0.203609	0.0322581	0.0149254	212	0.849964	0.04
Diptera.f__f__Culicidae.g__g__Culex	0.00287484	0.778364	0.0116062	0.247698	0.016129	0.0597015	217	0.851599	0.01
Diptera.f__f__Dolichopodidae.g__g__Neurigona.s__s__Neurigona.quadrifasciata	0.00127214	0.778364	0.0105291	0.120822	0.016129	0	233	0.853233	0.96
Diptera.f__f__Drosophilidae.g__g__Drosophila.s__s__Drosophila.funebris	0.00601892	0.778364	0.021275	0.282911	0.0322581	0.0597015	440	0.854868	0.17
Diptera.f__f__Dryomyzidae	0.000654333	0.778364	0.00544728	0.120121	0	0.0149254	454	0.85639	0.07
Diptera.f__f__Empididae.g__g__Clinocera.s__s__Clinocera.stagnalis	0.00574394	0.778364	0.0212304	0.270553	0.0483871	0.0597015	141	0.857893	0.01
Diptera.f__f__Empididae.g__g__Empis.s__s__Empis.nigritarsis	0	0.778364	0		0	0	450	0.859395	0.97
Diptera.f__f__Empididae.g__g__Empis.s__s__Empis.nuntia	0	0.778364	0		0	0	486	0.860898	0.71
Diptera.f__f__Empididae.g__g__Empis.s__s__Empis.stercorea	0	0.778364	0		0	0	30	0.862362	0.69
Diptera.f__f__Empididae.g__g__Empis.s__s__Empis.tessellata	0	0.778364	0		0	0	283	0.863826	0.89
Diptera.f__f__Hybotidae.g__g__Platypalpus.s__s__Platypalpus.agilis	0	0.778364	0		0	0	389	0.86522	0.93
Diptera.f__f__Hybotidae.g__g__Platypalpus.s__s__Platypalpus.exilis	0	0.778364	0		0	0	365	0.866595	0.89
Diptera.f__f__Hybotidae.g__g__Platypalpus.s__s__Platypalpus.longicornis	0	0.778364	0		0	0	457	0.867958	0.62
Diptera.f__f__Keroplatidae	0	0.778364	0		0	0	487	0.869307	0.67
Diptera.f__f__Keroplatidae.g__g__Macrocera	0.000654333	0.778364	0.00544728	0.120121	0	0.0149254	181	0.87061	0.1
Diptera.f__f__Lauxaniidae	0	0.778364	0		0	0	405	0.871907	0.72
Diptera.f__f__Lauxaniidae.g__g__Pseudolyciella.s__s__Pseudolyciella.pallidiventris	0	0.778364	0		0	0	495	0.873203	0.89
Diptera.f__f__Limoniidae.g__g__Antocha.s__s__Antocha.vitripennis	0	0.778364	0		0	0	63	0.874455	0.72
Diptera.f__f__Limoniidae.g__g__Austrolimnophila.s__s__Austrolimnophila.ochracea	0.0047585	0.778364	0.0163576	0.290905	0.016129	0.0746269	72	0.875706	0.12
Diptera.f__f__Limoniidae.g__g__Dicranophragma	0.000553212	0.778364	0.00457764	0.120851	0	0.0149254	310	0.876957	0.14
Diptera.f__f__Limoniidae.g__g__Epiphragma.s__s__Epiphragma.ocellare	0	0.778364	0		0	0	443	0.878208	0.99
Diptera.f__f__Limoniidae.g__g__Gonomyia.s__s__Gonomyia.recta	0.00034419	0.778364	0.00281899	0.122097	0	0.0149254	474	0.879448	0.31
Diptera.f__f__Limoniidae.g__g__Limonia.s__s__Limonia.flavipes	0	0.778364	0		0	0	360	0.880687	1
Diptera.f__f__Limoniidae.g__g__Limonia.s__s__Limonia.nubeculosa	0.0209767	0.778364	0.0313495	0.669122	0.0645161	0.373134	37	0.881911	0.01
Diptera.f__f__Limoniidae.g__g__Limonia.s__s__Limonia.phragmitidis	0.000945533	0.778364	0.00766287	0.123391	0.016129	0	40	0.883125	0.01
Diptera.f__f__Limoniidae.g__g__Limonia.s__s__Limonia.stigma	0.000654333	0.778364	0.00544728	0.120121	0	0.0149254	106	0.88434	0.07
Diptera.f__f__Limoniidae.g__g__Metalimnobia	0.00155149	0.778364	0.0131039	0.1184	0.016129	0	178	0.885555	0.01
Diptera.f__f__Limoniidae.g__g__Neolimonia.s__s__Neolimonia.dumetorum	0.00101439	0.778364	0.00623217	0.162767	0.016129	0.0149254	222	0.88677	0.84
Diptera.f__f__Limoniidae.g__g__Rhipidia.s__s__Rhipidia.maculata	0.000411922	0.778364	0.00338376	0.121735	0	0.0149254	298	0.887984	0.18
Diptera.f__f__Lonchaeidae.g__g__Lonchaea.s__s__Lonchaea.tarsata	0.00054427	0.778364	0.0043185	0.126032	0.016129	0	312	0.889199	0.4
Diptera.f__f__Lonchaeidae.g__g__Protearomyia.s__s__Protearomyia.withersi	0	0.778364	0		0	0	447	0.890414	0.89
Diptera.f__f__Muscidae.g__g__Dasyphora.s__s__Dasyphora.cyanella	0	0.778364	0		0	0	402	0.891582	0.87
Diptera.f__f__Muscidae.g__g__Helina.s__s__Helina.impuncta	0	0.778364	0		0	0	475	0.89275	0.89
Diptera.f__f__Muscidae.g__g__Musca	0.00406541	0.778364	0.0192829	0.210829	0.0483871	0	32	0.893893	0.01
Diptera.f__f__Muscidae.g__g__Musca.s__s__Musca.autumnalis	0.00172496	0.778364	0.0100867	0.171013	0.016129	0.0149254	59	0.895036	0.01
Diptera.f__f__Muscidae.g__g__Musca.s__s__Musca.domestica	0.0196258	0.778364	0.0304852	0.643783	0.774194	0.746269	269	0.896179	0.08
Diptera.f__f__Muscidae.g__g__Muscina.s__s__Muscina.stabulans	0.00205225	0.778364	0.0127726	0.160677	0	0.0298507	292	0.897322	0.45
Diptera.f__f__Muscidae.g__g__Neomyia.s__s__Neomyia.cornicina	0.000438074	0.778364	0.00346005	0.126609	0.016129	0	311	0.898465	0.01
Diptera.f__f__Muscidae.g__g__Stomoxys.s__s__Stomoxys.calcitrans	0.0179341	0.778364	0.0330267	0.543019	0.806452	0.776119	340	0.899607	0.2
Diptera.f__f__Mycetophilidae.g__g__Brevicornu	0.000436573	0.778364	0.00359045	0.121593	0	0.0149254	429	0.90075	0.17
Diptera.f__f__Mycetophilidae.g__g__Mycetophila.s__s__Mycetophila.alea	0.000759854	0.778364	0.00637041	0.119279	0	0.0149254	499	0.901893	0.07
Diptera.f__f__Mycetophilidae.g__g__Mycetophila.s__s__Mycetophila.ruficollis	0.000411922	0.778364	0.00338376	0.121735	0	0.0149254	329	0.903033	0.18
Diptera.f__f__Mycetophilidae.g__g__Tarnania.s__s__Tarnania.nemoralis	0.00150714	0.778364	0.00896529	0.168109	0	0.0298507	451	0.904145	0.02
Diptera.f__f__Mycetophilidae.g__g__Tetragoneura.s__s__Tetragoneura.sylvatica	0	0.778364	0		0	0	2	0.90524	0.62
Diptera.f__f__Pediciidae.g__g__Ula.s__s__Ula.sylvatica	0.000450065	0.778364	0.00370384	0.121513	0	0.0149254	65	0.906336	0.13
Diptera.f__f__Pipunculidae.g__g__Nephrocerus.s__s__Nephrocerus.scutellatus	0	0.778364	0		0	0	142	0.907432	0.59
Diptera.f__f__Polleniidae.g__g__Pollenia.s__s__Pollenia.pediculata	0	0.778364	0		0	0	356	0.908527	0.68
Diptera.f__f__Psychodidae.g__g__Psychoda.s__s__Psychoda.albipennis	0.00130287	0.778364	0.00804801	0.161888	0	0.0298507	8	0.909617	0.04
Diptera.f__f__Psychodidae.g__g__Psychoda.s__s__Psychoda.crassipenis	0	0.778364	0		0	0	92	0.910697	0.69
Diptera.f__f__Psychodidae.g__g__Psychoda.s__s__Psychoda.gemina	0.000411922	0.778364	0.00338376	0.121735	0	0.0149254	104	0.911729	0.18
Diptera.f__f__Rhagionidae.g__g__Rhagio	0	0.778364	0		0	0	126	0.912762	0.59
Diptera.f__f__Rhagionidae.g__g__Rhagio.s__s__Rhagio.scolopaceus	0	0.778364	0		0	0	143	0.913794	0.59
Diptera.f__f__Scathophagidae.g__g__Scathophaga.s__s__Scathophaga.stercoraria	0.0087405	0.778364	0.0234039	0.373463	0.0322581	0.134328	250	0.914826	0.01
Diptera.f__f__Sciaridae	0.000525981	0.778364	0.00416995	0.126136	0.016129	0	256	0.915858	0.01
Diptera.f__f__Simuliidae.g__g__Simulium.s__s__Simulium.noelleri	0.000301837	0.778364	0.002468	0.1223	0	0.0149254	410	0.916891	0.24
Diptera.f__f__Sphaeroceridae.g__g__Coproica.s__s__Coproica.ferruginata	0.000685942	0.778364	0.00572204	0.119877	0	0.0149254	484	0.917923	0.11
Diptera.f__f__Stratiomyidae.g__g__Nemotelus.s__s__Nemotelus.notatus	0.00339316	0.778364	0.0144703	0.234492	0.0483871	0.0149254	485	0.918955	0.01
Diptera.f__f__Syrphidae.g__g__Eristalis.s__s__Eristalis.similis	0.00161095	0.778364	0.00914795	0.1761	0.0322581	0	39	0.919978	0.01
Diptera.f__f__Syrphidae.g__g__Eristalis.s__s__Eristalis.tenax	0.00127214	0.778364	0.0105291	0.120822	0.016129	0	71	0.921001	0.01
Diptera.f__f__Syrphidae.g__g__Eupeodes.s__s__Eupeodes.corollae	0	0.778364	0		0	0	398	0.922024	0.68
Diptera.f__f__Syrphidae.g__g__Meliscaeva.s__s__Meliscaeva.auricollis	0	0.778364	0		0	0	472	0.923048	0.61
Diptera.f__f__Syrphidae.g__g__Scaeva.s__s__Scaeva.pyrastri	0	0.778364	0		0	0	477	0.924071	0.87
Diptera.f__f__Syrphidae.g__g__Sphaerophoria	0.000525981	0.778364	0.00416995	0.126136	0.016129	0	151	0.925091	0.01
Diptera.f__f__Tachinidae.g__g__Bactromyia.s__s__Bactromyia.aurulenta	0.00127214	0.778364	0.0105291	0.120822	0.016129	0	194	0.926067	0.01
Diptera.f__f__Tachinidae.g__g__Campylocheta.s__s__Campylocheta.praecox	0	0.778364	0		0	0	284	0.927043	0.73
Diptera.f__f__Tachinidae.g__g__Cyzenis.s__s__Cyzenis.albicans	0.000721309	0.778364	0.00577285	0.124949	0.016129	0	327	0.92802	0.97
Diptera.f__f__Tachinidae.g__g__Oswaldia.s__s__Oswaldia.muscaria	0	0.778364	0		0	0	419	0.928996	0.9
Diptera.f__f__Tipulidae	0.00332839	0.778364	0.0116998	0.284483	0.0322581	0.0597015	388	0.929968	0.42
Diptera.f__f__Tipulidae.g__g__Nephrotoma.s__s__Nephrotoma.quadrifaria	0.000945533	0.778364	0.00766287	0.123391	0.016129	0	497	0.930941	1
Diptera.f__f__Tipulidae.g__g__Tipula.s__s__Tipula.lunata	0.00664072	0.778364	0.0170119	0.390358	0.0967742	0.0597015	432	0.931882	1
Diptera.f__f__Tipulidae.g__g__Tipula.s__s__Tipula.nubeculosa	0.00249872	0.778364	0.0115044	0.217197	0.0483871	0	219	0.932809	0.01
Diptera.f__f__Tipulidae.g__g__Tipula.s__s__Tipula.pseudovariipennis	0	0.778364	0		0	0	290	0.933736	0.99
Diptera.f__f__Tipulidae.g__g__Tipula.s__s__Tipula.scripta	0.00230823	0.778364	0.00966568	0.238807	0.0322581	0.0298507	342	0.934662	1
Diptera.f__f__Tipulidae.g__g__Tipula.s__s__Tipula.submarmorata	0	0.778364	0		0	0	358	0.935589	0.84
Diptera.f__f__Tipulidae.g__g__Tipula1	0.0053054	0.778364	0.0185687	0.285717	0.0322581	0.0895522	375	0.936516	1
Diptera.f__f__Ulidiidae.g__g__Otites.s__s__Otites.formosa	0.00152232	0.778364	0.00871366	0.174705	0.0322581	0	430	0.937442	0.35
Ephemeroptera.f__f__Baetidae.g__g__Baetis.s__s__Baetis.fuscatus	0.000685942	0.778364	0.00572204	0.119877	0	0.0149254	448	0.938369	0.5
Ephemeroptera.f__f__Baetidae.g__g__Cloeon	0.000450065	0.778364	0.00370384	0.121513	0	0.0149254	462	0.939295	0.13
Ephemeroptera.f__f__Caenidae.g__g__Caenis.s__s__Caenis.luctuosa	0.00287684	0.778364	0.0143922	0.199888	0.0322581	0.0149254	209	0.940177	0.01
Ephemeroptera.f__f__Ephemerellidae.g__g__Serratella	0.00127214	0.778364	0.0105291	0.120822	0.016129	0	230	0.941058	0.74
Ephemeroptera.f__f__Ephemerellidae.g__g__Serratella.s__s__Serratella.ignita	0.001773	0.778364	0.010377	0.170858	0.016129	0.0149254	411	0.941939	0.2
Ephemeroptera.f__f__Ephemerellidae.g__g__Torleya.s__s__Torleya.major	0	0.778364	0		0	0	379	0.942787	0.96
Ephemeroptera.f__f__Ephemeridae.g__g__Ephemera.s__s__Ephemera.danica	0	0.778364	0		0	0	468	0.943634	0.97
Ephemeroptera.f__f__Heptageniidae.g__g__Heptagenia.s__s__Heptagenia.sulphurea	0.000525981	0.778364	0.00416995	0.126136	0.016129	0	490	0.944482	0.01
Hemiptera.f__f__Acanthosomatidae.g__g__Elasmostethus	0	0.778364	0		0	0	66	0.945322	0.79
Hemiptera.f__f__Aphididae.g__g__Aphis.s__s__Aphis.sambuci	0	0.778364	0		0	0	158	0.946163	0.59
Hemiptera.f__f__Aphididae.g__g__Rhopalosiphum.s__s__Rhopalosiphum.padi	0.00165631	0.778364	0.00980365	0.168948	0	0.0298507	168	0.947003	0.04
Hemiptera.f__f__Aphididae.g__g__Thelaxes.s__s__Thelaxes.dryophila	0	0.778364	0		0	0	179	0.947844	0.82
Hemiptera.f__f__Cicadellidae.g__g__Iassus.s__s__Iassus.lanio	0.00054427	0.778364	0.0043185	0.126032	0.016129	0	301	0.948685	0.01
Hemiptera.f__f__Cicadellidae.g__g__Oncopsis	0	0.778364	0		0	0	449	0.949525	0.61
Hemiptera.f__f__Cixiidae	0	0.778364	0		0	0	47	0.950355	0.96
Hemiptera.f__f__Microphysidae.g__g__Loricula.s__s__Loricula.elegantula	0	0.778364	0		0	0	134	0.951185	0.92
Hemiptera.f__f__Miridae.g__g__Deraeocoris.s__s__Deraeocoris.flavilinea	0	0.778364	0		0	0	145	0.952015	0.71
Hemiptera.f__f__Miridae.g__g__Deraeocoris.s__s__Deraeocoris.trifasciatus	0	0.778364	0		0	0	146	0.952845	0.87
Hemiptera.f__f__Miridae.g__g__Miris.s__s__Miris.striatus	0	0.778364	0		0	0	147	0.953675	0.61
Hemiptera.f__f__Miridae.g__g__Phylus.s__s__Phylus.melanocephalus	0.00241196	0.778364	0.0111741	0.215852	0.0483871	0	148	0.954505	0.2
Hemiptera.f__f__Miridae.g__g__Phytocoris.s__s__Phytocoris.longipennis	0.000803498	0.778364	0.0067574	0.118906	0	0.0149254	264	0.955335	0.48
Hemiptera.f__f__Miridae.g__g__Phytocoris.s__s__Phytocoris.tiliae	0.00314419	0.778364	0.0135674	0.231747	0	0.0597015	268	0.956165	0.01
Hemiptera.f__f__Miridae.g__g__Psallus	0	0.778364	0		0	0	395	0.956995	0.99
Hemiptera.f__f__Miridae.g__g__Psallus.s__s__Psallus.mollis	0	0.778364	0		0	0	397	0.957825	0.61
Hemiptera.f__f__Miridae.g__g__Rhabdomiris.s__s__Rhabdomiris.striatellus	0	0.778364	0		0	0	412	0.958655	1
Hemiptera.f__f__Miridae.g__g__Stenodema.s__s__Stenodema.calcarata	0.00152124	0.778364	0.00945518	0.160889	0.0322581	0	413	0.959485	0.01
Hemiptera.f__f__Miridae1	0.000803498	0.778364	0.0067574	0.118906	0	0.0149254	509	0.960315	0.09
Hemiptera.f__f__Miridae2	0	0.778364	0		0	0	108	0.961128	0.7
Hymenoptera	0	0.778364	0		0	0	277	0.961941	0.95
Hymenoptera.f__f__Braconidae	0.000436573	0.778364	0.00359045	0.121593	0	0.0149254	152	0.962665	0.82
Hymenoptera.f__f__Braconidae.g__g__Aleiodes1	0.000525981	0.778364	0.00416995	0.126136	0.016129	0	346	0.96339	0.78
Hymenoptera.f__f__Braconidae.g__g__Aleiodes2	0	0.778364	0		0	0	173	0.964101	0.79
Hymenoptera.f__f__Braconidae.g__g__Cotesia.s__s__Cotesia.jucunda	0	0.778364	0		0	0	285	0.964811	0.59
Hymenoptera.f__f__Braconidae.g__g__Diospilus	0	0.778364	0		0	0	481	0.965522	0.71
Hymenoptera.f__f__Braconidae.g__g__Macrocentrus	0.000646027	0.778364	0.00371886	0.173716	0	0.0298507	81	0.966221	0.1
Hymenoptera.f__f__Braconidae.g__g__Trioxys.s__s__Trioxys.pallidus	0	0.778364	0		0	0	118	0.966921	0.72
Hymenoptera.f__f__Braconidae.g__g__Zele.s__s__Zele.albiditarsus	0.0019728	0.778364	0.0113178	0.17431	0.0322581	0	183	0.96762	0.85
Hymenoptera.f__f__Eulophidae.g__g__Euplectrus.s__s__Euplectrus.flavipes	0	0.778364	0		0	0	242	0.968319	0.73
Hymenoptera.f__f__Formicidae.g__g__Lasius	0.000646027	0.778364	0.00371886	0.173716	0	0.0298507	279	0.969018	0.1
Hymenoptera.f__f__Formicidae.g__g__Lasius.s__s__Lasius.brunneus	0.000889642	0.778364	0.00718629	0.123797	0.016129	0	368	0.969718	0.35
Hymenoptera.f__f__Formicidae.g__g__Temnothorax.s__s__Temnothorax.affinis	0	0.778364	0		0	0	387	0.970417	0.65
Hymenoptera.f__f__Ichneumonidae	0	0.778364	0		0	0	427	0.971116	1
Hymenoptera.f__f__Ichneumonidae.g__g__Allomacrus.s__s__Allomacrus.arcticus	0	0.778364	0		0	0	431	0.971815	0.69
Hymenoptera.f__f__Ichneumonidae.g__g__Bathythrix.s__s__Bathythrix.pellucidator	0	0.778364	0		0	0	28	0.972491	0.73
Hymenoptera.f__f__Ichneumonidae.g__g__Cidaphus.s__s__Cidaphus.alarius	0.0014898	0.778364	0.00873725	0.170512	0.0322581	0	80	0.973167	1
Hymenoptera.f__f__Ichneumonidae.g__g__Colocnema.s__s__Colocnema.rufina	0.00155149	0.778364	0.0131039	0.1184	0.016129	0	207	0.973843	0.66
Hymenoptera.f__f__Ichneumonidae.g__g__Cratichneumon.s__s__Cratichneumon.culex	0	0.778364	0		0	0	216	0.974518	0.6
Hymenoptera.f__f__Ichneumonidae.g__g__Enicospilus	0.000632681	0.778364	0.00504093	0.125509	0.016129	0	237	0.975194	0.01
Hymenoptera.f__f__Ichneumonidae.g__g__Enicospilus.s__s__Enicospilus.ramidulus	0.00218194	0.778364	0.0100804	0.216455	0.0483871	0	260	0.97587	0.01
Hymenoptera.f__f__Ichneumonidae.g__g__Gelis.s__s__Gelis.spurius	0.00054427	0.778364	0.0043185	0.126032	0.016129	0	300	0.976546	0.01
Hymenoptera.f__f__Ichneumonidae.g__g__Hyposoter.s__s__Hyposoter.clausus	0	0.778364	0		0	0	304	0.977221	1
Hymenoptera.f__f__Ichneumonidae.g__g__Lissonota.s__s__Lissonota.errabunda	0	0.778364	0		0	0	324	0.977897	0.73
Hymenoptera.f__f__Ichneumonidae.g__g__Netelia.s__s__Netelia.latungula	0.00168258	0.778364	0.00788938	0.213272	0.0322581	0.0149254	404	0.978573	0.75
Hymenoptera.f__f__Ichneumonidae.g__g__Netelia1	0.00113961	0.778364	0.00986274	0.115547	0	0.0149254	409	0.979249	0.04
Hymenoptera.f__f__Ichneumonidae.g__g__Netelia2	0.000759854	0.778364	0.00637041	0.119279	0	0.0149254	416	0.979924	0.06
Hymenoptera.f__f__Ichneumonidae.g__g__Ophion	0.000553212	0.778364	0.00457764	0.120851	0	0.0149254	423	0.9806	1
Hymenoptera.f__f__Ichneumonidae.g__g__Ophion.s__s__Ophion.costatus	0.00259167	0.778364	0.0122206	0.212075	0.0322581	0.0149254	492	0.981276	1
Hymenoptera.f__f__Ichneumonidae.g__g__Ophion.s__s__Ophion.minutus	0.00168595	0.778364	0.00954821	0.176572	0.0322581	0	38	0.981854	1
Hymenoptera.f__f__Ichneumonidae.g__g__Ophion.s__s__Ophion.parvulus	0	0.778364	0		0	0	52	0.982432	0.61
Hymenoptera.f__f__Ichneumonidae.g__g__Ophion.s__s__Ophion.ventricosus	0.00275123	0.778364	0.012731	0.216105	0.0483871	0	131	0.98301	1
Hymenoptera.f__f__Ichneumonidae.g__g__Perilissus.s__s__Perilissus.albitarsus	0.000721309	0.778364	0.00577285	0.124949	0.016129	0	132	0.983589	1
Hymenoptera.f__f__Ichneumonidae.g__g__Phobocampe.s__s__Phobocampe.crassiuscula	0	0.778364	0		0	0	198	0.984167	0.89
Hymenoptera.f__f__Ichneumonidae.g__g__Polysphincta.s__s__Polysphincta.tuberosa	0.000889642	0.778364	0.00718629	0.123797	0.016129	0	231	0.984745	0.01
Hymenoptera.f__f__Ichneumonidae.g__g__Scirtetes.s__s__Scirtetes.robustus	0	0.778364	0		0	0	399	0.985323	0.95
Hymenoptera.f__f__Ichneumonidae.g__g__Zatypota.s__s__Zatypota.albicoxa	0	0.778364	0		0	0	408	0.985902	0.7
Lepidoptera	0.0134028	0.778364	0.0288257	0.464961	0.16129	0.104478	494	0.98648	0.01
Lepidoptera.f__f__Adelidae.g__g__Nematopogon.s__s__Nematopogon.robertella	0	0.778364	0		0	0	36	0.987043	0.9
Lepidoptera.f__f__Argyresthiidae.g__g__Argyresthia.s__s__Argyresthia.fundella	0	0.778364	0		0	0	56	0.987605	0.65
Lepidoptera.f__f__Batrachedridae.g__g__Batrachedra.s__s__Batrachedra.praeangusta	0.000945533	0.778364	0.00766287	0.123391	0.016129	0	58	0.988168	0.01
Lepidoptera.f__f__Coleophoridae.g__g__Coleophora.s__s__Coleophora.flavipennella	0.00283276	0.778364	0.011749	0.241106	0.0483871	0.0149254	73	0.988731	0.03
Lepidoptera.f__f__Coleophoridae.g__g__Coleophora.s__s__Coleophora.lutipennella	0.000525981	0.778364	0.00416995	0.126136	0.016129	0	111	0.989294	0.01
Lepidoptera.f__f__Crambidae.g__g__Agriphila.s__s__Agriphila.straminella	0.000654333	0.778364	0.00544728	0.120121	0	0.0149254	191	0.989857	0.1
Lepidoptera.f__f__Crambidae.g__g__Chrysoteuchia.s__s__Chrysoteuchia.culmella	0.00309001	0.778364	0.0132139	0.233845	0.016129	0.0447761	452	0.990419	0.03
Lepidoptera.f__f__Crambidae.g__g__Crambus	0.00492685	0.778364	0.0197791	0.249094	0.0322581	0.0447761	459	0.990982	0.01
Lepidoptera.f__f__Crambidae.g__g__Eudonia.s__s__Eudonia.mercurella	0.000525981	0.778364	0.00416995	0.126136	0.016129	0	193	0.991543	0.01
Lepidoptera.f__f__Depressariidae.g__g__Agonopterix.s__s__Agonopterix.heracliana	0.00242489	0.778364	0.0119708	0.202567	0	0.0447761	259	0.992104	0.01
Lepidoptera.f__f__Depressariidae.g__g__Agonopterix.s__s__Agonopterix.scopariella	0.00187201	0.778364	0.0095584	0.19585	0.016129	0.0298507	351	0.992665	0.01
Lepidoptera.f__f__Depressariidae.g__g__Carcina.s__s__Carcina.quercana	0.00249763	0.778364	0.0104758	0.23842	0.016129	0.0447761	439	0.993226	0.11
Lepidoptera.f__f__Drepanidae.g__g__Cymatophorina.s__s__Cymatophorina.diluta	0	0.778364	0		0	0	182	0.993755	0.67
Lepidoptera.f__f__Drepanidae.g__g__Polyploca.s__s__Polyploca.ridens	0	0.778364	0		0	0	195	0.994284	1
Lepidoptera.f__f__Erebidae.g__g__Euproctis.s__s__Euproctis.similis	0.000973884	0.778364	0.00830129	0.117317	0	0.0149254	203	0.994813	0.08
Lepidoptera.f__f__Gelechiidae.g__g__Carpatolechia.s__s__Carpatolechia.decorella	0.000889642	0.778364	0.00718629	0.123797	0.016129	0	417	0.995343	0.42
Lepidoptera.f__f__Gelechiidae.g__g__Chionodes.s__s__Chionodes.electella	0.000945533	0.778364	0.00766287	0.123391	0.016129	0	426	0.995872	0.59
Lepidoptera.f__f__Gelechiidae.g__g__Gelechia.s__s__Gelechia.nigra	0	0.778364	0		0	0	498	0.996401	0.92
Lepidoptera.f__f__Gelechiidae.g__g__Recurvaria.s__s__Recurvaria.leucatella	0.00564269	0.778364	0.0180378	0.312826	0.0322581	0.0746269	130	0.996843	0.01
Lepidoptera.f__f__Geometridae.g__g__Agriopis.s__s__Agriopis.aurantiaria	0.00230169	0.778364	0.0108213	0.212701	0.0483871	0	175	0.997286	1
Lepidoptera.f__f__Geometridae.g__g__Agriopis.s__s__Agriopis.leucophaearia	0.0040592	0.778364	0.0138138	0.293851	0.0645161	0.0298507	98	0.997673	1
Lepidoptera.f__f__Geometridae.g__g__Agriopis.s__s__Agriopis.marginaria	0.00381204	0.778364	0.0141986	0.268479	0.0322581	0.0447761	136	0.998061	1
Lepidoptera.f__f__Geometridae.g__g__Alsophila.s__s__Alsophila.aescularia	0	0.778364	0		0	0	137	0.998449	1
Lepidoptera.f__f__Geometridae.g__g__Apocheima.s__s__Apocheima.hispidaria	0.00149989	0.778364	0.00850864	0.176278	0.0322581	0	208	0.998837	1
Lepidoptera.f__f__Geometridae.g__g__Camptogramma	0.00204328	0.778364	0.0102191	0.199946	0.016129	0.0298507	396	0.999224	0.01
Lepidoptera.f__f__Geometridae.g__g__Colotois.s__s__Colotois.pennaria	0	0.778364	0		0	0	414	0.999612	0.99
Lepidoptera.f__f__Geometridae.g__g__Crocallis.s__s__Crocallis.elinguaria	0.00231139	0.778364	0.0120834	0.191287	0	0.0447761	435	1	0.01
Lepidoptera.f__f__Geometridae.g__g__Erannis.s__s__Erannis.defoliaria	0	0.778364	0		0	0	3	1	1
Lepidoptera.f__f__Geometridae.g__g__Eupithecia.s__s__Eupithecia.tantillaria	0.000525981	0.778364	0.00416995	0.126136	0.016129	0	7	1	0.73
Lepidoptera.f__f__Geometridae.g__g__Geometra.s__s__Geometra.papilionaria	0.00177738	0.778364	0.0106305	0.167196	0	0.0298507	9	1	0.05
Lepidoptera.f__f__Geometridae.g__g__Hypomecis.s__s__Hypomecis.punctinalis	0.00376466	0.778364	0.0139344	0.270171	0.0483871	0.0298507	11	1	0.13
Lepidoptera.f__f__Geometridae.g__g__Macaria.s__s__Macaria.liturata	0.000759854	0.778364	0.00637041	0.119279	0	0.0149254	16	1	0.49
Lepidoptera.f__f__Geometridae.g__g__Operophtera.s__s__Operophtera.brumata	0	0.778364	0		0	0	23	1	0.86
Lepidoptera.f__f__Geometridae.g__g__Parectropis	0.000886638	0.778364	0.00512022	0.173164	0	0.0298507	25	1	0.35
Lepidoptera.f__f__Geometridae.g__g__Phigalia.s__s__Phigalia.pilosaria	0.00192343	0.778364	0.011062	0.173877	0.0322581	0	27	1	0.99
Lepidoptera.f__f__Geometridae.g__g__Scopula.s__s__Scopula.floslactata	0	0.778364	0		0	0	29	1	0.61
Lepidoptera.f__f__Gracillariidae.g__g__Caloptilia.s__s__Caloptilia.alchimiella	0	0.778364	0		0	0	33	1	0.52
Lepidoptera.f__f__Gracillariidae.g__g__Parornix.s__s__Parornix.anglicella	0.00503222	0.778364	0.0168377	0.298866	0.0645161	0.0298507	34	1	0.01
Lepidoptera.f__f__Gracillariidae.g__g__Parornix.s__s__Parornix.carpinella	0	0.778364	0		0	0	41	1	0.92
Lepidoptera.f__f__Hepialidae.g__g__Hepialus.s__s__Hepialus.humuli	0	0.778364	0		0	0	42	1	0.62
Lepidoptera.f__f__Hepialidae.g__g__Korscheltellus.s__s__Korscheltellus.lupulinus	0.00395064	0.778364	0.0163256	0.24199	0.0645161	0.0149254	43	1	1
Lepidoptera.f__f__Hepialidae.g__g__Triodia.s__s__Triodia.sylvina	0.00277203	0.778364	0.0133956	0.206936	0.0483871	0	44	1	0.17
Lepidoptera.f__f__Lasiocampidae.g__g__Euthrix.s__s__Euthrix.potatoria	0.00718492	0.778364	0.0193383	0.371538	0.0483871	0.104478	55	1	0.01
Lepidoptera.f__f__Lypusidae	0.00599028	0.778364	0.0192095	0.311839	0.0806452	0.0298507	57	1	0.8
Lepidoptera.f__f__Lypusidae.g__g__Pseudatemelia.s__s__Pseudatemelia.latipennella	0.000889642	0.778364	0.00718629	0.123797	0.016129	0	60	1	0.45
Lepidoptera.f__f__Noctuidae	0.00292788	0.778364	0.0144753	0.202267	0.0322581	0.0149254	61	1	0.08
Lepidoptera.f__f__Noctuidae.g__g__Agrotis	0.000721309	0.778364	0.00577285	0.124949	0.016129	0	67	1	0.01
Lepidoptera.f__f__Noctuidae.g__g__Agrotis.s__s__Agrotis.exclamationis	0.0032907	0.778364	0.013519	0.243413	0.0483871	0.0149254	74	1	0.03
Lepidoptera.f__f__Noctuidae.g__g__Autographa	0.006462	0.778364	0.0201831	0.320168	0	0.104478	75	1	0.01
Lepidoptera.f__f__Noctuidae.g__g__Conistra.s__s__Conistra.erythrocephala	0	0.778364	0		0	0	76	1	0.67
Lepidoptera.f__f__Noctuidae.g__g__Cosmia.s__s__Cosmia.trapezina	0.000563912	0.778364	0.00447837	0.125919	0.016129	0	77	1	0.43
Lepidoptera.f__f__Noctuidae.g__g__Mamestra.s__s__Mamestra.brassicae	0	0.778364	0		0	0	78	1	0.69
Lepidoptera.f__f__Noctuidae.g__g__Orthosia.s__s__Orthosia.cerasi	0	0.778364	0		0	0	79	1	0.89
Lepidoptera.f__f__Noctuidae.g__g__Orthosia.s__s__Orthosia.cruda	0.00227497	0.778364	0.0107737	0.211159	0.0483871	0	82	1	1
Lepidoptera.f__f__Nolidae.g__g__Pseudoips.s__s__Pseudoips.prasinana	0.00276163	0.778364	0.0113292	0.243763	0.0645161	0	83	1	0.01
Lepidoptera.f__f__Notodontidae.g__g__Drymonia.s__s__Drymonia.obliterata	0.000436573	0.778364	0.00359045	0.121593	0	0.0149254	86	1	0.17
Lepidoptera.f__f__Notodontidae.g__g__Phalera.s__s__Phalera.bucephala	0	0.778364	0		0	0	87	1	0.7
Lepidoptera.f__f__Notodontidae.g__g__Ptilodon.s__s__Ptilodon.capucina	0.00135671	0.778364	0.00810728	0.167345	0	0.0298507	88	1	0.21
Lepidoptera.f__f__Oecophoridae.g__g__Harpella.s__s__Harpella.forficella	0.00138498	0.778364	0.0123194	0.112423	0	0.0149254	89	1	0.07
Lepidoptera.f__f__Oecophoridae.g__g__Hofmannophila.s__s__Hofmannophila.pseudospretella	0.00174278	0.778364	0.0102295	0.170368	0.0322581	0	90	1	0.12
Lepidoptera.f__f__Plutellidae.g__g__Plutella.s__s__Plutella.xylostella	0.00085281	0.778364	0.0071986	0.118469	0	0.0149254	91	1	0.08
Lepidoptera.f__f__Praydidae.g__g__Prays.s__s__Prays.fraxinella	0.00372137	0.778364	0.0133346	0.279076	0.0806452	0	93	1	0.01
Lepidoptera.f__f__Pyralidae.g__g__Acrobasis.s__s__Acrobasis.repandana	0.000721309	0.778364	0.00577285	0.124949	0.016129	0	94	1	0.48
Lepidoptera.f__f__Pyralidae.g__g__Acrobasis.s__s__Acrobasis.tumidana	0	0.778364	0		0	0	95	1	0.71
Lepidoptera.f__f__Pyralidae.g__g__Endotricha.s__s__Endotricha.flammealis	0.000964055	0.778364	0.00537583	0.179331	0.0322581	0	96	1	0.01
Lepidoptera.f__f__Pyralidae.g__g__Phycita.s__s__Phycita.roborella	0	0.778364	0		0	0	97	1	1
Lepidoptera.f__f__Pyralidae.g__g__Pyralis.s__s__Pyralis.farinalis	0.00209256	0.778364	0.0119846	0.174604	0.0322581	0	99	1	0.01
Lepidoptera.f__f__Schreckensteiniidae.g__g__Schreckensteinia.s__s__Schreckensteinia.festaliella	0.00208282	0.778364	0.0137857	0.151086	0.016129	0.0149254	103	1	0.01
Lepidoptera.f__f__Sphingidae.g__g__Laothoe.s__s__Laothoe.populi	0.0119941	0.778364	0.0278568	0.430563	0.0967742	0.119403	105	1	0.01
Lepidoptera.f__f__Tortricidae.g__g__Acleris.s__s__Acleris.ferrugana	0.00107025	0.778364	0.00595527	0.179715	0.0322581	0	107	1	0.01
Lepidoptera.f__f__Tortricidae.g__g__Acleris.s__s__Acleris.forsskaleana	0.0027547	0.778364	0.0110258	0.249841	0.0645161	0	109	1	0.01
Lepidoptera.f__f__Tortricidae.g__g__Aleimma.s__s__Aleimma.loeflingiana	0	0.778364	0		0	0	110	1	0.79
Lepidoptera.f__f__Tortricidae.g__g__Ancylis.s__s__Ancylis.achatana	0.00054427	0.778364	0.0043185	0.126032	0.016129	0	112	1	0.51
Lepidoptera.f__f__Tortricidae.g__g__Archips.s__s__Archips.crataegana	0.00273977	0.778364	0.0112719	0.243062	0.0645161	0	116	1	0.23
Lepidoptera.f__f__Tortricidae.g__g__Archips.s__s__Archips.podana	0.00574285	0.778364	0.0162283	0.353879	0.112903	0.0149254	117	1	0.02
Lepidoptera.f__f__Tortricidae.g__g__Archips.s__s__Archips.xylosteana	0.0061315	0.778364	0.0186994	0.327899	0.112903	0.0149254	123	1	0.01
Lepidoptera.f__f__Tortricidae.g__g__Celypha.s__s__Celypha.striana	0.00422602	0.778364	0.0147288	0.286923	0.0483871	0.0447761	124	1	0.18
Lepidoptera.f__f__Tortricidae.g__g__Cnephasia.s__s__Cnephasia.incertana	0.00199859	0.778364	0.00944899	0.211513	0.0322581	0.0149254	125	1	0.95
Lepidoptera.f__f__Tortricidae.g__g__Cnephasia.s__s__Cnephasia.stephensiana	0.00806525	0.778364	0.0214283	0.376383	0.145161	0.0149254	127	1	0.01
Lepidoptera.f__f__Tortricidae.g__g__Ditula.s__s__Ditula.angustiorana	0.000721309	0.778364	0.00577285	0.124949	0.016129	0	138	1	0.74
Lepidoptera.f__f__Tortricidae.g__g__Epinotia	0.00232427	0.778364	0.00929389	0.250086	0.0645161	0	139	1	0.01
Lepidoptera.f__f__Tortricidae.g__g__Eudemis	0	0.778364	0		0	0	140	1	0.9
Lepidoptera.f__f__Tortricidae.g__g__Hedya.s__s__Hedya.nubiferana	0	0.778364	0		0	0	144	1	1
Lepidoptera.f__f__Tortricidae.g__g__Orthotaenia.s__s__Orthotaenia.undulana	0.00065962	0.778364	0.00526256	0.125342	0.016129	0	150	1	0.73
Lepidoptera.f__f__Tortricidae.g__g__Pammene.s__s__Pammene.giganteana	0	0.778364	0		0	0	153	1	0.61
Lepidoptera.f__f__Tortricidae.g__g__Pandemis.s__s__Pandemis.heparana	0.00149884	0.778364	0.00803415	0.186558	0	0.0447761	160	1	0.03
Lepidoptera.f__f__Tortricidae.g__g__Phtheochroa	0.00181641	0.778364	0.0113193	0.160471	0.0322581	0	161	1	0.01
Lepidoptera.f__f__Tortricidae.g__g__Tortricodes.s__s__Tortricodes.alternella	0	0.778364	0		0	0	162	1	1
Lepidoptera.f__f__Tortricidae.g__g__Tortrix.s__s__Tortrix.viridana	0.00875427	0.778364	0.021156	0.413797	0.129032	0.0447761	163	1	0.3
Lepidoptera.f__f__Tortricidae.g__g__Zeiraphera.s__s__Zeiraphera.isertana	0.0196097	0.778364	0.0295304	0.664049	0.370968	0.0298507	164	1	0.01
Lepidoptera.f__f__Ypsolophidae.g__g__Ypsolopha.s__s__Ypsolopha.horridella	0.0015271	0.778364	0.00942276	0.162065	0	0.0298507	165	1	0.03
Lepidoptera.f__f__Ypsolophidae.g__g__Ypsolopha.s__s__Ypsolopha.nemorella	0.00054427	0.778364	0.0043185	0.126032	0.016129	0	166	1	0.01
Lepidoptera.f__f__Ypsolophidae.g__g__Ypsolopha.s__s__Ypsolopha.parenthesella	0.00075688	0.778364	0.00606891	0.124714	0.016129	0	167	1	1
Lepidoptera.f__f__Ypsolophidae.g__g__Ypsolopha.s__s__Ypsolopha.scabrella	0.00108545	0.778364	0.00622312	0.174422	0.016129	0.0149254	169	1	0.01
Lepidoptera.f__f__Ypsolophidae.g__g__Ypsolopha.s__s__Ypsolopha.ustella	0.00154926	0.778364	0.00884101	0.175236	0.0322581	0	170	1	0.99
Mecoptera.f__f__Panorpidae.g__g__Panorpa.s__s__Panorpa.alpina	0	0.778364	0		0	0	171	1	0.65
Neuroptera.f__f__Chrysopidae.g__g__Chrysoperla	0	0.778364	0		0	0	174	1	0.69
Neuroptera.f__f__Hemerobiidae.g__g__Hemerobius	0.00329176	0.778364	0.0144165	0.228333	0.0322581	0.0298507	176	1	0.23
Neuroptera.f__f__Hemerobiidae.g__g__Hemerobius.s__s__Hemerobius.micans	0	0.778364	0		0	0	184	1	1
Neuroptera.f__f__Sisyridae.g__g__Sisyra.s__s__Sisyra.nigra	0.000646027	0.778364	0.00371886	0.173716	0	0.0298507	185	1	0.1
Orthoptera.f__f__Tettigoniidae	0.000301837	0.778364	0.002468	0.1223	0	0.0149254	186	1	0.24
Orthoptera.f__f__Tettigoniidae.g__g__Meconema.s__s__Meconema.thalassinum	0.000646027	0.778364	0.00371886	0.173716	0	0.0298507	197	1	0.1
Orthoptera.f__f__Tettigoniidae.g__g__Pholidoptera.s__s__Pholidoptera.griseoaptera	0.000796305	0.778364	0.00639864	0.124449	0.016129	0	199	1	0.01
Psocodea.f__f__Elipsocidae.g__g__Elipsocus	0.000450065	0.778364	0.00370384	0.121513	0	0.0149254	200	1	0.13
Psocodea.f__f__Elipsocidae.g__g__Elipsocus.s__s__Elipsocus.moebiusi	0	0.778364	0		0	0	202	1	0.85
Psocodea.f__f__Psocidae.g__g__Loensia.s__s__Loensia.pearmani	0.00147151	0.778364	0.00866679	0.169788	0.0322581	0	204	1	0.01
Psocodea.f__f__Psocidae.g__g__Loensia.s__s__Loensia.variegata	0.000909046	0.778364	0.00770718	0.117948	0	0.0149254	205	1	0.07
Psocodea.f__f__Psocidae.g__g__Metylophorus.s__s__Metylophorus.nebulosus	0.00192135	0.778364	0.00951451	0.201939	0.016129	0.0298507	213	1	0.01
Psocodea.f__f__Stenopsocidae.g__g__Graphopsocus.s__s__Graphopsocus.cruciatus	0.000525981	0.778364	0.00416995	0.126136	0.016129	0	214	1	0.9
Thysanoptera.f__f__Thripidae	0.00100939	0.778364	0.00821213	0.122915	0.016129	0	215	1	0.01
Thysanoptera.f__f__Thripidae.g__g__Thrips	0	0.778364	0		0	0	218	1	0.52
Trichoptera.f__f__Ecnomidae.g__g__Ecnomus.s__s__Ecnomus.tenellus	0.00189567	0.778364	0.0110727	0.171202	0.016129	0.0298507	220	1	0.01
Trichoptera.f__f__Hydropsychidae.g__g__Cheumatopsyche.s__s__Cheumatopsyche.lepida	0.000450065	0.778364	0.00370384	0.121513	0	0.0149254	225	1	0.84
Trichoptera.f__f__Hydropsychidae.g__g__Hydropsyche.s__s__Hydropsyche.siltalai	0.000525981	0.778364	0.00416995	0.126136	0.016129	0	227	1	0.01
Trichoptera.f__f__Hydroptilidae.g__g__Hydroptila.s__s__Hydroptila.forcipata	0.000803498	0.778364	0.0067574	0.118906	0	0.0149254	235	1	0.09
Trichoptera.f__f__Leptoceridae.g__g__Athripsodes.s__s__Athripsodes.albifrons	0.000685942	0.778364	0.00572204	0.119877	0	0.0149254	236	1	0.11
Trichoptera.f__f__Leptoceridae.g__g__Oecetis.s__s__Oecetis.lacustris	0.000646027	0.778364	0.00371886	0.173716	0	0.0298507	238	1	0.1
Trichoptera.f__f__Psychomyiidae.g__g__Tinodes.s__s__Tinodes.maculicornis	0.000646027	0.778364	0.00371886	0.173716	0	0.0298507	239	1	0.1
Trichoptera.f__f__Psychomyiidae.g__g__Tinodes.s__s__Tinodes.waeneri	0.000301837	0.778364	0.002468	0.1223	0	0.0149254	241	1	0.24
Araneae.f__f__Linyphiidae.g__g__Neriene.s__s__Neriene.montana	0	0.778364	0		0	0	243	1	0.61
Araneae.f__f__Linyphiidae.g__g__Tenuiphantes.s__s__Tenuiphantes.tenuis	0.000525981	0.778364	0.00416995	0.126136	0.016129	0	244	1	0.01
Araneae.f__f__Philodromidae.g__g__Philodromus.s__s__Philodromus.dispar	0.000411922	0.778364	0.00338376	0.121735	0	0.0149254	245	1	0.66
Sarcoptiformes.f__f__Hermanniidae.g__g__Hermannia.s__s__Hermannia.gibba	0	0.778364	0		0	0	246	1	0.66
Trombidiformes.f__f__Ereynetidae	0.000759854	0.778364	0.00637041	0.119279	0	0.0149254	247	1	0.51
Blattodea.f__f__Ectobiidae.g__g__Ectobius	0	0.778364	0		0	0	248	1	1
Coleoptera.f__f__Cantharidae.g__g__Cantharis.s__s__Cantharis.cryptica	0	0.778364	0		0	0	252	1	0.69
Coleoptera.f__f__Curculionidae.g__g__Magdalis.s__s__Magdalis.flavicornis	0	0.778364	0		0	0	253	1	0.79
Coleoptera.f__f__Lampyridae.g__g__Lamprohiza.s__s__Lamprohiza.splendidula	0.000525981	0.778364	0.00416995	0.126136	0.016129	0	254	1	0.01
Coleoptera.f__f__Mycetophagidae.g__g__Litargus.s__s__Litargus.connexus	0	0.778364	0		0	0	257	1	0.65
Coleoptera.f__f__Ptinidae.g__g__Anobium.s__s__Anobium.costatum	0	0.778364	0		0	0	258	1	0.52
Coleoptera.f__f__Scarabaeidae.g__g__Serica	0.000411922	0.778364	0.00338376	0.121735	0	0.0149254	261	1	0.18
Coleoptera.f__f__Staphylinidae.g__g__Aloconota.s__s__Aloconota.gregaria	0.00054427	0.778364	0.0043185	0.126032	0.016129	0	262	1	0.01
Coleoptera.f__f__Staphylinidae.g__g__Plataraea.s__s__Plataraea.brunnea	0	0.778364	0		0	0	263	1	0.79
Diptera.f__f__Anthomyiidae.g__g__Botanophila	0.000889642	0.778364	0.00718629	0.123797	0.016129	0	265	1	0.01
Diptera.f__f__Anthomyiidae.g__g__Delia.s__s__Delia.platura	0.000721309	0.778364	0.00577285	0.124949	0.016129	0	267	1	0.72
Diptera.f__f__Anthomyiidae.g__g__Hylemya.s__s__Hylemya.variata	0.00054427	0.778364	0.0043185	0.126032	0.016129	0	270	1	0.01
Diptera.f__f__Asilidae.g__g__Dioctria.s__s__Dioctria.linearis	0.000732934	0.778364	0.00420804	0.174175	0.016129	0.0149254	271	1	0.01
Diptera.f__f__Chironomidae.g__g__Bryophaenocladius	0.00188293	0.778364	0.011249	0.167386	0	0.0298507	272	1	0.01
Diptera.f__f__Chironomidae.g__g__Cricotopus.s__s__Cricotopus.annulator	0.00337996	0.778364	0.014624	0.231124	0.0322581	0.0298507	273	1	0.01
Diptera.f__f__Chironomidae.g__g__Dicrotendipes.s__s__Dicrotendipes.nervosus	0.000301837	0.778364	0.002468	0.1223	0	0.0149254	276	1	0.82
Diptera.f__f__Chironomidae.g__g__Micropsectra.s__s__Micropsectra.notescens	0	0.778364	0		0	0	280	1	0.73
Diptera.f__f__Chironomidae.g__g__Microtendipes.s__s__Microtendipes.pedellus	0.00192597	0.778364	0.00824972	0.233459	0	0.0597015	281	1	0.16
Diptera.f__f__Chironomidae.g__g__Polypedilum.s__s__Polypedilum.scalaenum	0	0.778364	0		0	0	288	1	0.67
Diptera.f__f__Chironomidae.g__g__Smittia.s__s__Smittia.stercoraria	0.000436573	0.778364	0.00359045	0.121593	0	0.0149254	291	1	0.17
Diptera.f__f__Culicidae.g__g__Culiseta	0.00127214	0.778364	0.0105291	0.120822	0.016129	0	293	1	0.01
Diptera.f__f__Drosophilidae.g__g__Drosophila.s__s__Drosophila.repleta	0.00351368	0.778364	0.0169749	0.206992	0.0322581	0.0149254	294	1	0.01
Diptera.f__f__Empididae	0	0.778364	0		0	0	296	1	0.67
Diptera.f__f__Fanniidae.g__g__Fannia.s__s__Fannia.incisurata	0.000973884	0.778364	0.00830129	0.117317	0	0.0149254	297	1	0.07
Diptera.f__f__Fanniidae.g__g__Fannia.s__s__Fannia.sociella	0	0.778364	0		0	0	308	1	0.99
Diptera.f__f__Lauxaniidae.g__g__Cnemacantha.s__s__Cnemacantha.muscaria	0	0.778364	0		0	0	309	1	0.62
Diptera.f__f__Muscidae.g__g__Helina.s__s__Helina.lasiophthalma	0	0.778364	0		0	0	313	1	0.79
Diptera.f__f__Muscidae.g__g__Phaonia.s__s__Phaonia.subventa	0.000945533	0.778364	0.00766287	0.123391	0.016129	0	318	1	0.01
Diptera.f__f__Sarcophagidae.g__g__Sarcophaga	0.000721309	0.778364	0.00577285	0.124949	0.016129	0	321	1	0.01
Diptera.f__f__Sciaridae.g__g__Bradysia.s__s__Bradysia.brevispina	0.000654333	0.778364	0.00544728	0.120121	0	0.0149254	323	1	0.11
Diptera.f__f__Sciaridae.g__g__Pseudolycoriella.s__s__Pseudolycoriella.paludum	0.00116949	0.778364	0.00961253	0.121663	0.016129	0	328	1	0.01
Diptera.f__f__Sciaridae.g__g__Scatopsciara.s__s__Scatopsciara.multispina	0.000865732	0.778364	0.00493265	0.17551	0.016129	0.0149254	331	1	0.01
Diptera.f__f__Simuliidae.g__g__Simulium.s__s__Simulium.reptans	0.000438074	0.778364	0.00346005	0.126609	0.016129	0	332	1	0.01
Diptera.f__f__Tachinidae	0	0.778364	0		0	0	334	1	0.73
Diptera.f__f__Tachinidae.g__g__Phryno.s__s__Phryno.vetula	0.00118523	0.778364	0.00687533	0.172389	0.016129	0.0149254	335	1	0.01
Diptera.f__f__Tipulidae.g__g__Tipula.s__s__Tipula.magnicauda	0	0.778364	0		0	0	345	1	0.7
Ephemeroptera.f__f__Potamanthidae.g__g__Potamanthus.s__s__Potamanthus.luteus	0.00139663	0.778364	0.0116615	0.119765	0.016129	0	347	1	0.01
Hemiptera.f__f__Miridae.g__g__Lygus	0.0010606	0.778364	0.00619478	0.171208	0.016129	0.0149254	348	1	0.01
Hemiptera.f__f__Miridae.g__g__Pinalitus.s__s__Pinalitus.cervinus	0	0.778364	0		0	0	352	1	0.7
Hemiptera.f__f__Miridae.g__g__Pinalitus.s__s__Pinalitus.rubricatus	0.000438074	0.778364	0.00346005	0.126609	0.016129	0	359	1	0.01
Hemiptera.f__f__Pentatomidae	0	0.778364	0		0	0	361	1	0.68
Hemiptera.f__f__Psyllidae.g__g__Cacopsylla	0	0.778364	0		0	0	367	1	0.68
Hemiptera.f__f__Psyllidae.g__g__Cacopsylla.s__s__Cacopsylla.melanoneura	0.000720918	0.778364	0.0060278	0.119599	0	0.0149254	377	1	0.43
Hymenoptera.f__f__Ichneumonidae.g__g__Astiphromma.s__s__Astiphromma.splenium	0	0.778364	0		0	0	378	1	0.61
Hymenoptera.f__f__Ichneumonidae.g__g__Dusona.s__s__Dusona.insignita	0	0.778364	0		0	0	380	1	0.64
Hymenoptera.f__f__Tenthredinidae.g__g__Apethymus.s__s__Apethymus.filiformis	0	0.778364	0		0	0	383	1	0.67
Hymenoptera.f__f__Tenthredinidae.g__g__Euura.s__s__Euura.imperfecta	0	0.778364	0		0	0	391	1	0.62
Lepidoptera.f__f__Adelidae.g__g__Nematopogon.s__s__Nematopogon.swammerdamella	0	0.778364	0		0	0	392	1	0.99
Lepidoptera.f__f__Depressariidae.g__g__Luquetia.s__s__Luquetia.lobella	0.00065962	0.778364	0.00526256	0.125342	0.016129	0	394	1	0.01
Lepidoptera.f__f__Erebidae.g__g__Atolmis.s__s__Atolmis.rubricollis	0.00248591	0.778364	0.0120156	0.20689	0.016129	0.0298507	400	1	0.01
Lepidoptera.f__f__Erebidae.g__g__Calliteara.s__s__Calliteara.pudibunda	0	0.778364	0		0	0	406	1	0.67
Lepidoptera.f__f__Erebidae.g__g__Herminia.s__s__Herminia.tarsipennalis	0.00220587	0.778364	0.0116373	0.189552	0	0.0447761	415	1	0.02
Lepidoptera.f__f__Erebidae.g__g__Hypena.s__s__Hypena.proboscidalis	0.000796305	0.778364	0.00639864	0.124449	0.016129	0	418	1	0.42
Lepidoptera.f__f__Erebidae.g__g__Scoliopteryx.s__s__Scoliopteryx.libatrix	0.00212157	0.778364	0.0109422	0.193889	0	0.0447761	420	1	0.03
Lepidoptera.f__f__Gelechiidae.g__g__Bryotropha.s__s__Bryotropha.terrella	0.000965134	0.778364	0.00565232	0.17075	0	0.0298507	421	1	0.05
Lepidoptera.f__f__Gelechiidae.g__g__Helcystogramma.s__s__Helcystogramma.rufescens	0.000909046	0.778364	0.00770718	0.117948	0	0.0149254	422	1	0.06
Lepidoptera.f__f__Gelechiidae.g__g__Psoricoptera.s__s__Psoricoptera.gibbosella	0	0.778364	0		0	0	424	1	0.97
Lepidoptera.f__f__Geometridae.g__g__Asthena.s__s__Asthena.albulata	0.000796305	0.778364	0.00639864	0.124449	0.016129	0	425	1	0.01
Lepidoptera.f__f__Geometridae.g__g__Cabera	0.00150944	0.778364	0.00881525	0.171231	0.0322581	0	428	1	0.01
Lepidoptera.f__f__Geometridae.g__g__Ectropis.s__s__Ectropis.crepuscularia	0	0.778364	0		0	0	436	1	0.66
Lepidoptera.f__f__Geometridae.g__g__Eupithecia.s__s__Eupithecia.subfuscata	0	0.778364	0		0	0	438	1	0.68
Lepidoptera.f__f__Geometridae.g__g__Lomaspilis.s__s__Lomaspilis.marginata	0.000553212	0.778364	0.00457764	0.120851	0	0.0149254	442	1	0.14
Lepidoptera.f__f__Geometridae.g__g__Operophtera	0	0.778364	0		0	0	444	1	0.94
Lepidoptera.f__f__Geometridae.g__g__Operophtera.s__s__Operophtera.fagata	0	0.778364	0		0	0	445	1	0.72
Lepidoptera.f__f__Geometridae.g__g__Parectropis.s__s__Parectropis.similaria	0.000803498	0.778364	0.0067574	0.118906	0	0.0149254	446	1	0.05
Lepidoptera.f__f__Geometridae.g__g__Selenia.s__s__Selenia.tetralunaria	0.000803498	0.778364	0.0067574	0.118906	0	0.0149254	453	1	0.05
Lepidoptera.f__f__Gracillariidae.g__g__Parornix.s__s__Parornix.devoniella	0.00116949	0.778364	0.00961253	0.121663	0.016129	0	455	1	0.01
Lepidoptera.f__f__Gracillariidae.g__g__Phyllonorycter.s__s__Phyllonorycter.harrisella	0.00104964	0.778364	0.00900687	0.116537	0	0.0149254	458	1	0.44
Lepidoptera.f__f__Lasiocampidae.g__g__Lasiocampa.s__s__Lasiocampa.quercus	0.00179351	0.778364	0.0120778	0.148496	0.016129	0.0149254	460	1	0.01
Lepidoptera.f__f__Limacodidae.g__g__Apoda.s__s__Apoda.limacodes	0	0.778364	0		0	0	461	1	0.64
Lepidoptera.f__f__Noctuidae.g__g__Cucullia.s__s__Cucullia.umbratica	0.00065962	0.778364	0.00526256	0.125342	0.016129	0	463	1	0.4
Lepidoptera.f__f__Notodontidae.g__g__Clostera.s__s__Clostera.pigra	0.00162996	0.778364	0.0097172	0.16774	0	0.0298507	464	1	0.03
Lepidoptera.f__f__Praydidae.g__g__Prays	0.000525981	0.778364	0.00416995	0.126136	0.016129	0	465	1	0.01
Lepidoptera.f__f__Praydidae.g__g__Prays.s__s__Prays.ruficeps	0.0014898	0.778364	0.00873725	0.170512	0.0322581	0	466	1	0.01
Lepidoptera.f__f__Pterophoridae.g__g__Emmelina.s__s__Emmelina.monodactyla	0.000450065	0.778364	0.00370384	0.121513	0	0.0149254	467	1	0.13
Lepidoptera.f__f__Pyralidae.g__g__Dioryctria.s__s__Dioryctria.abietella	0.00100939	0.778364	0.00821213	0.122915	0.016129	0	470	1	0.01
Lepidoptera.f__f__Tineidae.g__g__Montescardia.s__s__Montescardia.tessulatellus	0.00137525	0.778364	0.00806619	0.170496	0	0.0298507	476	1	0.04
Lepidoptera.f__f__Tineidae.g__g__Triaxomera.s__s__Triaxomera.parasitella	0.00075688	0.778364	0.00606891	0.124714	0.016129	0	479	1	0.44
Lepidoptera.f__f__Tortricidae.g__g__Acleris.s__s__Acleris.variegana	0.000411922	0.778364	0.00338376	0.121735	0	0.0149254	480	1	0.18
Lepidoptera.f__f__Tortricidae.g__g__Eana.s__s__Eana.incanana	0.000889642	0.778364	0.00718629	0.123797	0.016129	0	482	1	0.01
Lepidoptera.f__f__Tortricidae.g__g__Epinotia.s__s__Epinotia.tedella	0	0.778364	0		0	0	483	1	0.68
Lepidoptera.f__f__Tortricidae.g__g__Pandemis.s__s__Pandemis.cerasana	0	0.778364	0		0	0	489	1	0.62
Lepidoptera.f__f__Yponomeutidae.g__g__Paraswammerdamia.s__s__Paraswammerdamia.nebulella	0	0.778364	0		0	0	500	1	0.72
Lepidoptera.f__f__Yponomeutidae.g__g__Yponomeuta	0	0.778364	0		0	0	501	1	0.65
Lepidoptera.f__f__Ypsolophidae.g__g__Ypsolopha.s__s__Ypsolopha.sylvella	0	0.778364	0		0	0	502	1	0.9
Psocodea.f__f__Caeciliusidae.g__g__Valenzuela.s__s__Valenzuela.flavidus	0	0.778364	0		0	0	503	1	0.75
Psocodea.f__f__Psocidae	0.00189288	0.778364	0.00937895	0.201823	0.016129	0.0298507	504	1	0.02
Thysanoptera.f__f__Thripidae.g__g__Thrips.s__s__Thrips.minutissimus	0	0.778364	0		0	0	505	1	0.96
Trichoptera.f__f__Hydroptilidae.g__g__Allotrichia.s__s__Allotrichia.pallicornis	0	0.778364	0		0	0	507	1	0.7
Trichoptera.f__f__Polycentropodidae.g__g__Polycentropus.s__s__Polycentropus.flavomaculatus	0.000646027	0.778364	0.00371886	0.173716	0	0.0298507	508	1	0.41

## Sheet: Legend
Column name
average	Average contribution to overall dissimilarity.
overall	Overall between-group dissimilarity.
sd	Standard deviation of contribution.
ratio	Average to sd ratio.
ava	Average abundances per group.
avb	Average abundances per group.
ord	An index vector to order vectors by their contribution or order cusum back to the original data order.
cusum	Ordered cumulative contribution.
p	Permutation p-value. Probability of getting a larger or equal average contribution in random permutation of the group factor.
Color code
average	Highest values in green; lowest values in red
p	Permutation p-value < 0.05
