# Supplementary material for: All-you-can-eat buffet: A spider-specialized bat species (Myotis emarginatus) turns into a pest fly eater around cattle
Source: PLoS One. 2024 May 8;19(5):e0302028. doi: 10.1371/journal.pone.0302028 (PMC11078406; doi:10.1371/journal.pone.0302028)
Supplement: S6 Table — Number of occurrences of the pest species detected in the diet of Myotis emarginatus, whether they are major/minor pests and their target host. (XLSX) [file pone.0302028.s010.xlsx]

## Sheet: PestSpecies
Pest_Species	Taxonomic_Order	Number_of_Occurrences	Life_Stage_(Lepido)	Minor_Major	Trees_Shrubs	Crops	Fruit_Trees	Pathogen_vectors & Livestock_Pests	Other	Affected_Host
Agelastica.alni	Coleoptera	2		Ma	Y	0	Y	0	0	Larvae pullulation can cause significant damage to host plants : Alnus incana and Alnus glutinosa
Trypodendron.domesticum	Coleoptera	1		m	Y	0	0	0	0	Betula, Fagus, Quercus, Acer, Alnus, Tilia.
Ips.typographus	Coleoptera	1		Ma	Y	0	0	Y	0	Pest of Picea abies (spruce) and Pinus sylvestris forests. May also be a vector of different fungal pathogens.
Delia.platura	Diptera	3		Ma	0	Y	0	0	0	Highly polyphagous, destroying seedlings of many cultivated plants, both in market gardening and in field crops.
Drosophila.funebris	Diptera	10		m	0	0	0	0	Y	Pest on mushrooms in Sri Lanka
Drosophila.repleta	Diptera	3		m	0	0	0	0	Y	Nuisance pest in wine and poultry facilities
Culex	Diptera	5		Ma	0	0	0	Y	0	Zika virus (FR), Chikungunya (FR, IT), Dengue (FR, HR), West Nile Fever (FR, IT, ES, NL)
Culicoides.punctatus	Diptera	1		Ma	0	0	0	Y	0	Cattle, sheep, goat. Vector of bluetongue virus.
Eristalis.tenax	Diptera	1		m	0	0	0	Y	0	Larvae occasionally are pests around livestock and cause accidental myiasis in humans.
Musca.domestica	Diptera	133		m	0	0	0	Y	0	House flies are pests in dairies, piggeries, poultry houses and cattle feedlots where their biology and ecology facilitate the mechanical or biological transmission of viral, bacterial, protozoan and nematode disease agents.
Stomoxys.calcitrans	Diptera	126		Ma	0	0	0	Y	0	Livestock: especially cattle, horse, poultry and hogs.
Rhopalosiphum.padi	Hemiptera	2		Ma	Y	Y	0	Y	0	Pest of cereals: especially wheat, barley, oats and corn. It is also the vector of several cereal virus diseases, in particular barley dwarf yellows (BYDV). Prunus padus is its primary host - causes widespread damage to the tree.
Acleris.variegana	Lepidoptera	1	I	m	Y	0	Y	0	0	The larvae feed on Rosa, Rubus, Crataegus, Prunus, Malus, Pyrus, Sanguisorba minor or various other plants.
Agriopis.aurantiaria	Lepidoptera	26	C	m	Y	0	Y	0	0	The larvae feed on various deciduous trees and shrubs, but especially on: Betula, Quercus, Rosa, Sorbus or Ulmus. A minor pest of Malus, Prunus, and Corylus avellana.
Agriopis.leucophaearia	Lepidoptera	54	C	Ma	Y	0	Y	0	0	The larvae feed on various deciduous trees, mainly on Quercus but also on Betula and Rosa.
Agriopis.marginaria	Lepidoptera	64	C	m	Y	0	Y	0	0	A minor pest of fruit trees, particularly Malus and Prunus; larvae also occur on a wide range of other trees and shrubs, including Alnus, Betula, Carpinus betulus, Crataegus monogyna, Prunus spinosa, Quercus and Salix.
Agrotis.exclamationis	Lepidoptera	5	B	Ma	0	Y	Y	0	0	Around 75 food plants are known. Found in open, often cultivated environments, where it is sometimes considered a crop pest. The caterpillar is polyphagous, consuming various herbaceous plants including Poaceae.
Aleimma.loeflingiana	Lepidoptera	1	b	m	Y	0	0	0	0	The larvae feed on Quercus, Carpinus or Acer. Under favourable conditions an outbreak and even defoliation can occur on oak.
Alsophila.aescularia	Lepidoptera	7	C	m	0	0	Y	0	0	The larvae feed on fruit trees.
Ancylis.achatana	Lepidoptera	2	I	m	Y	0	Y	0	0	It lives on fruit trees (Malus, Prunus), Crataegus, Prunus spinosa, or occasionally on Cotoneaster.
Apocheima.hispidaria	Lepidoptera	24	C	m	Y	0	Y	0	0	A minor pest of fruit trees, particularly Malus, Pyrus, Prunus, but associated mainly with Quercus. Widely distributed in Europe.
Archips.podana	Lepidoptera	12	b	Ma	Y	0	Y	0	0	Broadly polyphagous species, damaging the majority of orchard plants and forest species of deciduous trees and shrubs like: Corylus, Fagus, Malus, Pyrus, Quercus, Rosa, Ribes, Vaccinium, Trifolium, Alnus but sometimes also Picea.
Archips.xylosteana	Lepidoptera	12	b	m	Y	0	Y	0	0	Polyphagous pest that targets fruit and ornamental trees; feed on deciduous trees, but especially on Quercus, Prunus cerasus, Prunus domestica, Pyrus, Malus, Sorbus aucuparia, Lonicera, Tilia, Rubus fruticosus, Salix caprea, Fraxinus, Myrica; but also on: Abies, Rubus, Lonicera or Hypericum. Under favourable conditions an outbreak and even defoliation can occur on oak.
Calliteara.pudibunda	Lepidoptera	1	I	m	0	Y	0	0	0	Abundant in hop fields prior to the use of insecticides.
Carcina.quercana	Lepidoptera	5	b	m	Y	0	Y	0	0	Polyphagous on hardwood. The larvae feed on leaves of: Acer pseudoplatanus, Betula, Castanea sativa, Cornus mas, Crataegus, Fagus sylvestris, Hypericum, Malus, Prunus, Pyrus, Quercus, Rhamnus catharticus, Rosa, Rubus, Sorbus, and Viburnum. The species has a preference for Fagus and Quercus.
Cnephasia.incertana	Lepidoptera	10	b	m	0	Y	Y	0	0	Polyphagous. The larva feeds on a wide range of plants like: Medicago lupulina, Centaurea, Tragopogon pratensis, Chrysanthemum, Plantago, Rumex, Ranunculus, Lotus, and even Malus. + fruit plants: Fragaria, Vitis + Crops and vegetables: Brassica vegetables, broad bean, red beet, pumpkin, peas, lettuce, carrot, cucumber, rhubarb, sorrel.
Cnephasia.stephensiana	Lepidoptera	12	b	m	0	Y	0	0	0	The larvae feed on various herbaceous plant species like: Echium vulgare, Galeopsis, Colchicum autumnale, Inula, Hieracleum, Taraxacum + Crops and vegetables: Brassica vegetables, broad bean, red beet, beans, sweet corn, peas, carrot, rhubarb, lettuce, sorrel.
Colotois.pennaria	Lepidoptera	4	C	m	Y	0	Y	0	0	The larva feed on various deciduous trees and shrubs with a preference for Quercus, but also Betula and Salix. The larvae feed on leaves causing damage.
Cosmia.trapezina	Lepidoptera	2	b	m	Y	0	Y	0	0	The larvae feed on different deciduous trees: Quercus, Betula, Ulmus, Prunus spinosa, Crataegus, Corylus, Salix, Populus tremula and Acer campestre + Shrubs and fruit trees: Lilium, Malus, Prunus, Pyrus, Rubus, Ribes.
Crocallis.elinguaria	Lepidoptera	3	I	m	Y	0	Y	0	0	Prunus, Rubus, Malus, Quercus and Vaccinium.
Dioryctria.abietella	Lepidoptera	1	I	m	Y	0	0	0	0	Coniferous trees. The larva lives in the cone or a shoot of Pinus, Abies procera or Pseudotsuga menziesii. Distributed throughout Central Europe, this is a pest of major importance in spruce seed orchards.
Ditula.angustiorana	Lepidoptera	4	I	m	Y	0	Y	0	0	Polyphagous. The larva lives among spun leaves and in the fruit buds of many trees, shrubs and sometimes herbaceous plants. It can occur as a pest in orchards and in grapevines (Vitis).
Epinotia.tedella	Lepidoptera	1	I	m	Y	0	Y	0	0	The larvae mainly feed on Picea abies and occasionally on other Picea species; there are sometimes mass propagations of the species.
Erannis.defoliaria	Lepidoptera	17	C	Ma	Y	0	Y	0	0	The larvae feed on a great variety of deciduous trees and shrubs with a preference for Quercus, but also Fagus, Carpinus, Malus, Acer.
Euproctis.similis	Lepidoptera	1	b	m	Y	0	Y	0	0	The larvae feed on different species of deciduous trees and shrubs like Prunus spinosa, Crataegus, Betula, Quercus, Salix.
Hedya.nubiferana	Lepidoptera	6	I	m	Y	0	Y	0	0	The larvae mainly feed on Crataegus or Prunus spinosa, but also on other trees like Malus, Sorbus, Pyrus, Prunus.
Mamestra.brassicae	Lepidoptera	1	I	Ma	0	Y	0	0	0	0
Operophtera.brumata	Lepidoptera	2	C	Ma	Y	0	Y	0	0	Polyphagous defoliator in orchards (notably Malus) + Acer campestre, Carpinus betulus, Prunus avium, Quercus.
Operophtera.fagata	Lepidoptera	1	C	m	Y	0	Y	0	0	Defoliating Acer campestre. A minor pest of Malus, but usually only in the vicinity of Betula and other more usual wild hosts such as Carpinus betulus, Fagus sylvatica and Quercus.
Orthosia.cerasi	Lepidoptera	2	C	Ma	Y	0	Y	0	0	Deciduous trees and shrubs. The larva feed on different species of deciduous trees and shrubs, especially on Quercus and Salix but also on Ulmus, Fagus, Tilia. Can also be found in orchards (Malus) and gardens.
Orthosia.cruda	Lepidoptera	22	C	m	Y	0	Y	0	0	Deciduous trees and shrubs. The larva lives on different species of deciduous trees like: Quercus, Carpinus and Salix but also a minor pest of Malus and other fruit trees.
Orthotaenia.undulana	Lepidoptera	3	b	m	Y	0	Y	0	0	The larva lives between spun leaves of Lonicera, Vaccinium, Myrica, Betula, Alnus, Ulmus, Acer and a wide range of other trees, shrubs and herbaceous plants. Larvae feed on the leaves and open buds of the host plant. On most hosts, larvae cause slight foliage damage and disfigurement but infestations are unimportant. On cultivated strawberry and raspberry, they can be of slight economic importanc…
Pandemis.cerasana	Lepidoptera	1	U	m	Y	0	Y	0	0	The species is highly polyphagous, feeding predominantly on broad-leaved trees, including fruit trees of all kinds. Important pest species in Malus, Pyrus and Prunus gardens.
Pandemis.heparana	Lepidoptera	3	U	m	Y	0	Y	0	0	Polyphagous, harmful to fruit trees (Malus, Prunus) but also to many trees and shrubs.
Parornix.devoniella	Lepidoptera	1	I	m	Y	0	0	0	0	The larvae feed on Corylus avellana.
Phalera.bucephala	Lepidoptera	1	b	m	Y	Y	Y	0	0	The larvae feed on various deciduous trees like Salix, Betula, Quercus, Corylus, Ulmus, Acer, Tilia, Pupulus. Young trees and shrubs are preferred. It occurs in broadleaved forests, plantations, tree nurseries, amenity trees, parks and gardens.
Phigalia.pilosaria	Lepidoptera	11	C	m	Y	0	Y	0	0	The larvae feed on a variety of deciduous trees like: Prunus spinosa, Crataegus, Malus, Betula, Alnus, Corylus, Populus, Salix caprea, Fraxinus. The species is distributed in various habitats - forests, woods, orchards, parks.
Plutella.xylostella	Lepidoptera	1	I	Ma	0	Y	0	0	0	This species occurs on many species of Brassicaceae.
Polyploca.ridens	Lepidoptera	5	C	m	Y	0	0	0	0	The larvae feed on Quercus.
Prays.fraxinella	Lepidoptera	5	b	m	Y	0	0	0	0	The larvae feed on leaves and shoots of Fraxinus excelsior.
Pyralis.farinalis	Lepidoptera	2	I	Ma	0	0	0	0	Y	The larvae feed on stored food (milled plant products).
Recurvaria.leucatella	Lepidoptera	7	I	m	Y	0	Y	0	0	The larvae feed on: Crataegus or Malus. Sometimes also on: Sorbus, Cotoneaster, Prunus or Pyrus.
Scoliopteryx.libatrix	Lepidoptera	3	b	m	Y	0	Y	0	0	The larvae feed on: Salix and Populus.
Tortrix.viridana	Lepidoptera	26	b	Ma	Y	0	0	0	0	The larvae mainly feed on Quercus. Occasionally becomes a nuisance. Also spreads to other deciduous trees (Populus, Betula, Carpinus, Fagus, Acer, Salix).
Yponomeuta	Lepidoptera	1	0	m	0	0	Y	0	0	Hawthorn, Malus, Prunus
Ypsolopha.scabrella	Lepidoptera	2	I	m	Y	0	Y	0	0	The larvae feed on: Malus, Crataegus, Cotoneaster, Malus, Pyrus, Prunus.
Ypsolopha.ustella	Lepidoptera	11	b	Ma	Y	0	0	0	0	The larvae feed on oak.
Thrips.minutissimus	Thysanoptera	2		m	Y	0	0	0	0	Polyphagous on deciduous trees.
