# Supplementary material for: All-you-can-eat buffet: A spider-specialized bat species (Myotis emarginatus) turns into a pest fly eater around cattle
Source: PLoS One. 2024 May 8;19(5):e0302028. doi: 10.1371/journal.pone.0302028 (PMC11078406; doi:10.1371/journal.pone.0302028)
Supplement: S7 Table — (XLSX) [file pone.0302028.s011.xlsx]

## Sheet: Taxa, confidence and fasta seq
Taxon	Confidence	Sequence
k__k__Animalia;p__p__Arthropoda;c__c__Arachnida;o__o__Araneae	0.999993	GACGTTGTATTTGATTTTTGGAGCTTGATCTGCTATAGTTGGAACTGCGATAAGAGTGTTAATTCGAGTTGAATTAGGGCAACCTGGGAGATTTATTGGTGATGATCATTTATATAATGTAGTTGTTACGGCT
k__k__Animalia;p__p__Arthropoda;c__c__Arachnida;o__o__Araneae	0.998402	GACTTTATATTTGATTTTTGGTGCTTGAACTGCTATAGTAGGAACTGCAATAAGAGTTTCAATTCGAGTTGAGTTGGGACAATCAAGAAGATTTATTTGGGATGATCAATTATATAATGTTGTTGTAACAGCT
k__k__Animalia;p__p__Arthropoda;c__c__Arachnida;o__o__Araneae	0.999938	TGCTTGAGCTGCTATAGTTGGAACTGCAATAAGAGTATTAATTCGAATTGAATTAGGTCAACCTGATAGATTTATAGGAGATGATCAATTATATAATGTTATTGTTACTGCGCATGCTTTTTGTGATAATTTTTTATAGTAATATCTATTTTAATT
k__k__Animalia;p__p__Arthropoda;c__c__Arachnida;o__o__Araneae	1	TGCTTGAGTTGCTATAGTTGGAACTGCAATAAGAGTATTAATTCGAATTGAATTGGGTCAACCTGGTAGATTTATAGGGGATGATCAGTTATATAATGTTATTGTTACTGCTCATGCTTTTGTGATAATTTTTTTTATGGTAATACCTATTTTAATT
k__k__Animalia;p__p__Arthropoda;c__c__Arachnida;o__o__Araneae	0.999899	GACTTTATATTTGATTTTTGGTGCTTGAGCTGCTATAGTAGGAACTGCAATAAGAGTTTCAATTCGAGTTGAGTTGGGACAATCAAGGAGATTTATTTGGGATGATCAATTATATAATGTTGTTGTAACAGCT
k__k__Animalia;p__p__Arthropoda;c__c__Arachnida;o__o__Araneae;f__f__Agelenidae;g__g__Tegenaria;s__s__Tegenaria.domestica	1	GACTTTATATTTAGTTTTTGGGGCTTGGTCAGCCATAGTGGGGTCAGCTATAAGAGTGATGATTCGAATTGAATTGGGTCAGTTGGGGAGATTTATTGGAGATGATCATTTATATAATGTAATTGTTACGGCT
k__k__Animalia;p__p__Arthropoda;c__c__Arachnida;o__o__Araneae;f__f__Agelenidae;g__g__Tegenaria;s__s__Tegenaria.domestica	1	GACTTTATATTTAGTTTTTGGGGCTTGGTCAGCCATAGTGGGGACAGCTATAAGAGTGATGATTCGAATTGAATTGGGTCAGTTGGGGAGATTTATTGGAGATGATCATTTATATAATGTAATTGTTACGGCT
k__k__Animalia;p__p__Arthropoda;c__c__Arachnida;o__o__Araneae;f__f__Agelenidae;g__g__Tegenaria;s__s__Tegenaria.domestica	1	GGGACTTTATATTTAGTTTTTGGGGCTTGGTCAGCCATAGTGGGGACAGCTATAAGAGTGATGATTCGAATTGAATTGGGTCAGTTGGGGAGATTTATTGGAGATG
k__k__Animalia;p__p__Arthropoda;c__c__Arachnida;o__o__Araneae;f__f__Agelenidae;g__g__Tegenaria;s__s__Tegenaria.ferruginea	1	GGTACGTTGTATTTAATTTTTGGGGCTTGGTCTGCTATAGTTGGGACTGCAATAAGAGTATTGATTCGGATTGAATTGGGTCAACCAGGGAGATTTATTGGTGATG
k__k__Animalia;p__p__Arthropoda;c__c__Arachnida;o__o__Araneae;f__f__Agelenidae;g__g__Tegenaria;s__s__Tegenaria.ferruginea	1	TACGTTGTATTTAATTTTTGGGGCTTGGTCTGCTATAGTTGGGACTGCAATAAGAGTATTGATTCGGATTGAATTGGGTCAACCAGGGAGATTTATTGGTGATGATCATTTATATAATGTGATTGTTACGGCT
k__k__Animalia;p__p__Arthropoda;c__c__Arachnida;o__o__Araneae;f__f__Anyphaenidae;g__g__Anyphaena;s__s__Anyphaena.accentuata	1	AACATTATATTTAATTTTTGGAGCTTGAGCTGCTATAGTAGGAACTGGAATAAGAGTATTAATTCGTATAGAGTTAGGACAATCAGGAAGATTTTTAGGTGATGATCATATATATAATGTGATTGTAACTGCT
k__k__Animalia;p__p__Arthropoda;c__c__Arachnida;o__o__Araneae;f__f__Anyphaenidae;g__g__Anyphaena;s__s__Anyphaena.accentuata	1	AACATTATATTTAATTTTTGGAGCTTGAGCTGCTATAGTAGGAACTGGAATAAGAGTATTAATTCGTATAGAGCTAGGACAATCAGGAAGATTTTTAGGTGATGATCATATATATAATGTGATTGTAACTGCT
k__k__Animalia;p__p__Arthropoda;c__c__Arachnida;o__o__Araneae;f__f__Anyphaenidae;g__g__Anyphaena;s__s__Anyphaena.accentuata	1	AGCTTGAGCTGCTATAGTAGGAACTGGAATAAGAGTATTAATTCGTATAGAGTTAGGACAATCAGGAAGATTTTTAGGTGATGATCATATATATAATGTGATTGTAACTGCTCATGCTTTTGTAATAATTTTTTTTATAGTAATACCTATTTTAATT
k__k__Animalia;p__p__Arthropoda;c__c__Arachnida;o__o__Araneae;f__f__Anyphaenidae;g__g__Anyphaena;s__s__Anyphaena.accentuata	1	AGCTTGAGCTGCTATAGTAGGAACTGGAATAAGAGTATTAATTCGTATAGAGCTAGGACAATCAGGAAGATTTTTAGGTGATGATCATATATATAATGTGATTGTAACTGCTCATGCTTTTGTAATAATTTTTTTTATAGTAATACCTATTTTAATT
k__k__Animalia;p__p__Arthropoda;c__c__Arachnida;o__o__Araneae;f__f__Anyphaenidae;g__g__Anyphaena;s__s__Anyphaena.accentuata	1	AACATTATATTTAATTTTTGGAGCTTGAGCTGCTATAGTAGGAACTGGAATAAGAGTATTAATTCGTATAGAGCTAGGACAATCAGGAAGATTTTTAGGTGATGATCATACATATAATGTGATTGTAACTGCT
k__k__Animalia;p__p__Arthropoda;c__c__Arachnida;o__o__Araneae;f__f__Anyphaenidae;g__g__Anyphaena;s__s__Anyphaena.accentuata	0.999998	AACATTATATTTAATTTTTGGAGCTTGAGCTGCTATAGTAGGAACTGGAATAAGAGTATTAATTCGTATAGAATTAGGACAATCAGGAAGATTTTTAGGTGATGATCACATGTATAATGTGATTGTAACTGCT
k__k__Animalia;p__p__Arthropoda;c__c__Arachnida;o__o__Araneae;f__f__Anyphaenidae;g__g__Anyphaena;s__s__Anyphaena.accentuata	0.999999	AACATTATATTTAATTTTTGGAGCTTGAGCTGCTATATTAGGAACTGGAATAAGAGTATTAATTCGTATAGAGTTAGGACAATCAGGAAGATTTTTAGGTGATGATCATATATATAATGTGATTGTAACTGCT
k__k__Animalia;p__p__Arthropoda;c__c__Arachnida;o__o__Araneae;f__f__Anyphaenidae;g__g__Anyphaena;s__s__Anyphaena.accentuata	0.999999	AACATTATATTTAATTTTTTGAGCTTGAGCTGCTATAGTAGGAACTGGAATAAGAGTATTAATTCGTATAGAGCTAGGACAATCAGGAAGATTTTTAGGTGATGATCATACATATAATGTGATTGTAACTGCT
k__k__Animalia;p__p__Arthropoda;c__c__Arachnida;o__o__Araneae;f__f__Anyphaenidae;g__g__Anyphaena;s__s__Anyphaena.accentuata	1	AGCTTGAGCTGCTATAGTAGGAACTGGAATAAGAGTGTTAATTCGTATAGAGTTAGGACAATCAGGAAGATTTTTAGGTGATGATCATATGTATAATGTGATTGTAACTGCTCATGCTTTTGTAATAATTTTTTTTATAGTGATACCTATTTTAATT
k__k__Animalia;p__p__Arthropoda;c__c__Arachnida;o__o__Araneae;f__f__Anyphaenidae;g__g__Anyphaena;s__s__Anyphaena.accentuata	0.999999	AGCTTGAGCTGCTATAGTAGGAACTGGAATAAGAGTATTAATTCGTATAGAATTAGGACAATCAGGAAGATTTTTAGGTGATGATCACATATATAATGTGATTGTAACTGCTCATGCTTTTGTAATAATTTTTTTTATAGTAATACCCATTTTAATT
k__k__Animalia;p__p__Arthropoda;c__c__Arachnida;o__o__Araneae;f__f__Anyphaenidae;g__g__Anyphaena;s__s__Anyphaena.accentuata	1	AGCTTGAGCTGCTATAGTAGGAACTGGAATAAGAGTATTAATTCGTATAGAGCTAGGACAATCAGGAAGATTTTTAGGTGATGATCATACATATAATGTGATTGTAACTGCTCATGCTTTTGTAATAATTTTTTTTATAGTAATACCTATTTTAATT
k__k__Animalia;p__p__Arthropoda;c__c__Arachnida;o__o__Araneae;f__f__Anyphaenidae;g__g__Anyphaena;s__s__Anyphaena.accentuata	1	AGCTTGAGCTGCTATAGTAGTAACTGGAATAAGAGTATTAATTCGTATAGAGTTAGGACAATCAGGAAGATTTTTAGGTGATGATCATATATATAATGTGATTGTAACTGCTCATGCTTTTGTAATAATTTTTTTTATAGTAATACCTATTTTAATT
k__k__Animalia;p__p__Arthropoda;c__c__Arachnida;o__o__Araneae;f__f__Anyphaenidae;g__g__Anyphaena;s__s__Anyphaena.accentuata	1	AGCTTGAGCTGCTATAGTAGGAACTGGAATAAGAGTATTAATTCGTATAGAGCTATGACAATCAGGAAGATTTTTAGGTGATGATCATATATATAATGTGATTGTAACTGCTCATGCTTTTGTAATAATTTTTTTTATAGTAATACCTATTTTAATT
k__k__Animalia;p__p__Arthropoda;c__c__Arachnida;o__o__Araneae;f__f__Anyphaenidae;g__g__Anyphaena;s__s__Anyphaena.accentuata	1	AGCTTGAGCTGCTATAGTAGGAACTGGAATAAGAGTATTAATTCGTATAGAGTTAGGACAATCAGGAAGATTTTTAGGTGATGATCATATATATAATGTAATTGTAACTGCTCATGCTTTTGTAATAATTTTTTTTATAGTAATACCTATTTTAATT
k__k__Animalia;p__p__Arthropoda;c__c__Arachnida;o__o__Araneae;f__f__Anyphaenidae;g__g__Anyphaena;s__s__Anyphaena.accentuata	1	AGCTTGAGCTGCTATAGTAGGAACTGGAATAAGAGTATTAATTCGTATAGAGCTAGTACAATCAGGAAGATTTTTAGGTGATGATCATATATATAATGTGATTGTAACTGCTCATGCTTTTGTAATAATTTTTTTTATAGTAATACCTATTTTAATT
k__k__Animalia;p__p__Arthropoda;c__c__Arachnida;o__o__Araneae;f__f__Anyphaenidae;g__g__Anyphaena;s__s__Anyphaena.accentuata	0.999999	AGCTTGAGCTGCTATAGTAGTAACTGGAATAATAGTATTAATTCGTATAGAGTTAGGACAATCAGGAAGATTTTTAGGTGATGATCATATATATAATGTGATTGTAACTGCTCATGCTTTTGTAATAATTTTTTTTATAGTAATACCTATTTTAATT
k__k__Animalia;p__p__Arthropoda;c__c__Arachnida;o__o__Araneae;f__f__Anyphaenidae;g__g__Anyphaena;s__s__Anyphaena.accentuata	1	AGCTTGAGCTGCTATAGTAGGAACTGGAATAAGAGTATTAATTCGTATAGAGTTAGGACAATCAGGAAGATTTTTAGGTGATGATCATATATATAATGTGATTGTAACTGCTCATGCTTTTGTAATATTTTTTTTTATAGTAATACCTATTTTAATT
k__k__Animalia;p__p__Arthropoda;c__c__Arachnida;o__o__Araneae;f__f__Anyphaenidae;g__g__Anyphaena;s__s__Anyphaena.accentuata	1	AGCTTGAGCTGCTATAGTAGGAACTGGAATAAGAGTATTAATTCGTATAGAATTAGGACAATCAGGAAGATTTTTAGGTGATGATCACATGTATAATGTGATTGTAACTGCTCATGCTTTTGTAATAATTTTTTTTATAGTAATACCCATTTTAATT
k__k__Animalia;p__p__Arthropoda;c__c__Arachnida;o__o__Araneae;f__f__Anyphaenidae;g__g__Anyphaena;s__s__Anyphaena.accentuata	1	AGCTTGAGCTGCTATAGTAGGAACTGGAATAAGAGTATTAATTCGTATAGAGTTAGGACAATCAGGAAGATTTTTAGGTGATGATCATATATATAATGTGATTGTAACTGCTCATGCCTTTGTAATAATTTTTTTTATAGTAATACCTATTTTAATT
k__k__Animalia;p__p__Arthropoda;c__c__Arachnida;o__o__Araneae;f__f__Anyphaenidae;g__g__Anyphaena;s__s__Anyphaena.accentuata	1	AGCTTGAGCTGCTATAGTAGGAACTGGAATAAGAGTATTAATTCGTATAGAGCTAGGACAATCAGGAAGATTTTTAGGTGATTATCATATATATAATGTGATTGTAACTGCTCATGCTTTTGTAATAATTTTTTTTATAGTAATACCTATTTTAATT
k__k__Animalia;p__p__Arthropoda;c__c__Arachnida;o__o__Araneae;f__f__Araneidae;g__g__Araneus;s__s__Araneus.angulatus	1	GACTTTATATCTAATTTTTGGTGCTTGGGCCGCTATAGTAGGAACTGCAATAAGAGTATTGATTCGAATTGAGTTAGGTCAGCCAGGAAGGTTTATTGGTGATGATCAGCTTTACAATGTGATTGTAACAGCA
k__k__Animalia;p__p__Arthropoda;c__c__Arachnida;o__o__Araneae;f__f__Araneidae;g__g__Araneus;s__s__Araneus.angulatus	1	GACTTTATATCTAATTTTTGGTGCTTGGGCCGCTATAGTAGGAACTGCAATAAGAGTATTGATTCGAATTGAGTTAGGTCAGCCAGGAAGGTTTATCGGTGATGATCAGCTTTACAATGTGATTGTAACAGCA
k__k__Animalia;p__p__Arthropoda;c__c__Arachnida;o__o__Araneae;f__f__Araneidae;g__g__Araneus;s__s__Araneus.angulatus	1	TGCTTGGGCCGCTATAGTAGGAACTGCAATAAGAGTATTGATTCGAATTGAGTTAGGTCAGCCAGGAAGGTTTATTGGTGATGATCAGCTTTACAATGTGATTGTAACAGCACATGCATTTGTAATGATTTTTTTTATGGTAATACCAATTTTAATT
k__k__Animalia;p__p__Arthropoda;c__c__Arachnida;o__o__Araneae;f__f__Araneidae;g__g__Araneus;s__s__Araneus.angulatus	1	TGCTTGGGCCGCTATAGTAGGAACTGCAATAAGAGTATTGATTCGAATTGAGTTAGGTCAGCCAGGAAGGTTTATCGGTGATGATCAGCTTTACAATGTGATTGTAACAGCACATGCATTTGTAATGATTTTTTTTATAGTAATACCAATTTTAATT
k__k__Animalia;p__p__Arthropoda;c__c__Arachnida;o__o__Araneae;f__f__Araneidae;g__g__Araneus;s__s__Araneus.angulatus	0.999996	GACTTTATATCTAATTTTTGGTGCTTGAGCCGCTATAGTAGGAACTGCAATAAGAGTATTGATTCCAATTGAGTTAGGACAGCCAGGAAGGTTTATTGGTGATGACCAGCTTTATAATGTGATTGTAACAGCA
k__k__Animalia;p__p__Arthropoda;c__c__Arachnida;o__o__Araneae;f__f__Araneidae;g__g__Araneus;s__s__Araneus.angulatus	1	GACTTTATATCTAATTTTTGGTGCTTGGGCCGCTATAGTAGGAACTGCAATAAGAGTATTGATTCGAATTGAGTTAGGTCAGCCATGAAGGTTTATTGGTGATGATCAGCTTTACAATGTGATTGTAACAGCA
k__k__Animalia;p__p__Arthropoda;c__c__Arachnida;o__o__Araneae;f__f__Araneidae;g__g__Araneus;s__s__Araneus.angulatus	1	GACTTTATATCTAATTTTTGGTGCTTGGGCCGCTATATTAGGAACTGCAATAAGAGTACTGATTCGAATTGAGTTAGGTCAGCCAGGAAGGTTTATCGGTGATGATCAGCTTTACAATGTGATTGTAACAGCA
k__k__Animalia;p__p__Arthropoda;c__c__Arachnida;o__o__Araneae;f__f__Araneidae;g__g__Araneus;s__s__Araneus.angulatus	1	TGCTTGGGCCGCTATAGTAGGAACTGCAATAAGAGTATTGATTCGAATTGAGTTAGGTCAGCCAGGAAGGTTTATCGGTGATGATCAGCTTTACAATGTGATTGTAACAGCACATGCATTTGTAATGATTTTTTTTATGGTAATACCAATTTTAATT
k__k__Animalia;p__p__Arthropoda;c__c__Arachnida;o__o__Araneae;f__f__Araneidae;g__g__Araneus;s__s__Araneus.diadematus	1	GACTTTGTACTTAGTTTTTGGGGCATGAGCCGCTATGGTAGGGACAGCAATAAGTGTATTGATTCGAATTGAATTAGGTCAGCCTGGGAGATTTATTGGAGATGATCAACTTTATAATGTTATTGTAACTGCG
k__k__Animalia;p__p__Arthropoda;c__c__Arachnida;o__o__Araneae;f__f__Araneidae;g__g__Araneus;s__s__Araneus.sturmi	1	GACATTATATTTGGTATTTGGGGCATGGGCTGCTATGGTGGGTACTGCTATAAGAGTATTGATTCGGGTAGAATTAGGACAATCTGGAAGATTTATTGGGGATGATCAACTTTATAATGTTATTGTTACTGCT
k__k__Animalia;p__p__Arthropoda;c__c__Arachnida;o__o__Araneae;f__f__Araneidae;g__g__Araneus;s__s__Araneus.sturmi	1	GACATTATATTTGGTATTTGGGGCATGGGCTGCTATGGTGGGTACTGCTATAAGAGTATTGATTCGGGTAGAATTAGGGCAATCTGGAAGATTTATTGGGGATGATCAACTTTATAATGTTATTGTTACTGCT
k__k__Animalia;p__p__Arthropoda;c__c__Arachnida;o__o__Araneae;f__f__Araneidae;g__g__Araneus;s__s__Araneus.sturmi	1	GACATTATACTTGGTATTTGGGGCATGGGCTGCTATGGTGGGTACTGCTATAAGAGTCTTGATTCGGGTAGAATTAGGACAATCTGGAAGATTTATTGGGGATGATCAACTTTATAATGTTATTGTTACTGCT
k__k__Animalia;p__p__Arthropoda;c__c__Arachnida;o__o__Araneae;f__f__Araneidae;g__g__Araneus;s__s__Araneus.sturmi	0.999998	GACATTATATTTGGTATTTGGAGCATGGGCTGCTATGGTGGGTACTGCTATAAGAGTATTGATTCGGGTAGAATTAGGGCAATCTGGAAGATTTATTGGGGATGATCAACTTAAAAATGTTATTGTTACTGCT
k__k__Animalia;p__p__Arthropoda;c__c__Arachnida;o__o__Araneae;f__f__Araneidae;g__g__Araneus;s__s__Araneus.sturmi	1	GACACTATATTTGGTATTTGGGGCATGGGCTGCTATGGTGGGTACTGCTATAAGAGTGTTGATTCGGGTAGAATTAGGACAATCTGGAAGATTTATTGGGGATGATCAACTTTATAATGTTATTGTTACTGCT
k__k__Animalia;p__p__Arthropoda;c__c__Arachnida;o__o__Araneae;f__f__Araneidae;g__g__Araneus;s__s__Araneus.triguttatus	1	TACGTTATATTTAGTGTTTGGGGCATGAGCTGCAATAGTGGGGACTGCTATAAGAGTATTGATTCGAGTTGAGTTAGGGCAGTCTGGTAGATTTATTGGGGATGATCAGCTTTATAATGTAATTGTTACTGCT
k__k__Animalia;p__p__Arthropoda;c__c__Arachnida;o__o__Araneae;f__f__Araneidae;g__g__Araneus;s__s__Araneus.triguttatus	1	TACGTTATATTTAGTGTTTGGGGCATGAGCTGCAATAGTGGGGACTGCTATAAGAGTATTGATTCGAGTTGAGTTAGGGCAGTCTGGTAAATTTATTGGGGATGATCAGCTTTATAATGTAATTGTTACTGCT
k__k__Animalia;p__p__Arthropoda;c__c__Arachnida;o__o__Araneae;f__f__Araneidae;g__g__Araneus;s__s__Araneus.triguttatus	1	TACGTTATATTTAGTGTTTGGGGCATGAGCTGCAATAGTGGGGACTGCTATAAGAGTATTGATTCGAGTTGAGTTAGGGCAGTCTGGCAGATTTATTGGGGATGATCAGCTTTATAATGTAATTGTTACTGCT
k__k__Animalia;p__p__Arthropoda;c__c__Arachnida;o__o__Araneae;f__f__Araneidae;g__g__Araneus;s__s__Araneus.triguttatus	0.999919	TACATTATATTTAGTATTTGGGGCATGAGCTGCAATAGTGGGGACTGCTATAAGAGTATTGATTCGAGACGAGTTAGGACAATCTGGTAGATTTATTGGGGATGATCAGCTTTATAATATAATTGTTACTGCT
k__k__Animalia;p__p__Arthropoda;c__c__Arachnida;o__o__Araneae;f__f__Araneidae;g__g__Araniella;s__s__Araniella.alpica	1	AACTTTGTATTTAATCTTTGGGGCTTGGGCGGCTATAGTTGGGACTGCCATGAGAGTATTAATTCGGGTAGAATTGGGTCAGTCAGGAAGGTTTCTTGGGGATGACCAGTTATATAATGTAATTGTCACAGCA
k__k__Animalia;p__p__Arthropoda;c__c__Arachnida;o__o__Araneae;f__f__Araneidae;g__g__Araniella;s__s__Araniella.alpica	1	AACTTTGTATTTAATCTTTGGGGCTTGGGCGGCTATAGTTGGGACTGCCATGAGAGTATTAATTCGGGTAGAATTGGGTCAGTCAGGAAGGTTTCTTGGGGATTACCAGTTATATAATGTAATTGTCACAGCA
k__k__Animalia;p__p__Arthropoda;c__c__Arachnida;o__o__Araneae;f__f__Araneidae;g__g__Araniella;s__s__Araniella.cucurbitina	0.999995	TACTTTATATTTGATTTTTGGGGCTTGGGCAGCTATAGTTGGAACTGCAATAAGAGTATTAATTCGAGTTGAATTAGGGCAATCTGGGAGATTTCTCGGGGATGACCAATTGTATAATGTAATTGTTACAGCA
k__k__Animalia;p__p__Arthropoda;c__c__Arachnida;o__o__Araneae;f__f__Araneidae;g__g__Araniella;s__s__Araniella.cucurbitina	1	TACTTTATATTTGATTTTTGGGGCTTGGGCAGCCATAGTTGGAACTGCAATAAGAGTATTAATTCGAGTTGAATTAGGGCAATCAGGGAGATTTCTCGGGGATGACCAATTGTATAATGTAATTGTTACAGCA
k__k__Animalia;p__p__Arthropoda;c__c__Arachnida;o__o__Araneae;f__f__Araneidae;g__g__Araniella;s__s__Araniella.cucurbitina	0.999998	GGCTTGGGCAGCTATAGTTGGAACTGCAATAAGAGTATTAATTCGAGTTGAATTAGGGCAATCTGGGAGATTTCTCGGGGATGACCAATTGTATAATGTAATTGTTACAGCACACGCATTTGTTATAATTTTTTTTATAGTAATACCTATTTTAATT
k__k__Animalia;p__p__Arthropoda;c__c__Arachnida;o__o__Araneae;f__f__Araneidae;g__g__Araniella;s__s__Araniella.cucurbitina	1	GGCTTGGGCAGCCATAGTTGGAACTGCAATAAGAGTATTAATTCGAGTTGAATTAGGGCAATCAGGGAGATTTCTCGGGGATGACCAATTGTATAATGTAATTGTTACAGCACACGCATTTGTTATAATTTTTTTTATAGTAATACCTATTTTAATT
k__k__Animalia;p__p__Arthropoda;c__c__Arachnida;o__o__Araneae;f__f__Araneidae;g__g__Araniella;s__s__Araniella.opisthographa	1	AACATTATACCTGATTTTTGGGGCTTGGGCAGCCATAGTTGGAACTGCAATAAGTGTATTAATTCGAGTTGAGTTAGGGCAATCTGGAAGATTTCTTGGGGATGATCAATTGTATAATGTAATCGTTACAGCA
k__k__Animalia;p__p__Arthropoda;c__c__Arachnida;o__o__Araneae;f__f__Araneidae;g__g__Araniella;s__s__Araniella.opisthographa	1	AACATTATACCTGATTTTTGGGGCTTGGGCAGCCATAGTTGGGACTGCAATAAGTGTATTAATTCGAGTTGAGTTAGGGCAATCTGGAAGATTTCTTGGGGATGATCAATTGTATAATGTAATCGTTACAGCA
k__k__Animalia;p__p__Arthropoda;c__c__Arachnida;o__o__Araneae;f__f__Araneidae;g__g__Cyclosa;s__s__Cyclosa.conica	1	TACTTTATACTTGATTTTAGGGGCTTGAGCTGCTATAGTAGGGACTGCTATGAGTGTATTAATTCGAATTGAACTTGGACAGTCGGGGAGATTTATTGGAGATGATCAACTGTATAATGTAATTGTAACAGCT
k__k__Animalia;p__p__Arthropoda;c__c__Arachnida;o__o__Araneae;f__f__Araneidae;g__g__Cyclosa;s__s__Cyclosa.conica	1	AACTTTATACTTGATTTTAGGGGCTTGAGCTGCTATAGTAGGAACTGCTATGAGTGTATTAATTCGGATTGAACTTGGACAGTCGGGGAGATTTATTGGAGATGACCAACTGTATAATGTAATTGTAACAGCT
k__k__Animalia;p__p__Arthropoda;c__c__Arachnida;o__o__Araneae;f__f__Araneidae;g__g__Cyclosa;s__s__Cyclosa.conica	1	CACTTTATACTTGATTTTAGGGGCTTGAGCTGCTATAGTAGGAACTGCTATGAGTGTATTAATTCGAATTGAACTTGGACAGTCGGGGAGATTTATTGGAGATGATCAACTGTATAATGTAATTGTAACAGCT
k__k__Animalia;p__p__Arthropoda;c__c__Arachnida;o__o__Araneae;f__f__Araneidae;g__g__Cyclosa;s__s__Cyclosa.conica	1	GGCTTGAGCTGCTATAGTAGGAACTGCTATGAGTGTATTAATTCGGATTGAACTTGGACAGTCGGGGAGATTTATTGGAGATGACCAACTGTATAATGTAATTGTAACAGCTCATGCATTTGTAATAATTTTTTTTATAGTGATACCTATTTTGATT
k__k__Animalia;p__p__Arthropoda;c__c__Arachnida;o__o__Araneae;f__f__Araneidae;g__g__Cyclosa;s__s__Cyclosa.conica	1	TACTTTATACTTGATTTTAGGGGCTTGAGCTGCTATAGTAGGGACTGCTATGAGCGTATTAATTCGAATTGAACTTGGACAGTCGGGGAGATTTATTGGAGATGATCAACTGTATAATGTAATTGTAACAGCT
k__k__Animalia;p__p__Arthropoda;c__c__Arachnida;o__o__Araneae;f__f__Araneidae;g__g__Cyclosa;s__s__Cyclosa.conica	1	TACTTTATACTTGATTTTAGGGGCTTGGGCTGCTATAGTAGGAACTGCTATGAGTGTATTAATTCGAATTGAACTTGGACAGTCGGGGAGATTTATTGGAGATGATCAACTGTATAATGTAATTGTAACAGCT
k__k__Animalia;p__p__Arthropoda;c__c__Arachnida;o__o__Araneae;f__f__Araneidae;g__g__Cyclosa;s__s__Cyclosa.conica	1	AACTTTATACTTGATTTTAGGGGCTTGAGCTGCTATAGTAGGAACTGCTATGAGTGTATTAATTCGGATTGAACTTGGACAGTCGGGTAGATTTATTGGAGATGACCAACTGTATAATGTAATTGTAACAGCT
k__k__Animalia;p__p__Arthropoda;c__c__Arachnida;o__o__Araneae;f__f__Araneidae;g__g__Cyclosa;s__s__Cyclosa.conica	0.998843	CCAGTCTGTTTCATGCATTCAACGAATCACAAGGATATTGGAACTTTATACTTGATTTTAGGGGCTTGAGCTGCTATAGTAGGAACTGCTATGAGTGTATTAATTCGGATTGAACTTGGACAGTCGGGGAGATTTATTGGAGATGACCAACTGTATAATGTAATTGTAACAGCT
k__k__Animalia;p__p__Arthropoda;c__c__Arachnida;o__o__Araneae;f__f__Araneidae;g__g__Cyclosa;s__s__Cyclosa.conica	1	AACTTTATACTTGATTTTAGGGGCTTGAGCTGCTATAGTAGGAACTGCTATGAGTGTGTTAATTCGGATTGAACTTGGACAGTCGGGGAGATTTATTGGAGATGACCAACTGTATAATGTAATTGTAACAGCT
k__k__Animalia;p__p__Arthropoda;c__c__Arachnida;o__o__Araneae;f__f__Araneidae;g__g__Cyclosa;s__s__Cyclosa.conica	0.999999	GGCTTGAGCTGCTATAGTAGGAACTGCTATGAGTGTATTAATTCGGATTGAACTTGGACAGTCGGGTAGATTTATTGGAGATGACCAACTGTATAATGTAATTGTAACAGCTCATGCATTTGTAATAATTTTTTTTATAGTGATACCTATTTTGATT
k__k__Animalia;p__p__Arthropoda;c__c__Arachnida;o__o__Araneae;f__f__Araneidae;g__g__Cyclosa;s__s__Cyclosa.conica	1	GGCTTGAGCTGCTATAGTAGGAACTGCTATGAGTGTGTTAATTCGGATTGAACTTGGACAGTCGGGGAGATTTATTGGAGATGACCAACTGTATAATGTAATTGTAACAGCTCATGCATTTGTAATAATTTTTTTTATAGTGATACCTATTTTGATT
k__k__Animalia;p__p__Arthropoda;c__c__Arachnida;o__o__Araneae;f__f__Araneidae;g__g__Gibbaranea;s__s__Gibbaranea.gibbosa	0.999998	AACTTTATATTTAATTTTTGGTGCTTGAGCTGCTATAGTGGGAACAGCAATAAGAGTATTGATTCGAATTGAATTAGGTCAACCTGGTAGGTTTATTGGTGATGATCAAATTTATAATGTAATTGTAACGGCT
k__k__Animalia;p__p__Arthropoda;c__c__Arachnida;o__o__Araneae;f__f__Araneidae;g__g__Gibbaranea;s__s__Gibbaranea.gibbosa	0.999996	TGCTTGAGCTGCTATAGTGGGAACAGCAATAAGAGTATTGATTCGAATTGAATTAGGTCAACCTGGTAGGTTTATTGGTGATGATCAAATTTATAATGTAATTGTAACGGCTCATGCTTTTGTAATAATTTTTTTTATAGTAATGCCTATTTTGATT
k__k__Animalia;p__p__Arthropoda;c__c__Arachnida;o__o__Araneae;f__f__Araneidae;g__g__Gibbaranea;s__s__Gibbaranea.gibbosa	0.999996	AACTTTATATTTAATTTTTGGTGCTTGGGCTGCTATAGTGGGAACAGCAATAAGAGTATTGATTCGAATTGAATTAGGTCAACCTGGTAGGTTTATTGGTGATGACCAAATTTATAATGTGATTGTAACAGCT
k__k__Animalia;p__p__Arthropoda;c__c__Arachnida;o__o__Araneae;f__f__Araneidae;g__g__Gibbaranea;s__s__Gibbaranea.gibbosa	0.999973	AACTTTATATTTAATTTTTGGTGCTTGGGCTGCTATAGTGGGAACAGCAATAAGAATATTGATTCGAATTGAATTAGGTCAACCTGGTAGGTTTATTGGTGATGATCAAATTTATAATGTGATTGTAACAGCT
k__k__Animalia;p__p__Arthropoda;c__c__Arachnida;o__o__Araneae;f__f__Araneidae;g__g__Gibbaranea;s__s__Gibbaranea.gibbosa	0.999871	AACTTTATATTTAATTTTTGGTGCTTGAGCTGCTATAGTGGGAACAGCAATAAGAGTATTAATTCGAATTGAATTAGGTCAACCTGGTAGGTTTATTGGTGATGATCAAATTTATAATGTAATTGTAACGGCT
k__k__Animalia;p__p__Arthropoda;c__c__Arachnida;o__o__Araneae;f__f__Araneidae;g__g__Gibbaranea;s__s__Gibbaranea.gibbosa	0.999988	AACTTTATATTTAATTTTTGGTGCTTGAGCTGCTATAGTGGGAATAGCAATAAGAGTATTGATTCGAATTGAATTAGGTCAACCTGGTAGGTTTATTGGTGATGATCAAATTTATAATGTAATTGTAACGGCT
k__k__Animalia;p__p__Arthropoda;c__c__Arachnida;o__o__Araneae;f__f__Araneidae;g__g__Gibbaranea;s__s__Gibbaranea.gibbosa	0.99998	AACTTTATATTTAATTTTTGGTGCTTGGGCTGCTATAGTGGGAACAGCAATAAGAGTATTGATTCGAATTGAATTAGGTCAACCTGGTAGGTTTATTGGTGATGATCAAATTTATAATGTGATTGTAACAGCT
k__k__Animalia;p__p__Arthropoda;c__c__Arachnida;o__o__Araneae;f__f__Araneidae;g__g__Gibbaranea;s__s__Gibbaranea.gibbosa	0.996853	AACTTTATATTTAATTTTTGGTGCTTGAGCTGCTATAGTGGGGACAGCAATAAGAGTATTGATTCGAATTGAATTAGGTCAACCTGGTAGATTTATTGGTGATGATCAAATTTATAATGTAATTGTAACGGCT
k__k__Animalia;p__p__Arthropoda;c__c__Arachnida;o__o__Araneae;f__f__Araneidae;g__g__Gibbaranea;s__s__Gibbaranea.gibbosa	0.99995	AACTTTATATTTAATTTTTGGTGCTTGGGCTGCTATAGTGGGAACAGCAATAAGAATATTGATTCGAATTGAATTAGGTCAACCTGGTAGGTTTATTGGTGATGATCAAACTTATAATGTGATTGTAACAGCT
k__k__Animalia;p__p__Arthropoda;c__c__Arachnida;o__o__Araneae;f__f__Araneidae;g__g__Gibbaranea;s__s__Gibbaranea.gibbosa	0.9898	TGCTTGAGCTGCTATAGTGGGGACAGCAATAAGAGTATTGATTCGAATTGAATTAGGTCAACCTGGTAGATTTATTGGTGATGATCAAATTTATAATGTAATTGTAACGGCTCACGCTTTTGTAATAATTTTTTTTATAGTAATGCCTATTTTGATT
k__k__Animalia;p__p__Arthropoda;c__c__Arachnida;o__o__Araneae;f__f__Araneidae;g__g__Gibbaranea;s__s__Gibbaranea.gibbosa	0.996696	TGCTTGAGCTGCTATAGTGGGGACAGCAATAAGAGTATTGATTCGAATTGAATTAGGTCAACCTGGTAGATTTATTGGTGATGATCAAATTTATAATGTAATTGTAACGGCTCATGCTTTTGTAATAATTTTTTTTATAGTAATGCCTATTTTGATT
k__k__Animalia;p__p__Arthropoda;c__c__Arachnida;o__o__Araneae;f__f__Araneidae;g__g__Gibbaranea;s__s__Gibbaranea.gibbosa	0.999997	TGCTTGAGCTGCTATAGTGGGAACAGCAATAAGAGTATTGATTCGAATTGAATTAGGTCAACCTGGTAGGTTTATTGGTGATGATCAAATTTATAATGTAATTGTAACGGCTCATGCTTTTGTAATATTTTTTTTTATAGTAATGCCTATTTTGATT
k__k__Animalia;p__p__Arthropoda;c__c__Arachnida;o__o__Araneae;f__f__Araneidae;g__g__Gibbaranea;s__s__Gibbaranea.gibbosa	0.99995	TGCTTGAGCTGCTATAGTTGGAACAGCAATAAGAGTATTGATTCGAATTGAATTAGGTCAACCTGGTAGGTTTATTGGTGATGATCAAATTTATAATGTAATTGTAACAGCTCATGCTTTTGTAATAATTTTTTTTATAGTAATGCCTATTTTGATT
k__k__Animalia;p__p__Arthropoda;c__c__Arachnida;o__o__Araneae;f__f__Araneidae;g__g__Gibbaranea;s__s__Gibbaranea.gibbosa	0.999992	TGCTTGGGCTGCTATAGTAGGAACAGCAATAAGAGTATTGATTCGAATTGAATTAGGTCAATCTGGTAGGTTTATTGGTGATGATCAAATTTATAATGTAATTGTAACAGCTCATGCTTTTGTAATAATTTTTTTTATAGTAATGCCTATTTTGATT
k__k__Animalia;p__p__Arthropoda;c__c__Arachnida;o__o__Araneae;f__f__Araneidae;g__g__Gibbaranea;s__s__Gibbaranea.gibbosa	0.999975	TGCTTGAGCTGCTATAGTGGGAATAGCAATAAGAGTATTGATTCGAATTGAATTAGGTCAACCTGGTAGGTTTATTGGTGATGATCAAATTTATAATGTAATTGTAACGGCTCATGCTTTTGTAATAATTTTTTTTATAGTAATGCCTATTTTGATT
k__k__Animalia;p__p__Arthropoda;c__c__Arachnida;o__o__Araneae;f__f__Araneidae;g__g__Gibbaranea;s__s__Gibbaranea.gibbosa	0.999174	TGCTTGGGCTGCTATAGTGGGAACAGCAATAAGAGTATTGATTCGAATTGAATTAGGTCAACCTGGTAGGTTTATTGGTGATGATCAAATTTATAATGTGATTGTAACAGCTCATGCTTTTGTAATAATTTTTTTTATAGTAATACCTATTTTGATT
k__k__Animalia;p__p__Arthropoda;c__c__Arachnida;o__o__Araneae;f__f__Araneidae;g__g__Gibbaranea;s__s__Gibbaranea.gibbosa	1	TGCTTGAGCTGCTATAGTGGGAACAGCAATAAGAGTATTGATTCGAATTGAATTAGGTCAACCTGGTAGGTTTATTGGTGATGACCAAATTTATAATGTAATTGTAACAGCTCATGCTTTTGTAATAATTTTTTTTATAGTGATGCCTATTTTGATT
k__k__Animalia;p__p__Arthropoda;c__c__Arachnida;o__o__Araneae;f__f__Araneidae;g__g__Gibbaranea;s__s__Gibbaranea.gibbosa	0.999342	TGCTTGGGCTGCTATAGTGGGAACAGCAATAAGAATATTGATTCGAATTGAATTAGGTCAACCTGGTAGGTTTATTGGTGATGATCAAATTTATAATGTGATTGTAACAGCTCATGCTTTTGTAATATTTTTTTTATAGTAATACCTATTTTGATT
k__k__Animalia;p__p__Arthropoda;c__c__Arachnida;o__o__Araneae;f__f__Araneidae;g__g__Gibbaranea;s__s__Gibbaranea.gibbosa	0.999854	TGCTTGAGCTGCTATAGTGGGAACAGCAATAAGAGTATTAATTCGAATTGAATTAGGTCAACCTGGTAGGTTTATTGGTGATGATCAAATTTATAATGTAATTGTAACGGCTCATGCTTTTGTAATAATTTTTTTTATAGTAATGCCTATTTTGATT
k__k__Animalia;p__p__Arthropoda;c__c__Arachnida;o__o__Araneae;f__f__Araneidae;g__g__Gibbaranea;s__s__Gibbaranea.gibbosa	0.99949	TGCTTGGGCTGCTATAGTGGGAACAGCAATAAGAGTATTGATTCGAATTGAATTAGGTCAACCTGGTAGGTTTATTGGTGATGATCAAATTTATAATGTGATTGTAACAGCTCATGCTTTTGTAATATTTTTTTTATAGTAATACCTATTTTGATT
k__k__Animalia;p__p__Arthropoda;c__c__Arachnida;o__o__Araneae;f__f__Araneidae;g__g__Larinioides;s__s__Larinioides.patagiatus	0.999995	TGCTTGAGCTGCTATAGTAGGAACTGCAATAAGAGTATTAATTCGAATTGAATTAGGTCAACCTGGTAGATTTATAGGGGATGATCAGTTATATAACGTTATTGTTACTGCCCATGCTTTTGTAATAATTTTTTTTATAGTAATACCTATTTTAATT
k__k__Animalia;p__p__Arthropoda;c__c__Arachnida;o__o__Araneae;f__f__Araneidae;g__g__Larinioides;s__s__Larinioides.patagiatus	0.999999	AACTTTATATTTAATTTTTGGTGCTTGAGCTGCTATAGTAGGAACTGCAATAAGAGTATTAATTCGAATTGAATTAGGTCAACCTGGTAGATTTATAGGGGATGATCAGTTATATAACGTTATTGTTACTGCC
k__k__Animalia;p__p__Arthropoda;c__c__Arachnida;o__o__Araneae;f__f__Araneidae;g__g__Larinioides;s__s__Larinioides.patagiatus	0.99991	TGCTTGAGCTGCTATAGTAGGAACTGCAATAAGAGTATTGATTCGAATTGAATTAGGTCAACCTGGTAGATTTATAGGGGATGATCAGTTATATAACGTTATTGTTACTGCCCATGCTTTTGTAATAATTTTTTTTATAGTAATACCTATTTTAATT
k__k__Animalia;p__p__Arthropoda;c__c__Arachnida;o__o__Araneae;f__f__Araneidae;g__g__Larinioides;s__s__Larinioides.sclopetarius	0.999998	AACTTTATATTTAATTTTTGGTGCTTGGGCTGCTATAGTAGGAACTGCAATGAGAGTGTTAATTCGAATTGAATTAGGTCAACCTGGTAGATTTATAGGGGATGATCAATTATATAATGTTATTGTTACTGCT
k__k__Animalia;p__p__Arthropoda;c__c__Arachnida;o__o__Araneae;f__f__Araneidae;g__g__Larinioides;s__s__Larinioides.sclopetarius	1	AACTTTATATTTAATTTTTGGTGCTTGGGCTGCTATAGTAGGAACTGCAATGAGAGTGTTAATTCGAATTGAATTAGGTCTACCTGGTAGATTTATAGGGGATGATCAATTATATAATGTTATTGTTACTGCT
k__k__Animalia;p__p__Arthropoda;c__c__Arachnida;o__o__Araneae;f__f__Araneidae;g__g__Larinioides;s__s__Larinioides.sclopetarius	0.999999	TGCTTGGGCTGCTATAGTAGGAACTGCAATGAGAGTGTTAATTCGAATTGAATTAGGTCTACCTGGTAGATTTATAGGGGATGATCAATTATATAATGTTATTGTTACTGCTCATGCTTTTGTGATAATTTTTTTTATAGTAATACCTATTTTAATT
k__k__Animalia;p__p__Arthropoda;c__c__Arachnida;o__o__Araneae;f__f__Araneidae;g__g__Larinioides;s__s__Larinioides.sclopetarius	0.999998	TGCTTGGGCTGCTATAGTAGGAACTGCAATGAGAGTGTTAATTCGAATTGAATTAGGTCAACCTGGTAGATTTATAGGGGATGATCAATTATATAATGTTATTGTTACTGCTCATGCTTTTGTGATAATTTTTTTTATAGTAATACCTATTTTAATT
k__k__Animalia;p__p__Arthropoda;c__c__Arachnida;o__o__Araneae;f__f__Araneidae;g__g__Larinioides;s__s__Larinioides.sclopetarius	0.999992	TGCTTGGGCTGCTATAGTAGGAACTGCAATGAGAGTGTTAATTCGAATTGAATTGGGTCTACCTGGTAGATTTATAGGGGATGATCAATTATATAATGTTATTGTTACTGCTCATGCTTTTGTGATAATTTTTTTTATAGTAATACCTATTTTAATT
k__k__Animalia;p__p__Arthropoda;c__c__Arachnida;o__o__Araneae;f__f__Araneidae;g__g__Larinioides;s__s__Larinioides.sclopetarius	0.999841	AACTTTATATTTAATTTTTGGTGCTTGGGCTGCTATAGTAGGAACTGCAATGAGAGTGTTAATTCGAATTGAATTAGGTCAACCTGGTAGATTTATAGGAGATGATCAATTATATAATGTTATTGTTACTGCT
k__k__Animalia;p__p__Arthropoda;c__c__Arachnida;o__o__Araneae;f__f__Araneidae;g__g__Larinioides;s__s__Larinioides.sclopetarius	0.999998	TGCTTGGGCTGCTATAGTAGGAACTGCAATGAGAGTGTTAATTCGAATTGAATTAGGTCAACCTGGTAGATTTATAGGGGATGATCAATTATATAATGTTATTGTTACTGATCATGCTTTTGTGATAATTTTTTTTATAGTAATACCTATTTTAATT
k__k__Animalia;p__p__Arthropoda;c__c__Arachnida;o__o__Araneae;f__f__Araneidae;g__g__Larinioides;s__s__Larinioides.sclopetarius	0.999983	TGCTTGGGCTGCTATAGTAGGAACTGCAATGAGAGTGTTAATTCGAATTGAATTAGGTCAACCTGGTAGATTTATAGGGGATGATCAATTATATAATGTTATTGTTACTGCTCATGCCTTTGTGATAATTTTTTTTATAGTAATACCTATTTTAATT
k__k__Animalia;p__p__Arthropoda;c__c__Arachnida;o__o__Araneae;f__f__Araneidae;g__g__Larinioides;s__s__Larinioides.sclopetarius	0.999997	TGCTTGGGCTGCTATAGTAGGAACTGCAATGAGAGTGTTAATTCGAATTGAATTAGGTCAACCTGGTAGATTTATAGGGGATGATAAATTATATAATGTTATTGTTACTGCTCATGCTTTTGTGATAATTTTTTTTATAGTAATACCTATTTTAATT
k__k__Animalia;p__p__Arthropoda;c__c__Arachnida;o__o__Araneae;f__f__Araneidae;g__g__Larinioides;s__s__Larinioides.sclopetarius	0.999987	TGCTTGGGCTGCTATAGTAGGAACTGCAATGAGAGTGTTAATTCGAATTGAATTAGGTCAACCTGGTAGATTTATAGGAGATGATCAATTATATAATGTTATTGTTACTGCTCATGCTTTTGTGATAATTTTTTTTATAGTAATACCTATTTTAATT
k__k__Animalia;p__p__Arthropoda;c__c__Arachnida;o__o__Araneae;f__f__Araneidae;g__g__Leviellus;s__s__Leviellus.stroemi	1	TACTCTATATTTAGTATTTGGAGCTTGATCTGCAATAGTTGGGACAGCGATAAGTGTTTTAATTCGTACTGAATTAGGACAGCCTGGAAGTTTTATAGGGGATGATCAGTTGTATAATGTTATTGTTACTGCG
k__k__Animalia;p__p__Arthropoda;c__c__Arachnida;o__o__Araneae;f__f__Araneidae;g__g__Nuctenea;s__s__Nuctenea.umbratica	1	AACTTTATACTTGATTTTTGGTGCTTGAGCTTCTATAGTGGGCACTGCGATGAGAGTTTTAATTCGAGTTGAATTAGGACAATCAGGAAGATTTATTGGGGATGATCAATTGTATAATGTAATTGTAACAGCT
k__k__Animalia;p__p__Arthropoda;c__c__Arachnida;o__o__Araneae;f__f__Araneidae;g__g__Nuctenea;s__s__Nuctenea.umbratica	1	AACTTTATACTTGATTTTTGGTGCTTGAGCTGCTATAGTGGGCACTGCGATGAGAGTTTTAATTCGAGTTGAATTAGGACAATCAGGAAGATTTATTGGGGATGATCAATTGTATAATGTAATTGTAACAGCT
k__k__Animalia;p__p__Arthropoda;c__c__Arachnida;o__o__Araneae;f__f__Araneidae;g__g__Nuctenea;s__s__Nuctenea.umbratica	1	AACTTTATACTTGATTTTTGGTGCTTGAGCTGCTATGGTGGGCACTGCGATGAGAGTTTTAATTCGAGTTGAATTAGGACAATCAGGAAGATTTATTGGGGATGATCAATTGTATAATGTAATTGTAACAGCT
k__k__Animalia;p__p__Arthropoda;c__c__Arachnida;o__o__Araneae;f__f__Araneidae;g__g__Nuctenea;s__s__Nuctenea.umbratica	1	TGCTTGAGCTGCTATAGTGGGCACTGCGATGAGAGTTTTAATTCGAGTTGAATTAGGACAATCAGGAAGATTTATTGGGGATGATCAATTGTATAATGTAATTGTAACAGCTCATGCATTTGTAATAATTTTTTTTATAGTAATACCTATTTTAATT
k__k__Animalia;p__p__Arthropoda;c__c__Arachnida;o__o__Araneae;f__f__Araneidae;g__g__Nuctenea;s__s__Nuctenea.umbratica	1	TGCTTGAGCTGCTATGGTGGGCACTGCGATGAGAGTTTTAATTCGAGTTGAATTAGGACAATCAGGAAGATTTATTGGGGATGATCAATTGTATAATGTAATTGTAACAGCTCATGCATTTGTAATAATTTTTTTTATAGTAATACCTATCTTAATT
k__k__Animalia;p__p__Arthropoda;c__c__Arachnida;o__o__Araneae;f__f__Araneidae;g__g__Nuctenea;s__s__Nuctenea.umbratica	1	TGCTTGAGCTGCTATGGTGGGCACTGCGATGAGAGTTTTAATTCGAGTTGAATTAGGACAATCAGGAAGATTTATTGGGGATGATCAATTGTATAATGTTATTGTAACAGCTCATGCATTTGTAATAATTTTTTTTATAGTAATACCTATCTTAATT
k__k__Animalia;p__p__Arthropoda;c__c__Arachnida;o__o__Araneae;f__f__Araneidae;g__g__Nuctenea;s__s__Nuctenea.umbratica	0.999198	AACTTTATACTTAATTTTTGGTGCTTGAGCTGCTATAGTGGGCACCGCGATGAGAGTTTTAATTCGAGTTGAATTAGGACAATCAGGAAGATTTATTGGGGATGACCAATTGTATAATGTTATTGTAACAGCT
k__k__Animalia;p__p__Arthropoda;c__c__Arachnida;o__o__Araneae;f__f__Araneidae;g__g__Nuctenea;s__s__Nuctenea.umbratica	0.999986	AACTTTATGCTTGATTTTTGGTGCTTGAGCTGCTATAGTGGGCACCGCGATGAGAGTTTTAATTCGAGTTGAATTAGGACAATCAGGAAGATTTATTGGGGATGATCAATTGTATAATGTTATTGTAACAGCC
k__k__Animalia;p__p__Arthropoda;c__c__Arachnida;o__o__Araneae;f__f__Araneidae;g__g__Nuctenea;s__s__Nuctenea.umbratica	1	AACTTTATACTTGATTTTTGGTACTTGAGCTGCTATAGTGGGCACTGCGATGAGAGTTTTAATTCGAGTTGAATTAGGACAATCAGGAAGATTTATTGGGGATGATCAATTGTATAATGTAATTGTAACAGCT
k__k__Animalia;p__p__Arthropoda;c__c__Arachnida;o__o__Araneae;f__f__Araneidae;g__g__Nuctenea;s__s__Nuctenea.umbratica	1	AACTTTATACTTGATTTTTGGTGCTGGAGCTGCTATGGTGGGCACTGCGATGAGAGTTTTAATTCGAGTTGAATTAGGACAATCAGGAAGATTTATTGGGGATGATCAATTGTATAATGTAATTGTAACAGCT
k__k__Animalia;p__p__Arthropoda;c__c__Arachnida;o__o__Araneae;f__f__Araneidae;g__g__Nuctenea;s__s__Nuctenea.umbratica	1	AACTTTATACTTGATTTTTGGTGCTTGAGCTGCTATGGTGGGCACTGCAATGAGAGTTTTAATTCGAGTTGAATTAGGACAATCAGGAAGATTTATTGGGGATGATCAATTGTATAATGTAATTGTAACAGCT
k__k__Animalia;p__p__Arthropoda;c__c__Arachnida;o__o__Araneae;f__f__Araneidae;g__g__Nuctenea;s__s__Nuctenea.umbratica	1	AACTTTATACTTGATTTTTGGTGCTTGAGCTGCTATGGTGGGCACTGCGATGAGAGTTTTAATTCGAGTTGAATTGGGACAATCAGGAAGATTTATTGGGGATGATCAATTGTATAATGTAATTGTAACAGCT
k__k__Animalia;p__p__Arthropoda;c__c__Arachnida;o__o__Araneae;f__f__Araneidae;g__g__Nuctenea;s__s__Nuctenea.umbratica	1	TGCTTGAGCTGCTATGGTGGGCACTGCGATGAGAGTTTTAATTAGAGTTGAATTAGGACAATCAGGAAGATTTATTGGGGATGATCAATTGTATAATGTAATTGTAACAGCTCATGCATTTGTAATAATTTTTTTTATAGTAATACCTATCTTAATT
k__k__Animalia;p__p__Arthropoda;c__c__Arachnida;o__o__Araneae;f__f__Araneidae;g__g__Nuctenea;s__s__Nuctenea.umbratica	0.999931	TGCTTGAGCTGCTATAGTGGGCACCGCGATGAGAGTTTTAATTCGAGTTGAATTAGGACAATCAGGAAGATTTATTGGGGATGACCAATTGTATAATGTTATTGTAACAGCTCATGCATTTGTAATAATTATTTTTATAGTAATACCTATCTTAATT
k__k__Animalia;p__p__Arthropoda;c__c__Arachnida;o__o__Araneae;f__f__Araneidae;g__g__Zilla;s__s__Zilla.diodia	0.999999	AACGTTATATTTAATTTTTGGTGCTTGAGCTGCTATATTAGGAACTGCAATAAGAGTTTTGATTCGAATTGAATTAGGTCAACCGGGGAGATTTATTGGTGATGATCAATTATATAATGTTATTGTTACGGCT
k__k__Animalia;p__p__Arthropoda;c__c__Arachnida;o__o__Araneae;f__f__Araneidae;g__g__Zilla;s__s__Zilla.diodia	0.99999	GACGTTATATTTAATTTTTGGTGCTTGAGCTGCTATATTAGGAACTGCAATAAGAGTTTTGATTCGAATTGAATTAGGTCAACCAGGGAGATTTATTGGTGATGATCAACTATATAATGTTATTGTTACGGCT
k__k__Animalia;p__p__Arthropoda;c__c__Arachnida;o__o__Araneae;f__f__Araneidae;g__g__Zilla;s__s__Zilla.diodia	0.999991	AACGTTATATTTAATTTTTGGTGCTTGAGCTGCTATATTAGGAACTGCAATAAGAGTTTTGATTCGAATTGAATTAGGTCAACCGGGGAGATTTATTGGTGATGACCAATTATATAATGTTATTGTTACGGCT
k__k__Animalia;p__p__Arthropoda;c__c__Arachnida;o__o__Araneae;f__f__Araneidae;g__g__Zilla;s__s__Zilla.diodia	0.999997	TGCTTGAGCTGCTATATTAGGAACTGCAATAAGAGTTTTGATTCGAATTGAATTAGGTCAACCGGGGAGATTTATTGGTGATGATCAATTATATAATGTTATTGTTACGGCTCATGCTTTTGTTATATTTTTTTTTATAGTAATACCTATTTTAATT
k__k__Animalia;p__p__Arthropoda;c__c__Arachnida;o__o__Araneae;f__f__Araneidae;g__g__Zilla;s__s__Zilla.diodia	0.999999	TGCTTGAGCTGCTATATTAGGAACTGCAATAAGAGTTTTGATTCGAATTGAATTAGGTCAACCGGGGAGATTTATTGGTGATGATCAATTATATAATGTTATTGTTACGGCTCATTCTTTTGTTATAATTTTTTTTATAGTAATACCTATTTTAATT
k__k__Animalia;p__p__Arthropoda;c__c__Arachnida;o__o__Araneae;f__f__Araneidae;g__g__Zilla;s__s__Zilla.diodia	0.999816	TGCTTGAGCTGCTATATTAGGAACTGCAATAAGAGTTTTGATTCGAATTGAATTAGGTCAACCGGGGAGATTTATTGGTGATGACCAATTATATAATGTTATTGTTACGGCTCATGCTTTTGTTTTAATTTTTTTTATAGTGATACCTATTTTAATT
k__k__Animalia;p__p__Arthropoda;c__c__Arachnida;o__o__Araneae;f__f__Araneidae;g__g__Zilla;s__s__Zilla.diodia	0.999998	TGCTTGAGCTGCTATATTAGGAACTGCAATAAGAGTTTTGATTCGAATTGAATTAGGTCAACCGGGGAGATTTATTGGTGATGATCAATTATATAATGTTATTGTTACGGCTCATGCTTTTGTTATAATTTTTTTTATAGTAATACCTATTTTAATT
k__k__Animalia;p__p__Arthropoda;c__c__Arachnida;o__o__Araneae;f__f__Araneidae;g__g__Zilla;s__s__Zilla.diodia	0.999955	AACGTTATATTTAATTTTTGGTGCTTGAGCTGCTATATTAGGAACTGCAATAAGAGTTTTGATTCGAATTGAATTAGGTCAACCGGGAAGATTTATTGGTGATGATCAATTATATAATGTTATTGTTACGGCT
k__k__Animalia;p__p__Arthropoda;c__c__Arachnida;o__o__Araneae;f__f__Araneidae;g__g__Zilla;s__s__Zilla.diodia	0.999977	AACGTTATATTTAATTTTTGGTGCTTGAGCTGCTATATTAGGAACTGCAATAAGAGTTTTGATTCGAATTGAGTTAGGTCAACCGGGGAGATTTATTGGTGATGATCAATTATATAATGTTATTGTTACGGCT
k__k__Animalia;p__p__Arthropoda;c__c__Arachnida;o__o__Araneae;f__f__Araneidae;g__g__Zilla;s__s__Zilla.diodia	1	GACGTTATATTTAATTTTTGGTGCTTGAGCTGCTATATTAGGAACTGCAATAAGAGTTTTGATTCGAATTGAATTAGGTCAACCGGGGAGATTTATTGGTGATGATCAACTATATAATGTCATTGTTACGGCT
k__k__Animalia;p__p__Arthropoda;c__c__Arachnida;o__o__Araneae;f__f__Araneidae;g__g__Zilla;s__s__Zilla.diodia	0.999999	AACGTTATATTTAATTTTTGGTGCTTGAGCTGCTATATTAGGAACTGCAATAAGAGTTTTGATTCGAATTGAATTAGGTCAACCGGGGAGATTTATTGGTGATGATCAAATATATAATGTTATTGTTACGGCT
k__k__Animalia;p__p__Arthropoda;c__c__Arachnida;o__o__Araneae;f__f__Araneidae;g__g__Zilla;s__s__Zilla.diodia	0.999999	GACGTTATATTTAATTTTTGGTGCTTGAGCTGCTATATTAGGAACTGCAATAAGAGTTTTGATTCGAATTGAATTAGGCCAACCGGGGAGATTTATTGGTGATGATCAACTATATAATGTTATTGTTACGGCT
k__k__Animalia;p__p__Arthropoda;c__c__Arachnida;o__o__Araneae;f__f__Araneidae;g__g__Zilla;s__s__Zilla.diodia	0.999999	TGCTTGAGCTGCTATATTAGGAACTGCAATAAGAGTTTTGATTCGAATTGAATTAGGTCAACCGGGGAGATTTATTGGTGATGATCAACTATATAATGTTATTGTTACGGCTCATGCTTTTGTTATAATTTTTTTTATAGTAATACCTATTTTAATT
k__k__Animalia;p__p__Arthropoda;c__c__Arachnida;o__o__Araneae;f__f__Araneidae;g__g__Zilla;s__s__Zilla.diodia	0.999999	TGCTTGAGCTGCTATATTAGGAACTGCAATAAGAGTTTTGATTCGAATTGAATTAGGTCAACCGGGGAGATTTATTGGTGATGATCAAATATATAATGTTATTGTTACGGCTCATGCTTTTGTTATAATTTTTTTTATAGTAATACCTATTTTAATT
k__k__Animalia;p__p__Arthropoda;c__c__Arachnida;o__o__Araneae;f__f__Araneidae;g__g__Zilla;s__s__Zilla.diodia	0.999966	TGCTTGAGCTGCTATATTAGGAACTGCAATAAGAGTTTTGATTCGAATTGAGTTAGGTCAACCGGGGAGATTTATTGGTGATGATCAATTATATAATGTTATTGTTACGGCTCATGCTTTTGTTATAATTTTTTTTATAGTAATACCTATTTTAATT
k__k__Animalia;p__p__Arthropoda;c__c__Arachnida;o__o__Araneae;f__f__Araneidae;g__g__Zygiella;s__s__Zygiella.atrica	0.999999	TACTTTATATTTAGTATTTGGAGCTTGGGCAGCAATGGTTGGGACAGCAATAAGAGTTTTAATTCGAACTGAGTTAGGTCAGCCTGGAAGATTTATAGGAGATGATCAATTATATAATGTTATTGTAACTGCG
k__k__Animalia;p__p__Arthropoda;c__c__Arachnida;o__o__Araneae;f__f__Araneidae;g__g__Zygiella;s__s__Zygiella.x.notata	1	AACTTTGTATTTAGTATTTGGAGCTTGGGCGGCAATGGTTGGTACGGCGATAAGAGTTTTAATTCGAACTGAATTAGGTCAACCTGGGAGTTTTATAGGGGATGATCAGTTATATAATGTAATTGTAACTGCG
k__k__Animalia;p__p__Arthropoda;c__c__Arachnida;o__o__Araneae;f__f__Araneidae;g__g__Zygiella;s__s__Zygiella.x.notata	1	AGCTTGGGCGGCAATGGTTGGTACGGCGATAAGAGTTTTAATTCGAACTGAATTAGGTCAACCTGGGAGTTTTATAGGGGATGATCAGTTATATAATGTAATTGTAACTGCGCATGCTTTTGTAATGATTTTTTTTATAGTTATACCTATTTTGATT
k__k__Animalia;p__p__Arthropoda;c__c__Arachnida;o__o__Araneae;f__f__Clubionidae;g__g__Clubiona;s__s__Clubiona.brevipes	1	TACGTTATATTTGATTTTTGGAGCTTGATCCGCTATAGTTGGGACGGCTATAAGAGTATTAATTCGTATAGAGTTAGGACAGTCTGGAGCATTTTTAGGTGATGATCATTTATATAATGTAGTAGTTACAGCT
k__k__Animalia;p__p__Arthropoda;c__c__Arachnida;o__o__Araneae;f__f__Clubionidae;g__g__Clubiona;s__s__Clubiona.brevipes	1	GGTACGTTATATTTGATTTTTGGAGCTTGATCCGCTATAGTTGGGACGGCTATAAGAGTATTAATTCGTATAGAGTTAGGACAGTCTGGAGCATTTTTAGGTGATG
k__k__Animalia;p__p__Arthropoda;c__c__Arachnida;o__o__Araneae;f__f__Clubionidae;g__g__Clubiona;s__s__Clubiona.brevipes	1	TACGTTATATTTGATTTTTGGAGCTTGATCCGCTATAGTTGGGACGGCTATAAGAGTATTAATTCGTATAGAGTTAGGACAGTCTGGAGCATTTTTAGGTGATAATCATTTATATAATGTAGTAGTTACAGCT
k__k__Animalia;p__p__Arthropoda;c__c__Arachnida;o__o__Araneae;f__f__Clubionidae;g__g__Clubiona;s__s__Clubiona.comta	1	TACTTTATATTTAATTTTTGGGTCTTGATCTGCTATAGTAGGGACAGCTATAAGAGTATTAATCCGGATAGAGTTAGGACAGTCGGGTGCATTATTAGGTGATGATCATTTATATAATGTAGTAGTAACTGCT
k__k__Animalia;p__p__Arthropoda;c__c__Arachnida;o__o__Araneae;f__f__Clubionidae;g__g__Clubiona;s__s__Clubiona.comta	1	GTCTTGATCTGCTATAGTAGGGACAGCTATAAGAGTATTAATCCGGATAGAGTTAGGACAGTCGGGTGCATTATTAGGTGATGATCATTTATATAATGTAGTAGTAACTGCTCATGCTTTTGTTATAATTTTTTTTATAGTTATACCTATTTTGATT
k__k__Animalia;p__p__Arthropoda;c__c__Arachnida;o__o__Araneae;f__f__Clubionidae;g__g__Clubiona;s__s__Clubiona.comta	1	CAAATCATAAGGATATTGGTACTTTATATTTAATTTTTGGGTCTTGATCTGCTATAGTAGGGACAGCTATAAGAGTATTAATCCGGATAGAGTTAGGACAGTCGGGTGCATTATTAGGT
k__k__Animalia;p__p__Arthropoda;c__c__Arachnida;o__o__Araneae;f__f__Clubionidae;g__g__Clubiona;s__s__Clubiona.comta	1	GTCTTGATCTGCTATAGTAGGGACAGCTATAAGAGTATTAATCCGGATAGAGTTAGGACAGTCGGGTGCATTATTAGGTGATGATCATTTATATAATGTAGTAGTAACTGCTCATGCCTTTGTTATAATTTTTTTTATAGTTATACCTATTTTGATT
k__k__Animalia;p__p__Arthropoda;c__c__Arachnida;o__o__Araneae;f__f__Clubionidae;g__g__Clubiona;s__s__Clubiona.comta	1	GTCTTGATCTGCTATAGTAGGGACAGCTATAAGAGTATTAATCCGGATAGGGTTAGGACAGTCGGGTGCATTATTAGGTGATGATCATTTATATAATGTAGTAGTAACTGCTCATGCTTTTGTTATAATTTTTTTTATAGTTATACCTATTTTGATT
k__k__Animalia;p__p__Arthropoda;c__c__Arachnida;o__o__Araneae;f__f__Clubionidae;g__g__Clubiona;s__s__Clubiona.corticalis	0.999975	AACTTTATATTTGATTTTTGGATCTTGGTCTGCTATAGTGGGAACAGCTATAAGAGTATTAATTCGTATAGAATTAGGTCAATCTGGTGCTTTTTTAGGAGATGATCATCTATATAATGTAGTAGTTACAGCT
k__k__Animalia;p__p__Arthropoda;c__c__Arachnida;o__o__Araneae;f__f__Clubionidae;g__g__Clubiona;s__s__Clubiona.corticalis	0.999998	AACTTTATATTTGATTTTTGGATCTTGGTCTGCTATAGTGGGAACAGCTATAAGAGTGTTAATTCGTATAGAATTAGGTCAATCTGGTGCTTTTTTAGGAGATGATCATCTATATAATGTAGTAGTTACAGCT
k__k__Animalia;p__p__Arthropoda;c__c__Arachnida;o__o__Araneae;f__f__Clubionidae;g__g__Clubiona;s__s__Clubiona.corticalis	0.999996	ATCTTGGTCTGCTATAGTGGGAACAGCTATAAGAGTATTAATTCGTATAGAATTAGGTCAATCTGGTGCTTTTTTAGGAGATGATCATCTATATAATGTAGTAGTTACAGCTCATGCTTTTGTTATAATCTTTTTTATAGTAATGCCTATTTTAATT
k__k__Animalia;p__p__Arthropoda;c__c__Arachnida;o__o__Araneae;f__f__Clubionidae;g__g__Clubiona;s__s__Clubiona.corticalis	1	ATCTTGGTCTGCTATAGTGGGAACAGCTATAAGAGTGTTAATTCGTATAGAATTAGGTCAATCTGGTGCTTTTTTAGGAGATGATCATCTATATAATGTAGTAGTTACAGCTCATGCTTTTGTTATAATCTTTTTTATAGTAATGCCTATTTTAATT
k__k__Animalia;p__p__Arthropoda;c__c__Arachnida;o__o__Araneae;f__f__Clubionidae;g__g__Clubiona;s__s__Clubiona.corticalis	0.999992	ATCTTGGTCTGCTATAGTGGGAACAGCTATAAGAGTATTAATTCGTATAGAATTAGGTCAATCTGGTGCTTTTTTAGGAGATGATCATCTATATAATGTAGTAGTTACAGCCCATGCTTTTGTTATAATCTTTTTTATAGTAATGCCTATTTTAATT
k__k__Animalia;p__p__Arthropoda;c__c__Arachnida;o__o__Araneae;f__f__Clubionidae;g__g__Clubiona;s__s__Clubiona.pallidula	1	TACTTTATATTTAATTTTTGGATCTTGATCAGCTATGGTTGGAACAGCTATAAGAGTATTGATTCGGATGGAATTAGGTCAGTCTGGTATGTTTTTAGGAGATGATCATTTATATAATGTAGTGGTTACAGCT
k__k__Animalia;p__p__Arthropoda;c__c__Arachnida;o__o__Araneae;f__f__Clubionidae;g__g__Clubiona;s__s__Clubiona.pallidula	1	ATCTTGATCAGCTATGGTTGGAACAGCTATAAGAGTATTGATTCGGATGGAATTAGGTCAGTCTGGTATGTTTTTAGGAGATGATCATTTATATAATGTAGTGGTTACAGCTCATGCTTTTGTTATAATTTTTTTTATAGTTATACCTATTTTAATT
k__k__Animalia;p__p__Arthropoda;c__c__Arachnida;o__o__Araneae;f__f__Clubionidae;g__g__Clubiona;s__s__Clubiona.pallidula	1	GGTACTTTATATTTAATTTTTGGATCTTGATCAGCTATGGTTGGAACAGCTATAAGAGTATTGATTCGGATGGAATTAGGTCAGTCTGGTATGTTTTTAGGAGATG
k__k__Animalia;p__p__Arthropoda;c__c__Arachnida;o__o__Araneae;f__f__Clubionidae;g__g__Clubiona;s__s__Clubiona.terrestris	1	AAGTTTATATTTAATTTTTGGTACTTGATCTGCTATGGTTGGAACAGCTATAAGAGTTTTAATTCGAATGGAATTAGGACAATCTGGTATATTTTTAGGAGATGATCATCTATATAATGTAGTAGTTACGGCT
k__k__Animalia;p__p__Arthropoda;c__c__Arachnida;o__o__Araneae;f__f__Dictynidae;g__g__Argyroneta;s__s__Argyroneta.aquatica	0.999999	CACTTTGTATTTGATTTTTGGGGCTTGATCAGCTATAGTGGGAACGGCTATAAGAGTATTAATTCGGATTGAACTAGGTCAACCAGGAAGATTTTTAGGGGATGATCAGTTGTATAATGTTATTGTTACTGCC
k__k__Animalia;p__p__Arthropoda;c__c__Arachnida;o__o__Araneae;f__f__Dictynidae;g__g__Dictyna;s__s__Dictyna.pusilla	0.999978	GACTTTATATTTATTGTTTGGAGCTTGAGCTGCTATAGTGGGTACTGCAATAAGAGTATTAATTCGAATTGAGTTAGGGCAACCTGGGAGATTTTTAGGTAATGATCAAATTTATAATGTTATGGTTACTGCC
k__k__Animalia;p__p__Arthropoda;c__c__Arachnida;o__o__Araneae;f__f__Dictynidae;g__g__Lathys;s__s__Lathys.humilis	1	GACTTTGTATTTAGTATTTGGGGCTTGATCTGCTATGGTTGGAACTGCAATAAGAGTTTTGATTCGAATTGAACTAGGACAACCTGGTAGATTTTTAGGAGATGATCATTTATATAATGTGATTGTTACTGCA
k__k__Animalia;p__p__Arthropoda;c__c__Arachnida;o__o__Araneae;f__f__Dictynidae;g__g__Lathys;s__s__Lathys.humilis	1	GGGACTTTGTATTTAGTATTTGGGGCTTGATCTGCTATGGTTGGAACTGCAATAAGAGTTTTGATTCGAATTGAACTAGGACAACCTGGTAGATTTTTAGGAGATG
k__k__Animalia;p__p__Arthropoda;c__c__Arachnida;o__o__Araneae;f__f__Dictynidae;g__g__Nigma;s__s__Nigma.flavescens	1	GACTTTATATTTTTTGTTTGGAGCTTGGGCAGCTATGGTTGGAACTGCTATAAGTGTATTAATTCGAATTGAATTAGGTCAACCTGGAAGATTTTTAGGAGACGACCATTTATATAATGTTATTGTGACTGCT
k__k__Animalia;p__p__Arthropoda;c__c__Arachnida;o__o__Araneae;f__f__Dictynidae;g__g__Nigma;s__s__Nigma.flavescens	1	GACTTTATATTTTTTGTTTGGAGCTTGGGCAGCTATGGTCGGAACTGCTATAAGTGTATTAATTCGAATTGAATTAGGTCAACCTGGAAGATTTTTAGGGGACGACCATTTATATAATGTTATTGTTACTGCT
k__k__Animalia;p__p__Arthropoda;c__c__Arachnida;o__o__Araneae;f__f__Gnaphosidae;g__g__Scotophaeus;s__s__Scotophaeus.blackwalli	0.999897	TACTTTATATTTATTGTTTGGTTCTTGAGCGGGAATAGTTGGTACTGCTATAAGAGTATTAATTCGAATAGAATTAGGTCAATCTGGTAGATTATTAGGTGATGATCATTTATATAATGTAATTGTTACTGCT
k__k__Animalia;p__p__Arthropoda;c__c__Arachnida;o__o__Araneae;f__f__Linyphiidae;g__g__Neriene;s__s__Neriene.emphana	0.999995	GACATTATATTTTATTTTTGGTGCTTGAGCTGCTATGGTTGGGACAGCAATAAGAGTGTTGATTCGAATTGAGTTAGGTCAGACAGGAAAAATACTAGGTGATGATCATTTATATAATGTTATTGTAACAGCA
k__k__Animalia;p__p__Arthropoda;c__c__Arachnida;o__o__Araneae;f__f__Linyphiidae;g__g__Neriene;s__s__Neriene.emphana	1	GACATTATATTTTATTTTTGGTGCTTGAGCTGCTATGGTTGGAACAGCAATAAGAGTGTTGATTCGAATTGAGTTAGGTCAGACAGGAAAAATACTAGGTGATGATCATTTATATAATGTTATTGTAACAGCA
k__k__Animalia;p__p__Arthropoda;c__c__Arachnida;o__o__Araneae;f__f__Linyphiidae;g__g__Neriene;s__s__Neriene.emphana	1	TGCTTGAGCTGCTATGGTTGGAACAGCAATAAGAGTGTTGATTCGAATTGAGTTAGGTCAGACAGGAAAAATACTAGGTGATGATCATTTATATAATGTTATTGTAACAGCACATGCTTTTGTTATAATTTTCTTTATAGTTATACCTATTTTAATT
k__k__Animalia;p__p__Arthropoda;c__c__Arachnida;o__o__Araneae;f__f__Linyphiidae;g__g__Neriene;s__s__Neriene.montana	1	GGCTTGAGCTGCTATAGTAGGAACAGCTATAAGAGTTTTGATTCGTGTTGAATTAGGTCAAGTTGGAAGAATATTAGGAGATGATCAATTGTATAACGTGATTGTTACAGCTCATGCTTTTGTAATAATTTTTTTTATAGTTATACCTATTTTAATT
k__k__Animalia;p__p__Arthropoda;c__c__Arachnida;o__o__Araneae;f__f__Linyphiidae;g__g__Neriene;s__s__Neriene.radiata	0.983503	AACTTTATATTTTATTTTTGGAGCATGAGCTGCTATGGTAGGTACAGCAATAAGAGTATTAATTCGAATTGAGTTAGGTCAAACTGGAAGATTATTAGGAGATGACCAATTATATAATGTAATTGTAACAGCC
k__k__Animalia;p__p__Arthropoda;c__c__Arachnida;o__o__Araneae;f__f__Linyphiidae;g__g__Neriene;s__s__Neriene.radiata	0.983461	AACTTTATATTTTATTTTTGGAGCATGAGCTGCTATGGTAGGGACAGCAATAAGAGTATTAATTCGAATTGAGTTGGGTCAAACTGGGAGATTATTAGGAGATGATCAATTATATAATGTAATTGTAACAGCC
k__k__Animalia;p__p__Arthropoda;c__c__Arachnida;o__o__Araneae;f__f__Linyphiidae;g__g__Tenuiphantes;s__s__Tenuiphantes.tenuis	0.992997	AGCGTGAGCTGCTATAGTAGGAACTGCTATAAGAGTATTGATTCGAATTGAGTTGGGTCAAACTGGGAGAATATTGGGAGATGATCAGTTATATAATGTTATTGTCACTGCACATGCTTTTGTTATAATTTTTTTTATAGTTATACCCATTTTAATT
k__k__Animalia;p__p__Arthropoda;c__c__Arachnida;o__o__Araneae;f__f__Linyphiidae;g__g__Trematocephalus;s__s__Trematocephalus.cristatus	1	AAGTTTATATTTTGTTTTTGGAGCGTGGGCTGCTATAGTAGGCACCGCGATAAGAGTTTTAATTCGTATTGAGTTAGGGCAAGTTGGGAGACTGATGGGGGATGATCAATTGTATAATGTTATTGTTACTGCT
k__k__Animalia;p__p__Arthropoda;c__c__Arachnida;o__o__Araneae;f__f__Mimetidae;g__g__Ero;s__s__Ero.aphana	1	AACTTTATATTTAATTTTTGGGGCTTGGTCAGCTATAGTGGGGACTGCTTTAAGAGTATTAATTCGATTGGAGTTAGGGCAAACTGGGGATATATTAGGAGATGCCCAGGTCTATAATGTTATTGTAACGGCT
k__k__Animalia;p__p__Arthropoda;c__c__Arachnida;o__o__Araneae;f__f__Mimetidae;g__g__Ero;s__s__Ero.aphana	1	AACTTTATATTTAATTTTTGGAGCTTGGTCAGCTATAGTGGGGACTGCTTTAAGAGTGTTAATTCGATTGGAGTTAGGGCAAACTGGGGAGATATTAGGAGATGCCCAGGTTTATAATGTTATTGTAACGGCT
k__k__Animalia;p__p__Arthropoda;c__c__Arachnida;o__o__Araneae;f__f__Mimetidae;g__g__Ero;s__s__Ero.aphana	1	GGCTTGGTCAGCTATAGTGGGGACTGCTTTAAGAGTATTAATTCGATTGGAGTTAGGGCAAACTGGGGATATATTAGGAGATGCCCAGGTCTATAATGTTATTGTAACGGCTCATGCTTTCATTATAATTTTCTTTATAGTTATACCTATTTTGATT
k__k__Animalia;p__p__Arthropoda;c__c__Arachnida;o__o__Araneae;f__f__Philodromidae;g__g__Philodromus;s__s__Philodromus.albidus	1	AACTTTATATTTAATTTTTGGTGCGTGAGCAGCAATAGTTGGAACGGCTATAAGTGTATTAATTCGAATAGAATTAGGTCAAGTAGGTAAGTTTTTAGGTGATGATCATTTATATAATGTAATTGTGACTGCG
k__k__Animalia;p__p__Arthropoda;c__c__Arachnida;o__o__Araneae;f__f__Philodromidae;g__g__Philodromus;s__s__Philodromus.albidus	1	TGCGTGAGCAGCAATAGTTGGAACGGCTATAAGTGTATTAATTCGAATAGAATTAGGTCAAGTAGGTAAGTTTTTAGGTGATGATCATTTATATAATGTAATTGTGACTGCGCATGCATTTGTTATAATTTTTTTTATAGTAATACCTATTTTAATT
k__k__Animalia;p__p__Arthropoda;c__c__Arachnida;o__o__Araneae;f__f__Philodromidae;g__g__Philodromus;s__s__Philodromus.aureolus	0.999432	TACATTATATTTAATTTTTGGAGCATGAGCAGCAATAGTTGGGACAGCAATAAGAGTATTAATTCGAATAGAATTAGGTCAAGTAGGAAAATTTTTAGGTGATGATCATTTATATAATGTAATTGTAACTGCA
k__k__Animalia;p__p__Arthropoda;c__c__Arachnida;o__o__Araneae;f__f__Philodromidae;g__g__Philodromus;s__s__Philodromus.aureolus	0.99989	AGCATGAGCAGCAATAGTTGGAACAGCAATAAGAGTATTAATTCGAATAGAATTAGGTCAAGTAGGTAAATTTTTAGGTGATGATCATTTATATAATGTAATTGTAACTGCACATGCATTTGTGATAATTTTTTTCATAGTGATACCTATTTTAATT
k__k__Animalia;p__p__Arthropoda;c__c__Arachnida;o__o__Araneae;f__f__Philodromidae;g__g__Philodromus;s__s__Philodromus.collinus	1	TACATTATATTTAATTTTTGGAGCGTGAGCAGCAATGGTTGGAACAGCAATAAGAGTATTAATTCGAATGGAATTAGGTCAAGTAGGTAAATTTTTAGGTGATGATCACTTATATAATGTGATTGTAACTGCA
k__k__Animalia;p__p__Arthropoda;c__c__Arachnida;o__o__Araneae;f__f__Philodromidae;g__g__Philodromus;s__s__Philodromus.collinus	1	TACATTATATTTAATTTTTGGAGCGTGAGCAGCAATGGTTGGAACAGCAATAAGAGTATTAATTCGAATGGAATTAGGTCAAGTAGGTAAATTTTTAGGTGATGATCACCTATATAATGTAATTGTAACTGCA
k__k__Animalia;p__p__Arthropoda;c__c__Arachnida;o__o__Araneae;f__f__Philodromidae;g__g__Philodromus;s__s__Philodromus.collinus	1	TACATTATATTTAATTTTTGGAGCGTGAGCAGCAATGGTTGGAACAGCAATAAGAGTATTAATTCGAATGGAATTAGGTCAAGTAGGTAAGTTTTTAGGTGATGATCACCTATATAATGTAATTGTAACTGCA
k__k__Animalia;p__p__Arthropoda;c__c__Arachnida;o__o__Araneae;f__f__Philodromidae;g__g__Philodromus;s__s__Philodromus.collinus	1	AGCGTGAGCAGCAATGGTTGGAACAGCAATAAGAGTATTAATTCGAATGGAATTAGGTCAAGTAGGTAAATTTTTAGGTGATGATCACCTATATAATGTAATTGTAACTGCACATGCATTTGTTATAATTTTTTTTATAGTAATACCAATTTTAATT
k__k__Animalia;p__p__Arthropoda;c__c__Arachnida;o__o__Araneae;f__f__Philodromidae;g__g__Philodromus;s__s__Philodromus.collinus	1	AGCGTGAGCAGCAATGGTTGGAACAGCAATAAGAGTATTAATTCGAATGGAATTAGGTCAAGTAGGTAAGTTTTTAGGTGATGATCACCTATATAATGTAATTGTAACTGCACATGCATTTGTTATAATTTTTTTTATAGTAATACCAATTTTAATT
k__k__Animalia;p__p__Arthropoda;c__c__Arachnida;o__o__Araneae;f__f__Philodromidae;g__g__Philodromus;s__s__Philodromus.dispar	1	AACTTTATACTTAATTTTTGGTGCATGAGCAGCTATAGTTGGAACCGCAATAAGTGTTTTAATTCGAATAGAATTAGGGCAAGTAGGAAAATTTTTAGGTGATGATCATTTATATAATGTAATTGTAACTGCA
k__k__Animalia;p__p__Arthropoda;c__c__Arachnida;o__o__Araneae;f__f__Philodromidae;g__g__Philodromus;s__s__Philodromus.dispar	1	TGCATGAGCAGCTATAGTTGGAACCGCAATAAGTGTTTTAATTCGAATAGAATTAGGGCAAGTAGGAAAATTTTTAGGTGATGATCATTTATATAATGTAATTGTAACTGCACACGCATTTGTTATAATCTTTTTTATAGTAATACCTATTTTAATT
k__k__Animalia;p__p__Arthropoda;c__c__Arachnida;o__o__Araneae;f__f__Philodromidae;g__g__Philodromus;s__s__Philodromus.margaritatus	1	AACTTTATATTTAGTTTTTGGTGCTTGAGCAGCAATAGTTGGAACTGCAATAAGTATTTTAATTCGGATAGAATTAGGACAATTAGGTAAATTTTTAGGTGATGATCATTTATATAATGTAATTGTTACAGCA
k__k__Animalia;p__p__Arthropoda;c__c__Arachnida;o__o__Araneae;f__f__Philodromidae;g__g__Philodromus;s__s__Philodromus.praedatus	0.999994	TACATTATATTTAATTTTTGGTGCGTGAGCAGCAATAGTTGGAACAGCAATAAGAGTATTGATTCGAATAGAATTAGGTCAAGTAGGTAAATTTTTAGGCGATGATCATTTATATAATGTGATTGTAACTGCA
k__k__Animalia;p__p__Arthropoda;c__c__Arachnida;o__o__Araneae;f__f__Philodromidae;g__g__Philodromus;s__s__Philodromus.praedatus	0.999965	TACATTATATTTAATTTTTGGTGCGTGAGCAGCAATAGTTGGAACAGCAATAAGAGTATTGATTCGAATAGAATTAGGTCAAGTAGGTAAATTTTTAGGTGATGATCATTTATATAATGTGATTGTAACTGCA
k__k__Animalia;p__p__Arthropoda;c__c__Arachnida;o__o__Araneae;f__f__Pholcidae;g__g__Pholcus;s__s__Pholcus.phalangioides	1	AACTATGTATTTTTTATTTGGGGCTTGGTCTGCTATGGTGGGTACGGCTCTTAGTGTGCTGATTCGTGTGGAGCTGGGTCAGGGGGGTAGTTTTTTAGGGGATGATCACTTGTATAATGTAGTAGTAACTGCT
k__k__Animalia;p__p__Arthropoda;c__c__Arachnida;o__o__Araneae;f__f__Pholcidae;g__g__Pholcus;s__s__Pholcus.phalangioides	0.999999	AACGATATATTTTTTATTTGGGGCTTGGTCTGCTATAGTGGGTACGGCTCTTAGTGTGTTGATTCGTGTAGAGTTGGGTCAGGGGGGTAGTTTTTTAGGAGATGATCAAATCTATAATGTTATTGTAACTGCC
k__k__Animalia;p__p__Arthropoda;c__c__Arachnida;o__o__Araneae;f__f__Salticidae;g__g__Ballus;s__s__Ballus.chalybeius	1	GACTTTGTATTTAATGTTTGGAGCGTGGTCAGCTATGGTAGGTACTGCAATAAGAGTATTAATTCGAATAGAGTTGGGTCAATCAGGGGATTTTTTAGGAAATGATCATTTATATAATGTTATTGTTACAGCT
k__k__Animalia;p__p__Arthropoda;c__c__Arachnida;o__o__Araneae;f__f__Salticidae;g__g__Marpissa;s__s__Marpissa.muscosa	1	TACTCTATATTTAGTTTTTGGAGCGTGATCTGCTATAGTTGGTACAGCAATAAGAGTTTTAATTCGGATGGAATTAGGACAAACAGGATCATTTTTGGGTAATGATCATATATATAATGTGATTGTAACTGCT
k__k__Animalia;p__p__Arthropoda;c__c__Arachnida;o__o__Araneae;f__f__Salticidae;g__g__Salticus;s__s__Salticus.zebraneus	1	AACTTTATATTTGATTTTTGGAGCTTGATCAGCTATGGTAGGAACTGCAATAAGAGTGTTGATTCGGATAGAATTAGGGCAGACAGGTAGATTTTTAGGAAATGATCATATATATAATGTAATTGTAACGGCA
k__k__Animalia;p__p__Arthropoda;c__c__Arachnida;o__o__Araneae;f__f__Tetragnathidae;g__g__Metellina;s__s__Metellina.mengei	1	TACATTATATTTTATTTTTGGGGCTTGAGCTGCTATAGTGGGTACTGCTATAAGAGTGTTAATTCGAATTGAATTAGGGCAATCTGGAAGATTGTTAGGAGATGATCAGTTGTATAATGTTATTGTTACAGCT
k__k__Animalia;p__p__Arthropoda;c__c__Arachnida;o__o__Araneae;f__f__Tetragnathidae;g__g__Metellina;s__s__Metellina.merianae	1	GACATTGTATTTTATTTTTGGGGCTTGAGCTGCTATAGTGGGTACAGCAATAAGAGTATTAATTCGGATTGAATTAGGACAGTCTGGAAGACTGTTGGGGGATGAT
k__k__Animalia;p__p__Arthropoda;c__c__Arachnida;o__o__Araneae;f__f__Tetragnathidae;g__g__Metellina;s__s__Metellina.merianae	1	GACATTGTATTTTATTTTTGGGGCTTGAGCTGCTATAGTGGGGACAGCGATAAGAGTACTAATTCGAATTGAATTAGGACAGTCTGGAAGACTGTTGGGGGATGATCAGCTTTATAACGTTATTGTAACAGCA
k__k__Animalia;p__p__Arthropoda;c__c__Arachnida;o__o__Araneae;f__f__Tetragnathidae;g__g__Metellina;s__s__Metellina.merianae	1	GACATTGTATTTTATTTTTGGGGCTTGAGCTGCTATAGTGGGTACAGCAATAAGAGTATTAATTCGGATTGAATTAGGACAGTCTGGAAGACTGTTGGGGGATGATCAGCTTTATAATGTTATTGTAACAGCA
k__k__Animalia;p__p__Arthropoda;c__c__Arachnida;o__o__Araneae;f__f__Tetragnathidae;g__g__Metellina;s__s__Metellina.segmentata	1	TACATTATATTTTATTTTTGGAGCTTGGGCTGCTATAGTAGGTACTGCTATAAGAGTATTGATTCGTATTGAATTGGGGCAATCTGGAAGATTGCTGGGGGATGATCAATTGTATAATGTTATTGTTACTGCG
k__k__Animalia;p__p__Arthropoda;c__c__Arachnida;o__o__Araneae;f__f__Tetragnathidae;g__g__Metellina;s__s__Metellina.segmentata	1	AGCTTGGGCTGCTATAGTAGGTACTGCTATAAGAGTATTGATTCGTATTGAATTGGGGCAATCTGGAAGATTGCTGGGGGATGATCAATTGTATAATGTTATTGTTACTGCGCATGCTTTTGTAATAATTTTTTTTATAGTTATACCTATTTTGATT
k__k__Animalia;p__p__Arthropoda;c__c__Arachnida;o__o__Araneae;f__f__Tetragnathidae;g__g__Metellina;s__s__Metellina.segmentata	1	AGCTTGGGCTGCTATAGTAGGTACTGCTATAAGAGTATTGATTCGTATTGAATTGGGGCAATCTGGAAGATTGCTGGGGGATGATCAATTGTATAATGTTATTGTTACTGCGCATGCTTTTGTAATAATCTTTTTTATAGTTATACCTATTTTGATT
k__k__Animalia;p__p__Arthropoda;c__c__Arachnida;o__o__Araneae;f__f__Tetragnathidae;g__g__Metellina;s__s__Metellina.segmentata	1	AGCTTGGGCTGCTATAGTAGGTACTGCTATAAGAGTATTGATTCGTATTGAATTGGGGCAATCTGGAAGATTGCTGGGGGATGATCAATTGTATAATGTTATTGTTACTGCGCATGCTTTTGTAATATTTTTTTTTATAGTTATACCTATTTTGATT
k__k__Animalia;p__p__Arthropoda;c__c__Arachnida;o__o__Araneae;f__f__Tetragnathidae;g__g__Metellina;s__s__Metellina.segmentata	0.999999	TACATTATATTTTATTTTTGGAGCTTGGGCTGCTATAGTAGGTACTGCTATAAGAGTATTGATTCGAATTGAATTGGGGCAATCTGGAAGATTGCTGGGGGATGATCAATTGTATAATGTTATTGTTACTGCG
k__k__Animalia;p__p__Arthropoda;c__c__Arachnida;o__o__Araneae;f__f__Tetragnathidae;g__g__Metellina;s__s__Metellina.segmentata	1	TACATTATATTTTATTTTTGGAGCTTGGGCTGCTATAGTAGGTACTGCTATAAGAGTATTGATTCGTATTGAATTGGGGCAATCTGGAAGATTGTTGGGGGATGATCAATTGTATAATGTTATTGTTACTGCG
k__k__Animalia;p__p__Arthropoda;c__c__Arachnida;o__o__Araneae;f__f__Tetragnathidae;g__g__Metellina;s__s__Metellina.segmentata	1	AGCTTGGGCTGCTATAGTAGGTATTGCTATAAGAGTATTGATTCGTATTGAATTGGGGCAATCTGGAAGATTGCTGGGGGATGATCAATTGTATAATGTTATTGTTACTGCGCATGCTTTTGTAATAATTTTTTTTATAGTTATACCTATTTTGATT
k__k__Animalia;p__p__Arthropoda;c__c__Arachnida;o__o__Araneae;f__f__Tetragnathidae;g__g__Metellina;s__s__Metellina.segmentata	1	AGCTTGGGCTGCTATAGTAGGTACTGCTATAAGAGTATTGATTCGTATTGAATTGGGGCAATCTGGAAGATTGTTGGGGGATGATCAATTGTATAATGTTATTGTTACTGCGCATGCTTTTGTAATAATTTTTTTTATAGTTATACCTATTTTGATT
k__k__Animalia;p__p__Arthropoda;c__c__Arachnida;o__o__Araneae;f__f__Tetragnathidae;g__g__Metellina;s__s__Metellina.segmentata	1	AGCTTGGGCTGCTATAGTAGGTACTGCTATAAGAGTATTGATTCGTATTGAATTGGGACAATCTGGAAGATTGCTGGGGGATGATCAATTGTATAATGTTATTGTTACTGCGCATGCTTTTGTAATAATTTTTTTTATAGTTATACCTATTTTGATT
k__k__Animalia;p__p__Arthropoda;c__c__Arachnida;o__o__Araneae;f__f__Tetragnathidae;g__g__Metellina;s__s__Metellina.segmentata	1	AGCTTGGGCTGCTATAGTAGGTACTGCTATAAGAGTATTGATTCGTATTGAATTGGGGCAATCTGGAAGATTGCTGGGGGATGATCAATTGTATAATGTTATTGTTACTGCGCATGCCTTTGTAATAATTTTTTTTATAGTTATACCTATTTTGATT
k__k__Animalia;p__p__Arthropoda;c__c__Arachnida;o__o__Araneae;f__f__Tetragnathidae;g__g__Metellina;s__s__Metellina.segmentata	1	AGCTTGGGCTGCTATAGTAGGTACTGCTATAAGAGTATTGATTCGTATTGAATTGGGGCAATCTGGAAGATTGCTGGGGGATGATCAATTGTATAATGTTATTGTTACTGAGCATGCTTTTGTAATAATTTTTTTTATAGTTATACCTATTTTGATT
k__k__Animalia;p__p__Arthropoda;c__c__Arachnida;o__o__Araneae;f__f__Tetragnathidae;g__g__Metellina;s__s__Metellina.segmentata	1	AGCTTGGGCTGCTATAGTAGGTACTGCTATAAGAGTATTGATTCGTATTGAATTGGGGCAATCTGGAAGATTGCTGGGGGATGATCGATTGTATAATGTTATTGTTACTGCGCATGCTTTTGTAATAATTTTTTTTATAGTTATACCTATTTTGATT
k__k__Animalia;p__p__Arthropoda;c__c__Arachnida;o__o__Araneae;f__f__Tetragnathidae;g__g__Metellina;s__s__Metellina.segmentata	1	AGCTTGGGCTGCTATAGTAGGTACTGCTATAAGAGTATTGATTCGTATTGAATTGGGGCAATCTGGAAGATTTCTGGGGGATGATCAATTGTATAATGTTATTGTTACTGCGCATGCTTTTGTAATAATTTTTTTTATAGTTATACCTATTTTGATT
k__k__Animalia;p__p__Arthropoda;c__c__Arachnida;o__o__Araneae;f__f__Tetragnathidae;g__g__Metellina;s__s__Metellina.segmentata	0.999999	AGCTTGGGCTGCTATAGTAGGTACTGCTATAAGAGTATTGATTCGAATTGAATTGGGGCAATCTGGAAGATTGCTGGGGGATGATCAATTGTATAATGTTATTGTTACTGCGCATGCTTTTGTAATAATTTTTTTTATAGTTATACCTATTTTGATT
k__k__Animalia;p__p__Arthropoda;c__c__Arachnida;o__o__Araneae;f__f__Tetragnathidae;g__g__Metellina;s__s__Metellina.segmentata	1	AGCTTGGGCTGCTATAGTAGGTACTGCTATAAGAGTATTGATTCGTATTGAATTGGGGCAATCTGGAAGATTGCTGGGGGATGATCAATTGTATAATGTTATTGTTACTGCACATGCTTTTGTAATAATTTTTTTTATAGTTATACCTATTTTGATT
k__k__Animalia;p__p__Arthropoda;c__c__Arachnida;o__o__Araneae;f__f__Tetragnathidae;g__g__Tetragnatha;s__s__Tetragnatha.dearmata	0.999996	AAGTTTATATTTTTTATTTGGAGTTTGATCTGCTATAGTAGGGACGGCTATAAGAGTTTTAATTCGTATTGAATTAGGTCAATCTGGTAGATTTTTAGGAGATGACCAATTATATAATGTTATTGTGACTGCA
k__k__Animalia;p__p__Arthropoda;c__c__Arachnida;o__o__Araneae;f__f__Tetragnathidae;g__g__Tetragnatha;s__s__Tetragnatha.dearmata	0.997563	AAGTTTATATTTTTTATTTGGAGTTTGATCTGCTATAGTAGGGACAGCTATAAGAGTTTTAATTCGTATTGAATTAGGTCAATCTGGTAGATTTTTAGGAGATGATCAATTATATAACGTTATTGTGACTGCA
k__k__Animalia;p__p__Arthropoda;c__c__Arachnida;o__o__Araneae;f__f__Tetragnathidae;g__g__Tetragnatha;s__s__Tetragnatha.montana	1	AAGTTTATATTTTTTATTTGGGGTTTGATCTGCTATAGTAGGGACTGCTATAAGAGTTCTAATTCGAATTGAATTAGGTCAATCTGGAAGATTTTTAGGAGATGATCATTTATACAATGTTATTGTTACTGCT
k__k__Animalia;p__p__Arthropoda;c__c__Arachnida;o__o__Araneae;f__f__Tetragnathidae;g__g__Tetragnatha;s__s__Tetragnatha.montana	1	AAGTTTATATTTTTTATTTGGGGTTTGATCTGCTATAGTAGGGACTGCTATAAGAGTTTTAATTCGAATTGAATTAGGTCAATCTGGAAGATTTTTAGGAGATGATCAGTTATACAATGTTATTGTTACTGCT
k__k__Animalia;p__p__Arthropoda;c__c__Arachnida;o__o__Araneae;f__f__Tetragnathidae;g__g__Tetragnatha;s__s__Tetragnatha.montana	1	AAGTTTATATTTTTTATTTGGGGTTTGATCTGCTATAGTAGGGACTGCTATAAGAGTTCTAATTCGAATTGAATTAGGTCAATCTGGAAGATTTTTAGGAGATGATCAGTTATACAATGTTATTGTTACTGCT
k__k__Animalia;p__p__Arthropoda;c__c__Arachnida;o__o__Araneae;f__f__Tetragnathidae;g__g__Tetragnatha;s__s__Tetragnatha.montana	1	AAGTTTATATTTTTTATTTGGGGTTTGATCTGCTATAGTAGGGACTGCTATAAGAGTTCTAATTCGAATTGAATTAGGTCAATCTGGAAGATTTTTAGGAGATGACCAGTTATACAATGTTATTGTTACTGCT
k__k__Animalia;p__p__Arthropoda;c__c__Arachnida;o__o__Araneae;f__f__Tetragnathidae;g__g__Tetragnatha;s__s__Tetragnatha.nigrita	0.999397	AAGTTTATATTTTATTTTTGGTGTTTGATCTGCTATAGTGGGAACTGCTATAAGAGTATTGATTCGAATTGAATTAGGACAATCAGGGAGATTTTTAGGGGATGATCAATTGTATAATGTTATTGTAACTGCC
k__k__Animalia;p__p__Arthropoda;c__c__Arachnida;o__o__Araneae;f__f__Tetragnathidae;g__g__Tetragnatha;s__s__Tetragnatha.nigrita	0.992188	GAGTTTATATTTTATTTTTGGTGTTTGATCTGCTATAGTGGGAACTGCGATAAGAGTATTGATTCGAATTGAATTAGGACAATCAGGGAGATTTTTAGGGGATGATCAATTGTATAACGTTATTGTAACTGCC
k__k__Animalia;p__p__Arthropoda;c__c__Arachnida;o__o__Araneae;f__f__Tetragnathidae;g__g__Tetragnatha;s__s__Tetragnatha.nigrita	0.99452	GAGTTTATATTTTATTTTTGGTGTTTGATCTGCTATAGTGGGAACTGCGATAAGAGTATTGATTCGAATTGAATTAGGACAATCAGGGAGATTTTTAGGGGATGATCAATTGTATAATGTTATTGTAACTGCC
k__k__Animalia;p__p__Arthropoda;c__c__Arachnida;o__o__Araneae;f__f__Tetragnathidae;g__g__Tetragnatha;s__s__Tetragnatha.nigrita	0.991508	TGTTTGATCTGCTATAGTGGGAACTGCGATAAGAGTATTGATTCGAATTGAATTAGGACAATCAGGGAGATTTTTAGGGGATGATCAATTGTATAATGTTATTGTAACTGCCCATGCTTTTGTAATGATCTTTTTTATAGTAATACCTATTTTGATT
k__k__Animalia;p__p__Arthropoda;c__c__Arachnida;o__o__Araneae;f__f__Tetragnathidae;g__g__Tetragnatha;s__s__Tetragnatha.nigrita	0.990441	TGTTTGATCTGCTATAGTGGGAACTGCTATAAGAGTATTGATTCGAATTGAATTAGGACAATCAGGGAGATTTTTAGGGGATGATCAATTGTATAATGTTATTGTAACTGCCCATGCTTTTGTAATGATTTTTTTTATAGTGATACCTATTTTGATT
k__k__Animalia;p__p__Arthropoda;c__c__Arachnida;o__o__Araneae;f__f__Tetragnathidae;g__g__Tetragnatha;s__s__Tetragnatha.nigrita	0.98919	TGTTTGATCTGCTATAGTGGGAACTGCGATAAGAGTATTGATTCGAATTGAATTAGGACAATCAGGGAGATTTTTAGGGGATGATCAATTGTATAACGTTATTGTAACTGCCCATGCTTTTGTAATGATCTTTTTTATAGTAATACCTATTTTGATT
k__k__Animalia;p__p__Arthropoda;c__c__Arachnida;o__o__Araneae;f__f__Tetragnathidae;g__g__Tetragnatha;s__s__Tetragnatha.obtusa	1	AAGTTTATATTTTTTGTTTGGGGTTTGATCTGCTATAGTGGGGACTGCAATAAGAGTTTTAATTCGAATTGAATTAGGTCAATCAGGAAGATTTTTAGGAGATGATCAATTATATAACGTAATTGTGACCGCT
k__k__Animalia;p__p__Arthropoda;c__c__Arachnida;o__o__Araneae;f__f__Tetragnathidae;g__g__Tetragnatha;s__s__Tetragnatha.obtusa	0.999919	AAGTTTATATTTTTTGTTTGGGGTTTGGTCTGCTATAGTAGGAACTGGAATAAGAGTTTTAATTCGAATTGAGTTAGGTCAATCAGGAAGATTTTTAGGAGATGATCAATTATATAATGTAATTGTGACTGCT
k__k__Animalia;p__p__Arthropoda;c__c__Arachnida;o__o__Araneae;f__f__Tetragnathidae;g__g__Tetragnatha;s__s__Tetragnatha.obtusa	0.999976	AAGTTTATATTTTTTGTTTGGGGTTTGGTCTGCTATAGTAGGAACTGCAATAAGAGTTTTAATTCGAATTGAGTTAGGTCAATCAGGAAGATTTTTAGGAGATGATCAATTATATAATGTAATTGTGACTGCT
k__k__Animalia;p__p__Arthropoda;c__c__Arachnida;o__o__Araneae;f__f__Tetragnathidae;g__g__Tetragnatha;s__s__Tetragnatha.obtusa	1	AAGTTTATATTTTTTGTTTGGGGTTTGATCTGCTATAGTGGGGACTGCAATAAGAGTTTTAATTCGAATTGAATTAGGTCAATCAGGAAGATTTTTAGGAGATGACCAATTATATAACGTAATTGTGACCGCT
k__k__Animalia;p__p__Arthropoda;c__c__Arachnida;o__o__Araneae;f__f__Theridiidae;g__g__Anelosimus;s__s__Anelosimus.vittatus	1	GAGATTATATTTAGTATTTGGAGCTTGAGCTGCAATAGTAGGAACTGCTATAAGAGTTTTAATTCGAATTGAATTAGGACAACCTGGTAGATTTTTAATGAATGATCAATTATATAATGTTGTAGTTACTAGT
k__k__Animalia;p__p__Arthropoda;c__c__Arachnida;o__o__Araneae;f__f__Theridiidae;g__g__Anelosimus;s__s__Anelosimus.vittatus	1	GAGATTATATTTAGTATTTGGAGCTTGAGCTGCAATAGTAGGAACTGCTATAAGAGTTTTAATTCGAATTGAATTAGGACAACCTGGCAGATTTTTAATGAATGATCAATTATATAATGTTGTAGTTACTAGT
k__k__Animalia;p__p__Arthropoda;c__c__Arachnida;o__o__Araneae;f__f__Theridiidae;g__g__Anelosimus;s__s__Anelosimus.vittatus	1	GAGATTATATTTAGTATTTGGAGCTTGAGCTACAATAGTAGGAACTGCTATAAGAGTTTTAATTCGAATTGAATTAGGACAACCTGGTAGATTTTTAATGAATGATCAATTATATAATGTTGTAGTTACTAGT
k__k__Animalia;p__p__Arthropoda;c__c__Arachnida;o__o__Araneae;f__f__Theridiidae;g__g__Dipoena;s__s__Dipoena.melanogaster	1	AAGTTTGTATTTTTTGTTTGGAATTTGATCTGCAATAGTAGGAACAGCAATAAGAGTTTTAATTCGAATTGAATTAGGACAACCTGGAAGATTTTTAGGAGATGACCAATTGTATAATGTAGTAGTTACTGCT
k__k__Animalia;p__p__Arthropoda;c__c__Arachnida;o__o__Araneae;f__f__Theridiidae;g__g__Enoplognatha	1	AGCTTGGGCTGCTATAGTAGGTACAGCTATAAGAGTTTTAATTCGAATTGAGTTGGGGCAAACTGGGAGATTTTTAGGTGACGATCAATTATATAATGTAATTGTAACAGCTCATGCATTTGTAATAATTTTTTTTATAGTTATACCTATTTTAATT
k__k__Animalia;p__p__Arthropoda;c__c__Arachnida;o__o__Araneae;f__f__Theridiidae;g__g__Enoplognatha	1	AACTTTATATTTATTGTTTGGAGCTTGGGCTGCTATAGTAGGTACAGCTATAAGAGTTTTAATTCGAATTGAGTTGGGGCAAACTGGTAGATTTTTAGGTGACGATCAATTATATAATGTAATTGTAACAGCT
k__k__Animalia;p__p__Arthropoda;c__c__Arachnida;o__o__Araneae;f__f__Theridiidae;g__g__Enoplognatha	0.999995	AACTTTATATTTATTGTTTGGTGCTTGGGCTGCTATAGTAGGTACAGCTATAAGAGTTTTAATTCGAATTGAGTTAGGGCAAACTGGGAGATTTTTAGGTGACGATCAATTATATAATGTAATTGTAACAGCT
k__k__Animalia;p__p__Arthropoda;c__c__Arachnida;o__o__Araneae;f__f__Theridiidae;g__g__Episinus;s__s__Episinus.maculipes	1	AACATTATATTTATTGTTTGGGGCTTGGGCAGCAATAGTAGGGACAGCAATGAGAATTTTGATTCGTATAGAATTAGGACAACCTGGAAGATTTTTAGGAGATGATCAATTATATAATGTAGTGGTTACTGCT
k__k__Animalia;p__p__Arthropoda;c__c__Arachnida;o__o__Araneae;f__f__Theridiidae;g__g__Episinus;s__s__Episinus.maculipes	1	GGCTTGGGCAGCAATAGTAGGGACAGCAATGAGAATTTTGATTCGTATAGAATTAGGACAACCTGGAAGATTTTTAGGAGATGATCAATTATATAATGTAGTGGTTACTGCTCATGCATTTGTTATAATTTTTTTTATAGTAATACCAATTTTAATT
k__k__Animalia;p__p__Arthropoda;c__c__Arachnida;o__o__Araneae;f__f__Theridiidae;g__g__Episinus;s__s__Episinus.maculipes	1	GGCTTGGGCAGCAATAGTAGGGACAGCAATGAGAATTTTGATTCGTATAGAATTAGGACAACCTGGAAGATTTTTAGGAGATGATCAATTATATAATGTAGTGGTTACTGCTCATACATTTGTTATAATTTTTTTTATAGTAATACCAATTTTAATT
k__k__Animalia;p__p__Arthropoda;c__c__Arachnida;o__o__Araneae;f__f__Theridiidae;g__g__Episinus;s__s__Episinus.maculipes	1	GGCTTGGGCAGCAATAGTAGGGACAGCAATGAGAATTTTGATTCGTATAGAATTAGGACAACCTGGAAGATTTTTAGGAGATGATCAATTATATGATGTAGTGGTTACTGCTCATGCATTTGTTATAATTTTTTTTATAGTAATACCAATTTTAATT
k__k__Animalia;p__p__Arthropoda;c__c__Arachnida;o__o__Araneae;f__f__Theridiidae;g__g__Paidiscura;s__s__Paidiscura.pallens	1	GACTTTATATTTAATTTTTGGAGCTTGATCAGCTATAGTTGGTACAGGAATAAGAGTACTAATTCGTGTAGAACTAGGACAACCAGGAAGATTTTTTGGTAATGATCAATTGTATAATGTAATTGTTACTGCC
k__k__Animalia;p__p__Arthropoda;c__c__Arachnida;o__o__Araneae;f__f__Theridiidae;g__g__Parasteatoda;s__s__Parasteatoda.lunata	1	TACTTTATATTTGATTTTTGGAGCTTGGGCTGCAATAGTAGGAACAGCAATAAGTGTATTAATTCGAGTAGAATTAGGTCAAACGGGAAGATTTATGGGTGATGATCAATTATATAATGTAATTGTAACGGCT
k__k__Animalia;p__p__Arthropoda;c__c__Arachnida;o__o__Araneae;f__f__Theridiidae;g__g__Parasteatoda;s__s__Parasteatoda.lunata	1	TACTTTATATTTGATTTTTGGAGCTTGGGCTGCAATAGTAGGAACAGCAATAAGTATATTAATTCGAGTAGAATTAGGTCAAACGGGAAGATTTATGGGTGATGATCAATTATATAATGTAATTGTAACGGCT
k__k__Animalia;p__p__Arthropoda;c__c__Arachnida;o__o__Araneae;f__f__Theridiidae;g__g__Parasteatoda;s__s__Parasteatoda.tepidariorum	0.999949	GACTTTATATTTAATTTTTGGAGCTTGGGCTGCAATAGTGGGAACAGCAATAAGAGTATTAATTCGAATTGAGTTAGGTCAAACAGGTAGATTTATGGGTGATGATCAATTATATAATGTAATTGTAACGGCT
k__k__Animalia;p__p__Arthropoda;c__c__Arachnida;o__o__Araneae;f__f__Theridiidae;g__g__Parasteatoda;s__s__Parasteatoda.tepidariorum	0.99167	GACTTTATATTTAATTTTTGGGGCTTGGGCTGCAATAGTGGGAACAGCAATAAGAGTATTAATTCGAATTGAGTTAGGTCAGACAGGTAGATTTATGGGTGATGATCAATTATATAATGTAATTGTAACGGCT
k__k__Animalia;p__p__Arthropoda;c__c__Arachnida;o__o__Araneae;f__f__Theridiidae;g__g__Parasteatoda;s__s__Parasteatoda.tepidariorum	0.99971	AGCTTGGGCTGCAATAGTGGGAACAGCAATAAGAGTATTAATTCGAATTGAGTTAGGTCAAACAGGTAGATTTATGGGTGATGATCAATTATATAATGTAATTGTAACGGCTCATGCTTTTGTAATAATTTTTTTTATAGTAATACCAATTTTAATT
k__k__Animalia;p__p__Arthropoda;c__c__Arachnida;o__o__Araneae;f__f__Theridiidae;g__g__Platnickina;s__s__Platnickina.tincta	0.999998	TACATTATATTTGGTTTTTGGGGCTTGAGCTGCAATAGTTGGAACTGCTATAAGAGTTTTAATTCGAGTTGAATTAGGTCAACCTGGAAGATTTTTAGGTGATGATCAATTATATAATGTAATTGTAACGGCT
k__k__Animalia;p__p__Arthropoda;c__c__Arachnida;o__o__Araneae;f__f__Theridiidae;g__g__Platnickina;s__s__Platnickina.tincta	0.999997	TACATTATATTTGGTTTTTGGGGCTTGAGCTGTAATAGTTGGAACTGCTATAAGAGTTTTAATTCGAGTTGAATTAGGTCAACCTGGAAGATTTTTAGGTGATGATCAATTATATAATGTAATTGTAACGGCT
k__k__Animalia;p__p__Arthropoda;c__c__Arachnida;o__o__Araneae;f__f__Theridiidae;g__g__Platnickina;s__s__Platnickina.tincta	0.999999	TACATTATATTTGGTTTTTGGGGCTTGAGCTGCAATGGTTGGAACTGCTATAAGAGTTTTAATTCGAGTTGAATTAGGTCAACCTGGAAGATTTTTAGGTGATGATCAATTATATAATGTAATTGTAACGGCT
k__k__Animalia;p__p__Arthropoda;c__c__Arachnida;o__o__Araneae;f__f__Theridiidae;g__g__Platnickina;s__s__Platnickina.tincta	0.999984	GGCTTGAGCTGCAATAGTTGGAACTGCTATAAGAGTTTTAATTCGAGTTGAATTAGGTCAACCTGGAAGATTTTTAGGTGATGATCAATTATATAATGTAATTGTAACGGCTCATGCTTTTGTAATAATTTTTTTTATAGTTATACCTATTTTAATT
k__k__Animalia;p__p__Arthropoda;c__c__Arachnida;o__o__Araneae;f__f__Theridiidae;g__g__Steatoda;s__s__Steatoda.bipunctata	1	GACTTTATATTTAGTGTTTGGAGCTTGATCTGCCATAGTAGGTACTGCTATAAGTGTCCTAATTCGGGTTGAATTAGGTCAACCTGGGAGATTATTAGGGGATGATCAATTATACAATGTAATTGTAACAGGA
k__k__Animalia;p__p__Arthropoda;c__c__Arachnida;o__o__Araneae;f__f__Theridiidae;g__g__Steatoda;s__s__Steatoda.bipunctata	1	GACTTTATATTTAGTGTTTGGAGCTTGATCTGCCATAGTAGGAACTGCTATAAGTGTCCTAATCCGGGTTGAATTAGGTCAACCTGGAAGATTATTAGGGGATGATCAATTATATAATGTAATTGTAACAGGA
k__k__Animalia;p__p__Arthropoda;c__c__Arachnida;o__o__Araneae;f__f__Theridiidae;g__g__Steatoda;s__s__Steatoda.bipunctata	1	AGCTTGATCTGCCATAGTAGGAACTGCTATAAGTGTCCTAATCCGGGTTGAATTAGGTCAACCTGGAAGATTATTAGGGGATGATCAATTATATAATGTAATTGTAACAGGACATGCTTTTGTAATGATTTTTTTTATAGTTATACCAATTTTAATT
k__k__Animalia;p__p__Arthropoda;c__c__Arachnida;o__o__Araneae;f__f__Theridiidae;g__g__Theridion;s__s__Theridion.familiare	1	GACTTTATATTTGGTGTTTGGAGCTTGGGCTGCTATAGTAGGTACGGCTATGAGAGTTTTAATTCGTGTTGAGTTAGGACAGCCGGGGAGATTACTTGGTGATGATCAGTTGTATAATGTTATTGTGACGGCT
k__k__Animalia;p__p__Arthropoda;c__c__Arachnida;o__o__Araneae;f__f__Theridiidae;g__g__Theridion;s__s__Theridion.mystaceum	0.996144	AACTTTATATTTAGTATTTGGAGCTTGAGCTGCTATAGTAGGTACGGCTATAAGAGTATTAATTCGTGTTGAATTGGGTCAACCTGGAAGATTACTTGGTGATGATCAATTATATAATGTTATTGTGACAGCT
k__k__Animalia;p__p__Arthropoda;c__c__Arachnida;o__o__Araneae;f__f__Theridiidae;g__g__Theridion;s__s__Theridion.mystaceum	0.997922	AACTTTATATTTAGTATTTGGAGCTTGAGCTGCTATAGTAGGTACGGCTATAAGAGTATTAATTCGTGTTGAATTGGGTCAACCTGGAAGATTATTTGGTGATGATCAATTATATAATGTTATTGTGACAGCT
k__k__Animalia;p__p__Arthropoda;c__c__Arachnida;o__o__Araneae;f__f__Theridiidae;g__g__Theridion;s__s__Theridion.mystaceum	0.999103	AACTTTATATTTAGTATTTGGAGCTTGAGCTGCTATAGTAGGTACAGCTATAAGAATATTAATTCGTGTTGAATTGGGTCAACCTGGAAGATTACTTGGTGATGATCAATTATATAATGTTATTGTGACAGCT
k__k__Animalia;p__p__Arthropoda;c__c__Arachnida;o__o__Araneae;f__f__Theridiidae;g__g__Theridion;s__s__Theridion.mystaceum	0.983794	AGCTTGAGCTGCTATAGTAGGTACGGCTATAAGAGTATTAATTCGTGTTGAATTGGGTCAACCTGGAAGATTACTTGGTGATGATCAATTATATAATGTTATTGTGACAGCTCATGCATTTGTTATAATTTTTTTTATAGTAATACCTATTTTGATT
k__k__Animalia;p__p__Arthropoda;c__c__Arachnida;o__o__Araneae;f__f__Theridiidae;g__g__Theridion;s__s__Theridion.pinastri	0.999996	AACTTTATATTTAGTATTTGGAGCTTGAGCTGCTATAGTTGGTACTGCAATAAGAGTTTTGATTCGAGTTGAATTAGGTCAGCCTGGAAGATTTATAGGAGATGATCAATTATATAATGTTATTGTAACAGCT
k__k__Animalia;p__p__Arthropoda;c__c__Arachnida;o__o__Araneae;f__f__Theridiidae;g__g__Theridion;s__s__Theridion.pinastri	0.999989	AGCTTGAGCTGCTATAGTTGGTACTGCAATAAGAGTTTTGATTCGAGTTGAATTAGGTCAGCCTGGAAGATTTATAGGAGATGATCAATTATATAATGTTATTGTAACAGCTCATGCATTTGTAATAATTTTTTTTATAGTAATGCCTATTTTAATT
k__k__Animalia;p__p__Arthropoda;c__c__Arachnida;o__o__Araneae;f__f__Theridiidae;g__g__Theridion;s__s__Theridion.pinastri	0.999573	AACTTTATATTTAGTATTTGGAGCTTGAGCTGCTATAGTTGGTACTGCAATAAGAGTTTTAATTCGAGTTGAATTAGGTCAGCCTGGAAGATTTATAGGAGATGATCAATTATATAATGTTATTGTAACAGCT
k__k__Animalia;p__p__Arthropoda;c__c__Arachnida;o__o__Araneae;f__f__Theridiidae;g__g__Theridion;s__s__Theridion.pinastri	0.999997	AGCTTGAGCTGCTATAGTTGGTACTGCAATAAGAGTTTTGATTCGAGTTGAATTAGGTCAGCCTGGAAGATTTATAGGAGATGATCAATTATATAATGTTATTGTAACAGCTCATGCGTTTGTAATAATTTTTTTTATAGTAATGCCTATTTTAATT
k__k__Animalia;p__p__Arthropoda;c__c__Arachnida;o__o__Araneae;f__f__Theridiidae;g__g__Theridion;s__s__Theridion.varians	0.999996	GACTTTGTATTTAGTATTTGGTGCTTGAGCTGCTATAGTTGGAACTGCTATAAGAGTATTAATTCGTGTTGAATTAGGACAACCTGGAAGTTTTATGGGAGATGATCAGTTATATAATGTTATTGTAACAGCA
k__k__Animalia;p__p__Arthropoda;c__c__Arachnida;o__o__Araneae;f__f__Theridiidae;g__g__Theridion;s__s__Theridion.varians	1	GACTTTGTATTTAGTATTCGGTGCTTGAGCTGCTATAGTTGGAACTGCTATAAGAGTATTAATTCGTGTTGAATTAGGACAACCTGGAAGTTTTATGGGAGATGATCAGTTATATAATGTTATTGTAACAGCA
k__k__Animalia;p__p__Arthropoda;c__c__Arachnida;o__o__Araneae;f__f__Thomisidae;g__g__Diaea;s__s__Diaea.dorsata	1	AACTTTATATTTATTATTTGGTGCTTGATCAGCAATAGTAGGAACTGCTATGAGTGTAATTATTCGTATAGAATTAGGAAATTCTGGAGCATTTTTAGGTAATGATCATTTATATAATGTTATTGTTACAGCT
k__k__Animalia;p__p__Arthropoda;c__c__Arachnida;o__o__Araneae;f__f__Thomisidae;g__g__Diaea;s__s__Diaea.dorsata	1	TGCTTGATCAGCAATAGTAGGAACTGCTATGAGTGTAATTATTCGTATAGAATTAGGAAATTCTGGAGCATTTTTAGGTAATGATCATTTATATAATGTTATTGTTACAGCTCATGCATTTGTAATGATTTTTTTTATAGTAATACCTATTTTAATT
k__k__Animalia;p__p__Arthropoda;c__c__Arachnida;o__o__Araneae;f__f__Thomisidae;g__g__Pistius;s__s__Pistius.truncatus	1	AACTTTATATTTGTTGTTTGGAGCTTGATCAGCTATGGTTGGTACTGCAATAAGAGTATTAATTCGAATAGAGTTAGGAAATTCCGGTAGTTTATTAGGGAATGATCATTTATATAATGTTGTAGTAACTGCT
k__k__Animalia;p__p__Arthropoda;c__c__Arachnida;o__o__Araneae;f__f__Thomisidae;g__g__Synema;s__s__Synema.globosum	1	AACTTTGTATTTATTATTTGGTGCTTGATCTGCTATAGTGGGAACTGCAATAAGAGTTTTAATTCGAATAGAATTAGGAAATTCTGGAAGATTATTAGGAGATGACCATTTATATAATGTAATTGTTACAGCA
k__k__Animalia;p__p__Arthropoda;c__c__Arachnida;o__o__Araneae;f__f__Thomisidae;g__g__Synema;s__s__Synema.globosum	0.999998	AACTTTGTATTTATTATTTGGTGCTTGATCTGCTATAGTGGGAACTGCAATAAGAGTTTTAATTCGAATAGAATTAGGAAATTCTGGAAGATTATTAGGAGATGATCATTTATATAATGTAATTGTTACAGCA
k__k__Animalia;p__p__Arthropoda;c__c__Arachnida;o__o__Araneae;f__f__Thomisidae;g__g__Xysticus;s__s__Xysticus.lanio	0.999997	GACATTATATTTATTATTTGGAGCTTGGTCAGCTATAGTAGGGACCGCAATAAGAGTTTTGATTCGTTTAGAATTAGGAAATGTAGGGAGATTATTAGGGAATGATCATTTGTATAATGTAATTGTTACAGCT
k__k__Animalia;p__p__Arthropoda;c__c__Arachnida;o__o__Araneae;f__f__Thomisidae;g__g__Xysticus;s__s__Xysticus.lanio	1	GACATTATATTTATTATTTGGAGCTTGGTCAGCTATAGTAGGGACTGCAATAAGAGTTTTGATTCGTTTAGAATTAGGAAATGTAGGGAGATTATTAGGAAATGATCATTTGTATAATGTAATTGTTACAGCT
k__k__Animalia;p__p__Arthropoda;c__c__Arachnida;o__o__Araneae;f__f__Thomisidae;g__g__Xysticus;s__s__Xysticus.lanio	0.999999	TACATTATATTTGTTATTTGGGGCTTGGTCAGCTATAGTAGGGACTGCAATAAGAGTTTTGATTCGTTTAGAATTAGGAAATGTAGGAAGATTATTAGGAAATGATCATTTATATAATGTAATTGTTACAGCT
k__k__Animalia;p__p__Arthropoda;c__c__Arachnida;o__o__Araneae;f__f__Thomisidae;g__g__Xysticus;s__s__Xysticus.lanio	0.999999	GACATTATATTTATTATTTGGAGCTTGGTCAGCTATAGTAGGGACTGCAATAAGAGTTTTGATTCGTTTAGAATTAGGTAATGTAGGGAGATTATTAGGAAATGATCATTTGTATAATGTAATTGTTACAGCT
k__k__Animalia;p__p__Arthropoda;c__c__Arachnida;o__o__Araneae;f__f__Thomisidae;g__g__Xysticus;s__s__Xysticus.lanio	0.999999	AACATTATATTTATTATTTGGAGCTTGGTCAGCTATAGTAGGGACTGCAATAAGAGTTTTGATTCGTTTAGAATTAGGAAATGTGGGTAGATTATTAGGAAATGATCATTTGTATAATGTAATTGTTACAGCT
k__k__Animalia;p__p__Arthropoda;c__c__Arachnida;o__o__Araneae;f__f__Thomisidae;g__g__Xysticus;s__s__Xysticus.lanio	1	AACATTATATTTATTATTTGGAGCTTGGTCAGCTATAGTAGGGACTGCAATAAGAGTTTTGATTCGTTTAGAATTAGGAAATGTGGGGAGATTATTAGGAAATGATCATTTGTATAATGTAATTGTTACAGCT
k__k__Animalia;p__p__Arthropoda;c__c__Arachnida;o__o__Araneae;f__f__Thomisidae;g__g__Xysticus;s__s__Xysticus.lanio	1	GACATTATATTTATTATTTGGAGCTTGGTCAGCTATAGTAGGGACCGCAATAAGAGTTTTGATTCGTTTAGAATTAGGAAATGTAGGGAGATTATTAGGAAATGATCATTTGTATAATGTAATTGTTACAGCT
k__k__Animalia;p__p__Arthropoda;c__c__Arachnida;o__o__Araneae;f__f__Thomisidae;g__g__Xysticus;s__s__Xysticus.lanio	0.999985	TACGTTATATTTATTATTTGGAGCTTGGTCAGCTATAGTAGGGACTGCAATAAGAGTTTTGATTCGTTTAGAATTAGGAAATGTAGGAAGATTATTAGGAAATGATCATTTATATAATGTAATTGTTACAGCT
k__k__Animalia;p__p__Arthropoda;c__c__Arachnida;o__o__Araneae;f__f__Thomisidae;g__g__Xysticus;s__s__Xysticus.lanio	0.999999	AGCTTGGTCAGCTATAGTAGGGACTGCAATAAGAGTTTTGATTCGTTTAGAATTAGGAAATGTAGGGAGATTATTAGGAAATGATCATTTGTATAATGTAATTGTTACAGCTCATGCTTTTGTTATAATTTTTTTTATAGTAATACCTATTTTAATT
k__k__Animalia;p__p__Arthropoda;c__c__Arachnida;o__o__Araneae;f__f__Thomisidae;g__g__Xysticus;s__s__Xysticus.lanio	0.999998	AGCTTGGTCAGCTATAGTAGGGACCGCAATAAGAGTTTTGATTCGTTTAGAATTAGGAAATGTAGGGAGATTATTAGGAAATGATCATTTGTATAATGTAATTGTTACAGCTCATGCTTTTGTTATGATTTTTTTTATAGTAATACCTATTTTAATT
k__k__Animalia;p__p__Arthropoda;c__c__Arachnida;o__o__Araneae;f__f__Thomisidae;g__g__Xysticus;s__s__Xysticus.lanio	1	AGCTTGGTCAGCTATAGTAGGGACTGCAATAAGAGTTTTGATTCGTTTAGAATTAGGAAATGTGGGGAGATTATTAGGAAATGATCATTTGTATAATGTAATTGTTACAGCTCATGCTTTTGTTATAATTTTTTTTATAGTAATACCTATTTTAATT
k__k__Animalia;p__p__Arthropoda;c__c__Arachnida;o__o__Araneae;f__f__Thomisidae;g__g__Xysticus;s__s__Xysticus.lanio	0.999997	AGCTTGGTCAGCTATAGTAGGGACTGCAATAAGAGTTTTGATTCGTTTAGAATTAGGAAATGTGGGTAGATTATTAGGAAATGATCATTTGTATAATGTAATTGTTACAGCTCATGCTTTTGTTATAATTTTTTTTATAGTAATACCTATTTTAATT
k__k__Animalia;p__p__Arthropoda;c__c__Arachnida;o__o__Araneae;f__f__Uloboridae;g__g__Hyptiotes;s__s__Hyptiotes.paradoxus	1	GACGTTATATTTGTTGTTTGGGGCTTGATCAGCTATATTAGGAATAGCTATAAGAATACTAATTCGTTCTGAATTAGGTATACCTGGAAGATTGTTAGGAGATGATCATTTGTATAATGTTATAGTTACGGCT
k__k__Animalia;p__p__Arthropoda;c__c__Arachnida;o__o__Araneae;f__f__Uloboridae;g__g__Hyptiotes;s__s__Hyptiotes.paradoxus	1	GACGTTATATTTGTTGTTTGGGGCTTGATCAGCTATATTAGGAATAGCTATAAGAATACTAATTCGTTCTGAATTAGGTATACCTGGAAGATTATTAGGAGATGATCATTTGTATAATGTTATAGTTACGGCT
k__k__Animalia;p__p__Arthropoda;c__c__Arachnida;o__o__Araneae;f__f__Uloboridae;g__g__Hyptiotes;s__s__Hyptiotes.paradoxus	1	GACGTTATATTTGTTGTTTGGGGCTTGATCAGCTATATTAGGAATAGCTATAAGAATACTAATTCGTTCTGAATTAGGTATACCTGGAAGATTGTTAGGAGATGATAATTTGTATAATGTTATAGTTACGGCT
k__k__Animalia;p__p__Arthropoda;c__c__Arachnida;o__o__Sarcoptiformes	0.999718	CTACTTTGTATTTTATTTTTGGTGTCTGGTCGGGGGTTTTGGGTACTAGTTTTAGGACTTTAATTCGTTTTGAATTATCCCAGCCTGGTGATTTTATATTAGATTTTGATTATTATAATTCTGTAGTTACAGCC
k__k__Animalia;p__p__Arthropoda;c__c__Arachnida;o__o__Sarcoptiformes	0.995776	CTACTTTGTATTTTATTTTTGGTGTGTGGTCTGGGTTGCTTGGCACTAGTTTTAGTTCCCTGATTCGCTTGGAACTTACTCAGCCTGGGGATTTTTTGATGGACTATGACTATTATAACTCTGTAGTAACTGCT
k__k__Animalia;p__p__Arthropoda;c__c__Arachnida;o__o__Sarcoptiformes	0.999107	CTACATTGTATTTTATTTTTGGGGTTTGATCGGGTGTGTTGGGTACTAGCTTTAGTACTTTAATTCGTTTTGAGTTAACTCAGCCTGGTGATTTCATATTAGATTTTGATTACTATAATTCTGTAGTTACAGCT
k__k__Animalia;p__p__Arthropoda;c__c__Arachnida;o__o__Sarcoptiformes;f__f__Acaridae;g__g__;s__s__	0.989963	CAACTTTGTATTTTATCTTTGGTATTTGATCTGGTATGCTAGGTACTAGATTTAGAACTTTAATTCGATTTGAACTTTCTCAGCCTGGTAATTTTATGATAGACTTCGATTACTATAATTCTGTAGTTACAGCT
k__k__Animalia;p__p__Arthropoda;c__c__Arachnida;o__o__Sarcoptiformes;f__f__Acaridae;g__g__;s__s__	0.995504	CAACTTTGTATTTTATCTTTGGTATTTGATCTGGTATGTTAGGTACTAGATTTAGAACTTTAATTCGATTTGAACTTTCTCAACCTGGTAATTTTATGGTAGACTTCGATTACTATAATTCTGTAGTTACAGCT
k__k__Animalia;p__p__Arthropoda;c__c__Arachnida;o__o__Sarcoptiformes;f__f__Acaridae;g__g__;s__s__	0.995498	CTTCTCTATATTTTATTTTCGGTGTTTGATCTGGGGTTCTAGGAACTAGTTTTAGTTCTGTAATACGTTTTGAGCTTTCTCAAGGAGGAGATTTTCTTATAGATTTTGATTATTATAACTCTGTTGTTACTGCT
k__k__Animalia;p__p__Arthropoda;c__c__Arachnida;o__o__Sarcoptiformes;f__f__Acaridae;g__g__;s__s__	0.994717	CTTCTTTATATTTTATCTTCGGTGTTTGATCTGGTGTTTTAGGGACCAGATTTAGTTCTCTAATTCGTTTAGAGCTTTCTCAGTCAGGGGATTTTTTAATGGACTATGATTACTACAACTCTGTGGTTACTGCA
k__k__Animalia;p__p__Arthropoda;c__c__Arachnida;o__o__Sarcoptiformes;f__f__Acaridae;g__g__;s__s__	0.991261	CAACTTTGTATTTTATCTTTGGTATTTGATCTGGTATGTTAGGTACTAGATTTAGAACTTTAATTCGATTTGAACTTTCTCAACCTGGTAATTTTATGATAGACTTCGATTACTATAATTCTGTAGTTACAGCT
k__k__Animalia;p__p__Arthropoda;c__c__Arachnida;o__o__Sarcoptiformes;f__f__Acaridae;g__g__;s__s__	0.988506	CAACTTTGTATTTTATCTTTGGTATTTGATCTGGTATGTTAGGTGCTAGATTTAGAACTTTAATTCGATTTGAACTTTCTCAACCTGGTAATTTTATGATAGACTTCGATTACTATAATTCTGTAGTTACAGCT
k__k__Animalia;p__p__Arthropoda;c__c__Arachnida;o__o__Sarcoptiformes;f__f__Acaridae;g__g__;s__s__	0.997632	CAACTTTGTATTTTATCTTTGGTATTTGATCTGGTATGTTAGGTACTAGATTTAGAACTTTAATTCGATTTGAACTCTCTCAACCTGGTAATTTTATGATAGACTTCGATTACTATAATTCTGTAGTTACAGCT
k__k__Animalia;p__p__Arthropoda;c__c__Arachnida;o__o__Sarcoptiformes;f__f__Acaridae;g__g__;s__s__	0.988847	CCTCTCTATACTTCATTTTCGGGGTCTGATCTGGTATGTTAGGAACCAGCTTCAGTAGTTTAATTCGATTTGAACTCTCACAGCCAATAGATTTTATACAAGATTTTGACTACTACAACTCAGTGGTAACAGCA
k__k__Animalia;p__p__Arthropoda;c__c__Arachnida;o__o__Sarcoptiformes;f__f__Acaridae;g__g__;s__s__	0.990098	CAACTTTGTATTTTATCTTTGGTATTTGATCTGGTATGTTAGGTACTAGATTTAGAACTTTAATCCGATTTGAACTTTCTCAACCTGGTAATTTTATGATAGACTTCGATTACTATAATTCTGTAGTTACAGCT
k__k__Animalia;p__p__Arthropoda;c__c__Arachnida;o__o__Sarcoptiformes;f__f__Acaridae;g__g__;s__s__	0.997913	CTTCTTTATATTTTATCTTCGGTGTTTGATCTGGTGTTTTAGGGACCAGATTTAGTTCTTTAATTCGTTTAGAGCTTTCTCAGTCAGGGGATTTTTTAATGGACTATGATTACTACAACTCTGTGGTTACTGCA
k__k__Animalia;p__p__Arthropoda;c__c__Arachnida;o__o__Sarcoptiformes;f__f__Acaridae;g__g__;s__s__	0.999522	CTACTTTGTATTTTTTGTTTGGGGTTTGGGCTGGTATGCTAGGTACTAGTTTTAGCACTCTTATTCGATTTGAGCTTACTCAGCCTGGGGATTTTTTGTTAGACTTTGACTACTATAATTCTGTGGTTACTGCT
k__k__Animalia;p__p__Arthropoda;c__c__Arachnida;o__o__Sarcoptiformes;f__f__Acaridae;g__g__;s__s__	0.999977	CTACTTTGTATTTTATTTTTGGTGTTTGAAGAGGCCTATTGGGCACTAGCTTTAGGTCTCTTATTCGGCTGGAGTTGACCCAACCAGGAGATTTCTTAATGGATTACGATTACTATAATTCTGTGGTAACAGCT
k__k__Animalia;p__p__Arthropoda;c__c__Arachnida;o__o__Sarcoptiformes;f__f__Acaridae;g__g__;s__s__	0.997989	CTACTTTGTATTTTATTTTTGGTATTTGGTCAGGTATGTTGGGTACTAGGTTTAGAACCCTGATTCGGTTTGAGCTTACTCAGCCTGGCGACTTTATAATAGATTTTGATTACTATAATTCTGTAGTTACTGCT
k__k__Animalia;p__p__Arthropoda;c__c__Arachnida;o__o__Sarcoptiformes;f__f__Acaridae;g__g__;s__s__	0.988415	CAACCTTATATTTTATTTTTGGTGTGTGATCTGGAATGTTAGGAACTAGTTTTAGTACTTTAATCCGCTTAGAGTTGACTAATCCTGGGGACTTTTTAATAGATTCAGACTATTATAATTCTGTGGTTACAGCC
k__k__Animalia;p__p__Arthropoda;c__c__Arachnida;o__o__Sarcoptiformes;f__f__Acaridae;g__g__;s__s__	0.999604	CTACCTTGTATTTTATTTTTGGTATTTGATCAGGTATGTTGGGTACTAGTTTTAGGACTCTTATTCGATTTGAGCTTACTCAGCCTGGTGATTTTATAATGGATTTTGACTATTATAATTCTGTAGTGACTGCC
k__k__Animalia;p__p__Arthropoda;c__c__Arachnida;o__o__Sarcoptiformes;f__f__Acaridae;g__g__;s__s__	0.988269	CAACTTTGTATTTTATCTTTGGTATTTGATCTGGTATGTTAGGTACTAGATTTAGAACTTTAATTCGATTTGAACTTTCTCAACCTGGTAATTTTATGATAGACTTCGATTATTATAATTCTGTAGTTACAGCT
k__k__Animalia;p__p__Arthropoda;c__c__Arachnida;o__o__Sarcoptiformes;f__f__Acaridae;g__g__Tyrophagus;s__s__	1	CTACTTTATATTTTATTTTTGGTGTTTGATCGGGCATGTTAGGTACAAGTTTTAGAAGGCTTATTCGTTTTGAGTTGTCTCAGCCTGGAGATTTTATAATAGATTTTGATTACTATAATTCTGTTGTTACGGCT
k__k__Animalia;p__p__Arthropoda;c__c__Arachnida;o__o__Sarcoptiformes;f__f__Acaridae;g__g__Tyrophagus;s__s__	1	CTACTTTATATTTTATTTTTGGTGTTTGATCGGGCATGTTAGGTACAAGTTTTAGAAGGCTTATTCGTTTTGAGTTGTCTCAGCCTGGGGATTTTATAATAGATTTTGATTACTATAATTCTGTTGTTACGGCT
k__k__Animalia;p__p__Arthropoda;c__c__Arachnida;o__o__Sarcoptiformes;f__f__Hermanniidae;g__g__Hermannia;s__s__Hermannia.gibba	1	AACATGAGCAGGAATCATGGGGTCATCTCTACGAGGCTTAATTCGTCTAGAACTAGGACAGCCGGGTTCACTAATAGAAAATGATCAAATCTATAACACCATTGTGACCGCTCACGCTTTTGTAATGATTTTTTTTATGGTAATACCCGTAATAATT
k__k__Animalia;p__p__Arthropoda;c__c__Arachnida;o__o__Sarcoptiformes;f__f__Micreremidae;g__g__Micreremus;s__s__Micreremus.brevipes	1	CACTCTTTATTTTATTTTCGGAGCTTGAGCTGGGTTACTAGGATCCGCTTTAAGAGGTTTAATTCGATTAGAATTAGGCCAACCAGGTTCACTAATAGAAAACGATCAAATTTATAACACTATTGTTACAGCA
k__k__Animalia;p__p__Arthropoda;c__c__Arachnida;o__o__Trombidiformes;f__f__Ereynetidae;g__g__;s__s__	0.99998	ATTATGATCAGCTTTATTAGGAGCTAGTATAAGTGTAATTATTCGAATTAAATTAGCTCACCCAGGATTTTTAGGACAAAATGATCAAATTTTTAATGTAATAGTAACTGCTCATGCTTTCATTATAATTTTCTTCATAGTCATACCTATTATAGTA
k__k__Animalia;p__p__Arthropoda;c__c__Diplopoda;o__o__Julida;f__f__Julidae;g__g__Tachypodoiulus;s__s__Tachypodoiulus.niger	1	CACCTTATATTTAATTTTAGGAGCCTGGGCTGCAATGGTAGGGACTTCTTTAAGCATACTAATCCGAATAGAACTCTCTTACCCCGGAAGATTAATCGGAGATGACCAAATCTATAATGTTATCGTAACTGCT
k__k__Animalia;p__p__Arthropoda;c__c__Insecta;o__o__Blattodea	0.997581	AACTTTATACTTCATTTTTGGTGCCTGATCCGGAATGGTAGGTACGTCCTTAAGTATATTAATCCGACTAGAATTAAATCAACCAGGCTCCTTAATTGGAGATGACCAAATTTATAATGTTATTGTAACAGCC
k__k__Animalia;p__p__Arthropoda;c__c__Insecta;o__o__Blattodea;f__f__Ectobiidae;g__g__Ectobius;s__s__Ectobius.sp..Z254C	1	TGCCTGATCCGGAATGGTAGGTACGTCCTTAAGTATATTAATCCGACTAGAATTAAATCAACCAGGCTCCTTAATTGGAGATGACCAAATTTATAATGTTATTGTAACAGCCCACGCATTCATCATATTTTTTTTTATAGTTATACCAATTCTAATT
k__k__Animalia;p__p__Arthropoda;c__c__Insecta;o__o__Blattodea;f__f__Ectobiidae;g__g__Ectobius;s__s__Ectobius.sp..Z254C	0.999995	TGCCTGATCCGGAATAGTAGGTACGTCCTTAAGTATATTAATTCGACTAGAATTAAATCAACCAGGCTCCTTAATTGGAGATGATCAAATTTATAATGTTATTGTAACAGCCCACGCATTCATCATAATTTTTTTTATAGTTATACCAATTCTAATT
k__k__Animalia;p__p__Arthropoda;c__c__Insecta;o__o__Blattodea;f__f__Ectobiidae;g__g__Ectobius;s__s__Ectobius.sp..Z254C	0.999998	TGCCTGATCCGGAATAGTAGGTACGTCCTTAAGTATATTAATCCGACTAGAATTAAATCAACCAGGCTCCTTAATTGGAGATGATCAAATTTACAATGTTATTGTAACAGCCCACGCATTCATCATAATTTTTTTTATAGTTATACCAATTCTAATT
k__k__Animalia;p__p__Arthropoda;c__c__Insecta;o__o__Blattodea;f__f__Ectobiidae;g__g__Ectobius;s__s__Ectobius.sp..Z254C	1	TGCCTGATCCGGAATGGTAGGTACGTCCTTAAGTATATTAATCCGACTAGAATTAAATCAACCAGGCTCCTTAATTGGAGATGACCAAATTTATAATGTTATTGTAACAGCCCACGCATTCATCATAATTTTTTTTATAGTTATACCAATTCTAATT
k__k__Animalia;p__p__Arthropoda;c__c__Insecta;o__o__Blattodea;f__f__Ectobiidae;g__g__Ectobius;s__s__Ectobius.sp..Z254C	0.999986	TGCCTGATCCGGAATAGTAGGTACGTCCTTAAGTATATTAATCCGACTAGAATTAAATCAACCAGGTTCCTTAATTGGAGATGATCAAATTTATAATGTTATTGTAACAGCTCACGCATTCATCATAATTTTTTTTATAGTTATACCAATTCTAATT
k__k__Animalia;p__p__Arthropoda;c__c__Insecta;o__o__Coleoptera;f__f__Attelabidae;g__g__Deporaus;s__s__Deporaus.betulae	1	AACATTGTATTTTATTTTTGGAGCCTGAGCAGGAATAGTGGGAACAGCTCTAAGCCTATTAATCCGTGCAGAATTAGGGAATCCTGGATCATTGATTGGAGATGACCAAATCTATAATGTAATTGTTACAGCC
k__k__Animalia;p__p__Arthropoda;c__c__Insecta;o__o__Coleoptera;f__f__Cantharidae;g__g__Cantharis;s__s__Cantharis.cryptica	1	TGCATGATCCGGGTCATTAGGGTTAGCCTTAAGTTTATTAATTCGGGCAGAATTAGGGACTCCAGGAACTCTAATTGGTAATGATCAAATTTATAATGTTATTGTAACAGCCCATGCTTTTATTATAATTTTCTTCATAGTTATACCAATTATAATT
k__k__Animalia;p__p__Arthropoda;c__c__Insecta;o__o__Coleoptera;f__f__Cantharidae;g__g__Cantharis;s__s__Cantharis.decipiens	1	AACTTTGTATTTTATTTTTGGAGCATGATCTGGATCAGTAGGATTAGCCTTAAGTTTACTAATTCGAGCAGAACTGGGAACCCCAGGAACTTTAATTGGTAACGACCAAATTTACAATGTTATTGTTACAGCA
k__k__Animalia;p__p__Arthropoda;c__c__Insecta;o__o__Coleoptera;f__f__Cantharidae;g__g__Cantharis;s__s__Cantharis.nigricans	1	AACTTTATATTTTATTTTTGGCGCATGATCTGGATCTCTAGGCCTAGCCTTAAGTTTATTAATTCGTGCAGAATTAGGTACTCCGGGAACACTTATTGGAAATGACCAAATTTATAATGTTATTGTTACAGCA
k__k__Animalia;p__p__Arthropoda;c__c__Insecta;o__o__Coleoptera;f__f__Cantharidae;g__g__Cantharis;s__s__Cantharis.nigricans	1	CGCATGATCTGGATCTCTAGGCCTAGCCTTAAGTTTATTAATTCGTGCAGAATTAGGTACTCCGGGAACACTTATTGGAAATGACCAAATTTATAATGTTATTGTTACAGCACATGCTTTTATTATAATTTTTTTTATAGTTATACCTATCATAATT
k__k__Animalia;p__p__Arthropoda;c__c__Insecta;o__o__Coleoptera;f__f__Cantharidae;g__g__Cantharis;s__s__Cantharis.pellucida	0.999992	AACTTTATATTTTATTTTTGGTGCATGATCTGGATCTTTAGGTTTAGCTTTAAGACTCCTAATTCGAGCAGAATTAGGAACTCCAGGAACCTTAATTGGAAACGACCAAATTTATAATGTTATTGTAACAGCT
k__k__Animalia;p__p__Arthropoda;c__c__Insecta;o__o__Coleoptera;f__f__Cantharidae;g__g__Cantharis;s__s__Cantharis.pellucida	0.999992	TGCATGATCTGGATCTTTAGGTTTAGCTTTAAGACTCCTAATTCGAGCAGAATTAGGAACTCCAGGAACCTTAATTGGAAACGACCAAATTTATAATGTTATTGTAACAGCTCATGCTTTTATTATAATTTTTTTTATAGTTATACCAATCATAATT
k__k__Animalia;p__p__Arthropoda;c__c__Insecta;o__o__Coleoptera;f__f__Cantharidae;g__g__Cantharis;s__s__Cantharis.pellucida	0.999992	TGCATGATCTGGATCTTTAGGTTTAGCTTTAAGACTCCTAATTCGAGCAGAATTAGGAACTCCAGGAACCTTAATTGGAAACGACCAAATTTATAATGTTATTGTAACAGCTCATGCTTTTATTATATTTTTTTTTATAGTTATACCAATCATAATT
k__k__Animalia;p__p__Arthropoda;c__c__Insecta;o__o__Coleoptera;f__f__Cantharidae;g__g__Rhagonycha;s__s__Rhagonycha.lignosa	0.999902	AACTTTATATTTCATTTTTGGAGCCTGATCAGGATCTTTAGGTTTAGCCTTAAGATTATTAATTCGAGCTGAATTAGGAACTCCAGGAACTTTAATTGGTAATGATCAAATTTATAATGTTATTGTTACAGCT
k__k__Animalia;p__p__Arthropoda;c__c__Insecta;o__o__Coleoptera;f__f__Cantharidae;g__g__Rhagonycha;s__s__Rhagonycha.lignosa	0.99848	AGCCTGATCAGGATCTTTAGGTTTAGCCTTAAGATTATTAATTCGAGCTGAATTAGGAACTCCAGGAACTTTAATTGGTAATGATCAAATTTATAATGTTATTGTTACAGCTCATGCTTTTATTATAATTTTCTTTATAGTTATACCTATTATAATT
k__k__Animalia;p__p__Arthropoda;c__c__Insecta;o__o__Coleoptera;f__f__Cantharidae;g__g__Rhagonycha;s__s__Rhagonycha.lutea	1	AACTTTATATTTCATTTTTGGAGCCTGATCTGGGTCCTTAGGTTTAGCTTTAAGTTTACTAATTCGAGCAGAATTAGGAACTCCAGGAACTTTAATTGGTAATGATCAGATTTATAATGTTATTGTTACAGCC
k__k__Animalia;p__p__Arthropoda;c__c__Insecta;o__o__Coleoptera;f__f__Cantharidae;g__g__Rhagonycha;s__s__Rhagonycha.lutea	1	AGCCTGATCTGGGTCCTTAGGTTTAGCTTTAAGTTTACTAATTCGAGCAGAATTAGGAACTCCAGGAACTTTAATTGGTAATGATCAGATTTATAATGTTATTGTTACAGCCCATGCTTTTATTATAATTTTCTTTATAGTTATACCTATTATAATT
k__k__Animalia;p__p__Arthropoda;c__c__Insecta;o__o__Coleoptera;f__f__Cantharidae;g__g__Rhagonycha;s__s__Rhagonycha.lutea	1	AACTTTATATTTCATTTTTGGAGCCTGATCTGGGTCCTTAGGTTTAGCTTTAAGTTTACTAATTCGAGCAGAATTAGGAACTCCAGGAACTTTAATTGGTAATGAT
k__k__Animalia;p__p__Arthropoda;c__c__Insecta;o__o__Coleoptera;f__f__Cerambycidae;g__g__Anaesthetis;s__s__Anaesthetis.testacea	1	AACTTTGTATTTTGTATTTGGTGCCTGAGCAGGAATGGTAGGAACCTCTTTAAGAATACTTATTCGTTCAGAATTAGGAAATCCAGGTTCATTAATTGGAGACGATCAAATTTATAATGTTATTGTCACTGCC
k__k__Animalia;p__p__Arthropoda;c__c__Insecta;o__o__Coleoptera;f__f__Chrysomelidae;g__g__Agelastica;s__s__Agelastica.alni	1	AACACTATACTTCATTTTTGGTGTTTGAGCAGGAATAGTAGGAACATCGTTAAGAATTCTAATTCGAGTAGAATTAGGAAACCCAGGTTCATTAATTGGAAATGACCAAATTTATAATGTAATCGTAACAGCT
k__k__Animalia;p__p__Arthropoda;c__c__Insecta;o__o__Coleoptera;f__f__Chrysomelidae;g__g__Agelastica;s__s__Agelastica.alni	1	AACACTATACTTCATTTTTGGTGTTTGAGCAGGAATAGTAGGAACATCGTTAAGAATTCTAATTCGAGTAGAATTAGGAAACCCAGGTTCATTAATTGGCAATGACCAAATTTATAATGTAATCGTAACAGCT
k__k__Animalia;p__p__Arthropoda;c__c__Insecta;o__o__Coleoptera;f__f__Chrysomelidae;g__g__Agelastica;s__s__Agelastica.alni	1	TGTTTGAGCAGGAATAGTAGGAACATCGTTAAGAATTCTAATTCGAGTAGAATTAGGAAACCCAGGTTCATTAATTGGCAATGACCAAATTTATAATGTAATCGTAACAGCTCACGCTTTTATCATAATTTTTTTTATAGTTATACCAATCATAATT
k__k__Animalia;p__p__Arthropoda;c__c__Insecta;o__o__Coleoptera;f__f__Chrysomelidae;g__g__Smaragdina;s__s__Smaragdina.aurita	1	TACTTTATATTTCATTTTTGGGGCATGATCAGGTATAGTAGGAACATCCCTCAGATTGTTAATTCGAGTAGAACTCGGCAGCCCTGGAACTTTAATCGGAAATGACCAAATTTATAATACTATTGTAACTGCT
k__k__Animalia;p__p__Arthropoda;c__c__Insecta;o__o__Coleoptera;f__f__Chrysomelidae;g__g__Smaragdina;s__s__Smaragdina.aurita	1	GGCATGATCAGGTATAGTAGGAACATCCCTCAGATTGTTAATTCGAGTAGAACTCGGCAGCCCTGGAACTTTAATCGGAAATGACCAAATTTATAATACTATTGTAACTGCTCATGCATTCATTATAATTTTCTTCATAGTTATGCCAATTATAATT
k__k__Animalia;p__p__Arthropoda;c__c__Insecta;o__o__Coleoptera;f__f__Coccinellidae;g__g__;s__s__	0.999246	AACTTTATATTTTTTATTTGGTTTATGAGCTGGAATAGTTGGAACTTCTTTAAGAATTTTGATTCGATTAGAATTAGGAACTCCCTCTACCCTAATTGGAAACGATCAAATTTATAATGTAATTGTTACAGCC
k__k__Animalia;p__p__Arthropoda;c__c__Insecta;o__o__Coleoptera;f__f__Coccinellidae;g__g__Anisosticta;s__s__Anisosticta.novemdecimpunctata	0.999199	AACTTTATATTTCTTATTTGGTATATGAGCTGGGATAGTAGGAACTTCTTTAAGAATATTAATTCGGTTAGAATTAGGATCCGCAGGAAGACTTATTGGAAATGATCAAATTTATAATGTTATTGTAACTGCT
k__k__Animalia;p__p__Arthropoda;c__c__Insecta;o__o__Coleoptera;f__f__Coccinellidae;g__g__Scymnus;s__s__Scymnus.limbatus	0.999757	TACTCTATATTTAATTTTCGGTGCTTTTTCAGGTGTAGTTGGTACAACTTTATCTGTTTTAATCAGAATGGAATTAGCACAACCTGGTAATCAAATTTTTATGGGAAATCATCAACTATATAATGTTGTTGTAACTGCT
k__k__Animalia;p__p__Arthropoda;c__c__Insecta;o__o__Coleoptera;f__f__Coccinellidae;g__g__Scymnus;s__s__Scymnus.limbatus	0.985909	TACTTTATATTTAATTTTTGGTGCTTTTTCAGGTGTAGTTGGTACAACTTTATCAGTTTTAATTAGAATGGAATTAGCACAACCTGGTAATCAAATTTTTATGGGAAATCATCATTTATATAATGTTGTTGTAACAGCA
k__k__Animalia;p__p__Arthropoda;c__c__Insecta;o__o__Coleoptera;f__f__Coccinellidae;g__g__Scymnus;s__s__Scymnus.limbatus	0.998223	TTCTTTATATTTAATTTTTGGTGCTTTTTCAGGTGTAGTTGGTACAACTTTATCTGTTTTAATTAGAATGGAATTAGCACAACCAGGTAATCAAATTTTTATGGGAAACCACCATTTATATAATGTTGTAGTTACAGCA
k__k__Animalia;p__p__Arthropoda;c__c__Insecta;o__o__Coleoptera;f__f__Curculionidae;g__g__;s__s__	0.990707	AACTTTATATTTCATTTTTGGGGCCTGATCAGGAATAGTGGGTACCTCTTTAAGAGTCTTAATCCGAACAGAACTAGGAACCCCCGGAAGATTAATTGGTGATGATCAAATTTTTAATACTATTGTTACAGCC
k__k__Animalia;p__p__Arthropoda;c__c__Insecta;o__o__Coleoptera;f__f__Curculionidae;g__g__;s__s__	0.994637	GGCCTGATCAGGAATAGTGGGTACCTCTTTAAGAGTCTTAATCCGAACAGAACTAGGAACCCCCGGAAGATTAATTGGTGATGATCAAATTTTTAATACTATTGTTACAGCCCATGCATTCATTATAATTTTCTTTATAGTTATACCAATTCTAATT
k__k__Animalia;p__p__Arthropoda;c__c__Insecta;o__o__Coleoptera;f__f__Curculionidae;g__g__;s__s__Molytinae.sp..ZMIOZ.HFN2019YN177.001	0.999999	TACATTATACCTTATCTTTTCACTTTTCTCCGGTTTACTTGGAACAGCTTTCTCAGTTTTAATAAGACTTGAATTATCTGGACCTGGGGTTCAGTACATAGCAGACAACCAATTATACAATAGTATTATTACAGCA
k__k__Animalia;p__p__Arthropoda;c__c__Insecta;o__o__Coleoptera;f__f__Curculionidae;g__g__Ips;s__s__Ips.typographus	1	CACTTTATATTTCATTTTTGGATCTTGATCAGGAATAGTGGGAACATCCCTAAGAATACTAATTCGAACAGAACTCGGAACCCCAAGAAGCTTAATTGGAGACGACCAAATCTTTAACACAATTGTTACTGCT
k__k__Animalia;p__p__Arthropoda;c__c__Insecta;o__o__Coleoptera;f__f__Curculionidae;g__g__Magdalis;s__s__Magdalis.flavicornis	1	AGCATGATCTGGGATGGTAGGAACATCTTTAAGAATACTAATTCGAATTGAATTAGCTAATCCAGGAAGATTAATTGGGAATGACCAAATTTATAATACTATTGTTACTGCCCATGCTTTTATTATAATTTTTTTTATAGTAATACCCATTATAATC
k__k__Animalia;p__p__Arthropoda;c__c__Insecta;o__o__Coleoptera;f__f__Curculionidae;g__g__Phyllobius;s__s__Phyllobius.argentatus	1	AACTTTATATTTTATTTTTGGAGCTTGGTCCGGAATAGTTGGTACTTCACTTAGAATTTTAATTCGAATTGAACTGGGAAACCCAGGATCTTTAATTGGAGATGATCAAATCTATAATGTAATTGTAACCGCT
k__k__Animalia;p__p__Arthropoda;c__c__Insecta;o__o__Coleoptera;f__f__Curculionidae;g__g__Phyllobius;s__s__Phyllobius.betulinus	1	AACTTTATATTTTATTTTTGGAACATGAGCTGGAATAGTTGGAACCTCCCTAAGAATTTTAATTCGAATTGAATTAGGAAATCCAGGATCTTTAATTGGAGATGATCAAATTTATAATGTAATTGTAACTGCT
k__k__Animalia;p__p__Arthropoda;c__c__Insecta;o__o__Coleoptera;f__f__Curculionidae;g__g__Polydrusus;s__s__Polydrusus.cervinus	1	AACTCTATATTTTATTTTCGGAGCTTGATCAGGAATAGTAGGTACTTCTCTTAGTATACTTATTCGAACAGAACTAGGTAATCCGGGGTCCTTAATTGGAGATGATCAAATTTACAACGTCATTGTAACCGCT
k__k__Animalia;p__p__Arthropoda;c__c__Insecta;o__o__Coleoptera;f__f__Curculionidae;g__g__Polydrusus;s__s__Polydrusus.cervinus	1	AGCTTGATCAGGAATAGTAGGTACTTCTCTTAGTATACTTATTCGAACAGAACTAGGTAATCCAGGATCCTTAATTGGGGATGATCAAATTTACAACGTCATTGTAACCGCTCATGCCTTTATTATAATTTTCTTTATAGTTATACCAATCATAATT
k__k__Animalia;p__p__Arthropoda;c__c__Insecta;o__o__Coleoptera;f__f__Curculionidae;g__g__Polydrusus;s__s__Polydrusus.cervinus	1	AGCTTGATCAGGAATAGTAGGTACTTCTCTTAGTATACTTATTCGAACAGAACTAGGTAATCCGGGGTCCTTAATTGGAGATGATCAAATTTACAACGTCATTGTAACCGCTCATGCCTTTATTATAATTTTCTTTATAGTTATACCAATCATAATT
k__k__Animalia;p__p__Arthropoda;c__c__Insecta;o__o__Coleoptera;f__f__Curculionidae;g__g__Polydrusus;s__s__Polydrusus.formosus	0.999998	AACTTTATATTTTATTTTTGGTGCCTGATCCGGAATAGTGGGAACTTCTTTAAGAATACTTATTCGAACCGAATTAGGAAATCCAGGCTCTTTAATTGGAGATGACCAAATTTATAACGTAATTGTAACTGCT
k__k__Animalia;p__p__Arthropoda;c__c__Insecta;o__o__Coleoptera;f__f__Curculionidae;g__g__Polydrusus;s__s__Polydrusus.formosus	1	AACTTTATATTTTATTTTTGGTGCCTGATCCGGAATAGTGGGAACTTCTTTAAGAATACTTATTCGAACCGAATTAGGAAATCCAGGTTCTTTAATTGGAGATGACCAAATTTATAACGTAATTGTAACTGCT
k__k__Animalia;p__p__Arthropoda;c__c__Insecta;o__o__Coleoptera;f__f__Curculionidae;g__g__Polydrusus;s__s__Polydrusus.formosus	0.999997	TGCCTGATCCGGAATAGTGGGAACTTCTTTAAGAATACTTATTCGAACCGAATTAGGAAATCCAGGCTCTTTAATTGGAGATGACCAAATTTATAACGTAATTGTAACTGCTCATGCATTTATTATAATTTTCTTTATAGTAATACCAATTATAATT
k__k__Animalia;p__p__Arthropoda;c__c__Insecta;o__o__Coleoptera;f__f__Curculionidae;g__g__Polydrusus;s__s__Polydrusus.pallidus	1	AACATTATATTTTATTTTTGGGGCTTGGTCTGGAATAATTGGAACTTCCCTTAGAATATTAATTCGTACTGAATTAGGTAACCCTGGATCTTTAATTGGTGATGACCAAATTTATAACGTAATCGTAACTGCC
k__k__Animalia;p__p__Arthropoda;c__c__Insecta;o__o__Coleoptera;f__f__Curculionidae;g__g__Polydrusus;s__s__Polydrusus.pallidus	1	GGCTTGGTCTGGAATAATTGGAACTTCCCTTAGAATATTAATTCGTACTGAATTAGGTAACCCTGGATCTTTAATTGGTGATGACCAAATTTATAACGTAATCGTAACTGCCCATGCATTTATTATAATTTTCTTTATAGTTATACCTATTATAATC
k__k__Animalia;p__p__Arthropoda;c__c__Insecta;o__o__Coleoptera;f__f__Curculionidae;g__g__Polydrusus;s__s__Polydrusus.pterygomalis	1	TACATTATACTTTATTTTCGGTGCCTGATCTGGAATAGTGGGAACTTCTCTAAGAATACTTATTCGAACAGAATTAGGAAATCCCGGATCCTTAATTGGAGATGACCAAATCTACAATGTAATTGTAACTGCT
k__k__Animalia;p__p__Arthropoda;c__c__Insecta;o__o__Coleoptera;f__f__Curculionidae;g__g__Polydrusus;s__s__Polydrusus.tereticollis	1	TACCCTATATTTTATTTTTGGATCATGATCGGGAATAGTAGGAACTTCTCTTAGAATGCTAATTCGAACAGAATTAGGGAATCCTGGCTCTTTAATCGGAGATGACCAAATTTATAATGTAATTGTAACAGCT
k__k__Animalia;p__p__Arthropoda;c__c__Insecta;o__o__Coleoptera;f__f__Curculionidae;g__g__Rhamphus;s__s__Rhamphus.oxyacanthae	1	AACATTATATTTTTTATTTGGGGCCTGATCAGGGATAGTGGGTACCTCTTTAAGAATACTAATTCGAACTGAGCTTGGAACCCCTGGAAAATTAATCGGGGATGACCAAATTTATAATACTATTGTAACAGCC
k__k__Animalia;p__p__Arthropoda;c__c__Insecta;o__o__Coleoptera;f__f__Curculionidae;g__g__Trypodendron;s__s__Trypodendron.domesticum	1	CACCTTATATTTTATTTTTGGAGCATGAGCAGGAATAGTTGGAACCTCTCTCAGTATAATTGTACGCACAGAACTAGGAACTCCAGGCAGATTAATTGGAGATGATCAAATTTATAACTCTGCAGTAACAGCC
k__k__Animalia;p__p__Arthropoda;c__c__Insecta;o__o__Coleoptera;f__f__Curculionidae;g__g__Trypodendron;s__s__Trypodendron.domesticum	1	AGCATGAGCAGGAATAGTTGGAACCTCTCTCAGTATAATTGTACGCACAGAACTAGGAACTCCAGGCAGATTAATTGGAGATGATCAAATTTATAACTCTGCAGTAACAGCCCATGCTTTCATTATAATTTTTTTTATAGTGATACCCATTATAATT
k__k__Animalia;p__p__Arthropoda;c__c__Insecta;o__o__Coleoptera;f__f__Elateridae;g__g__Athous;s__s__Athous.haemorrhoidalis	1	AACCCTTTACTTCCTTTTTGGAGCCTGAGCAGGAATGCTTGGAACTTCATTAAGACTACTAATCCGAGCAGAACTAGGAAACCCTGGATCTCTAATTGGAAATGATCAAATTTACAATGTTATTGTCACAGCT
k__k__Animalia;p__p__Arthropoda;c__c__Insecta;o__o__Coleoptera;f__f__Elateridae;g__g__Athous;s__s__Athous.subfuscus	1	AACACTTTACTTCCTTTTTGGAGCCTGAGCTGGAATACTCGGAACTTCATTAAGACTATTGATTCGGGCCGAATTAGGAAACCCAGGTTCTCTAATTGGCAATGATCAAATCTACAATGTTATTGTCACAGCC
k__k__Animalia;p__p__Arthropoda;c__c__Insecta;o__o__Coleoptera;f__f__Elateridae;g__g__Athous;s__s__Athous.subfuscus	0.999683	AACGCTTTATTTCCTTTTTGGAGCCTGAGCTGGAATACTTGGAACTTCACTAAGACTATTAATTCGGGCCGAATTAGGAAACCCAGGTTCTCTAATTGGCAATGATCAAATCTACAATGTTATTGTCACAGCC
k__k__Animalia;p__p__Arthropoda;c__c__Insecta;o__o__Coleoptera;f__f__Elateridae;g__g__Athous;s__s__Athous.subfuscus	1	AACACTTTACTTCCTTTTTGGAGTCTGAGCTGGAATACTCGGAACTTCATTAAGACTATTGATTCGGGCCGAATTAGGAAACCCAGGTTCTCTAATTGGCAATGATCAAATCTACAATGTTATTGTCACAGCC
k__k__Animalia;p__p__Arthropoda;c__c__Insecta;o__o__Coleoptera;f__f__Elateridae;g__g__Athous;s__s__Athous.vittatus	1	AACACTGTATTTCCTTTTTGGAGCCTGGGCAGGAATGCTTGGAACTTCACTAAGACTATTAATCCGAGCAGAACTAGGAAACCCTGGATCTTTAATTGGAAACGACCAAATTTATAACGTTATCGTCACAGCT
k__k__Animalia;p__p__Arthropoda;c__c__Insecta;o__o__Coleoptera;f__f__Elateridae;g__g__Athous;s__s__Athous.vittatus	1	AACACTGTATTTCCTTTTTGGAGCCTGGGCAGGAATGCTTGGAACTTCACTAAGACTATTAATCCGAGCAGAACTAGGAAACCCTGGATCTCTAATTGGAAACGACCAAATTTATAACGTTATCGTTACAGCT
k__k__Animalia;p__p__Arthropoda;c__c__Insecta;o__o__Coleoptera;f__f__Elateridae;g__g__Denticollis;s__s__Denticollis.linearis	1	AACACTTTATTTTCTTTTTGGGGCCTGAGCTGGAATACTTGGAACTTCTTTAAGACTATTAATTCGAGCCGAATTAGGAAATCCTGGTTCTCTAATCGGTAATGATCAAATCTATAATGTTATTGTTACAGCA
k__k__Animalia;p__p__Arthropoda;c__c__Insecta;o__o__Coleoptera;f__f__Elateridae;g__g__Denticollis;s__s__Denticollis.linearis	0.982329	AACACTTTATTTTCTTTTTGGAGCCTGAGCTTGAATACTTGGAACTTCTTTAAGATTATTAATTCGAGCCGAATTAGGAATTCCTGGTTCTCTAATCGCTAATGATCAAATTTATAACGTTATTGTTACAGCA
k__k__Animalia;p__p__Arthropoda;c__c__Insecta;o__o__Coleoptera;f__f__Elateridae;g__g__Denticollis;s__s__Denticollis.linearis	0.999987	AATACTTTATTTTCTTTTTGGAGCCTGAGCTAGAATACTTGGAACTTCTTTAAGACTATTAATTCGAGCCGAATTAGAAAATCCTGGTTCTCTAATCGGTAATGATCAAATTTATAACGTTATTGTTACAGCA
k__k__Animalia;p__p__Arthropoda;c__c__Insecta;o__o__Coleoptera;f__f__Elateridae;g__g__Denticollis;s__s__Denticollis.linearis	1	AACACTTTATTTTCTTTTTGGAGCCTGAGCTGGAATACTTGGAACTTCTTTAAGACTATTAATTCGAGCCGAATTAGGAAATCCTAGTTCTCTAATCGGTAATGATCAAATCTATAATGTTATTGTTACAGCA
k__k__Animalia;p__p__Arthropoda;c__c__Insecta;o__o__Coleoptera;f__f__Elateridae;g__g__Denticollis;s__s__Denticollis.linearis	1	AACACTTTATTTTCTTTTTGGAGCCTGAGCTGGAATACTTGGAACTTCTTTAAGACTATTAATTCGAGCCGAATTAGAAAATCCTGGTTCTCTAATCGGTAATGATCAAATCTATAATGTTATTGTTACAGCA
k__k__Animalia;p__p__Arthropoda;c__c__Insecta;o__o__Coleoptera;f__f__Elateridae;g__g__Denticollis;s__s__Denticollis.linearis	1	AACACTTTATTTTCTTTTTGGAGCCTGAGCTGGAATACTTGGAACTTCTTTAAGACTATTAATTCGAGCCGAATTAGGAAATCCTGGTTCTCTAATCGGTAACGATCAAATCTATAATGTTATTGTTACAGCA
k__k__Animalia;p__p__Arthropoda;c__c__Insecta;o__o__Coleoptera;f__f__Elateridae;g__g__Denticollis;s__s__Denticollis.linearis	1	AACACTTTATTTTCTTTTTGGAGCCTGAGCTGGAATACTTGGAACTTCTTTAAGACTATTAATTCGAGCCGAATTAGGAAATCCTGGCTCTCTAATCGGTAATGATCAAATCTATAATGTTATTGTTACAGCA
k__k__Animalia;p__p__Arthropoda;c__c__Insecta;o__o__Coleoptera;f__f__Elateridae;g__g__Denticollis;s__s__Denticollis.linearis	1	AACACTTTATTTTCTTTTTGGAGCTTGAGCTGGAATACTTGGAACTTCTTTAAGACTATTAATTCGAGCCGAATTAGGAAATCCTGGTTCTCTAATCGGTAATGATCAAATCTATAATGTTATTGTTACAGCA
k__k__Animalia;p__p__Arthropoda;c__c__Insecta;o__o__Coleoptera;f__f__Elateridae;g__g__Denticollis;s__s__Denticollis.linearis	1	AACACTTTATTTTCTTTTTGGGGCCTGAGCTGGAATACTTGGGACTTCTTTAAGACTATTAATTCGAGCCGAATTAGGAAATCCTGGTTCTCTAATCGGTAATGATCAAATCTATAATGTTATTGTTACAGCA
k__k__Animalia;p__p__Arthropoda;c__c__Insecta;o__o__Coleoptera;f__f__Elateridae;g__g__Denticollis;s__s__Denticollis.linearis	0.996049	TAACACTTTATTTTCTTTTTGGAGCCTGAGCTGGAATACTCGGAACTTCTTTTAAGACTATTAATTCGAGCCGAATTAGGAAATACTGGTTCTCTAATTGGTAATGATAAAATTTATAATGTTATTGTTACAGCA
k__k__Animalia;p__p__Arthropoda;c__c__Insecta;o__o__Coleoptera;f__f__Elateridae;g__g__Denticollis;s__s__Denticollis.linearis	1	AACACTTTATTTTCTTTTTGGAGCCTGAGCTGGAATACTTGGAACTTCTTTAAGACTATTAATTCGAGCCGAATTAGGAAATCCTGGTTCTCTAATCGGTAATGATCAAATCTATAATGTTATTGTTACAGCA
k__k__Animalia;p__p__Arthropoda;c__c__Insecta;o__o__Coleoptera;f__f__Elateridae;g__g__Denticollis;s__s__Denticollis.linearis	0.991951	AACACTTTATTTTCTTTTCGGAACCTGAGCTGGAATACTTGGAACTTGGACTATTAATTCGAGCCGAATTAGGAAATCCTGGTTCTCTAATAGGGAATGATCAAATTTATAATGTTATTGTTACAGCA
k__k__Animalia;p__p__Arthropoda;c__c__Insecta;o__o__Coleoptera;f__f__Elateridae;g__g__Denticollis;s__s__Denticollis.linearis	1	AGCACTTTATTTTCTTTTTGGAGCCTGAGCTGGAATACTTGGAACTTCTTTAAGACTATTAATTCGAGCCGAATTAGGGAATCCTGGCTCTCTAATCGGTAATGATCAAATCTATAATGTTATTGTTACAGCA
k__k__Animalia;p__p__Arthropoda;c__c__Insecta;o__o__Coleoptera;f__f__Elateridae;g__g__Denticollis;s__s__Denticollis.linearis	1	AACACTTTATTTTCTTTTTGGAGCCTGAGCTGGAATACTTGGAACTTCCTTAAGACTATTAATTCGAGCCGAATTAGGAAATCCTGGTTCTCTAATCGGTAATGATCAAATCTATAATGTTATTGTTACAGCA
k__k__Animalia;p__p__Arthropoda;c__c__Insecta;o__o__Coleoptera;f__f__Elateridae;g__g__Denticollis;s__s__Denticollis.linearis	0.999002	AACACTTTATTTTCTTTTCGGAACCTGAGCTGGAATACTTGGAACTTCTTTAAGACTATTAATTCGAGCCGAATTAGGAAATCCTGGTTCTCTAATAGGGAATGGTCAAATTTATAATGTTATTGTTACAGCA
k__k__Animalia;p__p__Arthropoda;c__c__Insecta;o__o__Coleoptera;f__f__Elateridae;g__g__Denticollis;s__s__Denticollis.linearis	1	AACACTTCATTTTCTTTTTGGAGCCTGAGCTGGAATACTTGGAACTTCTTTAAGACTATTAATTCGAGCCGAATTAGGAAATCCTGGTTCTCTAATCGGTAATGATCAAATCTATAATGTTATTGTTACAGTA
k__k__Animalia;p__p__Arthropoda;c__c__Insecta;o__o__Coleoptera;f__f__Elateridae;g__g__Denticollis;s__s__Denticollis.linearis	0.999211	AACACTTTATTTTCTTTACGGAACCTGAGCTGGAATACTTGGAACTTCTTTAAGACTATTAATTCGAGCCGAATTAGGAAATCCTGGTTCTCTAATTGGGAATGATCAAATTTATAATGTTATTGTTACAGCA
k__k__Animalia;p__p__Arthropoda;c__c__Insecta;o__o__Coleoptera;f__f__Elateridae;g__g__Denticollis;s__s__Denticollis.linearis	1	AACACTTTATTTTCTTTTTGGAGCCTGAGCTGGAATACTTGGAACTTCTTCAAGACTATTAATTCGAGCCGAATTAGGAAATCCTGGTTCTCTAATCGGTAACGATCAAATCTATAATGTTATTGTTACAGCA
k__k__Animalia;p__p__Arthropoda;c__c__Insecta;o__o__Coleoptera;f__f__Elateridae;g__g__Denticollis;s__s__Denticollis.linearis	0.999997	AACACTTTATTTTCTTTTTGGAGCCTGAGCTGGAATACTTGGAACTTCTTTAAGACTATTAATTCGAGCCGAATTAGGAAATCCTGGTTCTCTAATCGGTAATGATCAAATTTATAACGTTATTGTTACAACC
k__k__Animalia;p__p__Arthropoda;c__c__Insecta;o__o__Coleoptera;f__f__Elateridae;g__g__Denticollis;s__s__Denticollis.linearis	0.999995	AACACTTTATTTCCTTTTTGGGGCTTGAGCTGGAATACTTGGAACTTCTTTAAGACTATTAATTCGAGCCGGATTAGGAAATCCTGGTTCTCTAATCGGTAATGATCAAATCTATAATGTTATTGTTACAGCA
k__k__Animalia;p__p__Arthropoda;c__c__Insecta;o__o__Coleoptera;f__f__Elateridae;g__g__Denticollis;s__s__Denticollis.linearis	0.995243	AACACTTTATTTTCTTTTTGGAGCCTGAGCTGGAATACTCGGAACTTCTTTTAAGACTATTAATTCGAGCCGAATTAGGAAATACTGGTTCTCTAATTGGTAATGATAAAATTTATAATGTTATTGTTACAGCA
k__k__Animalia;p__p__Arthropoda;c__c__Insecta;o__o__Coleoptera;f__f__Elateridae;g__g__Denticollis;s__s__Denticollis.linearis	0.99949	AACACTTTATTTTCTTTTTGGAGCCTGAGCTGGAATACTTGGAACTTCTTTAAGATTATTAATTCGAGCCGAATTGGGAAATCCTGGTTCTCTAATCGGTAATGATCAAATTTATAACGTTATTGTTACAGCA
k__k__Animalia;p__p__Arthropoda;c__c__Insecta;o__o__Coleoptera;f__f__Elateridae;g__g__Denticollis;s__s__Denticollis.linearis	1	AACACTTTATTTTCTTTATGGGGCCTGAGCTGGAATACTTGGAACTTCTTTAAGACTATTAATTCGAGCCGAATTAGGAAATCCTGGTTCTCTAATCGGTAATGATCAAATCTATAATGTTATTGTTACAGCA
k__k__Animalia;p__p__Arthropoda;c__c__Insecta;o__o__Coleoptera;f__f__Elateridae;g__g__Denticollis;s__s__Denticollis.linearis	1	AGCCTGAGCTGGAATACTTGGAACTTCTTTAAGACTATTAATTCGAGCCGAATTAGGAAATCCTGGTTCTCTAATCGGTAACGATCAAATCTATAATGTTATTGTTACAGCACATGCTTTTATTATAATTTTCTTCATAGTTATACCAATTATAATT
k__k__Animalia;p__p__Arthropoda;c__c__Insecta;o__o__Coleoptera;f__f__Elateridae;g__g__Denticollis;s__s__Denticollis.linearis	0.997664	AGCCTGAGCTGGAATACTTGGAACTTCTTTAAGATTATTAATTCGAGCCGAATTGGGAAATCCTGGTTCTCTAATCGGTAATGATCAAATTTATAACGTTATTGTTACAGCACACGCTTTTATTATAATTTTCTTCATAGTTATACCAATTATAATT
k__k__Animalia;p__p__Arthropoda;c__c__Insecta;o__o__Coleoptera;f__f__Elateridae;g__g__Denticollis;s__s__Denticollis.linearis	1	AGCCTGAGCTGGAATACTTGGAACTTCTTTAAGACTATTAATTCGAGCCGAATTAGGAAATCCTGGTTCTCTAATCGGTAATGATCAAATCTATAATGTTATTGTTACAGCACATGCTTTTATCATAATTTTCTTCATAGTTATACCAATTATAATT
k__k__Animalia;p__p__Arthropoda;c__c__Insecta;o__o__Coleoptera;f__f__Elateridae;g__g__Denticollis;s__s__Denticollis.linearis	1	GGCCTGAGCTGGAATACTTGGGACTTCTTTAAGACTATTAATTCGAGCCGAATTAGGAAATCCTGGTTCTCTAATCGGTAATGATCAAATCTATAATGTTATTGTTACAGCACATGCTTTTATTATAATTTTCTTCATAGTTATACCAATTATAATT
k__k__Animalia;p__p__Arthropoda;c__c__Insecta;o__o__Coleoptera;f__f__Elateridae;g__g__Denticollis;s__s__Denticollis.linearis	0.999997	AGCCTGAGCTGGAATACTTGGAACTTCTTTAAGACTATTAATTCGAGCCGAATTAGGAAATCCTAGTTCTCTAATCGGTAATGATCAAATCTATAATGTTATTGTTACAGCACATGCTTTTATTATAATTTTCTTCATAGTTATACCAATTATAATTGGGGGATTTGGAAATTGATTAGTATCAAATCT
k__k__Animalia;p__p__Arthropoda;c__c__Insecta;o__o__Coleoptera;f__f__Elateridae;g__g__Denticollis;s__s__Denticollis.linearis	1	AGCCTGAGCTGGAATACTTGGAACTTCTTTAAGACTATTAATTCGAGCCGAATTAGGAAATCCTGGTTCTCTAATCGGTAATGATCAAATCTATAATGTTATTGTTACAGTACATGCTTTTATTATAATTTTACCAATTATAATT
k__k__Animalia;p__p__Arthropoda;c__c__Insecta;o__o__Coleoptera;f__f__Elateridae;g__g__Denticollis;s__s__Denticollis.linearis	1	AGCCTGAGCTGGAATACTTGGAACTTCTTTAAGACTATTAATTCGAGCCGAATTAGGAAATCCTGGTTCTCTAATCGGTAATGATCAAATCTATAATGTTATTGTTACAGCACATGCTTTTATTATAATTTGCTTCATAGTTATACCAATTATAATT
k__k__Animalia;p__p__Arthropoda;c__c__Insecta;o__o__Coleoptera;f__f__Elateridae;g__g__Denticollis;s__s__Denticollis.linearis	1	AGCCTGAGCTGGAATACTTGGAACTTCTTTAAGACTATTAATTCGAGCCGAATTAGAAAATCCTGGTTCTCTAATCGGTAATGATCAAATCTATAATGTTATTGTTACAGCACATGCTTTTATTATAATTTTCTTCATAGTTATACCAATTATAATT
k__k__Animalia;p__p__Arthropoda;c__c__Insecta;o__o__Coleoptera;f__f__Elateridae;g__g__Denticollis;s__s__Denticollis.linearis	1	AGCCTGAGCTGGAATACTTGGAACTTCTTTAAGACTATTAATTCGAGCCGAATTAGGAAATCCTGGTTCTCTAATCGGTAATGATCAAATCTATAATGTTATTGTTACAGCACATGCTTTTATTATCATTTTCTTCATAGTTATACCAATTATAATT
k__k__Animalia;p__p__Arthropoda;c__c__Insecta;o__o__Coleoptera;f__f__Elateridae;g__g__Denticollis;s__s__Denticollis.linearis	0.997737	AGCCTGAGCTGGAATACTTGGAACTTCTTTAAGACTATTAATTCGAGCCGAATTAGGAAATCCTGGTTCTCTAATCGGTAATGATCAAATTTATAACGTTATTGTTACAACCCACGCTTTTATTATAATTTTCTTTATGGTTATACCAATTATAATT
k__k__Animalia;p__p__Arthropoda;c__c__Insecta;o__o__Coleoptera;f__f__Elateridae;g__g__Denticollis;s__s__Denticollis.linearis	1	AGCCTGAGCTGGAATACTTGGAACTTCTTTAAGACTATTAATTCGAGCCGAATTAGGAAATCCTAGTTCTCTAATCGGTAATGATCAAATCTATAATGTTATTGTTACAGCACATGCTTTTATTATAATTTTCTTCATAGTTATACCAATTATAATT
k__k__Animalia;p__p__Arthropoda;c__c__Insecta;o__o__Coleoptera;f__f__Elateridae;g__g__Denticollis;s__s__Denticollis.linearis	1	AGCCTGAGCTGGAATACTTGGAACTTCTTCAAGACTATTAATTCGAGCCGAATTAGGAAATCCTGGTTCTCTAATCGGTAACGATCAAATCTATAATGTTATTGTTACAGCACATGCTTTTATTATAATTTTCTTCATAGTTATACCAATTATAATT
k__k__Animalia;p__p__Arthropoda;c__c__Insecta;o__o__Coleoptera;f__f__Elateridae;g__g__Denticollis;s__s__Denticollis.linearis	1	AGCCTGAGCTGGAATACTTGGAACTTCTTTAAGACTATTAATTCGAGCCGAATTAGGAAATCCTGGCTCTCTAATCGGTAATGATCAAATCTATAATGTTATTGTTACAGCACATGCTTTTATTATAATTGTCTTCATAGTTATACCAATTATAATT
k__k__Animalia;p__p__Arthropoda;c__c__Insecta;o__o__Coleoptera;f__f__Elateridae;g__g__Denticollis;s__s__Denticollis.linearis	1	AGCCTGAGCTGGAATACTTGGAACTTCTTTAAGACTATTAATTCGAGCCGAATTAGGAAATCCTGGTTCTCTAATCGGTAATGATCAAATCTATAATGTTATTGTTACAGCACATGCTTTTATTATAATTTTCTTCATAGTTATACCAATTATAATT
k__k__Animalia;p__p__Arthropoda;c__c__Insecta;o__o__Coleoptera;f__f__Elateridae;g__g__Denticollis;s__s__Denticollis.linearis	0.999951	GGCCTGAGCTGGAATACTTGGAACTTCTTTAAGACTATTAATTCGAGCCGAATTAGGAAATCCTGGTTCTCTAATCGGTAATGATCAAATTTATAATGTTATTGTTACAGCACACGCTTTTATCATAATTTTCTTCATAGTTATACCAATTATAATT
k__k__Animalia;p__p__Arthropoda;c__c__Insecta;o__o__Coleoptera;f__f__Elateridae;g__g__Denticollis;s__s__Denticollis.linearis	1	AGCCTGAGCTGGAATACTTGGAACTTCTTTAAGACTATTAATTCGAGCCGAATTAGGAAATCCTGGTTCTCTAATCGGTAATGATCAAATCTATAATGTTATTGTTACAGCACATGCTTTTATTATGATTTTCTTCATAGTTATACCAATTATAATT
k__k__Animalia;p__p__Arthropoda;c__c__Insecta;o__o__Coleoptera;f__f__Elateridae;g__g__Denticollis;s__s__Denticollis.linearis	1	AGCCTGAGCTGGAATACTTGGAACTTCTTTAAGACTATTAATTCGAGCCGAATTAGGAAATCCTGGTTCTCTAATCGGTAATGATAAAATCTATAATGTTATTGTTACAGCACATGCTTTTATTATAATTTTCTTCATAGTTATACCAATTATAATT
k__k__Animalia;p__p__Arthropoda;c__c__Insecta;o__o__Coleoptera;f__f__Elateridae;g__g__Denticollis;s__s__Denticollis.linearis	1	AGCTTGAGCTGGAATACTTGGAACTTCTTTAAGACTATTAATTCGAGCCGAATTAGGAAATCCTGGTTCTCTAATCGGTAATGATCAAATCTATAATGTTATTGTTACAGCACCTGCTTTTATTATAATTTTCTTCATAGTTATACCAATTATAATT
k__k__Animalia;p__p__Arthropoda;c__c__Insecta;o__o__Coleoptera;f__f__Elateridae;g__g__Melanotus	0.999995	AACCCTTTATTTTATTTTCGGAGCATGGGCCGGAATACTAGGTACCTCCTTAAGACTACTAATCCGAGCAGAATTGGGAAACCCAGGCTCACTGATTGGCAATGATCAAATCTACAATGTTATTGTCACAGCT
k__k__Animalia;p__p__Arthropoda;c__c__Insecta;o__o__Coleoptera;f__f__Elateridae;g__g__Melanotus	1	AACCCTTTATTTTATTTTCGGAGCATGAGCCGGAATACTAGGTACCTCCTTAAGACTACTAATCCGAGCAGAATTAGGAAACCCAGGTTCACTGATTGGCAATGATCAAATCTATAATGTTATTGTCACAGCT
k__k__Animalia;p__p__Arthropoda;c__c__Insecta;o__o__Coleoptera;f__f__Elateridae;g__g__Melanotus;s__s__Melanotus.rufipes	0.997718	AACCCTTTATTTTATTTTTGGTGCATGAGCCGGAATACTAGGTACCTCCTTAAGACTACTAATCCGAGCAGAATTAGGAAACCCAGGTTCTCTGATTGGTAATGATCAAATCTACAACGTTATTGTTACAGCT
k__k__Animalia;p__p__Arthropoda;c__c__Insecta;o__o__Coleoptera;f__f__Elateridae;g__g__Melanotus;s__s__Melanotus.villosus	0.991505	AACCCTTTATTTTATTTTCAGAGCATGAGCACCTCCTTAAGACTACTAATCTGAGCAGAATTGGGAAACCCAGGTTCACTGATTGGTAATGATCAAATCTACAATGTTATTGTTACAGCT
k__k__Animalia;p__p__Arthropoda;c__c__Insecta;o__o__Coleoptera;f__f__Elateridae;g__g__Melanotus;s__s__Melanotus.villosus	0.994141	AACCCTTTATTTTATTTTCGGAGTATGAGCCGGAATACTAGGCACCTCCTTAAGACTACTAATCTGAGCAGAATTGGGAAATCCAGGTTCACTGATTGGTAATGATCAAATCTACAATGTTATTGTTACAGCT
k__k__Animalia;p__p__Arthropoda;c__c__Insecta;o__o__Coleoptera;f__f__Elateridae;g__g__Melanotus;s__s__Melanotus.villosus	0.984898	AACCCTTTATTTTATTTTCGGAGCATGAGCCGGAATACTAGGCACCTCCTTAAGACTACTAATCCGAGCAGAATTGGGAAACGCAGGTTCACTGATTGGTAATGATCAAATCTACAATGTTATTGTTACAGCT
k__k__Animalia;p__p__Arthropoda;c__c__Insecta;o__o__Coleoptera;f__f__Elateridae;g__g__Melanotus;s__s__Melanotus.villosus	0.992107	AACCCTTTATTTTATTTTCGGAGCATGAGCCGGAATACTAGGCACCTCCTTAAGACTACTAATCCGAGCAGAATTGGGAAACCCAGGTTCACTGATTGGTAATGATCAAATCTACAATTTTATTGTTACAGCT
k__k__Animalia;p__p__Arthropoda;c__c__Insecta;o__o__Coleoptera;f__f__Elateridae;g__g__Melanotus;s__s__Melanotus.villosus	0.994673	AGCATGAGCCGGAATACTAGGCACCTCCTTAAGACTACTAATCCGAGCAGAATTGGGAAACGCAGGTTCACTGATTGGTAATGATCAAATCTACAATGTTATTGTTACAGCTCACGCTTTCATTATAATTTTCTTTATAGTTGTATCTATCATAATT
k__k__Animalia;p__p__Arthropoda;c__c__Insecta;o__o__Coleoptera;f__f__Geotrupidae;g__g__Odonteus;s__s__Odonteus.armiger	0.999982	TACCTTATATTTCTTATTCGGAAGATGGGCTGGAATAGTGGGAACATCTTTAAGAATCCTAATTCGAGCTGAACTAGGAAACCCTGGGTCATTAATTGGAGATGATCAAATTTATAACGTAATTGTTACTGCT
k__k__Animalia;p__p__Arthropoda;c__c__Insecta;o__o__Coleoptera;f__f__Geotrupidae;g__g__Odonteus;s__s__Odonteus.armiger	0.990964	TACCTTATATTTCTTATTCGGAAGATGGGCTGGAATAGTAGGGACATCTTTAAGAATCCTAATTCGAGCTGAACTAGGAAACCCTGGATCATTAATTGGATATGATCAAATCTATAACGTAATTGTTACTGCT
k__k__Animalia;p__p__Arthropoda;c__c__Insecta;o__o__Coleoptera;f__f__Geotrupidae;g__g__Odonteus;s__s__Odonteus.armiger	1	TACCTTATATTTCTTATTCGGAAGATGGGCTGGAATAGTAGGAACATCTTTAAGAATCCTAATTCGAGCTGAACTAGGAAACCCTGGGTCATTAATTGGAGATGATCAAATTTATAACGTGATTGTTACTGCT
k__k__Animalia;p__p__Arthropoda;c__c__Insecta;o__o__Coleoptera;f__f__Lampyridae;g__g__Lamprohiza;s__s__Lamprohiza.splendidula	1	GACATGGGCTGGAATACTAGGAACATCACTAAGACTTTTAATTCGAAGAGAATTAGGAAACCCAGGATCATTAATTGGAAATGACCAAATTTATAATGTTATTGTAACAGCTCATGCATTTGTAATAATTTTTTTCATAGTTATACCTATCATAATT
k__k__Animalia;p__p__Arthropoda;c__c__Insecta;o__o__Coleoptera;f__f__Mycetophagidae;g__g__Litargus;s__s__Litargus.connexus	0.999998	AGCTTGATCAGGAATAGTAGGAACTTCTTTAAGAATATTAATTCGATCAGAATTAGGAAATCCTGGATCATTAATTGGTGATGACCAAATTTATAATGTAATCGTAACTGCTCATGCATTTATTATAATTTTCTTTATAGTTATACCTATTATAATA
k__k__Animalia;p__p__Arthropoda;c__c__Insecta;o__o__Coleoptera;f__f__Nitidulidae;g__g__Brassicogethes;s__s__Brassicogethes.aeneus	1	AACTTTATATTTTATTTTTGGAGCTTGATCTGGAATAGTAGGTACTTCTTTAAGTATATTAATTCGGACAGAATTAGGTAACCCGGGATCACTAATTGGAAATGACCAAATCTATAATGTTATTGTAACAGCC
k__k__Animalia;p__p__Arthropoda;c__c__Insecta;o__o__Coleoptera;f__f__Nitidulidae;g__g__Brassicogethes;s__s__Brassicogethes.aeneus	1	AGCTTGATCTGGAATAGTAGGTACTTCTTTAAGTATATTAATTCGGACAGAATTAGGTAACCCGGGATCACTAATTGGAAATGACCAAATCTATAATGTTATTGTAACAGCCCATGCATTTGTTATAATTTTTTTTATAGTTATACCATTTATAATT
k__k__Animalia;p__p__Arthropoda;c__c__Insecta;o__o__Coleoptera;f__f__Nitidulidae;g__g__Cryptarcha;s__s__Cryptarcha.strigata	0.985402	ATAAAGATATTGGAACCTTATATTTCATTTTTGGAGCTTGGGCAGGAATAGTAGGGACTTCTTTATTAATTGGTGATGACCAAATTTATAATGTTATTGTCACAGCCCATGCA
k__k__Animalia;p__p__Arthropoda;c__c__Insecta;o__o__Coleoptera;f__f__Nitidulidae;g__g__Cryptarcha;s__s__Cryptarcha.strigata	0.999999	AACCTTATATTTCATTTTTGGAGCTTGGGCAGGAATAGTAGGGACTTCTTTAAGACTACTAATCTGATCGGAATTAGGAAACCCAGGATCATTAATTGCTGATGACCAAATTTATAATGTTATTGTCACAGCC
k__k__Animalia;p__p__Arthropoda;c__c__Insecta;o__o__Coleoptera;f__f__Nitidulidae;g__g__Cryptarcha;s__s__Cryptarcha.strigata	1	AACCTTATATTTCATTTTTGGAGCTTGGGCAGGAATAGTAGGGACTTCTTTAAGACTACTAATCCGATCGGAATTAGGAAACCCAGGATCATTAATTGGTGATGACCAAATTTATAATGTTATTGTCTCAGCC
k__k__Animalia;p__p__Arthropoda;c__c__Insecta;o__o__Coleoptera;f__f__Nitidulidae;g__g__Cryptarcha;s__s__Cryptarcha.strigata	1	AGCTTGGGCAGGAATAGTAGGGACTTCTTTAAGACTACTAATCCGATCGGAATTAGCAAACCCAGGATCATTAATTGGTGATGACCAAATTTATAATGTTATTGTCACAGCCCATGCTTTTATCATAATTTTTTTTATAGTAATGCCTTTCATAATT
k__k__Animalia;p__p__Arthropoda;c__c__Insecta;o__o__Coleoptera;f__f__Ptinidae;g__g__Anobium;s__s__Anobium.costatum	1	TTCATGATCTGGAATAGTAGGCACATCTCTTAGAATACTGATTCGCTCAGAGTTAGGTAACCCTGGGGCTTTGATTGGGGACGATCAAATTTATAATGTTATTGTTACTGCTCACGCTTTTATTATAATCTTCTTCATAGTTATACCTATTATGATT
k__k__Animalia;p__p__Arthropoda;c__c__Insecta;o__o__Coleoptera;f__f__Ptinidae;g__g__Anobium;s__s__Anobium.fulvicorne	1	GACCTTATACTTTATTTTTGGTTCTTGGTCTGGGATAGTTGGTACTTCTTTGAGAATTTTGATTCGTTCTGAACTTGGAAACCCTGGTGCTTTAATTGGAGACGATCAAATTTATAATGTGATTGTAACTGCT
k__k__Animalia;p__p__Arthropoda;c__c__Insecta;o__o__Coleoptera;f__f__Ptinidae;g__g__Xestobium;s__s__Xestobium.plumbeum	1	AACTTTATACTTTGTATTTGGAGCCTGAGCTGGAATAGTTGGAACCTCCCTAAGAATATTAATTCGTTCAGAATTAGGTAATCCTGGGGCATTAATTGGTGATGACCAAATCTACAACGTAATCGTAACAGCA
k__k__Animalia;p__p__Arthropoda;c__c__Insecta;o__o__Coleoptera;f__f__Ptinidae;g__g__Xestobium;s__s__Xestobium.plumbeum	1	AGCCTGAGCTGGAATAGTTGGAACCTCCCTAAGAATATTAATTCGTTCAGAATTAGGTAATCCTGGGGCATTAATTGGTGATGACCAAATCTACAACGTAATCGTAACAGCACACGCTTTCATCATAATTTTCTTTATAGTAATGCCTATTATAATC
k__k__Animalia;p__p__Arthropoda;c__c__Insecta;o__o__Coleoptera;f__f__Salpingidae;g__g__Salpingus;s__s__Salpingus.planirostris	1	TACTTTGTACTTTATTTTTGGTGCTTGATCAGGAATAGTGGGAACTTCCCTTAGACTGCTAATTCGAGCAGAACTAGGCAACCCTGGGTCTTTAATTGGAGATGATCAAATTTATAATGTTATTGTTACAGCC
k__k__Animalia;p__p__Arthropoda;c__c__Insecta;o__o__Coleoptera;f__f__Salpingidae;g__g__Salpingus;s__s__Salpingus.ruficollis	1	GACCTTGTATTTTATCTTCGGTGCTTGGTCCGGAATAGTTGGGACTTCCTTAAGACTTTTAATCCGTGCAGAATTAGGAAATCCTGGATCCTTAATTGGTGATGATCAAATTTACAATGTGATTGTAACAGCC
k__k__Animalia;p__p__Arthropoda;c__c__Insecta;o__o__Coleoptera;f__f__Scarabaeidae;g__g__Acrossus;s__s__Acrossus.rufipes	1	TACATTATATTTTCTATTCGGCAGATGAGCCGGAATAGTGGGAACTTCCTTAAGATTGTTAATTCGAGCAGAACTGGGAAACCCTGGCACTTTAATTGGTGATGATCAAATTTATAATGTGATCGTTACAGCA
k__k__Animalia;p__p__Arthropoda;c__c__Insecta;o__o__Coleoptera;f__f__Scarabaeidae;g__g__Acrossus;s__s__Acrossus.rufipes	1	TACATTATATTTTCTATTCGGCAGATGAGCCGGAATAGTGGGAACTTCCTTAAGATTGTTAATTCGAGCAGAACTGGGAAACCCTGGCACTTTAATTGGTGACGATCAAATTTATAATGTGATCGTTACAGCA
k__k__Animalia;p__p__Arthropoda;c__c__Insecta;o__o__Coleoptera;f__f__Scarabaeidae;g__g__Acrossus;s__s__Acrossus.rufipes	1	TACATTATATTTTCTATTCGGCAGATGGGCCGGAATAGTGGGAACTTCCTTAAGATTGTTAATTCGAGCAGAACTGGGAAACCCTGGCACTTTAATTGGTGACGATCAAATTTATAATGTAATCGTTACAGCA
k__k__Animalia;p__p__Arthropoda;c__c__Insecta;o__o__Coleoptera;f__f__Scarabaeidae;g__g__Acrossus;s__s__Acrossus.rufipes	0.999997	TACATTATATTTTTTATTCGGCAGATGGGCTGGAATAGTAGGAACTTCCTTAAGATTGCTAATTCGAGCAGAACTGGGAAACCCTGGCACTTTAATTGGTGACGATCAAATTTATAATGTAATCGTTACAGCA
k__k__Animalia;p__p__Arthropoda;c__c__Insecta;o__o__Coleoptera;f__f__Scarabaeidae;g__g__Amphimallon;s__s__Amphimallon.solstitiale	1	TACTCTCTACTTTTTATTTGGTAGATGGGCTGGAATAGTGGGAACTTCTTTAAGACTGCTAATCCGAGCAGAATTAGGAAACCCAGGAACTTTAATTGGTGATGACCAAATCTACAATGTCATCGTTACAGCC
k__k__Animalia;p__p__Arthropoda;c__c__Insecta;o__o__Coleoptera;f__f__Scarabaeidae;g__g__Amphimallon;s__s__Amphimallon.solstitiale	1	TACTCTCTATTTTTTATTTGGCAGATGAGCTGGAATAGTGGGAACTTCTTTAAGACTGCTAATCCGAGCAGAATTAGGAAACCCAGGAACTTTAATTGGTGATGACCAAATCTACAATGTCATCGTTACAGCC
k__k__Animalia;p__p__Arthropoda;c__c__Insecta;o__o__Coleoptera;f__f__Scarabaeidae;g__g__Amphimallon;s__s__Amphimallon.solstitiale	1	TACTCTCTACTTTTTATTTGGTAGATGGGCTGGAATAGTAGGAACTTCTTTAAGACTGCTAATCCGAGCAGAATTAGGAAACCCAGGAACTTTAATTGGTGATGACCAAATCTACAATGTCATCGTTACAGCC
k__k__Animalia;p__p__Arthropoda;c__c__Insecta;o__o__Coleoptera;f__f__Scarabaeidae;g__g__Amphimallon;s__s__Amphimallon.solstitiale	1	TACTCTCTACTTTTTATTTGGTAGATGGGCTGGAATAGCGGGAACTTCTTTAAGACTGCTAATCCGAGCAGAATTAGGAAACCCAGGAACTTTAATTGGTGATGACCAAATCTACAATGTCATCGTTACAGCC
k__k__Animalia;p__p__Arthropoda;c__c__Insecta;o__o__Coleoptera;f__f__Scarabaeidae;g__g__Amphimallon;s__s__Amphimallon.solstitiale	1	TACTCTCTATTTTTTATTTGGTAGATGGGCTGGAATAGTAGGAACTTCTTTAAGACTGCTAATCCGAGCAGAATTAGGAAACCCAGGAACTTTAATTGGTGATGACCAAATCTACAATGTCATCGTTACAGCC
k__k__Animalia;p__p__Arthropoda;c__c__Insecta;o__o__Coleoptera;f__f__Scarabaeidae;g__g__Amphimallon;s__s__Amphimallon.solstitiale	1	TACTCTCTATTTTTTATTTGGCAGATGAGCTGGAATAGTGGGAACTTCTTTAAGACTGCTAATCCGAGCAGAATTAGGAAAGCCAGGAACTTTAATTGGTGATGACCAAATCTACAATGTCATCGTTACAGCC
k__k__Animalia;p__p__Arthropoda;c__c__Insecta;o__o__Coleoptera;f__f__Scarabaeidae;g__g__Amphimallon;s__s__Amphimallon.solstitiale	1	TACTCTCTATTTTTTATTTGGCAGATGAGCTGGAATAGTGGGAACTTCTTTAAGACTGCTAATCCGAGCAGAATTAGGAAACCCAGGAACTTTAATTGGTGATAACCAAATCTACAATGTCATCGTTACAGCC
k__k__Animalia;p__p__Arthropoda;c__c__Insecta;o__o__Coleoptera;f__f__Scarabaeidae;g__g__Amphimallon;s__s__Amphimallon.solstitiale	1	TACTCTCTATTTTTTATTTGGCAGATGAGCTGGAATAGTGGGAACTTCTTTAAGACTGCTAATCCGAGCAGAATTAGGAAACCCAGGAACTGTAATTGGTGATGACCAAATCTACAATGTCATCGTTATAGCC
k__k__Animalia;p__p__Arthropoda;c__c__Insecta;o__o__Coleoptera;f__f__Scarabaeidae;g__g__Amphimallon;s__s__Amphimallon.solstitiale	0.997413	CACTCTCTACTTTTTATTTGGTAGATGGGCCGGAATAGTGGGAACTTCTTTAAGACTGCTAATCCGGGCAGAATTAGGTAACCCAGGAACTTTAATTGGTGATGACCAAATCTATAATGTCATCGTTACAGCC
k__k__Animalia;p__p__Arthropoda;c__c__Insecta;o__o__Coleoptera;f__f__Scarabaeidae;g__g__Amphimallon;s__s__Amphimallon.solstitiale	0.999873	CACTCTCTACTTTTTATTTGGTAGATGGGCCGGAATAGTGGGAACTTCTTTAAGACTGCTAATCCGAGCAGAATTAGGTAACCCAGGAACTTTAATTGGTGATGACCAAATCTATAATGTCATCGTTACAGCC
k__k__Animalia;p__p__Arthropoda;c__c__Insecta;o__o__Coleoptera;f__f__Scarabaeidae;g__g__Amphimallon;s__s__Amphimallon.solstitiale	1	TACTCTCTACTTTTTATTTGGTAGATGGGCTGGAATAGTGGGAACTTCTTTAAGACTGCTAATCCGAGTAGAATTAGGAAACCCAGGAACTTTAATTGGTGATGACCAAATCTACAATGTCATCGTTACAGCC
k__k__Animalia;p__p__Arthropoda;c__c__Insecta;o__o__Coleoptera;f__f__Scarabaeidae;g__g__Amphimallon;s__s__Amphimallon.solstitiale	1	TACTCTCTATTTTTTATTTGGCAGATGAGCTGGAATAGTGGGAACTTCTTTAAGACTGCTAATCCGAGCAGAATTAGGAAACCCAGGAACTTTAATTTTTGATGACCAAATCTACAATGTCATCGTTACAGCC
k__k__Animalia;p__p__Arthropoda;c__c__Insecta;o__o__Coleoptera;f__f__Scarabaeidae;g__g__Serica	0.997555	AAGATGAGCCGGTATGGTAGGAACTTCCTTAAGAATCCTAATTCGAGCAGAATTAGGAAACCCAGGATCATTAATTGGAGATGACCAAATTTATAATGTAATTGTAACAGCTCATGCTTTCGTAATAATTTTTTTTATAGTAATGCCAATTTTAATT
k__k__Animalia;p__p__Arthropoda;c__c__Insecta;o__o__Coleoptera;f__f__Scarabaeidae;g__g__Serica	0.999971	AAGATGGGCCGGTATAGTAGGAACTTCCTTAAGAATACTAATTCGAGCAGAATTAGGAAATCCAGGATCATTAATTGGAGATGACCAAATTTATAATGTAATTGTAACAGCTCATGCTTTCGTAATAATTTTTTTTATAGTAATACCAATTTTAATT
k__k__Animalia;p__p__Arthropoda;c__c__Insecta;o__o__Coleoptera;f__f__Scarabaeidae;g__g__Serica	0.99999	AAGATGGGCCGGTATAGTAGGAACTTCCTTAAGAATACTAATTCGAGCAGAATTAGGAAACCCAGGATCATTAATTGGAGATGACCAAATTTATAATGTAATTGTAACAGCTCATGCCTTCGTAATAATTTTTTTTATAGTAATACCAATTTTAATT
k__k__Animalia;p__p__Arthropoda;c__c__Insecta;o__o__Coleoptera;f__f__Scarabaeidae;g__g__Serica	0.999948	AAGATGGGCCGGTATAGTAGGAACTTCCTTAAGAATACTAATTCGAGCAGAATTAGGAAACCCAGGATCATTAATTGGAGATGACCAAATTTATAATGTAATTGTAACAGCCCATGCTTTCGTAATAATTTTTTTTATAGTAATACCAATTTTAATT
k__k__Animalia;p__p__Arthropoda;c__c__Insecta;o__o__Coleoptera;f__f__Scarabaeidae;g__g__Serica;s__s__Serica.brunnea	0.999764	AACATTATATTTCTTATTTGGAAGATGGGCTGGTATAGTAGGAACTTCCTTAAGAATCCTAATTCGAGCAGAATTAGGAAACCCAGGATCATTAATTGGAGATGACCAAATTTATAATGTAATTGTAACAGCT
k__k__Animalia;p__p__Arthropoda;c__c__Insecta;o__o__Coleoptera;f__f__Scarabaeidae;g__g__Serica;s__s__Serica.brunnea	0.996169	AACATTATATTTCTTATTTGGAAGATGGGCTGGTATAGTAGGAACTTCCTTAAGAATACTAATTCGAGCAGAATTAGGAAACCCGGGATCATTAATTGGAGATGACCAAATTTATAATGTAATTGTAACAGCT
k__k__Animalia;p__p__Arthropoda;c__c__Insecta;o__o__Coleoptera;f__f__Scarabaeidae;g__g__Serica;s__s__Serica.brunnea	0.993197	AACATTATATTTCTTATTTGGAAGATGGGCTGGTATAGTAGGAACTTCCTTAAGAATACTAATTCGAGCAGAATTAGGAAACCCGGGATGATTAATTGGAGATGACCAAATTTATAATGTAATTGTAACAGCT
k__k__Animalia;p__p__Arthropoda;c__c__Insecta;o__o__Coleoptera;f__f__Scarabaeidae;g__g__Serica;s__s__Serica.brunnea	0.995701	AACATTATATTTCTTATTTGGAAGATGCGCCGGTATAGTAGGAACTTCCTTAAGAATCCTAATTCGAGTAGAATTAGGAAACCCAGGGTCATTAATTGGAGATGACCAAATTTATAATGTAATTGTAACAGCT
k__k__Animalia;p__p__Arthropoda;c__c__Insecta;o__o__Coleoptera;f__f__Scarabaeidae;g__g__Serica;s__s__Serica.brunnea	0.996137	AACATTATATTTCTTATTTGGAAGATGCGCCGGTATAGTAGGAACTTCCTTAAGAATCCTAATTCGAGCAGAATTAGGAAACCCAGGGTCATTAATTGGAGATGACCAAATTTATAATGTAATTGTAACAGCT
k__k__Animalia;p__p__Arthropoda;c__c__Insecta;o__o__Coleoptera;f__f__Scarabaeidae;g__g__Serica;s__s__Serica.brunnea	0.999786	AAGATGCGCCGGTATAGTAGGAACTTCCTTAAGAATCCTAATTCGAGCAGAATTAGGAAACCCAGGGTCATTAATTGGAGATGACCAAAAAACAGCTCACGCTTTCGTGATAAATTTTTTTATAGTAATACCAATTTTAATT
k__k__Animalia;p__p__Arthropoda;c__c__Insecta;o__o__Coleoptera;f__f__Scarabaeidae;g__g__Serica;s__s__Serica.brunnea	0.999978	AAGATGGGCTGGTATAGTAGGAACTTCCTTAAGAATCCTAATTCGAGCAGAATTAGGAAACCCAGGATCATTAATTGGAGATGACCAAATTTATAATGTAATTGTAACAGCTCACGCTTTCGTGATAATTTTTTTTATAGTAATACCAATTTTAATT
k__k__Animalia;p__p__Arthropoda;c__c__Insecta;o__o__Coleoptera;f__f__Scarabaeidae;g__g__Serica;s__s__Serica.brunnea	0.999886	AAGATGCGCCGGTATAGTAGGAACTTCCTTAAGAATCCTAATTTGAGCAGAATTAGGAAACCCAGGGTCATTAATTGGAGATGACCAAATTTATAATGTAATTGTAACAGCTCACGCTTTCGTGATAATTTTTTTTATAGTAATACCAATTTTAATT
k__k__Animalia;p__p__Arthropoda;c__c__Insecta;o__o__Coleoptera;f__f__Scarabaeidae;g__g__Serica;s__s__Serica.brunnea	0.999284	AAGATGGGCTGGTATAGTAGGAACTTCTTTAAGAATCCTAATTCGAGCAGAATTAGGAAACCCAGGATCATTAATTGGAGATGACCAAATTTATAATGTAATTGTAACAGCTCACGCTTTCGTGATAATTTTTTTTATAGTAATACCAATTTTAATT
k__k__Animalia;p__p__Arthropoda;c__c__Insecta;o__o__Coleoptera;f__f__Scarabaeidae;g__g__Serica;s__s__Serica.brunnea	0.99993	AAGATGCGCCGGTATAGTAGGAACTTCCTTAAGAATCCTAATTCGAGCAGAATTAGGAAACCCAGGGTCATTAATTGGAGATGACCAAATTTATAATGTAATTGTAACAGCTCACGCTTTCGTGATAATTTTTTTTATAGTAATACCAATTTTAATT
k__k__Animalia;p__p__Arthropoda;c__c__Insecta;o__o__Coleoptera;f__f__Scarabaeidae;g__g__Serica;s__s__Serica.brunnea	0.999286	AAGATGGGCCGGTATAGTAGGAACTTCCTTAAGAATCCTAATTCGAGCAGAATTAGGAAACCCAGGATCATTAATTGGAGATGACCAAATTTATAATGTAATTGTAACAGCTCACGCTTTCGTAATAATTTTTTTTATAGTAATACCAATTTTAATT
k__k__Animalia;p__p__Arthropoda;c__c__Insecta;o__o__Coleoptera;f__f__Scarabaeidae;g__g__Serica;s__s__Serica.brunnea	0.987121	AAGATGGGCTGGTATAGTAGGAACTTCCTTAAGAATACTAATTCGAGCAGAATTAGGAAACCCGGGATCATTAATTGGAGATGACCAAATTTATAATGTAATTGTAACAGCTCATGCTTTCGTAATAATTTTTTTTATAGTAATACCAATTTTAATT
k__k__Animalia;p__p__Arthropoda;c__c__Insecta;o__o__Coleoptera;f__f__Scarabaeidae;g__g__Serica;s__s__Serica.brunnea	0.999236	AAGATGGGCCGGTATAGTAGGAACTTCCTTAAGAATCCTAATTCGAGCAGAATTAGGAAACCCAGGACCATTAATTGGAGATGACCAAATTTATAATGTAATTGTAACAGCTCACGCTTTCGTAATAATTTTTTTTATAGTAATACCAATTTTAATT
k__k__Animalia;p__p__Arthropoda;c__c__Insecta;o__o__Coleoptera;f__f__Scarabaeidae;g__g__Volinus;s__s__Volinus.sticticus	1	TACATTATATTTTCTATTCGGAAGTTGAGCTGGAATAGTAGGTACCTCACTAAGCCTATTAATTCGAGCTGAATTAGGAAACCCAGGAACTCTTATTGGAGATGATCAAATTTATAATGTTATTGTAACAGCC
k__k__Animalia;p__p__Arthropoda;c__c__Insecta;o__o__Coleoptera;f__f__Scarabaeidae;g__g__Volinus;s__s__Volinus.sticticus	0.999999	TACATTATATTTTCTATTCGGAAGTTGGGCTGGAATAGTAGGTACCTCACTAAGCCTATTAATTCGAGCTGAATTAGGAAACCCAGGAACTCTTATTGGAGATGATCAAATTTATAATGTTATTGTAACAGCC
k__k__Animalia;p__p__Arthropoda;c__c__Insecta;o__o__Coleoptera;f__f__Scirtidae;g__g__Elodes;s__s__Elodes.pseudominuta	0.999561	CACATTATATTTTATTTTTGGGGCATGATCGGGAATAGTAGGCACCTCTTTAAGCCTACTAATTCGGGCAGAGCTAGGAACACCCGGATCCTTAATCGGCGATGATCAAATTTATAACGTAATTGTCACCGCT
k__k__Animalia;p__p__Arthropoda;c__c__Insecta;o__o__Coleoptera;f__f__Scirtidae;g__g__Elodes;s__s__Elodes.pseudominuta	0.999848	CACATTATATTTTATTTTTGGGGCATGATCGGGAATAGTAGGTACCTCTTTAAGCCTACTAATTCGGGCAGAGCTAGGAACACCCGGATCCTTAATCGGCGATGATCAAATTTATAACGTAATTGTCACCGCT
k__k__Animalia;p__p__Arthropoda;c__c__Insecta;o__o__Coleoptera;f__f__Scirtidae;g__g__Elodes;s__s__Elodes.pseudominuta	0.996538	GGCATGATCGGGAATAGTAGGCACCTCTTTAAGCCTACTAATTCGGGCAGAGCTAGGAACACCCGGATCCTTAATCGGCGATGATCAAATTTATAACGTAATTGTCACCGCTCACGCTTTTGTAATAATTTTTTTCATAGTTATACCAATTATAATC
k__k__Animalia;p__p__Arthropoda;c__c__Insecta;o__o__Coleoptera;f__f__Staphylinidae;g__g__Aleochara;s__s__Aleochara.bipustulata	0.999999	TACCTTATATTTTATTTTTGGAGCTTGAGCAGGTATAGTAGGTACATCCCTTAGACTATTAATTCGAGCAGAACTAGGGAATCCTGGATCATTAATTGGCGATGATCAAATTTATAACGTAATTGTTACTGCC
k__k__Animalia;p__p__Arthropoda;c__c__Insecta;o__o__Coleoptera;f__f__Staphylinidae;g__g__Aloconota;s__s__Aloconota.gregaria	1	AGCTTGAGCAGGTATAGTGGGAACCTCTTTAAGTTTATTAATTCGAGCCGAATTAGGCAACCCTGGTTCCTTAATTGGTGATGATCAAATTTATAATGTAATTGTCACAGCTCATGCTTTTATTATAATTTTTTTCATAGTTATACCTATTGTTATT
k__k__Animalia;p__p__Arthropoda;c__c__Insecta;o__o__Coleoptera;f__f__Staphylinidae;g__g__Heterothops;s__s__Heterothops.TFIC_sp3	0.982599	CATTATGTATATTATATTTGCCGTATTTGCCGGAATTGTCGGCGGGTTATTCTCGATGCTGTTTAGGCTAGAACTTGCAACGCCCGGCGGAACTTTCTTGCATCATGATTTCCAGCTATATAATGTGCTGATTACTGCC
k__k__Animalia;p__p__Arthropoda;c__c__Insecta;o__o__Coleoptera;f__f__Staphylinidae;g__g__Heterothops;s__s__Heterothops.TFIC_sp3	0.994299	CATTATGTATATCATATTTGCCATATTTGCCGGAATTGTCGGGGGGTTGTTTTCGCTACTATTTAGGCTAGAACTTGCAATGCCAGGTGGTACTTTCCTAAATCACGATTTCCAGCTATATAACGTGCTGATTACTGCTCATGCGGTGATTATGGTGTTCTTTATGAT
k__k__Animalia;p__p__Arthropoda;c__c__Insecta;o__o__Coleoptera;f__f__Staphylinidae;g__g__Heterothops;s__s__Heterothops.TFIC_sp3	0.999963	CATTATGTATATCATATTTGCTATCTTTGCCGGAATTGTCGGAGGATTATTTTCGTTGCTTTTTAGGCTAGAACTAGCAATGCCCGGCGGCACTTTCTTAAATCACGATTTTCAGCTATATAACGTACTAATTACTGCA
k__k__Animalia;p__p__Arthropoda;c__c__Insecta;o__o__Coleoptera;f__f__Staphylinidae;g__g__Heterothops;s__s__Heterothops.TFIC_sp3	0.998874	CATTATGTATATCATATTTGCCATATTTGCCGGAATTGTCGGGGGGTTGTTTTCGCTACTATTTAGGCTAGAACTTGCAATGCCAGGTGGTACTTTCCTAAATCACGATTTCCAGCTATATAACGTGCTGATTACTGCT
k__k__Animalia;p__p__Arthropoda;c__c__Insecta;o__o__Coleoptera;f__f__Staphylinidae;g__g__Heterothops;s__s__Heterothops.TFIC_sp3	0.996501	CATTATGTATATCATATTTGCTATCTTTGCCGGAATTGTCGGCGGGTTATTTTCACTGCTTTTTAGGCTTGAGCTTGCCATGCCGGGCGGTACTTTCCTAAACCACGATTTTCAGCTATATAACGTACTGATTACTGCA
k__k__Animalia;p__p__Arthropoda;c__c__Insecta;o__o__Coleoptera;f__f__Staphylinidae;g__g__Heterothops;s__s__Heterothops.TFIC_sp3	0.999547	CATTATGTATATCATATTTGCGATATTTGCGGGGATTGTCGGCGGGTTATTCTCGCTACTTTTTAGGTTAGAGCTGGCTATGCCGGGCGGTCATTTCTTAAATCATGATTTTCAGCTATATAACGTGCTGATTACTGCA
k__k__Animalia;p__p__Arthropoda;c__c__Insecta;o__o__Coleoptera;f__f__Staphylinidae;g__g__Plataraea;s__s__Plataraea.brunnea	1	AGCATGATCAGGAATAGTAGGGACATCATTAAGATTATTAATTCGAGCCGAATTAGGAAATCCAGGATCACTAATTGGAGATGACCAAATTTATAATGTAATTGTTACAGCCCATGCTTTTATTATGATTTTTTTTATAGTTATACCAGTTATAATT
k__k__Animalia;p__p__Arthropoda;c__c__Insecta;o__o__Coleoptera;f__f__Tenebrionidae;g__g__Lagria;s__s__Lagria.atripes	0.985701	AACTGTATATTTCATTTTTGGGTCTTGAGCTGGAATAGTGGGAACGTCATTAAGAATAATAATTCGGATTGAACTAAGAAATCCTGGATCATTTATTGGTGATGATCAAATCTATAATGTTATTGTTACTG
k__k__Animalia;p__p__Arthropoda;c__c__Insecta;o__o__Coleoptera;f__f__Tenebrionidae;g__g__Lagria;s__s__Lagria.atripes	0.999989	CAAACCACAAAGATATTGGAACTTTATATTTTATTTTTGGATCTTGAGCTGGAATAGTAGGAACATCATTAAGAATAATAATTCGAATTGAACTAAGAAATCCTGGATCATTTATTAGG
k__k__Animalia;p__p__Arthropoda;c__c__Insecta;o__o__Coleoptera;f__f__Tenebrionidae;g__g__Lagria;s__s__Lagria.atripes	1	AACTTTATATTTTATTTTTGGGTCTTGAGCTGGAATAGTAGGAACATCATTAAGAATAATAATTCGGATTGAACTAAGAAATCCTGGATCATTTATTGGTGATGACCAAATCTATAATGTTATTGTTACTGCT
k__k__Animalia;p__p__Arthropoda;c__c__Insecta;o__o__Coleoptera;f__f__Tenebrionidae;g__g__Lagria;s__s__Lagria.atripes	0.999931	AACTTTATATTTTATTTTTGGGTCTTGAGCTGGAATAGTGGGAACATCATTAAGAATAATAATTCGGATTGAATTAAGAAATCCTGGATCATTTATTGGTGATGACTAAATCTATAATGTTATTGTTACTGCT
k__k__Animalia;p__p__Arthropoda;c__c__Insecta;o__o__Coleoptera;f__f__Tenebrionidae;g__g__Lagria;s__s__Lagria.atripes	0.999931	AACTTTATATTTTATTTTTGGGTCTTGAGCTGGAATAGTAGGAACATTATTAAGAATAATAATTCGGATTGAATTAAGAAATCCTGGATCATTTATTGGTGATGACCAAATCTATAATGTTATTGTTACTGCT
k__k__Animalia;p__p__Arthropoda;c__c__Insecta;o__o__Coleoptera;f__f__Tenebrionidae;g__g__Lagria;s__s__Lagria.atripes	1	AACTTTATATTTTATTTTTGGATCTTGAGCTGGAATAGTAGGAACATCATTAAGAATAATAATTCGAATTGAACTAAGAAATCCTGGATCATTTATTGGTTATGACCAAATCTATAATGTTATTGTTACTGCT
k__k__Animalia;p__p__Arthropoda;c__c__Insecta;o__o__Coleoptera;f__f__Tenebrionidae;g__g__Lagria;s__s__Lagria.atripes	1	AACTTTATATTTTATTTTTGGATCTTGAGCTGGAATAGTAGAAACATCATTAAGAATAATAATTCGGATTGAACTAAGAAATCCTGGATCATTTATTGGTGATGACCAAATCTATAATGTTATTGTTACTGCT
k__k__Animalia;p__p__Arthropoda;c__c__Insecta;o__o__Coleoptera;f__f__Tenebrionidae;g__g__Lagria;s__s__Lagria.atripes	0.999999	CAAATCACAAGGATATTGGAACTTTATATTTTATTTTTGGATCTTGAGCTGGAATAGTAGGAACATCATTAAGAATAATAATTCGAATTGAACTAAGAAATCCTGGATCATTTATTGGT
k__k__Animalia;p__p__Arthropoda;c__c__Insecta;o__o__Coleoptera;f__f__Tenebrionidae;g__g__Lagria;s__s__Lagria.atripes	1	AACTTTATATTTTATTTTTGGATCTTGAGCTGGAATAGTAGGAACATCATTAAGAATAATAATTCGAATTGAACTAAGAAATCCTGGATCATTTATTGGTGATGACCAAATCTATAATGTTATTGTTACTGCT
k__k__Animalia;p__p__Arthropoda;c__c__Insecta;o__o__Coleoptera;f__f__Tenebrionidae;g__g__Lagria;s__s__Lagria.atripes	1	AATTTGAGCTGGAATAGTAGGAACATCATTAAGAATAATAATTCGAATTGAACTAAGAAATCCTGGATCATTTATTGGTGATGACCAAATCTATAATGTTATTGTTACTGCTCATGCATTTATTATATTTTTTTTCATGGTTATACCAATTATAATT
k__k__Animalia;p__p__Arthropoda;c__c__Insecta;o__o__Coleoptera;f__f__Tenebrionidae;g__g__Lagria;s__s__Lagria.atripes	1	ATCTTGAGCTGGAATAGTAGGAACATCATTAAGAATAATAATTCGAATTGAACTAAGAAATTCTGGATCATTTATTGGTGATGACCAAATCTATAATGTTATTGTTACTGCTCATGCATTTATTATAATTTTTTTCATGGTTATACCAATTATAATT
k__k__Animalia;p__p__Arthropoda;c__c__Insecta;o__o__Coleoptera;f__f__Tenebrionidae;g__g__Lagria;s__s__Lagria.atripes	1	ATCTTGAGCTGGAATAGTAGGAACATCATTAAGAATAATAATTCGAATTGAACTAAGAAATCCTGGATCATTTATTGGTGATGACCAAATCTATAATGTTATTGTTACTGCTCATGCATTTATTATAAATTTTTTCATGGTTATACCAATTATAATT
k__k__Animalia;p__p__Arthropoda;c__c__Insecta;o__o__Coleoptera;f__f__Tenebrionidae;g__g__Lagria;s__s__Lagria.atripes	1	ATCTTGAGCTGGAATAGTAGGAACATCATTAAGAATAATAATTCGAATTGAACTAAGAAATCCTGGATCATTTATTGGTGATGACCAAATCTATAATGTTATTGTTACTGCTCATGCATTTATTATATTTTTTTTCATGGTTATACCAATTATAATT
k__k__Animalia;p__p__Arthropoda;c__c__Insecta;o__o__Coleoptera;f__f__Tenebrionidae;g__g__Lagria;s__s__Lagria.atripes	1	ATCTTGAGCTGGAATAGTAGGAACATCATTAAGAATAATAATTCGAATTGAACTAAGAAATCCTGGATCATTTATTGGTGATGACCAAATCTATAATGTTATTGTTACTGCTCATGCATTTATTATAATTTTTTTCATTGTTATACCAATTATAATT
k__k__Animalia;p__p__Arthropoda;c__c__Insecta;o__o__Coleoptera;f__f__Tenebrionidae;g__g__Lagria;s__s__Lagria.atripes	1	ATCTTGAGCTGGAATAGTAGGAACATCATTAAGAATAATAATTCGAATTGAACTAAGAAATCCTGGATCATTTATTGGTGATGACCAAATCTATAATGTTATTGTTACTGCTCATGCATTTATTATAATTTTTTTCGTGGTTATACCAATTATAATT
k__k__Animalia;p__p__Arthropoda;c__c__Insecta;o__o__Coleoptera;f__f__Tenebrionidae;g__g__Lagria;s__s__Lagria.atripes	1	ATCTTGAGCTGGAATAGTAGGAACATCATTAAGAATAATAATTCGAATTGAACTAAGAAATCCTGGATCATTTATTGGTGATGACCAAATCTATAATGTTATTGTTACTGCTCATGCATTTATTATAATTTTTTTCATGGTTATACCAATTATAATT
k__k__Animalia;p__p__Arthropoda;c__c__Insecta;o__o__Coleoptera;f__f__Tenebrionidae;g__g__Lagria;s__s__Lagria.atripes	1	ATCTTGAGCTGGAATAGTAGGAACATCATTAAGAATAATAATACGAATTGAACTAAGAAATCCTGGATCATTTATTGGTGATGACCAAATCTATAATGTTATTGTTACTGCTCATGCATTTATTATAATTTTTTTCATGGTTATACCAATTATAATT
k__k__Animalia;p__p__Arthropoda;c__c__Insecta;o__o__Coleoptera;f__f__Tenebrionidae;g__g__Lagria;s__s__Lagria.atripes	0.999626	GTCTTGAGCTGGAATAGTGGGAACATCATTAAGAATAATAATTCGGATTGAATTAAGAAATCCTGGATCATTTATTGGTGATGACTAAATCTATAATGTTATTGTTACTGCTCATGCATTTATTATAATTTTTTTTATGGTTATACCAATTATAATT
k__k__Animalia;p__p__Arthropoda;c__c__Insecta;o__o__Coleoptera;f__f__Tenebrionidae;g__g__Lagria;s__s__Lagria.atripes	1	ATCTTGAGCTGGAATAGTAGGAACATCATTAAGAATAATAATTCGAATTGAACTAAGAAATCCTGGATCATTTATTGGTGATGACCAAATCTATAATGTTATTGTTACTGCTCATGCATTCATTATAATTTTTTTCATGGTTATACCAATTATAATT
k__k__Animalia;p__p__Arthropoda;c__c__Insecta;o__o__Coleoptera;f__f__Tenebrionidae;g__g__Lagria;s__s__Lagria.hirta	1	AACTTTATATTTTATTTTTGGGTCTTGAGCAGGAATAGTAGGAACTTCACTAAGATTATTAATTCGTGTAGAATTAAGAAATCCGGGATCTTTTATTGGTGATGATCAAGTTTATAATGTTGTAGTTACCGCT
k__k__Animalia;p__p__Arthropoda;c__c__Insecta;o__o__Coleoptera;f__f__Tenebrionidae;g__g__Lagria;s__s__Lagria.hirta	1	GTCTTGAGCAGGAATAGTAGGAACTTCACTAAGATTATTAATTCGTGTAGAATTAAGAAATCCGGGATCTTTTATTGGTGATGATCAAGTTTATAATGTTGTAGTTACCGCTCATGCGTTTATTATAATTTTTTTCATGGTTATACCTATTATAATT
k__k__Animalia;p__p__Arthropoda;c__c__Insecta;o__o__Coleoptera;f__f__Tenebrionidae;g__g__Lagria;s__s__Lagria.hirta	1	GTCTTGAGCAGGAATAGTAGGAACTTCACTAAGATATTTAATTCGTGTAGAATTAAGAAATCCGGGATCTTTTATTGGTGATGATCAAGTTTATAATGTTGTAGTTACCGCTCATGCTTTTATTATAATTTTTTTCATGGTTATACCTATTATAATT
k__k__Animalia;p__p__Arthropoda;c__c__Insecta;o__o__Coleoptera;f__f__Tenebrionidae;g__g__Lagria;s__s__Lagria.hirta	1	GTCTTGAGCAGGAATAGTAGGAACTTCACTAAGATTATTAATTCGTGTAGAATTAAGAAATCCGGGATCTTTTATTGGTGATGATCAAGTTTATAATGTTGTAGTTATCGCTCATGCTTTTATTATAATTTTTTTCATGGTTATACCTATTATAATT
k__k__Animalia;p__p__Arthropoda;c__c__Insecta;o__o__Coleoptera;f__f__Tenebrionidae;g__g__Lagria;s__s__Lagria.hirta	1	GTCTTGAGCAGGAATAGTAGGAACTTCACTAAGATTATTAATTCGTGTAGAATTAAGAAATCCGGGATCTTTTATTGGTGATGATCAAGTTTATAATGTTGTAGTTACCGCTCATGCTTTTATTATATTTTTTTTCATGGTTATACCTATTATAATT
k__k__Animalia;p__p__Arthropoda;c__c__Insecta;o__o__Coleoptera;f__f__Tenebrionidae;g__g__Lagria;s__s__Lagria.hirta	1	GTCTTGAGCAGGAATAGTAGGAACTTCACTAAGATTATTAATTCGTGTAGAATTAAGAAATCCGGGATCTTTTATTGGTGATGATCAAGTTTATAATGTTGTAGTTACCGCTCATGCTTTTATTATAATTTTTTTCATGGTTATACCTATTATAATT
k__k__Animalia;p__p__Arthropoda;c__c__Insecta;o__o__Coleoptera;f__f__Tenebrionidae;g__g__Lagria;s__s__Lagria.hirta	1	GTCTTGAGCAGGAATAGTAGGAACTTCACTAAGATTATTAATTCGTGTAGAATTAAGAAATCCGGGATCTTTTATTGGTGATGATCAAGTTTATAATGTTGTAGTTACCGCTCATGCCTTTATTATAATTTTTTTCATGGTTATACCTATTATAATT
k__k__Animalia;p__p__Arthropoda;c__c__Insecta;o__o__Coleoptera;f__f__Tenebrionidae;g__g__Lagria;s__s__Lagria.hirta	1	GTCTTGAGCAGGAATAGTAGGAACTTCACTAAGATTATTAATTCGTGTAGAATTAAGAAATCCGGGATCCTTTATTGGTGATGATCAAGTTTATAATGTTGTAGTTACCGCTCATGCTTTTATTATAATTTTTTTCATGGTTATACCTATTATAATT
k__k__Animalia;p__p__Arthropoda;c__c__Insecta;o__o__Coleoptera;f__f__Tenebrionidae;g__g__Lagria;s__s__Lagria.hirta	0.995594	AACTTTATATTTTATTTTTGGATCTTGAGCAGGAATAGTAGGAACTTCATTAAGTTTATTAATTCGGGTAGAATTAAGAAATCCAGGATCTTTTATTGGTGATGATCAAATTTATAATGTTGTAGTTACCGCC
k__k__Animalia;p__p__Arthropoda;c__c__Insecta;o__o__Coleoptera;f__f__Tenebrionidae;g__g__Lagria;s__s__Lagria.hirta	1	AACTTTATATTTTATTTTTGGGTCTTGGGCAGGAATAGTAGGAACTTCATTGAGATTGCTAATTCGTGTAGAATTAAGAAACCCAGGATCTTTTATTGGTGATGATCAAGTTTATAATGTTGTAGTTACCGCT
k__k__Animalia;p__p__Arthropoda;c__c__Insecta;o__o__Coleoptera;f__f__Tenebrionidae;g__g__Lagria;s__s__Lagria.hirta	1	AACTTTATATTTTATTTTTGGGTCTTGGGCAGGAATAGAAGGAACTTCATTGAGATTGCTAATTCGTGTAGAATTAAGAAACCCAGGATCTTTTATTGGTGATGATCAAGTTTATAATGTTGTAGTTACCGCT
k__k__Animalia;p__p__Arthropoda;c__c__Insecta;o__o__Coleoptera;f__f__Tenebrionidae;g__g__Lagria;s__s__Lagria.hirta	1	AACTTTATATTTTATTTTTGGGTCTCGGGCAGGAATAGTAGGAACTTCATTGAGATTGCTAATTCGTGTAGAATTAAGAAACCCAGGATCTTTTATTGGTGATGATCAAGTTTATAATGTTGTAGTTACCGCT
k__k__Animalia;p__p__Arthropoda;c__c__Insecta;o__o__Coleoptera;f__f__Tenebrionidae;g__g__Lagria;s__s__Lagria.hirta	0.998686	AACTTTATATTTTATTTTTGGATCTTGGGCAGGTATAGTGGGAACTTCATTGAGGCTATTAATTCGTGTAGAATTAAGAAATCCAGGGTCTTTTATTGGTGACGATCAAATTTATAATGTTGTAGTTACCGCT
k__k__Animalia;p__p__Arthropoda;c__c__Insecta;o__o__Coleoptera;f__f__Tenebrionidae;g__g__Lagria;s__s__Lagria.hirta	1	GTCTTGGGCAGGAATAGTAGGAACTTCATTGAGATTGCTAATTCGTGTAGAATTAAGAAACCCAGGATCTTTTATTGGTGATGATCAAGTTTATAATGTTGTAGTTACCGCTCATGCCTTTATTATAAATTTTTTCATGGTTATACCTATTATAATT
k__k__Animalia;p__p__Arthropoda;c__c__Insecta;o__o__Coleoptera;f__f__Tenebrionidae;g__g__Lagria;s__s__Lagria.hirta	1	GTCTTGGGCAGGAATAGTAGGAACTTCATTGAGATTGTTAATTCGTGTAGAATTAAGAAACCCAGGATCTTTTATTGGTGATGATCAAGTTTATAATGTTGTAGTTACCGCTCATGCTTTTATTATAATTTTTTTCATGGTTATACCTATTATAATT
k__k__Animalia;p__p__Arthropoda;c__c__Insecta;o__o__Coleoptera;f__f__Tenebrionidae;g__g__Lagria;s__s__Lagria.hirta	1	GTCTTGAGCAGGAATAGTAGGAACTTCACTAAGATTATTAATTCGTGTAGAATTAAGAAATCCGGGATCTTTTATTGGTGATGATCAAGTTTATAATGTTGTAGTTACCACTCATGCTTTTATTATAATTTTTTTCATGGTTATACCTATTATAATT
k__k__Animalia;p__p__Arthropoda;c__c__Insecta;o__o__Coleoptera;f__f__Tenebrionidae;g__g__Lagria;s__s__Lagria.hirta	1	GTCTTGAGCAGGAATAGTAGGAACTTCACTAAGATTATTAATTCGTGTAGAATTAAGAAATCCGGGATCTTTTATTGGTGATGATCAAGTTTATAATGTTGTGGTTACCGCTCATGCTTTTATTATAATTTTTTTCATGGTTATACCTATTATAATT
k__k__Animalia;p__p__Arthropoda;c__c__Insecta;o__o__Coleoptera;f__f__Tenebrionidae;g__g__Lagria;s__s__Lagria.hirta	1	GTCTTGAGCAGGAATAGTAGGAACTTCACTAAGATTATTAATTCGTGTAGAATTAAGAAATCCGGGATCTTTTATTGGTGATGATCAAGTTTATAATGTTGTAGTTACCGCTCATGCTTTTATTATAATTTTTTTCATGGCTATACCTATTATAATT
k__k__Animalia;p__p__Arthropoda;c__c__Insecta;o__o__Coleoptera;f__f__Tenebrionidae;g__g__Lagria;s__s__Lagria.hirta	1	GTCTTGGGCAGGAATAGAAGGAACTTCATTGAGATTGCTAATTCGTGTAGAATTAAGAAACCCAGGATCTTTTATTGGTGATGATCAAGTTTATAATGTTGTAGTTACCGCTCATGCTTTTATTATAATTTTTTTCATGGTTATACCTATTATAATT
k__k__Animalia;p__p__Arthropoda;c__c__Insecta;o__o__Coleoptera;f__f__Tenebrionidae;g__g__Lagria;s__s__Lagria.hirta	1	GTCTTGGGCAGGAATAGTAGGAACTTCATTGAGATTGCTAATTCGTGTAGAATTAAGAAACCCAGGATCTTTTATTGGTGATGATCAAGTTTATAATGTTGTAGTTACCGCTCATGCTTTTATTATATTTTTTTTCATGGTTATACCTATTATAATT
k__k__Animalia;p__p__Arthropoda;c__c__Insecta;o__o__Coleoptera;f__f__Tenebrionidae;g__g__Lagria;s__s__Lagria.hirta	1	GTCTTGAGCAGGAATAGTAGGAACTTCACTAAGATTATTAATTCGTGTAGAATTAAGAAATCCGGGATCTTTTATTGGTGATGATCAAGTTTATAATGTTGTAGTTACCGCCCATGCTTTTATTATAATTTTTTTCATGGTTATACCTATTATAATT
k__k__Animalia;p__p__Arthropoda;c__c__Insecta;o__o__Coleoptera;f__f__Tenebrionidae;g__g__Lagria;s__s__Lagria.hirta	1	GTCTTGGGCAGGAATAGTAGGAACTTCATTGAGATTACTAATTCGTGTAGAATTAAGAAACCCAGGATCTTTTATTGGTGATGATCAAGTTTATAATGTTGTAGTTACCGCTCATGCTTTTATTATAATTTTTTTCATGGTTATACCTATTATAATT
k__k__Animalia;p__p__Arthropoda;c__c__Insecta;o__o__Coleoptera;f__f__Tenebrionidae;g__g__Lagria;s__s__Lagria.hirta	1	GTCTTGGGCAGGAATAGTAGGAACTTCATTGAGATTGCTAATTCGTGTAGAATTAAGAAACCCAGGATCTTTTATTGGTGATGATCAAGTTTATAATGTTGTAGTTACCGCTCATGTTTTTATTATAATTTTTTTCATGGTTATACCTATTATAATT
k__k__Animalia;p__p__Arthropoda;c__c__Insecta;o__o__Coleoptera;f__f__Tenebrionidae;g__g__Lagria;s__s__Lagria.hirta	1	GTCTTGGGCAGGAATAGTAGGAACTTCATTGAGATTGCTAATTCGTGTAGAATTAAGAAACCCAGGATCTTTTATTGGTGATGATCAAGTTTATAATGTTGTAGTTACCGCTCATGCTCTTATTATAATTTTTTTCATGGTTATACCTATTATAATT
k__k__Animalia;p__p__Arthropoda;c__c__Insecta;o__o__Coleoptera;f__f__Tenebrionidae;g__g__Lagria;s__s__Lagria.hirta	1	GTCTTGGGCAGGAATAGTAGGAACTTCATTGAGATTGCTAATTCGTGTAGAATTAAGAAACCCAGGATCTTTTATTGGTGATGATCAAGTTTATAATGTTGTAGTTACCGCTCATGCTTTTATTATAATTTTTTTCATGGTTATACCTATTATAATT
k__k__Animalia;p__p__Arthropoda;c__c__Insecta;o__o__Coleoptera;f__f__Tenebrionidae;g__g__Lagria;s__s__Lagria.hirta	1	GTCTTGAGCAGGAATAGTAGGAACTTCACTAAGATTATTAGTTCGTGTAGAATTAAGAAATCCGGGATCTTTTATTGGTGATGATCAAGTTTATAATGTTGTAGTTACCGCTCATGCTTTTATTATAATTTTTTTCATGGTTATACCTATTATAATT
k__k__Animalia;p__p__Arthropoda;c__c__Insecta;o__o__Diptera	0.992093	AACCTTATATTTTCTATTTGGAGCATGAGCAGGAATAGTAGGTACATCTTTAAGAATTCTAATTCGAGCAGAATTAGGCCATCCTGGAGCTCTAATTGGAGATGACTAAATTTATAATGTAATTGTAACAGCT
k__k__Animalia;p__p__Arthropoda;c__c__Insecta;o__o__Diptera	0.999331	AACTTTATACTTTCTATTTGGAGCATGAGCAGGAATAGTAGGTACATCTTTAAGAATCCTAATTCGAGCAGAATTAGGCCATCCTGGAGCTCTAATTGGAGATGACCAAATTTATAATGTAATTGTAACAGCT
k__k__Animalia;p__p__Arthropoda;c__c__Insecta;o__o__Diptera	0.998014	AACTTTATACTTTCTATTTGGAGCATGGGCAGGAATAGTAGGTACATCTTTAAGAATTCTAATTCGAGCAGAATTAGGCCATCCTGGAGCTCTAATTGGAGATGACCAAATTTATAATGTAATTGTAACAGCT
k__k__Animalia;p__p__Arthropoda;c__c__Insecta;o__o__Diptera	0.999885	AACCCTTTATTTTATTTTCGGAGCTTGAGCCGGAATAGTAGGAACCTCTTTAAGAATTCTAATTCGAGCTGAATTAGGACATCCAGGAGCCCTAATTGGTGACGACCAAATTTATAACGTTATTGTAACTGCT
k__k__Animalia;p__p__Arthropoda;c__c__Insecta;o__o__Diptera	0.999796	AACCCTTTATTTTATTTTCGGAGCTTGAGCCGGAATAGTAGGAACCTCTTTAAGAATTCTAATTCGAGCTGAATTAGGACATCCCGGAGCCCTAATTGGTGATGACCAAATTTATAACGTTATTGTAACTGCT
k__k__Animalia;p__p__Arthropoda;c__c__Insecta;o__o__Diptera	0.996733	AACCCTTTATTTTATTTTCGGAGCTTGAGCCGGAATAGTAGGAACCTCTTTAAGAATTCTAATTCGAGCTGAATTAGAACATCCCGGAGCCCTAATTGGTGATGACCAAATTTATAACGTTATTGTAACTGCT
k__k__Animalia;p__p__Arthropoda;c__c__Insecta;o__o__Diptera	0.998719	AACCTTATATTTTCTATTTGGAGCATGAGCAGGTATAGTAGGTACATCTCTAAGAATTCTAATTCGAGCAGAATTAGGTCATCCTGGAGCTCTAATTGGAGATGACCAAATTTATAACGTAATTGTAACGGCT
k__k__Animalia;p__p__Arthropoda;c__c__Insecta;o__o__Diptera	0.998774	AACCTTATATTTTCTATTTGGAGCATGAGCAGGAATAGTAGGTACATCTTTAAGAATTCTAATTCGAGCAGAATTAGGCCATCCTGGAGCTCTAATTGGAGATGACCAAATTTATAATGTAATTGTAACAGCT
k__k__Animalia;p__p__Arthropoda;c__c__Insecta;o__o__Diptera	0.993906	AACCTTATATTTTCTATTTGGAGCATGAGCAGGTATAGTAGGTACATCTCTAAGAATTCTAATTCGAGCAGAATTAGGTCATCCTGGAGCTCTAATTGGAGATGGCCAAATTTATAACGTAATTGTAACGGCT
k__k__Animalia;p__p__Arthropoda;c__c__Insecta;o__o__Diptera	0.999536	AACTTTATACTTTCTATTTGGAGCATGAGCAGGAATAGTGGGTACATCTTTAAGAATCCTAATTCGAGCAGAATTAGGCCATCCTGGAGCTCTAATTGGAGATGACCAAATTTATAATGTAATTGTAACAGCT
k__k__Animalia;p__p__Arthropoda;c__c__Insecta;o__o__Diptera	0.999691	AAACCTTTATTTTATTTTCGGAGCTTGAGCCGGAATAGTAGGAACCTCTTTAAGAATTCTAATTCGAGCTGAATTAGGACATCCCGGAGCCCTAATTGGTGATGACCAAATTTATAATGTTATTGTAACTGCT
k__k__Animalia;p__p__Arthropoda;c__c__Insecta;o__o__Diptera	0.999284	AACCTTATATTTTCTATTTGGAGCATGAGCAGGAATAGTAGGTACATCTCTAAGAATTCTAATTCGAGCAGAATTAGGTCATCCTGGAGCTCTAATTGGAGATGACCAAATTTATAACGTAATTGTAACGGCT
k__k__Animalia;p__p__Arthropoda;c__c__Insecta;o__o__Diptera	0.998189	AACCCTTTATTTTATTTTCGGAGCTTGAGCCGGAATAGTAGGAACCTCTTTAAGAATTATAATTCGAGCTGAATTAGGACATTCTGGAGCCCTAATTGGTGATGACCAAATTTATAACGTTATTGTAACTGCC
k__k__Animalia;p__p__Arthropoda;c__c__Insecta;o__o__Diptera	0.999112	AACCTTATATTTTCTATTTGGAGCATGAGCAGGAATAGTTGGTACATCTCTAAGAATTCTAATTCGAGCAGAATTAGGTCATCCTGGAGCTCTAATTGGAGATGACCAAATTTATAACGTAATTGTAACGGCT
k__k__Animalia;p__p__Arthropoda;c__c__Insecta;o__o__Diptera	0.990786	AACCTTATATTTTCTATTTGGAGCATGAGCAGGAATAGTAGGTACATCTCTAAGAATTCTAATTCGAGCAGAATTAGGCCATCCTGGAGCTCTAATTGGAGATGGCCAAATTTATAATGTAATTGTAACGGCT
k__k__Animalia;p__p__Arthropoda;c__c__Insecta;o__o__Diptera	0.996325	AACCTTATATTTTCTATTTGGAGCGTGAGCAGGTATAGTAGGTACATCTCTAAGAATTCTAATTCGAGCAGAATTAGGTCATCCTGGAGCTCTTATTGGAGATGACCAAATTTATAACGTAATTGTAACGGCT
k__k__Animalia;p__p__Arthropoda;c__c__Insecta;o__o__Diptera	0.985159	AACCCTTTATTTTATTTTCGGAGCTTGGCCGGAATAGTAGAAACCTCTTTAAGAATTCTAATTCGAGCTGAACTAAAACATCCTGGAGCCCTAATTGGTGATGACCAAATTTATAATGTTATTGTAACTGCC
k__k__Animalia;p__p__Arthropoda;c__c__Insecta;o__o__Diptera	0.999788	AACTTTATATTTTATTTTTGGAGCTTGAGCGGGTATAGTGGGAACTTCTCTAAGAATCCTCATTCGAGCAGAATTAGGTCATCCTGGTGCATTAATTGGAGATGATCAAATCTATAATGTAATTGTTACAGCC
k__k__Animalia;p__p__Arthropoda;c__c__Insecta;o__o__Diptera	0.999948	AACCCTTTATTTTATTTTCGGAGCTTGAGCCGGAATAGTAGGAACCTCTTTAAGAATTCTAATTCGAGCTGAATTAGGACACCCAGGAGCCCTAATTGGTGATGACCAAATTTATAATGTTATTGTAACTGCC
k__k__Animalia;p__p__Arthropoda;c__c__Insecta;o__o__Diptera	0.991067	AACCTTATATTTTCTATTTTGAGCATGAGCAGGAATAGTTGGTACATCTCTAAGAATTCTAATTCGAGCAGAATTAGGTCATCCTGGAGCTCTAATTGGAGATGACCAAATTTATAACGTAATTGTAACGGCT
k__k__Animalia;p__p__Arthropoda;c__c__Insecta;o__o__Diptera	0.985486	AACCTTATATTTTCTATTTGGAGTATGAGCTGGAATAGTAGGTACATCTTTAAGAATTCTAATTCGAGCAGAATTAGGCCATCCTGGAGCTCTAATTGGAGATGACCAAATTTATAATGTAATTGTAACAGCT
k__k__Animalia;p__p__Arthropoda;c__c__Insecta;o__o__Diptera	0.999068	AACCCTTTATTTTATTTTCGGAGCTTGAGCCGGAATAGTAGGAACCTTTTTAAGAATTCTAATTCGAGCTGAATTAGGACATCCTGGAGCCCTAATTGGTGATGACCAAATTTATAACGTTATTGTAACTGCC
k__k__Animalia;p__p__Arthropoda;c__c__Insecta;o__o__Diptera	0.999694	AACCCTTTATTTTATTTTCGGAGCTTGAGCCGGAATAGTAGGAACCTCTTTAAGAATTCTAATTCGAGCTGAATTAGGACATCCAGGAGCCCTAATTGGTGATGACCAAATTTATAACGTTATTGTAATTGCT
k__k__Animalia;p__p__Arthropoda;c__c__Insecta;o__o__Diptera	0.999698	AACCCTTTATTTTATTTTCGGAGCTTGAGCCGGAATAGTAGGAACCTCTTTAAGAATCCTAATTCGAGCTGAATTAGGACATCCTGGAGCCCTAATTGGTGATGACCAAATTTATAACGTTATTGTAACTGCC
k__k__Animalia;p__p__Arthropoda;c__c__Insecta;o__o__Diptera	0.996224	AACCCTTTATTTTATTTTCGGAGCTGGAGCCGGAATTGTAGGAACCTCTTTAAGAATTCTAATTCGAGCTGAATTAGGACATCCCGGAGCCCTAATTGGTGATGACCAAATTTATAACGTTATTGTAACTGCT
k__k__Animalia;p__p__Arthropoda;c__c__Insecta;o__o__Diptera	0.994232	AGCATGAGCAGGAATAGTACGTACATCTTTAAGAATTCTAATTCGAGCAGAATTAGGCCATCCTGGAGCTCTAATTGGAGATGGCCAAATTTATAATGTAATTGTACAGCTCACGCATTTGTAATAATTTTTTTTATAGTAATACCTATTATAATC
k__k__Animalia;p__p__Arthropoda;c__c__Insecta;o__o__Diptera	0.999441	AGCATGAGCAGGAATAGTGGGTACATCTTTAAGAATCCTAATTCGAGCAGAATTAGGCCATCCTGGAGCTCTAATTGGAGATGACCAAATTTATAATGTAATTGTAACAGCTCACGCATTCGTAATAATTTTTTTTATAGTTATACCTATTATAATT
k__k__Animalia;p__p__Arthropoda;c__c__Insecta;o__o__Diptera	0.99942	AGCATGAGCAGGAATAGTAGGTACATCTCTAAGAATTCTAATTCAAGCAGAATTAGGTCATCCTGGAGCTCTAATTGGAGATGACCAAATTTATAACGTAATTGTAACGGCTCACGCATTTGTAATAATTTTTTTTATAGTAATACCTATTATAATT
k__k__Animalia;p__p__Arthropoda;c__c__Insecta;o__o__Diptera	0.999476	AGCATGAGCAGGTATAGTAGGTACATCTCTAAGAATTCTAATTCGAGCAGAATTAGGTCATCCTGGAGCTCTAATTGGAGATGACCAAATTTATAACGTAATTGTAACGGCTCACGCATTTGTAATAATTTTTTTTATAGTAACACCTATTATAATT
k__k__Animalia;p__p__Arthropoda;c__c__Insecta;o__o__Diptera	0.995837	AGCGTGAGCAGGTATAGTAGGTACATCTCTAAGAATTCTAATTCGAGCAGAATTATGTCATCCTGGAGCTCTTATTGGAGATGACCAAATTTATAACGTAATTGTAACGGCTCACGCATTTGTAATAATTTTTTTTATAGTAATACCTATTATAATT
k__k__Animalia;p__p__Arthropoda;c__c__Insecta;o__o__Diptera	0.999823	AGCATGAGCAGGTATAGTAGGTACATCTCTAAGAATTCTAATTCGAGCAGAATTAGGTCATCCTGGAGCTCTAATTGGAGATGACCAAATTTATAACGTAATTGTAACGGCTCACGCATTTGTAATAATTTTTTTTATAGTAATACCTATTATAATT
k__k__Animalia;p__p__Arthropoda;c__c__Insecta;o__o__Diptera	0.988925	AGCATGAGCAGGAATAGTAGGTACATCTCTAAGAATTCTAATTCGAGCAGAATTAGGTCATCTTGGAGCTCTAATTGGAGATGACTAAATTTATAACGTAATTGTAACGGCTCACGCATTTGTAATAATTTTTTTTATAGTAATACCTATTATAATT
k__k__Animalia;p__p__Arthropoda;c__c__Insecta;o__o__Diptera	0.998689	AGCATGAGCAGGTATAGTAGGTACATCTCTAAGAATTCTAATTCGAGCAGAATTAGGTCATCCTGGAGCTCTAATTGGAGATGGCCAAATTTATAACGTTATTGTAACGGCTCACGCATTTGTAATAATTTTTTTTATAGTAATACCTATTATAATT
k__k__Animalia;p__p__Arthropoda;c__c__Insecta;o__o__Diptera	0.995398	AGCATGAGCAGGAATAGTAGGTACATCTCTAAGAATTCTAATTCGAGCAGAATTAGGTCATCCTGGAACTCTAATTGGAGATGACCAAATTTATAACGTAATTGTAACGGCTCACGCATTTGTAATAATTTTTTTTATAGTAATACCTATTATAATT
k__k__Animalia;p__p__Arthropoda;c__c__Insecta;o__o__Diptera	0.993079	AGCATGAGCAGGAATAGTAGGTACATCTCTAAGAATTCTAATTCGAGCAGAATTAGGTCATCCTGGAGCTCTAATTGGAGATGACTAAATTTATAACGAATTGTAACGGCTCACGCATTTGTAATAATTAATTTATAGTAATACCTATTATAATT
k__k__Animalia;p__p__Arthropoda;c__c__Insecta;o__o__Diptera	0.999593	AGCTTGAGCCGGAATAGTAGGAACCTCTTTAAGAATTCTAATTCGAGCTGAATTAGGACATCCCGGAGCCCTAATTGGTGATGACCAAATTTATAACGTTATTGTAACTGCTCATGCATTTGTAATAATTTTTTTCATAGTTATACCCATTATAATT
k__k__Animalia;p__p__Arthropoda;c__c__Insecta;o__o__Diptera	0.999876	AGCATGAGCAGGAATAGTAGGTACATCTCTAAGAATTCTAATTCGAGCAGAATTAGGTCATCCTGGAGCTCTAATTGGAGATGACCAAATTTATAATGTAATTGTAACGGCTCACGCATTTGTAATAATTTTTTTTATAGTAATACCTATTATAATT
k__k__Animalia;p__p__Arthropoda;c__c__Insecta;o__o__Diptera	0.983273	AGCGTGAGCAGGAATAGTAGGCACATCTTTAAGAATCCTAATTCGAGAAGAATTAGGCCATCCTGGAGCTCTAATTGGAGACGACCAAATTTACAACGTAATTGTTACAGCTCACGCATTTGTAATAATTTTTTTTATAGTAATACCTATTATAATT
k__k__Animalia;p__p__Arthropoda;c__c__Insecta;o__o__Diptera	0.99966	AGCATGAGCAGGAATAGTAGGTACATCTCTAAGAATTCTAATTCGAGCAGAATTAGGTCATCCTGGAGCTCTAATTGGAGATGACCAAATTTATAACGTAATTGTAACGGCTCACGTATTTGTAATAATTTTTTTTATAGTAATACCTATTATAATT
k__k__Animalia;p__p__Arthropoda;c__c__Insecta;o__o__Diptera	0.99943	AGCATGAGCAGGTATAGTAGGTACATCTCTAAGAATTCTAATTCGAGCAGAATTAGGTCATCCTGGAGCTCTAATTGGAGATGACCAAATTTATAACGTAATTGTAACGGCTCACGCATTTGTAATAATTTATTTTATAGTAATACCTATTATAATT
k__k__Animalia;p__p__Arthropoda;c__c__Insecta;o__o__Diptera	0.999386	AGCATGAGCAGGTATAGTAGGTACATCTCTAAGAATTCTAATTCGAGCAGAATTAGGTCATCCTGGAGCTCTAATTGGAGATGGCCAAATTTATAACGTAATTGTAACGGCTCACGCATTTGTAATAATTTTTTTTATAGTAATACCTATTATAATT
k__k__Animalia;p__p__Arthropoda;c__c__Insecta;o__o__Diptera	0.999537	AGCATGAGCAGGAATAGTAGGTACATCTTTAAGAATCCTAATTCGAGCAGAATTAGGCCATCCTGGAGCTCTAATTGGAGATGACCAAATTTATAATGTAATTGTAACAGCTCACGCATTCGTAATAATTTTTTTTATAGTAATACCTATTATAATT
k__k__Animalia;p__p__Arthropoda;c__c__Insecta;o__o__Diptera	0.998027	AGCATGAGCAGGTATAGTAGGTACATCTCTAAGAATTCTAATTCGAGCAGAATTAGGCCATCCTGGAGCTCTAATTGGAGATGACCAAATTTATAATGTAATTGTAACAGCTCATGCATTTATTATAATTTTCTTTATAGTAATGCCTATTATAATT
k__k__Animalia;p__p__Arthropoda;c__c__Insecta;o__o__Diptera	0.983064	AGCATGAGCAGGTATAGTAGGTACATCTCTAAGAATTCTAATTCGAGCAGAATTAGGTTATCCTGGAGCTCTAATTGGAGATGACCAAATTTATAACGTAATTGTAACGGCTCACGCATTTGTAATAATTTTTTTTATAGTAATACCTATTATAATT
k__k__Animalia;p__p__Arthropoda;c__c__Insecta;o__o__Diptera	0.981894	AGCGTGAGCAGGAATAGTAGGCACATCTTTAAGAATCCTAATTCGAAAAGAATTAGGCCATCCTGGAGCTCTAATTGGAGACGACCAAATTTACAACGTAATTGTTACAGCTCACGCATTTGTAATAATTTTTTTTATAGTAATACCTATTATAATT
k__k__Animalia;p__p__Arthropoda;c__c__Insecta;o__o__Diptera	0.999178	AGCATGGGCAGGAATAGTAGGTACATCTTTAAGAATTCTAATTCGAGCAGAATTAGGCCATCCTGGAGCTCTAATTGGAGATGACCAAATTTATAATGTAATTGTAACAGCTCACGCATTTGTAATAATTTTTTTTATAGTAATACCTATTATAATT
k__k__Animalia;p__p__Arthropoda;c__c__Insecta;o__o__Diptera	0.99977	AGCATGAGCAGGAATAGTAGGTACATCTCTAAGAATTCTAATTCGAGCAGAATTAGGTCATCCTGGAGCTCTAATTGGAGATGACCAAATTTATAACGTAATTGTAACGTCTCACGCATTTGTAATAATTTTTTTTATAGTAATACCTATTATAATT
k__k__Animalia;p__p__Arthropoda;c__c__Insecta;o__o__Diptera	0.999871	AGCATGAGCAGGAATAGTAGGTACATCTCTAAGAATTCTAATTCGAGCAGAATTAGGTCATCCTGGAGCTCTAATTGGAGATGACCAAATTTATAACGTAATTGTAACGGCTCACGCATTTGTAATAATTTTTTTTATAGTAATACCTATTATAATT
k__k__Animalia;p__p__Arthropoda;c__c__Insecta;o__o__Diptera	0.999549	AGCGTGAGCAGGTATAGTAGGTACATCTCTAAGAATTCTAATTCGAGCAGAATTAGGTCATCCTGGAGCTCTTATTGGAGATGACCAAATTTATAACGTAATTGTAACGGCTCACGCATTTGTAATAATTTTTTTTATAGTAATACCTATTATAATT
k__k__Animalia;p__p__Arthropoda;c__c__Insecta;o__o__Diptera	0.999323	AGCATGAGCAGGAATAGTAGGTACATCTCTAAGAATTCTAATTCGAGCAGAATTAGGCCATCCTGGAGCTCTAATTGGAGATGGCCAAATTTATAATGTAATTGTAACGGCTCACGCATTTGTAATAATTTTTTTTATAGTAATACCTATTATAATT
k__k__Animalia;p__p__Arthropoda;c__c__Insecta;o__o__Diptera	0.99981	AGCATGAGCAGGAATAGTTGGTACATCTCTAAGAATTCTAATTCGAGCAGAATTAGGTCATCCTGGAGCTCTAATTGGAGATGACCAAATTTATAACGTAATTGTAACGGCTCACGCATTTGTAATAATTTTTTTTATAGTAATACCTATTATAATT
k__k__Animalia;p__p__Arthropoda;c__c__Insecta;o__o__Diptera	0.982861	AGCATGAGCAGGAATAGTAGGTACATCTTTACGAACTCTAATTCGAGCAGAATTAGGCCATCCTGGAGCTCTAATTGGAGATGGCCAAATTTATAATGTAATTGTACAGCTCACGCATTTGTAATAATTTTTTTTATAGTAATACCTATTATAATC
k__k__Animalia;p__p__Arthropoda;c__c__Insecta;o__o__Diptera	0.999679	AGCATGAGCAGGAATAGTAGGTACATCTTTAAGAATCCTAATTCGAGCAGAATTAGGCCATCCTGGAGCTCTAATTGGAGATGACCAAATTTATAATGTAATTGTAACAGCTCATGCATTCGTAATAATTTTTTTTATAGTAATACCTATTATAATT
k__k__Animalia;p__p__Arthropoda;c__c__Insecta;o__o__Diptera	0.999052	AGCATGAGCAGGAATAGTAGGTACATCTTTAAGAATTCTAATTCGAGCAGAATTAGGCCATCCTGGAGCTCTAATTGGAGATGACCAAATTTATAATGTAATTGTAACAGCTCATGCATTTGTAATAATTTTTTTATAGTAATAACTATTATAATT
k__k__Animalia;p__p__Arthropoda;c__c__Insecta;o__o__Diptera	0.987615	AAACATTATACATATTTTAAGGTATAATTGGAACTTCATTAAGAATTTTAATTCGGGCAGAATTTGGACATCCAGGAACAATAATTGGAGATGATCAAATTTATAATGTAATTGTAACAGCT
k__k__Animalia;p__p__Arthropoda;c__c__Insecta;o__o__Diptera	0.999703	AACTTTATATTTTATATTTGGAGCTTGAGCAGGTATAGTAGGAACTTCTTTAAGAATTTTAATTCGAGCTGAACTTGGACATCCTGGAGCCTTAATTGGTGACGACCAAATTTACAATGTAATTGTCACAGCT
k__k__Animalia;p__p__Arthropoda;c__c__Insecta;o__o__Diptera	0.99306	AACTTTATATTTTATTCTTGGGGCTTGATCGGGGATAGTAGGGACTTCCCTAAGAATTTTGATTCGAGCTGAACTTGGGCATCCGGGAGCCCTTATTGGGGATGACCAAATTTATAATGTAATTGTTACAGCA
k__k__Animalia;p__p__Arthropoda;c__c__Insecta;o__o__Diptera	0.999558	AACTTTATATTTTATTTTTGGGGCATGAGCTGGAATAGTTGGTACATCTTTAAGTATTTTGATTCGAGCCGAATTAGGACACCCTGGAGCTTTAATTGGTAATGATCAAATTTATAATGTAATTGTTACTGCT
k__k__Animalia;p__p__Arthropoda;c__c__Insecta;o__o__Diptera	0.999767	AACATTATATTTTATTTTTGGAGCCTGAGCAGGAATAATTGGTACTTCTTTAAGTATTCTAATTCGAGCTGAACTAGGTCATCCTGGAGCTCTAATTGGAAATGATCAAATTTATAATGTTATTGTAACTGCT
k__k__Animalia;p__p__Arthropoda;c__c__Insecta;o__o__Diptera	0.988694	AACATTATATTTTTTATTCGGAGCATGAGCTGCTATAGTAGGTACATCTCTTAGAATTTTAATTCGAGCCGAATTAGGACATCCTGGAGCTTTGATTGGAGATGATCAAATTTATAATGTAATTGTAACAGCT
k__k__Animalia;p__p__Arthropoda;c__c__Insecta;o__o__Diptera	0.999378	TACTTTATATTTTATCTTTGGTGCATGAGCCGGTATAATTGGAACTTCATTAAGTATTCTAATTCGGGCAGAATTAGGACATCCTGGAGCTTTAATTGGTGATGACCAAATTTATAATGTTATTGTAACTGCT
k__k__Animalia;p__p__Arthropoda;c__c__Insecta;o__o__Diptera	0.997824	AACATTATATTTTTTATTTGGAGCATGAGCTGGTATAGTAGGCACATCTCTTAGAATTTTAATTCGAGCCGAATTAGGACATCCTGGAGCTTTAATTGGAGATGACCAAATCTATAATGTAATTGTAACAGCT
k__k__Animalia;p__p__Arthropoda;c__c__Insecta;o__o__Diptera	0.998319	TACTTTATATTTTATTTTTGGGGCTTGGGCAGGAATAGTAGGAACTTCTTTAAGTATCTTAATTCGAGCCGAATTAGGGCACTCAGGAGCTTTAATTGGAGATGATCAAATTTATAATGTAATTGTTACCGCC
k__k__Animalia;p__p__Arthropoda;c__c__Insecta;o__o__Diptera	0.992501	GACTTTATATTTTATATTTGGAGCTTGAGCACTTCTTTGGAACTTCTTTAAGAATTTTAATTCAAACTGAACTTGGGCATCCCGGAGCCTTAATTGGAGATGACCAAATTTATAATGTAATTGTCGCAGCT
k__k__Animalia;p__p__Arthropoda;c__c__Insecta;o__o__Diptera	0.999547	AACATTATATTTTATTTTTGGAGCCTGAGCAGGAATAATTGGTACTTCTTTAAGTATTCTAATTCGAGCTGAACTAGGCCATCCTGGAGCTCTAATTGGAAATGATCAAATTTATAATGTTATTGTAACTGCT
k__k__Animalia;p__p__Arthropoda;c__c__Insecta;o__o__Diptera	0.995918	AACTTTATATTTTATTCTTGGAGCTTGATCGGGGATAGTAGGGACTTCCCTAAGAATTTTGATTCGAGCTGAACTTGGACATCCAGGAGCACTTATTGGGGATGACCAAATTTATAATGTAATTGTTACAGCA
k__k__Animalia;p__p__Arthropoda;c__c__Insecta;o__o__Diptera	0.99469	AACTTTATACTTTATTCTTGGAGCTTGATCGGGAATAGTAGGAACTTCCCTAAGAATTTTGATTCGAGCTGAACTTGGACATCCAGGAGCACTTATTGGAGATGACCAAATTTATAATGTAATTGTTACAGCA
k__k__Animalia;p__p__Arthropoda;c__c__Insecta;o__o__Diptera	0.996724	GACTTTATACTTTATTCTTGGAGCTTGATCGGGAATAGTGGGGACTTCCCTAAGAATTTTGATTCGAGCTGAACTTGGACATCCAGGAGCACTTATTGGGGATGACCAAATTTATAATGTAATTGTTACAGCA
k__k__Animalia;p__p__Arthropoda;c__c__Insecta;o__o__Diptera	0.998628	AACATTATATTTTTCATTTGGAGCATGAGCTGGTATAGTAGGTACATCTCTTAGAATTTTAATTCGAGCCGAATTAGGACATCCTGGAGCTTTAATTGGAGATGACCAAATCTATAATGTAATTGTAACAGCC
k__k__Animalia;p__p__Arthropoda;c__c__Insecta;o__o__Diptera	0.999766	AACTTTATATTTTCTATTTGGAGCATGAGCTGGAATAGTTGGAACATCTCTAAGAATTTTAATTCGAGCTGAATTAGGACATCCAGGAGCATTAATTGGAGATGATCAAATTTATAATGTGATTGTAACAGCC
k__k__Animalia;p__p__Arthropoda;c__c__Insecta;o__o__Diptera	0.999669	TACTTTATATTTTATCTTTGGTGCATGGGCCGGTATAATTGGAACTTCATTAAGTATTCTAATTCGAGCAGAATTAGGACACCCTGGAGCTTTAATTGGTGATGACCAAATTTATAATGTTATTGTAACTGCT
k__k__Animalia;p__p__Arthropoda;c__c__Insecta;o__o__Diptera	0.995079	AACTTTATACTTTATTCTTGGAGCTTGATCAGGAATAGTAGGAACTTCCCTAAGAATTTTGATTCGAGCTGAACTTGGACATCCAGGAGCACTTATTGGAGATGACCAAATTTATAATGTAATTGTTACAGCA
k__k__Animalia;p__p__Arthropoda;c__c__Insecta;o__o__Diptera	0.998633	AACATTATATTTTATTTTCGGGGCTTGAGCTGGAATAGTGGGAACCTCTTTAAGAATTTTAATTCGGGCTGAATTAGGTCACCCAGGAGCATTATTAGGAGATGATCAAATCTATAATGTTATTGTAACTGCC
k__k__Animalia;p__p__Arthropoda;c__c__Insecta;o__o__Diptera	0.9995	AACTTTATATTTTATTCTTGGAGCTTGATCAGGGATAGTGGGGACTTCCTTAAGAATTTTGATTCGAGCTGAACTTGGACACCCAGGAGCACTTATTGGGGATGACCAAATTTATAATGTAATTGTTACAGCG
k__k__Animalia;p__p__Arthropoda;c__c__Insecta;o__o__Diptera	0.993371	AACTGAAATAGTCGGAACATCTCTAAGAATTTTAATTTGTGCTGAATTAGGTCACCCTGGTGCATTAATTGGAGATTACCAAATTTATAATGTAATTGTTACAGCTCATGCATTTGTAATAATTTTTTTTGTAGTAATACGAATTATAATT
k__k__Animalia;p__p__Arthropoda;c__c__Insecta;o__o__Diptera	0.998842	AGCTTGAGCAGGTATAGTAAGAACTTCTTTAAGAATTTTAATTCGAGCTGAACTTGGACATCCTGGAGCCTTAATTGGTGACGACCAAATTTACAATGTAATTGTCACAGCTCATGCTTTTGTAATAATTTTTTTTATAGTTATACCTATTATAATT
k__k__Animalia;p__p__Arthropoda;c__c__Insecta;o__o__Diptera	0.991518	TGCCTGAGCTAGAATAGTGGGGACTTCATTAAGAATATTAATTCGTGCTGAATTAGGACATCCTGGAGCTTTAATTGGGGATGATCAAATTTATAATGTTATTGTAACAGTCCATGCTTTTGTAATAATTTTTTTTATAGTAATACCTATTATAATT
k__k__Animalia;p__p__Arthropoda;c__c__Insecta;o__o__Diptera	0.988268	GGCTTGAGCTGTTATAGTAGGAACTTCTTTAAGAATTTTAATTCGAGGAGAACTTGGTCATCCTGGGGCATTAATTGGAGATGATCAAATTTATAATGTAATTGTTACTGCTCATGCATTTATTATAATTTTCTTCATAGTTATACCAATTATAATT
k__k__Animalia;p__p__Arthropoda;c__c__Insecta;o__o__Diptera	0.998037	AGCATGAGCTGGTATAGTAGGTACATCTCTTAGAATTTTAATTCGAGCCGAATTAGGACATCCTGGAGCTTTAATTGGAGATGACCAAATCTATAATGTAATTGTAACAGCCCATGCATTTGTAATAATTTTTTTTTAATAGTAATGCCTATTATAATT
k__k__Animalia;p__p__Arthropoda;c__c__Insecta;o__o__Diptera	0.99944	AGCCTGAGCAGGAATAATTGGTACTTCTTTAAGTATTCTAATTCGAGCTGAACTAGGCCATCCTGGAGCTCTAATTGGAAATGATCAAATTTATAATGTTATTGTAACTGCTCATGCTTTTGTAATAATTTTTTTTATAGTTATACCTATTATAATT
k__k__Animalia;p__p__Arthropoda;c__c__Insecta;o__o__Diptera	0.993166	TGCCTGAGCTAGAATAGTTGGGACTTCATTAAGAATATTAATTCGTGCTGAATTAGGACATCCTGGAGCTTTAATTGGGGATGATCAAATTTATAATGTTATTGTAACAGCCCATGCTTTTGTAATAATTTTTTTTATAGTAATACCTATTATAATT
k__k__Animalia;p__p__Arthropoda;c__c__Insecta;o__o__Diptera	0.997825	AGCTTGATCAGGAATAGTAGGAACTTCCCTAAGAATTTTGATTCGAGCTGAACTTGGACATCCAGGAGCACTTATTGGAGATGACCAAATTTATAATGTAATTGTTACAGCACATGCTTTTGTTATAATTTTTTTTATAGTAATACCTATTATAATT
k__k__Animalia;p__p__Arthropoda;c__c__Insecta;o__o__Diptera	0.999718	AGCTTGAGCTGGAATAGTAGGTACTTCCCTAAGTATTTTAATTCGAGCTGAGCTAGGTCATCCTGGAGCTTTAATTGGAGATGATCAAATTTATAATGTAATTGTCACAGCACATGCATTTGTAATAATTTTTTTTATAGTTATACCTATTATAATT
k__k__Animalia;p__p__Arthropoda;c__c__Insecta;o__o__Diptera	0.999614	AGCTTGAGCAGGTATAGTAGGAACTTCTTTAAGAATTTTAATTCGAGCTGAACTTGGACATCCTGGAGCCTTAATTGGTGACGACCAAATTTACAATGTAATTGTCACAGCTCATGCTTTTGTAATAATTTTTTTTATAGTTATACCTATTATAATT
k__k__Animalia;p__p__Arthropoda;c__c__Insecta;o__o__Diptera	0.99328	TGCCTGAGCTAGAATAGTGGGGACTTCATTAAGAATATTAATTCGTGCTGAATTAGGACATCCTGGAGCTTTAATTGGGGATGATCAAATTTATAATGTTATTGTAACAGCCCATGCTTTTGTAATAATTTTTTTTATAGTAATACCTATTATAATT
k__k__Animalia;p__p__Arthropoda;c__c__Insecta;o__o__Diptera	0.992139	AATTTGAGCAGGAATAGTAGGAACATCTTTAAGAATTTTAATTCGAGCAGAACTTGGTCATCCTGGGGCATTAATTGGGGATGATCAAATTTATAATGTAATTGTAACCGCTCATGCATTTATTATAATTTTTTTTATAGTAATACCAATTATAATT
k__k__Animalia;p__p__Arthropoda;c__c__Insecta;o__o__Diptera	0.991155	GGCTTGATCGGGGATAGTAGGGACTTCCCTAAGAATTTTGATTCGAGCTGAACTTGGGCATCCGGGAGCCCTTATTGGGGATGACCAAATTTATAATGTAATTGTTACAGCACATGCTTTTGTTATAATTTTTTTTATAGTGATACCTATTATAATT
k__k__Animalia;p__p__Arthropoda;c__c__Insecta;o__o__Diptera	0.996664	AGCATGATCTGGTATAGTAGGTACTTCCTTAAGTATTCTAATTCGAGCTGAATTAGGGCATCCTGGAGCCTTAATCGGTAATGATCAAATCTATAATGTTATTGTTACAGCACATGCATTTATTATAATTTTTTTCATGGTTATACCAATTATAATT
k__k__Animalia;p__p__Arthropoda;c__c__Insecta;o__o__Diptera	0.999692	AGCCTGAGCAGGAATAATTGGTACTTCTTTAAGTATTCTAATTCGAGCTGAACTAGGTCATCCTGGAGCTCTAATTGGAAATGATCAAATTTATAATGTTATTGTAACTGCTCATGCTTTTGTAATAATTTTTTTTATAGTTATACCTATTATAATT
k__k__Animalia;p__p__Arthropoda;c__c__Insecta;o__o__Diptera	0.999799	AGCATGAGCAGGAATAGTAGGTACATCTCTAAGAATTCTAATTCGAGAGAATTAGGTCATCCTGGAGCTCTAATTGGAGATGACCAAATTTATAACGTAATTGTAACGGCTCACGCATTTGTAATAATTTTTTTTATAGTAATACCTATTATAATT
k__k__Animalia;p__p__Arthropoda;c__c__Insecta;o__o__Diptera	0.999551	GGCATGAGCAGGAATAGTAGGAACATCTTTAAGAATCCTTATTCGAGCCGAATTAGGTCACCCAGGAGCTTTAATTGGGGATGATCAAATTTACAATGTAATTGTAACAGCCCATGCTTTTGTAATAATTTTTTTTATAGTAATACCTATTATAATT
k__k__Animalia;p__p__Arthropoda;c__c__Insecta;o__o__Diptera	0.999009	TACCTGAGCTGGAATAGTAGGAACTTCATTAAGAGTTTTAATTCGTGCAGAACTTGGACATCCAGGAGCTTTAATTGGAGATGACCAAATTTATAATGTAATTGTTACAGCTCATGCTTTTATTATAATTTTTTTCATGGTTATACCAATTATAATT
k__k__Animalia;p__p__Arthropoda;c__c__Insecta;o__o__Diptera	0.99939	GGCATGAGCTGGAATAGTTGGTACATCTTTAAGTATTTTGATTCGAGCCGAATTAGGACACCCTGGAGCTTTAATTGGTAATGATCAAATTTATAATGTAATTGTTACTGCTCATGCATTTGTAATAATTTTCTTCATAGTTATACCTATTATAATT
k__k__Animalia;p__p__Arthropoda;c__c__Insecta;o__o__Diptera	0.992396	AGCTTGAGCAGGAATAGTTGGAACTTCATTAAGAATTTTAATTCGAGCAGAACTGGGACATCCAGGTGCACTAATTGGAGATGACCAAATTTTTTAATGCAATTATAACAGCTCATGCATTTATTATAATTTTCTTTATAGTAATACCTATTATAATT
k__k__Animalia;p__p__Arthropoda;c__c__Insecta;o__o__Diptera	0.996968	AGCTTGATCGGGGATAGTGGGGACTTCCCTAAGAATTTTGATTCGAGCTGAACTTGGACATCCAGGAGCACTTATTGGGGATGACCAAATTTATAATGTAATTGTTACAGCACATGCTTTTGTTATAATTTTTTTTATAGTGATACCTATTATAATT
k__k__Animalia;p__p__Arthropoda;c__c__Insecta;o__o__Diptera	0.987177	AGCTTGATCGGGGATAGTAGGGACCTCCCTAAGAATTTTGATTCGAGCTGAACTTGGGCATCCAGGAGCACTTATTGAAGATGACCAAATTTATAATGTAATTGTTACAGCGCATGCTTTTGTTATAATTTTTTTTATAGTGATACCTATTATAATT
k__k__Animalia;p__p__Arthropoda;c__c__Insecta;o__o__Diptera	0.992557	AGCTTGATCGGGGATAGTAGGGACTTCCCTAAGAATTTTGATTCGAGCTGAACTTGGACATCCAGGAGCACTTATTGGGGATGACCAAATTTATAGTGTAATTGTTACAGCACATGCTTTTGTTATAATTTTTTTTATAGTGATACCTATTATAATT
k__k__Animalia;p__p__Arthropoda;c__c__Insecta;o__o__Diptera	0.998695	AGCTTGATCAGGGATAGTGGGGACTTCCTTAAGAATTTTGATTCGAGCTGAACTTGGACACCCAGGAGCACTTATTGGGGATGACCAAATTTATAATGTAATTGTTACAGCGCATGCTTTTGTTATAATTTTTTTTATAGTGATACCTATAATT
k__k__Animalia;p__p__Arthropoda;c__c__Insecta;o__o__Diptera	0.995759	TGCCTGAGCTAGAATAGTGGGGACTTCATTAAGAATATTAATTCGTGCTGAATTAGGACATCCTGGAGCTTTAATTGGGGATGATCAAATTTATAATGTTATTGTAACGGCCCATGCTTTTGTAATAATTTTTTTTATAGTAATACCTATTATAATT
k__k__Animalia;p__p__Arthropoda;c__c__Insecta;o__o__Diptera	0.999789	AGCATGAGCTGGAATAGTTGGAACATCTCTAAGAATTTTAATTCGAGCTGAATTAGGACATCCAGGAGCATTAATTGGAGATGATCAAATTTATAATGTGATTGTAACAGCCCATGCATTTGTAATAATTTTTTTTATAGTAATACCAATTATAATT
k__k__Animalia;p__p__Arthropoda;c__c__Insecta;o__o__Diptera	0.999797	AGCTTGAGCTGGAATAGTAGGAACCTCCTTAAGAATTCTTATTCGAGCTGAATTAGGTCACCCAGGAGCATTAATTGGTGATGACCAAATTTATAACGTAATTGTTACTGCTCATGCTTTTGTCATAATTTTTTTTATAGTAATACCAATTATAATC
k__k__Animalia;p__p__Arthropoda;c__c__Insecta;o__o__Diptera	0.997836	AGCTTGATCGGGAATAGTGGGAACTTCCCTAAGAATTTTGATTCGAGCTGAACTTGGACATCCAGGAGCACTTATTGGGGATGACCAAATTTATAATGTAATTGTTACAGCACATGCTTTTGTTATAATTTTTTTTATAGTGATACCTATTATAATT
k__k__Animalia;p__p__Arthropoda;c__c__Insecta;o__o__Diptera	0.998802	AGCTTGAGCAGGTATAGTAGGAACTTCTTTAAGAATTTTAATTCGAGCTGAACTTGGACATCCTGGAGCCTTAATTGGTGACGACCAAATTTACAATGTAATTGTCACAGTTCATGCTTTTGTAATAATTTTTTTTATAGTTATACCTATTATAATT
k__k__Animalia;p__p__Arthropoda;c__c__Insecta;o__o__Diptera	0.999316	AGCATGAGCTGGAATAGTTGGAACATCATTAAGAATTTTAATCCGTGCTGAATTAGGACACCCAGGAGCATTAATTGGTGATGATCAAATTTATAACGTGATTGTTACAGCTCATGCATTTGTAATAATTTTTTTTATAGTTATACCAATTATAATT
k__k__Animalia;p__p__Arthropoda;c__c__Insecta;o__o__Diptera;f__f__Anisopodidae;g__g__Sylvicola;s__s__Sylvicola.cinctus	1	AACTTTATATTTTATTTTTGGTGCCTGAGCTAGAATAGTAGGAACTTCATTAAGAATATTAATTCGTGCTGAATTAGGCCATCCAGGTGCTTTAATTGGAGATGATCAAATTTATAATGTTATTGTAACTGCT
k__k__Animalia;p__p__Arthropoda;c__c__Insecta;o__o__Diptera;f__f__Anisopodidae;g__g__Sylvicola;s__s__Sylvicola.cinctus	1	AACTTTATATTTTATTTTTGGTGCCTGAGCTAGAATAGTAGGAACTTCATTAAGAATATTAATTCGTGCTGAATTAGGTCATCCAGGTGCTTTAATTGGAGATGATCAAATTTATAATGTTATTGTAACTGCT
k__k__Animalia;p__p__Arthropoda;c__c__Insecta;o__o__Diptera;f__f__Anisopodidae;g__g__Sylvicola;s__s__Sylvicola.punctatus	1	AACACTTTATTTTATTTTTGGGGCTTGAGCTAGAATAGTAGGTACATCCCTAAGAATATTAATTCGTGCTGAACTAGGACATCCCGGTGCTCTTATTGGAGACGACCAAATTTATAATGTAATTGTTACTGCT
k__k__Animalia;p__p__Arthropoda;c__c__Insecta;o__o__Diptera;f__f__Anisopodidae;g__g__Sylvicola;s__s__Sylvicola.punctatus	0.999998	GGCTTGAGCTAGAATAGTAGGTACATCCCTAAGAATATTAATTCGTGCTGAACTAGGACATCCCGGTGCTCTTATTGGAGACGACCAAATTTATAATGTAATTGTTACTGCGCATGCCTTCGTAATAATTTTCTTTATAGTTATACCTATTATAATT
k__k__Animalia;p__p__Arthropoda;c__c__Insecta;o__o__Diptera;f__f__Anthomyiidae;g__g__Botanophila	0.999357	AGCATGATCAGGAATAGTAGGAACTTCATTAAGTATTTTAATTCGAGCTGAATTAGGACACCCTGGAGCACTAATTGGAGATGATCAAATTTATAATGTTATTGTAACAGCACATGCTTTTATTATAATTTTTTTTATAGTAATACCTATTATAATT
k__k__Animalia;p__p__Arthropoda;c__c__Insecta;o__o__Diptera;f__f__Anthomyiidae;g__g__Delia;s__s__Delia.platura	0.999872	AACATTATATTTTATTTTTGGAGCCTGGTCAGGAATAGTGGGAACCTCATTAAGTATTTTAATTCGAGCTGAATTAGGGCACCCTGGAGCATTAATTGGAGATGATCAAATTTATAATGTAATTGTAACAGCT
k__k__Animalia;p__p__Arthropoda;c__c__Insecta;o__o__Diptera;f__f__Anthomyiidae;g__g__Delia;s__s__Delia.platura	0.999854	AGCCTGGTCAGGAATAGTGGGAACCTCATTAAGTATTTTAATTCGAGCTGAATTAGGGCACCCTGGAGCATTAATTGGAGATGATCAAATTTATAATGTAATTGTAACAGCTCATGCTTTTATTATAATTTTCTTTATAGTAATACCTATTATAATT
k__k__Animalia;p__p__Arthropoda;c__c__Insecta;o__o__Diptera;f__f__Anthomyiidae;g__g__Delia;s__s__Delia.platura	0.995986	AACATTATATTTTATTTTTGGAGCCCGGTCAGGAATAGTGGGAACCTCATTAAGTATTTTAATTCGAGCTGAATTAGGGCACCCTGGAGCATTAATTGGAGATGATCAAATTTATAATGTAATTGTAACAGCT
k__k__Animalia;p__p__Arthropoda;c__c__Insecta;o__o__Diptera;f__f__Anthomyiidae;g__g__Hylemya;s__s__Hylemya.variata	0.999791	AGCATGAGCAGGTATAGTAGGAACTTCTTTAAGTATCTTAATTCGAGCTGAATTAGGACATCCTGGAGCACTAATTGGAAATGATCAAATTTATAATGTTATTGTAACAGCTCATGCTTTTATTATAATTTTTTTTATAGTAATACCTATTATAATT
k__k__Animalia;p__p__Arthropoda;c__c__Insecta;o__o__Diptera;f__f__Asilidae;g__g__Dioctria;s__s__Dioctria.linearis	1	TTCATGGGCAGGAATAGTAGGAACCTCAATAAGAATTTTAATTCGAACCGAACTAGGTCATCCTGGATCATTAATTGGAGATGATCAAATTTATAATGTAATTGTAACTGCACATGCATTTATTATAATTTTCTTTATAGTAATACCTATTATAATT
k__k__Animalia;p__p__Arthropoda;c__c__Insecta;o__o__Diptera;f__f__Asilidae;g__g__Dioctria;s__s__Dioctria.linearis	0.999999	TTCATGGGCAGGAATAGTAGGAGCCTCAATAAGAATTTTAATTCGAACCGAACTAGGTCATCCTGGATCATTAATTGGAGATGATCAAATTTATAATGTAATTGTAACTGCACATGCATTTATTATAATTTTCTTTATAGTAATACCTATTATAATT
k__k__Animalia;p__p__Arthropoda;c__c__Insecta;o__o__Diptera;f__f__Bibionidae;g__g__Bibio;s__s__	0.989846	CACTCTATATTTCATTTTTGGTTCTTGAGCAGGAATATTAGGCACTTCTCTAAGAATATTAATTCGCGCTGAACTAGGTCATCCTGGGTCATTACTTGGGAACGACCAAATTTATAATGTTATTGTAACCGCT
k__k__Animalia;p__p__Arthropoda;c__c__Insecta;o__o__Diptera;f__f__Calliphoridae;g__g__Calliphora;s__s__Calliphora.vomitoria	0.992326	TACTTTATACTTTATTTTTGGAGCTTGATCAGGAATGATTGGAACTTCATTAAGAATTTTAATTCGAGCTGAACTAGGGCATCCTGGAGCATTAATTGGAGATGATCAAATTTATAATGTAATTGTTACAGCT
k__k__Animalia;p__p__Arthropoda;c__c__Insecta;o__o__Diptera;f__f__Calliphoridae;g__g__Calliphora;s__s__Calliphora.vomitoria	0.982696	AGCTTGATCAGGAATGATTGGAACTTCATTAAGAATTTTAATTCGAGCTGAACTAGGGCATCCTGGAGCATTAATTGGAGATGATCAAATTTATAATGTAATTGTTACAGCTCATGCTTTTATTATAATTTTTTTTATAGTAATACCAATTATAATT
k__k__Animalia;p__p__Arthropoda;c__c__Insecta;o__o__Diptera;f__f__Cecidomyiidae	0.999324	TACTTTATATTTTATTTTTGGAATTTGAGCAGGCATAGTAGGAACTTCATTAAGAATTTTGATTCGATTAGAATTAAGAACAATTTCAAATTTAATTGGAAATGACCAAATTTATAATGTAATTGTAACAGCT
k__k__Animalia;p__p__Arthropoda;c__c__Insecta;o__o__Diptera;f__f__Cecidomyiidae	0.994034	AACTTTATATTTTATTTTTGGAATTTGAGCGGGAATAATTGGGACATCCTTAAGAATCTTAATTCGAATAGAATTAAGTAGAATTAGAAATTTAGTTGGAAATGATCAAATTTATAATGTTATTGTAACTGCT
k__k__Animalia;p__p__Arthropoda;c__c__Insecta;o__o__Diptera;f__f__Cecidomyiidae	0.99973	AATTTGAGCAGGAATAATTGGTACATCATTAAGAATTTTAATTCGATTAGAATTAAGATCAGTTTCAAATTTAATTGGTAATGATCAAATTTATAATGTAATTGTTACTGCTCATGCTTTTATTATAATTTTTTTTATAGTAATACCAATTTTAATT
k__k__Animalia;p__p__Arthropoda;c__c__Insecta;o__o__Diptera;f__f__Cecidomyiidae	0.988615	AATTTGAGCGGGAATAATTGGGACATCCTTAAGAATCTTAATTCGAATAGAATTAAGTAGAATTAGAAATTTAGTTGGAAATGATCAAATTTATAATGTTATTGTAACTGCTCACGCATTCATTATATTTTTTTTTATAGTAATGCCAATTTTAATT
k__k__Animalia;p__p__Arthropoda;c__c__Insecta;o__o__Diptera;f__f__Cecidomyiidae	0.999968	AATTTGAGCAGGAATAGTTGGAACATCTTTAAGAATTATTATTCGTTTAGAATTAAGAACAATTTCTAATTTAATTGGAAATGATCAAATCTATAATGTAATTGTTACAGCTCATGCTTTTATTATAATTTTTTTTATAGTTATACCTATTTTAATT
k__k__Animalia;p__p__Arthropoda;c__c__Insecta;o__o__Diptera;f__f__Cecidomyiidae;g__g__;s__s__	0.986515	AACTTTATACTTTTTATTTGGAATCTGATCAGGAATAATTGGAACTTCTTTAAGAATTTTAATTCGAATAGAATTAAGAACTGTATCTAATTTAATTGGAAATGATCAAATCTATAATGTAATTGTAACAGCT
k__k__Animalia;p__p__Arthropoda;c__c__Insecta;o__o__Diptera;f__f__Cecidomyiidae;g__g__;s__s__	0.998608	AACTTTATATTTCATTTTTGGAATTTGAGCAGGTATAGTTGGAACATCCTTAAGACTATTAATTCGAATAGAATTGAGAACAGTTTCTAATCTAATTGGAAACGATCAAATCTATAACGTAATTGTTACTGCA
k__k__Animalia;p__p__Arthropoda;c__c__Insecta;o__o__Diptera;f__f__Cecidomyiidae;g__g__;s__s__	0.997012	AAATTGAGCTGGAATAGTTGGAACTTCTTTAAGATTATTAATTCGTATAGAATTAAGAACTACAAAAAATTTAATTGGAAATGATCAAATTTATAATGTAATTGTAACTGCCCATGCTTTTATTATAATTTTTTTTATAGTTATACCAATTTTAATT
k__k__Animalia;p__p__Arthropoda;c__c__Insecta;o__o__Diptera;f__f__Cecidomyiidae;g__g__;s__s__	0.997468	AATTTGAGCAGGAATAATTGGAACTTCTCTTAGTTTATTAATTCGTTTTGAATTAAGAACTATTTCTAGATTAATTGGAAATGATCAAATCTATAATGTAATTGTTACAGCTCATGCTTTTATTATAATTTTTTTTATAGTAATACCAATTTTAATT
k__k__Animalia;p__p__Arthropoda;c__c__Insecta;o__o__Diptera;f__f__Cecidomyiidae;g__g__;s__s__	0.997829	AATCTGAGCTGGAATAGTTGGAACTTCTTTAAGATTATTAATTCGTATAGAATTAAGAACTACAAAAAATTTAATTGGAAATGATCAAATTTATAATGTAATTGTAACTGCCCATGCTTTTATTATATTTTTTTTTATAGTTATACCAATTTTAATT
k__k__Animalia;p__p__Arthropoda;c__c__Insecta;o__o__Diptera;f__f__Cecidomyiidae;g__g__;s__s__	0.994668	AATCTGAGCTGGAATAGTTGGAACTTCTTTAAGATTATTAATTCGTATAGAATTAAGAACTACAAAAAATTTAATTGGAAATGATCAAATTTATAATGTAATTGTAACTGCCCATGCTTTTATTATAATTTTTTTTATAGTTATACCAATTTTAATT
k__k__Animalia;p__p__Arthropoda;c__c__Insecta;o__o__Diptera;f__f__Cecidomyiidae;g__g__;s__s__	0.98893	AACTTTATATTTTATTTTTGGAATTTGAGCAGGAATAGTAGGAACCTCATTAAGAATTATTATTCGATTAGAATTAAGAACTCTTTCAAATTTAATTGGAAATGATCAAATTTATAATGTTGTAGTAACAGCC
k__k__Animalia;p__p__Arthropoda;c__c__Insecta;o__o__Diptera;f__f__Cecidomyiidae;g__g__;s__s__	0.984743	AACCTTATATTTTATTTTTGGAATTTGATCAGGAATAATTGGAACATCTTTAAGAATATTAATTCGACTTGAATTAAGTTCTACTAATAACTTAATTGAAGATGACCAAATTTATAATGTAATTGTAACTGCT
k__k__Animalia;p__p__Arthropoda;c__c__Insecta;o__o__Diptera;f__f__Cecidomyiidae;g__g__;s__s__	0.99839	AACAATATATTTTATTTTTGGAATATGGGCAGGAATAGTTGGAACATCATTAAGAATATTAATTCGATTTGAACTAAGAACTATTAAAAATTTAATTGGAAATGATCAAATTTACAATGTAATTGTAACTGCT
k__k__Animalia;p__p__Arthropoda;c__c__Insecta;o__o__Diptera;f__f__Cecidomyiidae;g__g__;s__s__	0.987258	AACTTTATATTTTCTTTTTGGTATTTGATCTGGTATAATTGGAACTTCTTTGAGAGTTATTATTCGTTTAGAATTAAGAACTATTTCTAATTTAATTGGTAATGATCAAATTTATAATGTTATTGTTACAGCT
k__k__Animalia;p__p__Arthropoda;c__c__Insecta;o__o__Diptera;f__f__Cecidomyiidae;g__g__;s__s__	0.992282	TATTTGATCTGGTATAATTGGAACTTCTTTGAGAGTTATTATTCGTTTAGAATTAAGAACTATTTCTAATTTAATTGGTAATGATCAAATTTATAATGTTATTGTTACAGCTCATGCTTTTATTATAATTTTTTTTATGGTTATACCAATTTTGATT
k__k__Animalia;p__p__Arthropoda;c__c__Insecta;o__o__Diptera;f__f__Cecidomyiidae;g__g__;s__s__	0.982511	AATTTGAGCAGGAATAGTAGGAACCTCATTAAGAATTATTATTCGATTAGAATTAAGAACTCTTTCAAATTTAATTGGAAATGATCAAATTTATAATGTTGTAGTAACAGCCCATGCTTTTATTATAATTTTTTTTATAGTTATACCTATTTTAATT
k__k__Animalia;p__p__Arthropoda;c__c__Insecta;o__o__Diptera;f__f__Cecidomyiidae;g__g__;s__s__	0.986838	AATTTGGTCAGGAATAATTGGAACTTCATTAAGAATACTAATTCGACTTGAACTAAGAACAATCTCAAATTTAATTGGTAATGATCAAATTTATAATGTTATTGTAACAGCTCATGCCTTTATTATAATTTTTTTTATAGTAATACCTATTTTAATT
k__k__Animalia;p__p__Arthropoda;c__c__Insecta;o__o__Diptera;f__f__Cecidomyiidae;g__g__;s__s__	0.997904	AATTTGAGCTGGAATAGTAGGAACTTCTTTAAGATTATTAATTCGATTAGAATTAAGAACAGTTAAAAATTTGATTGGAAATGATCAAATTTATAATGTAATTGTTACTGCTCATGCCTTTATTATAATTTTTTTTATAGTCATACCAATTTTAATT
k__k__Animalia;p__p__Arthropoda;c__c__Insecta;o__o__Diptera;f__f__Cecidomyiidae;g__g__;s__s__	0.998771	AATTTGAGCAGGAATAGTAGGAACTTCATTAAGTCTATTAATTCGAATAGAATTAAGAACAATTAGAAATCTAATTGGAAATGATCAAATCTATAATGTTATTGTAACAGCACATGCATTTATTATAATTTTTTTTATAGTAATACCTATTTTAATT
k__k__Animalia;p__p__Arthropoda;c__c__Insecta;o__o__Diptera;f__f__Cecidomyiidae;g__g__Rhopalomyia;s__s__	0.995786	AACTTTATATTTTATTTTTGGAATTTGGGCAGGAATAATTGGAACTTCATTAAGAATTCTAATTCGTATAGAATTAAGAAGAATTAGAAATTTAATTGGAAATGATCAAATTTACAATGTAATTGTAACTGCT
k__k__Animalia;p__p__Arthropoda;c__c__Insecta;o__o__Diptera;f__f__Cecidomyiidae;g__g__Rhopalomyia;s__s__	0.998752	AATTTGGGCAGGAATAATTGGAACTTCATTAAGAATTCTAATTCGTATAGAATTAAGAAGAATTAGAAATTTAATTGGAAATGATCAAATTTACAATGTAATTGTAACTGCTCATGCTTTTATTATAATTTTTTTTATAGTAATACCTATTTTAATT
k__k__Animalia;p__p__Arthropoda;c__c__Insecta;o__o__Diptera;f__f__Ceratopogonidae;g__g__Culicoides;s__s__Culicoides.punctatus	0.999996	AACTTTATACTTTATTTTCGGAGCTTGAGCTGGAATAGTAGGTACATCTTTAAGTATCTTAATTCGAGCAGAATTGGGACATCCTGGGGCATTAATTGGAAATGACCAAATTTATAATGTAATTGTAACTGCC
k__k__Animalia;p__p__Arthropoda;c__c__Insecta;o__o__Diptera;f__f__Ceratopogonidae;g__g__Forcipomyia;s__s__Forcipomyia.bipunctata	0.999979	AACTCTTTATTTCATCTTTGGGGCTTGAGCTGGAATAGTCGGGACTTCTTTAAGAATTTTAATTCGAGCTGAATTGGGTCACCCTGGAGCCTTAATTGGGGATGATCAAATCTATAATGTTATTGTCACAGCC
k__k__Animalia;p__p__Arthropoda;c__c__Insecta;o__o__Diptera;f__f__Ceratopogonidae;g__g__Forcipomyia;s__s__Forcipomyia.nigra	1	AACCTTATATTTTATTTTCGGGGCGTGATCGGGTATAGTTGGGACTTCTTTAAGAATTTTAATTCGAGCTGAACTTGGACACCCCGGAGCATTAATTGGAGATGATCAAATCTATAACGTAATTGTAACAGCT
k__k__Animalia;p__p__Arthropoda;c__c__Insecta;o__o__Diptera;f__f__Chironomidae	0.996796	AACTTTATATTTTATTTTTGGAGCTTGATCAGGAATAGTAGGAACTTCTTTAAGAATTTTAATTCGTGCTGAATTAGGCCATGCCGGTTCATTAATTGGTGACGACCAAATTTATAACGTAATTGTTACAGCT
k__k__Animalia;p__p__Arthropoda;c__c__Insecta;o__o__Diptera;f__f__Chironomidae	0.999617	AGCTTGATCAGGAATAGTAGGAACTTCTTTAAGAATTTTAATTCGTGCTGAATTAGGCCATGCCGGTTCATTAATTGGTGACGACCAAATTTATAACGTAATTGTTACAGCTCATGCTTTTGTTATAATTTTTTTTATAGTTATACCTATTTTAATT
k__k__Animalia;p__p__Arthropoda;c__c__Insecta;o__o__Diptera;f__f__Chironomidae	0.999743	AGCTTGATCAGGAATAGTAGGAACTTCTTTAAGAATTTTAATTCGTGCTGAATTAGGTCATGCCGGTTCATTAATTGGTGACGACCAAATTTATAACGTAATTGTTACAGCTCATGCTTTTGTTATAATTTTTTTTATAGTTATACCTATTTTAATT
k__k__Animalia;p__p__Arthropoda;c__c__Insecta;o__o__Diptera;f__f__Chironomidae	0.994836	AGCTTGGGCAGGAATAGTAGGAACTTCATTAAGAATTCTTATTCGAGCTGAATTAGGTCATGCCGGTTCATTAATTGGTGATGATCAAATTTATAATGTAATTGTTACAGCTCATGCTTTTGTAATAATTTTTTTTATAGTTATACCTATTTTAATT
k__k__Animalia;p__p__Arthropoda;c__c__Insecta;o__o__Diptera;f__f__Chironomidae;g__g__;s__s__	0.98096	TACCTTATACTTTATTTTCGGAGCTTGATCCGGAATAGTGGGTACTTCTCTAAGAATCTTAATCCGAGCTGAACTTGGACATGCCGGGGCTCTTATTGGAGATGACCAAGTTTATAATGTAATTGTTACTGCT
k__k__Animalia;p__p__Arthropoda;c__c__Insecta;o__o__Diptera;f__f__Chironomidae;g__g__Ablabesmyia;s__s__Ablabesmyia.longistyla	0.999982	AACACTTTATTTTATTTTTGGGGCCTGATCTGGGATAGTTGGTACTTCCCTTAGTATTTTAATTCGAACAGAGTTAGGACACCCTGGAGCATTAATCGGAGATGACCAAATTTATAATGTAATTGTAACTGCT
k__k__Animalia;p__p__Arthropoda;c__c__Insecta;o__o__Diptera;f__f__Chironomidae;g__g__Ablabesmyia;s__s__Ablabesmyia.longistyla	0.999993	GGCCTGATCTGGGATAGTTGGTACTTCCCTTAGTATTTTAATTCGAACAGAGTTAGGACACCCTGGAGCATTAATTGGAGATGACCAAATTTATAATGTAATTGTAACTGCTCATGCTTTCGTAATAATTTTTTTTATAGTAATACCTATTTTAATT
k__k__Animalia;p__p__Arthropoda;c__c__Insecta;o__o__Diptera;f__f__Chironomidae;g__g__Bryophaenocladius;s__s__Bryophaenocladius.sp..4ES	0.999999	AACTTTATATTTTATTTTTGGAGCTTGATCAGGAATAGTGGGAACTTCCTTAAGAATTTTAATTCGTGCTGAATTAGGACATACTGGATCCTTAATTGGTGATGATCAAATTTATAACGTTATTGTCACTGCT
k__k__Animalia;p__p__Arthropoda;c__c__Insecta;o__o__Diptera;f__f__Chironomidae;g__g__Bryophaenocladius;s__s__Bryophaenocladius.sp..4ES	1	AGCTTGATCAGGAATAGTGGGAACTTCCTTAAGAATTTTAATTCGTGCTGAATTAGGACATACTGGATCCTTAATTGGTGATGATCAAATTTATAACGTTATTGTCACTGCTCATGCTTTTGTAATAATTTTTTTTATAGTTATACCTATTCTTATT
k__k__Animalia;p__p__Arthropoda;c__c__Insecta;o__o__Diptera;f__f__Chironomidae;g__g__Chironomus;s__s__Chironomus.sp..EU2	0.996175	AACATTATATTTTATTTTTGGAGCATGATCAGGAATGGTTGGAACTTCATTAAGAATATTAATTCGAGCAGAATTAGGACGCCCAGGTACATTTATTGGTGACGACCAAATTTATAATGTAATTGTTACAGCC
k__k__Animalia;p__p__Arthropoda;c__c__Insecta;o__o__Diptera;f__f__Chironomidae;g__g__Chironomus;s__s__Chironomus.sp..EU2	0.99046	AGCATGATCAGGAATGGTTGGAACTTCATTAAGAATATTAATTCGAGCAGAATTAGGACGCCCAGGTACATTTATTGGTGACGACCAAATTTATAATGTAATTGTTACAGCCCATGCGTTTATTATAATTTTTTTCATAGTTATACCTATTTTAATT
k__k__Animalia;p__p__Arthropoda;c__c__Insecta;o__o__Diptera;f__f__Chironomidae;g__g__Chironomus;s__s__Chironomus.sp..EU2	0.990208	AGCATGATCAGGAATGGTTGGAACTTCATTAAGAATATTAATTCGAGCAGAATTATGACGCCCAGGTACATTTATTGGTGACGACCAAATTTATAATGTAATTGTTACAGCCCATGCGTTTATTATAATTTTTTTCATAGTTATACCTATTTTAATT
k__k__Animalia;p__p__Arthropoda;c__c__Insecta;o__o__Diptera;f__f__Chironomidae;g__g__Cricotopus;s__s__Cricotopus.annulator	0.999992	TGCCTGATCAGGAATAGTGGGTACTTCCCTTAGTATCCTTATTCGTGCAGAACTGGGTCATGCTGGTTCTTTAATTGGAGACGACCAAATTTATAATGTAATTGTTACTACTCACGCTTTTGTTATAATTTTTTTTATAGTTATGCCTATTTTAATT
k__k__Animalia;p__p__Arthropoda;c__c__Insecta;o__o__Diptera;f__f__Chironomidae;g__g__Cricotopus;s__s__Cricotopus.annulator	0.999999	TGCCTGATCAGGAATAGTGGGTACTTCCCTTAGTATCCTTATTCGTGCAGAACTGGGTCATGCTGGTTCTTTAATTGGAGACGACCAAATTTATAATGTAATTGTTACTGCTCACGCTTTTGTTATAATTTTTTTTATAGTTATGCCTATTTTAATT
k__k__Animalia;p__p__Arthropoda;c__c__Insecta;o__o__Diptera;f__f__Chironomidae;g__g__Cricotopus;s__s__Cricotopus.annulator	0.999985	TGCCTGATCAGGAATAGTGGGTACTTCCCTTAGTATCCTTATTCGTGCAGAACTGGGTCATGCTGGTTCTTTAATTGGAGACGACCAAATTTATAATGTAATTGTTACTGCTCACGCCTTTGTTATAATTTTTTTTATAGTTATGCCTATTTTAATT
k__k__Animalia;p__p__Arthropoda;c__c__Insecta;o__o__Diptera;f__f__Chironomidae;g__g__Cricotopus;s__s__Cricotopus.annulator	0.999996	TGCCTGATCAGGAATAGTGTGTACTTCCCTTAGTATCCTTATTCGTGCAGAACTGGGTCATGCTGGTTCTTTAATTGGAGACGACCAAATTTATAATGTAATTGTTACTGCTCACGCTTTTGTTATAATTTTTTTTATAGTTATGCCTATTTTAATT
k__k__Animalia;p__p__Arthropoda;c__c__Insecta;o__o__Diptera;f__f__Chironomidae;g__g__Cricotopus;s__s__Cricotopus.annulator	0.999996	TGCCTGATCAGGAATAGTGGGTACTTCCCTTAGTATCCTTATTCATGCAGAACTGGGTCATGCTGGTTCTTTAATTGGAGACGACCAAATTTATAATGTAATTGTTACTGCTCACGCTTTTGTTATAATTTTTTTTATAGTTATGCCTATTTTAATT
k__k__Animalia;p__p__Arthropoda;c__c__Insecta;o__o__Diptera;f__f__Chironomidae;g__g__Cricotopus;s__s__Cricotopus.annulator	0.999997	TGCCTGATCAGGAATAGTGGGTACTTCCCTTAGTATCCTTATTCGTGCAGAACTGGGTCATGCTGGTTCTTTAATTGGAGACGACCAAATTTATAATGTAATTGTTACTGCTCACGCTTTTGTTATATTTTTTTTTATAGTTATGCCTATTTTAATT
k__k__Animalia;p__p__Arthropoda;c__c__Insecta;o__o__Diptera;f__f__Chironomidae;g__g__Cricotopus;s__s__Cricotopus.annulator	0.999996	TGCCTGATCAGGAATAGTGGGTACTTCCCTTAGTATCCCTATTCGTGCAGAACTGGGTCATGCTGGTTCTTTAATTGGAGACGACCAAATTTATAATGTAATTGTTACTGCTCACGCTTTTGTTATAATTTTTTTTATAGTTATGCCTATTTTAATT
k__k__Animalia;p__p__Arthropoda;c__c__Insecta;o__o__Diptera;f__f__Chironomidae;g__g__Cricotopus;s__s__Cricotopus.annulator	0.999999	AACTTTATATTTTATTTTTGGTGCCTGATCAGGAATAGTGGGTACTTCCCTTAGTATCCTTATTCGTGCAGAACTGGGTCATGCTGGTTCTTTAATTGGAGACGACCAAATTTATAATGTAATTGTTACTGCT
k__k__Animalia;p__p__Arthropoda;c__c__Insecta;o__o__Diptera;f__f__Chironomidae;g__g__Cricotopus;s__s__Cricotopus.annulator	0.999993	TGCCTGATCAGGAATAGTGGGTACTTCCCTTAGTATCCTTATTCGTGCAGAACTGGGTCATGCTGGTTCTTTAATTGGAGACGACCAAATTTATAATGTAATTGTTACTGATCACGCTTTTGTTATAATTTTTTTTATAGTTATGCCTATTTTAATT
k__k__Animalia;p__p__Arthropoda;c__c__Insecta;o__o__Diptera;f__f__Chironomidae;g__g__Cryptochironomus;s__s__Cryptochironomus.albofasciatus	0.999999	AACACTATATTTTATTTTTGGTGCCTGATCAGGAATATTAGGTACTTCATTAAGAATACTTATTCGAGCTGAACTAGGACGACCAGGAACATTTATTGGTGATGATCAAATTTATAATGTAATTGTTACCGCT
k__k__Animalia;p__p__Arthropoda;c__c__Insecta;o__o__Diptera;f__f__Chironomidae;g__g__Cryptochironomus;s__s__Cryptochironomus.albofasciatus	0.999995	TGCCTGATCAGGAATATTAGGTACTTCATTAAGAATACTTATTCGAGCTGAACTAGGACGACCAGGAACATTTATTGGTGATGATCAAATTTATAATGTAATTGTTACCGCTCATGCTTTTATTATAATTTTTTTTATAGTTATACCAATTTTAATT
k__k__Animalia;p__p__Arthropoda;c__c__Insecta;o__o__Diptera;f__f__Chironomidae;g__g__Cryptochironomus;s__s__Cryptochironomus.supplicans	0.992006	AACATTATATTTTATTTTTGGAGCCTGATCGGGAATACTAGGTACTTCGCTAAGAATGCTTATTCGAGCTGAATTAGGACGACCTGGAACATTTATCGGTGACGACCAAATTTATAATGTAATTGTTACTGCA
k__k__Animalia;p__p__Arthropoda;c__c__Insecta;o__o__Diptera;f__f__Chironomidae;g__g__Cryptochironomus;s__s__Cryptochironomus.supplicans	0.999512	AGCCTGATCGGGAATACTAGGTACTTCGCTAAGAATGCTTATTCGAGCTGAATTAGGACGACCTGGAACATTTATCGGTGACGACCAAATTTATAATGTAATTGTTACTGCACATGCATTCATTATAATTTTTTTCATAGTAATACCAATTTTAATT
k__k__Animalia;p__p__Arthropoda;c__c__Insecta;o__o__Diptera;f__f__Chironomidae;g__g__Dicrotendipes;s__s__Dicrotendipes.nervosus	0.999996	AACACTTTATTTTATTTTTGGAGCCTGATCAGGTATAGTAGGTACATCTTTAAGTATACTTATTCGAGCTGAATTAGGGCGCCCAGGAACTTTTATTGGAGACGATCAAATTTATAATGTAATTGTCACAGCG
k__k__Animalia;p__p__Arthropoda;c__c__Insecta;o__o__Diptera;f__f__Chironomidae;g__g__Dicrotendipes;s__s__Dicrotendipes.nervosus	0.999999	AGCCTGATCAGGTATAGTAGGTACATCTTTAAGTATACTTATTCGAGCTGAATTAGGACGCCCAGGAACTTTTATTGGAGACGATCAAATTTATAATGTAATTGTCACAGCGCACGCATTTATTATAATTTTTTTTATAGTTATACCTATTTTAATT
k__k__Animalia;p__p__Arthropoda;c__c__Insecta;o__o__Diptera;f__f__Chironomidae;g__g__Dicrotendipes;s__s__Dicrotendipes.nervosus	0.999991	GGCCTGATCAGGTATAGTAGGTACATCTTTAAGTATACTTATTCGAGCTGAATTAGGACGCCCAGGAACTTTTATTGGAGACGATCAAATTTATAATGTAATTGTCACAGCACACGCATTTATTATAATTTTTTTTATAGTTATACCTATTTTAATT
k__k__Animalia;p__p__Arthropoda;c__c__Insecta;o__o__Diptera;f__f__Chironomidae;g__g__Gymnometriocnemus;s__s__Gymnometriocnemus.subnudus	1	AACTTTATATTTTATTTTCGGAGCTTGATCTGGAATAGTGGGTACTTCCCTTAGTATCCTTATTCGGGCTGAACTTGGTCATGCCGGATCTTTAATTGGTGATGATCAAATTTATAATGTAATTGTAACTGCT
k__k__Animalia;p__p__Arthropoda;c__c__Insecta;o__o__Diptera;f__f__Chironomidae;g__g__Limnophyes;s__s__Limnophyes.minimus	0.999991	AACTTTATATTTTATTTTTGGAGCTTGATCAGGTATAGTTGGAACATCTTTAAGAATTTTAATTCGAGCTGAATTAGGGCATTCCGGAGCTCTAATTGGAGATGATCAAATTTATAATGTAATTGTAACTGCC
k__k__Animalia;p__p__Arthropoda;c__c__Insecta;o__o__Diptera;f__f__Chironomidae;g__g__Macropelopia;s__s__Macropelopia.notata	0.997598	AACTTTATATTTTATTTTTGGAGCATGAGCTGGAATAGTAGGTACCTCCCTTAGTATCTTAATTCGAGCTGAACTGGGCCATCCTGGTGCTTTAATCGGAGACGATCAAATTTATAATGTAATTGTTACAGCA
k__k__Animalia;p__p__Arthropoda;c__c__Insecta;o__o__Diptera;f__f__Chironomidae;g__g__Micropsectra;s__s__Micropsectra.atrofasciata	0.999999	CTCTTTATATTTTATTTTCGGAGCTTGATCTGGAATAGTGGGGACTTCTTTAAGAATATTAATTCGAGCAGAATTAGGCCACCCAGGAACTTTTATTGGTGATGACCAAATTTATAACGTAATTGTAACAGCA
k__k__Animalia;p__p__Arthropoda;c__c__Insecta;o__o__Diptera;f__f__Chironomidae;g__g__Micropsectra;s__s__Micropsectra.notescens	0.999924	TTCTCTATATTTTATTTTTGGAGCTTGATCCGGAATAATTGGAACCTCATTAAGAATACTTATTCGAGCAGAATTAGGTCATCCAGGCACACTAATTGGAGATGATCAAATTTATAATGTAATTGTTACAGCT
k__k__Animalia;p__p__Arthropoda;c__c__Insecta;o__o__Diptera;f__f__Chironomidae;g__g__Micropsectra;s__s__Micropsectra.notescens	0.999991	AGCTTGATCCGGAATAATTGGAACCTCATTAAGAATACTTATTCGAGCAGAATTAGGTCATCCAGGCACACTAATTGGAGATGATCAAATTTATAATGTAATTGTTACAGCTCACGCTTTTATTATAATTTTTTTTATAGTTATACCCATTTTAATT
k__k__Animalia;p__p__Arthropoda;c__c__Insecta;o__o__Diptera;f__f__Chironomidae;g__g__Microtendipes;s__s__Microtendipes.brevitarsis	0.999865	AGCATGATCAGGAATAGTAGGGACTGCTCTTAGTATATTAATTCGAGCTGAATTAGGACATCCTGGAACTTTCATTGGTGATGATCAAATTTATAATGTAATTGTAACAGCACATGCTTTTATTATAATTTTTTTCATGGTTATACCTATTTTAATT
k__k__Animalia;p__p__Arthropoda;c__c__Insecta;o__o__Diptera;f__f__Chironomidae;g__g__Microtendipes;s__s__Microtendipes.cf..pedellus	0.994178	AGCATGATCAGGAATAGTAGGAACTGCTCTAAGTATATTAATTCGAGCTGAATTAGGACATCCTGGAACTTTCATTGGTGATGACCAAATTTATAATGTAATTGTAACAGCGCATGCTTTTATTATAATTTTTTTTATAGTTATACCTATTTTAATT
k__k__Animalia;p__p__Arthropoda;c__c__Insecta;o__o__Diptera;f__f__Chironomidae;g__g__Microtendipes;s__s__Microtendipes.cf..pedellus	0.994102	AGCATGATCAGGAATAGTAGGAACTGCTCTAAGTATATTAATTCGAGCTGAATTAGGACATCCTGGAACTTTCATTGGTGATGACCAAATTTATAATGTAATTGTAACAGCACATGCTTTTATTATATTTTTTTTTATAGTTATACCTATTTTAATT
k__k__Animalia;p__p__Arthropoda;c__c__Insecta;o__o__Diptera;f__f__Chironomidae;g__g__Microtendipes;s__s__Microtendipes.cf..pedellus	0.987429	AGCATGATCAGGAATAGTAGGAACTGCTCTAAGTATATTAATTCGAGCTGAATTAGGACATCCTGGAACTTTCATTGGTGATGACCAAATTTATAATGTAATTGTAACAGCACATGCTTTTATTATAATTTTTTTTATAGTTATACCTATTTTAATT
k__k__Animalia;p__p__Arthropoda;c__c__Insecta;o__o__Diptera;f__f__Chironomidae;g__g__Microtendipes;s__s__Microtendipes.cf..pedellus	0.986651	AGCATGATCAGGAATAGTAGGAACTGCTCTAAGTATATTAATTCGAGCTGAATTAGGACATCCTGGAACTTTCATTGGTGATGACCAAATTTATAATGTAATTGTAACAGCACATGCTTTTATTATAATTTTTTTTTATAGTTATACCTATTTTAATT
k__k__Animalia;p__p__Arthropoda;c__c__Insecta;o__o__Diptera;f__f__Chironomidae;g__g__Orthocladius	0.999998	AACTTTATACTTTATTTTCGGAGCTTGATCTGGAATAGTAGGTACTTCTTTAAGAATTTTAATTCGGGCTGAATTAGGTCATGCTGGATCCTTAATTGGAGATGATCAAATTTATAATGTAATTGTTACCGCT
k__k__Animalia;p__p__Arthropoda;c__c__Insecta;o__o__Diptera;f__f__Chironomidae;g__g__Orthocladius;s__s__Orthocladius.oblidens	0.999978	GACTCTTTACTTTATTTTTGGAGCTTGAGCTGGAATAGTAGGTACTTCTCTAAGAATTTTAATTCGAGCTGAATTAGGCCATGCTGGCTCTTTAATTGGAGATGATCAAATTTATAATGTTATTGTTACTGCA
k__k__Animalia;p__p__Arthropoda;c__c__Insecta;o__o__Diptera;f__f__Chironomidae;g__g__Orthocladius;s__s__Orthocladius.oblidens	0.999989	GACTCTTTACTTTATTTTTGGAGCTTGAGCTGGAATAGTAGGCACTTCTCTAAGAATTTTAATTCGAGCTGAATTAGGCCATGCTGGCTCTTTAATTGGAGATGATCAAATTTATAATGTTATTGTTACTGCA
k__k__Animalia;p__p__Arthropoda;c__c__Insecta;o__o__Diptera;f__f__Chironomidae;g__g__Orthocladius;s__s__Orthocladius.oblidens	0.999975	AACTCTTTACTTTATTTTTGGAGCTTGAGCTGGAATAGTAGGTACTTCTCTAAGAATTTTAATTCGAGCTGAATTAGGCCATGCTGGCTCTTTAATTGGAGATGATCAAATTTATAATGTTATTGTTACTGCA
k__k__Animalia;p__p__Arthropoda;c__c__Insecta;o__o__Diptera;f__f__Chironomidae;g__g__Orthocladius;s__s__Orthocladius.sp..TE14	0.993094	AACACTTTATTTTATTTTCGGTGGTTGATCCGGAATAGTAGGGACTTCCTTAAGTATTCTAATTCGTGCAGAATTAGGTCATGCTGGGTCTCTTATTGGAGATGATCAAATTTATAATGTTATTGTTACTGTC
k__k__Animalia;p__p__Arthropoda;c__c__Insecta;o__o__Diptera;f__f__Chironomidae;g__g__Orthocladius;s__s__Orthocladius.sp..TE14	0.998138	AACACTTTATTTTATTTTCGGTGGTTGATCCGGAATAGTAGGGACTTCCTTAAGTATTCTAATTCGTGCAGAATTAGGTCATGCTGGGTCTCTTATTGGAGATGATCAAATTTATAATGTTATTGTTACTGCC
k__k__Animalia;p__p__Arthropoda;c__c__Insecta;o__o__Diptera;f__f__Chironomidae;g__g__Paracricotopus;s__s__	0.99714	AACATTATATTTTATTTTTGGGGCCTGATCAGGAATAGTAGGAACTTCTTTAAGAATTCTTATTCGAGCTGAATTAGGACATGCCGGATCTTTAATTGGAGACGACCAAATTTATAATGTAATTGTTACTGCT
k__k__Animalia;p__p__Arthropoda;c__c__Insecta;o__o__Diptera;f__f__Chironomidae;g__g__Paracricotopus;s__s__	0.991679	GGCCTGATCAGGAATAGTAGGAACTTCTTTAAGAATTCTTATTCGAGCTGAATTAGGACATGCCGGATCTTTAATTGGAGACGACCAAATTTATAATGTAATTGTTACTGCTCATGCTTTTGTTATAATTTTTTTTATAGTTATACCTATTTTAATT
k__k__Animalia;p__p__Arthropoda;c__c__Insecta;o__o__Diptera;f__f__Chironomidae;g__g__Paratendipes;s__s__Paratendipes.albimanus	1	AACTCTTTATTTTATTTTCGGAGCTTGATCCGGTATAGTAGGAACTTCTTTAAGAATTTTAATTCGTGCTGAACTTGGACACCCTGGTACTTTTATTGGTGATGACCAAATTTATAACGTAATTGTTACTGCC
k__k__Animalia;p__p__Arthropoda;c__c__Insecta;o__o__Diptera;f__f__Chironomidae;g__g__Paratendipes;s__s__Paratendipes.albimanus	1	AACTCTTTATTTTATTTTCGGAGCTTGATCCGGTATAGTAGGAACTTCTTTAAGAATTTTAATTCGTGCTGAACTTGGACACCCTGGTACTTTTATTGGTGATGATCAAATTTATAACGTAATTGTTACTGCC
k__k__Animalia;p__p__Arthropoda;c__c__Insecta;o__o__Diptera;f__f__Chironomidae;g__g__Paratendipes;s__s__Paratendipes.albimanus	1	AGCTTGATCCGGTATAGTAGGAACTTCTTTAAGAATTTTAATTCGTGCTGAACTTGGACACCCTGGTACTTTTATTGGTGATGATCAAATTTATAACGTAATTGTTACTGCCCATGCTTTTATTATAATTTTTTTTATAGTAATGCCAATCCTAATT
k__k__Animalia;p__p__Arthropoda;c__c__Insecta;o__o__Diptera;f__f__Chironomidae;g__g__Phaenopsectra;s__s__Phaenopsectra.flavipes	0.993916	TACACTATACTTTATTTTTGGAGCTTGATCAGGAATAGTAGGAACTTCTTTAAGTATATTAATTCGAGCTGAGTTAGGTCACCCAGGAACTTTAATTGGAGATGATCAAATTTATAATGTAATTGTAACTGCT
k__k__Animalia;p__p__Arthropoda;c__c__Insecta;o__o__Diptera;f__f__Chironomidae;g__g__Phaenopsectra;s__s__Phaenopsectra.flavipes	0.995626	TACACTATACTTTATTTTTGGAGCTTGATCAGGAATAGTAGGAACTTCTTTAAGTATATTAATTCGAGCTGAGTTAGGTCATCCAGGAACTTTAATTGGAGATGATCAAATTTATAATGTAATTGTAACTGCT
k__k__Animalia;p__p__Arthropoda;c__c__Insecta;o__o__Diptera;f__f__Chironomidae;g__g__Phaenopsectra;s__s__Phaenopsectra.flavipes	0.998054	TACACTATACTTTATTTTTGGAGCTTGATCAGGAATAGTAGGAACTTCTTTAAGTATATTAATTCGAGCTGAGTTAGGCCACCCAGGAACTTTAATTGGAGATGACCAAATTTATAATGTAATTGTAACTGCT
k__k__Animalia;p__p__Arthropoda;c__c__Insecta;o__o__Diptera;f__f__Chironomidae;g__g__Polypedilum;s__s__Polypedilum.nubeculosum	0.999975	TACTTTATATTTTATTTTTGGAGCATGATCAGGAATAGTAGGAACATCTTTAAGTATATTAATTCGAGCTGAATTAGGACACCCTGGAACATTAATTGGGGATGACCAAATTTATAATGTTATTGTAACGGCA
k__k__Animalia;p__p__Arthropoda;c__c__Insecta;o__o__Diptera;f__f__Chironomidae;g__g__Polypedilum;s__s__Polypedilum.scalaenum	0.984411	GGCCTGATCAGGAATAGTCGGAACATCTCTTAGAATATTAATTCGAGCTGAATTAGGCCACCCCGGAACTTTAATTGGAGATGATCAAATTTATAATGTTATTGTTACATCTCATGCATTTATTATAATTTTTTTTATAGTTATACCTATTTTAATT
k__k__Animalia;p__p__Arthropoda;c__c__Insecta;o__o__Diptera;f__f__Chironomidae;g__g__Smittia;s__s__Smittia.cf..stercoraria	0.999999	GGCTTGATCAGGGATAGTGGGGACTTCATTAAGAATCCTTATTCGAGCTGAATTAGGCCATGCTGGCTCATTAATTGGAGATGATCAAATTTATAATGTAATTGTTACTGCTCATGCTTTTGTAATAATCTTTTTTATAGTTATACCAATTTTAATT
k__k__Animalia;p__p__Arthropoda;c__c__Insecta;o__o__Diptera;f__f__Chironomidae;g__g__Stenochironomus;s__s__Stenochironomus.gibbus	1	AACATTATATTTTATTTTTGGAGCATGAGCAGGAATAATTGGAACTGCTTTAAGAATATTAATTCGATTAGAATTAAGTCACCCAGGCTCATTAATTGGAAATGACCAAATTTTTAATGTTATTGTAACAGCA
k__k__Animalia;p__p__Arthropoda;c__c__Insecta;o__o__Diptera;f__f__Chironomidae;g__g__Stenochironomus;s__s__Stenochironomus.gibbus	1	AGCATGAGCAGGAATAATTGGAACTGCTTTAAGAATATTAATTCGATTAGAATTAAGTCACCCAGGCTCATTAATTGGAAATGACCAAATTTTTAATGTTATTGTAACAGCACATGCTTTTATTATAATTTTTTTTATAGTTATACCAATCTTAATT
k__k__Animalia;p__p__Arthropoda;c__c__Insecta;o__o__Diptera;f__f__Chironomidae;g__g__Tanytarsus;s__s__Tanytarsus.brundini	0.99999	AACTTTATATTTTATTTTTGGAGCCTGATCAGGGATAGTTGGAACTTCTCTTAGAATACTAATTCGAGCTGAATTAGGACACCCCGGTACTTTTATTGGGGATGACCAAATTTATAATGTTATTGTTACAGCC
k__k__Animalia;p__p__Arthropoda;c__c__Insecta;o__o__Diptera;f__f__Chironomidae;g__g__Tanytarsus;s__s__Tanytarsus.brundini	0.999998	AACCTTATATTTTATTTTTGGAGCCTGATCAGGAATAGTTGGGACTTCTCTTAGAATACTAATTCGAGCTGAATTAGGACATCCCGGTACTTTTATTGGAGATGACCAAATTTATAATGTTATTGTTACAGCC
k__k__Animalia;p__p__Arthropoda;c__c__Insecta;o__o__Diptera;f__f__Chironomidae;g__g__Tanytarsus;s__s__Tanytarsus.brundini	1	AGCCTGATCAGGAATAGTTGGAACTTCTCTTAGAATACTAATTCGAGCTGAATTAGGACATCCCGGTACTTTTATTGGAGATGACCAAATTTATAATGTTATTGTTACAGCCCACGCTTTTATTATAATTTTTTTTATGGTGATACCTATTTTAATT
k__k__Animalia;p__p__Arthropoda;c__c__Insecta;o__o__Diptera;f__f__Chironomidae;g__g__Tanytarsus;s__s__Tanytarsus.brundini	1	AGCCTGATCAGGGATAGTTGGAACTTCTCTTAGAATACTAATTCGAGCTGAATTAGGACACCCCGGTACTTTTATTGGGGATGACCAAATTTATAATGTTATTGTTACAGCCCACGCTTTTATTATAATTTTTTTTATGGTGATACCTATTTTAATT
k__k__Animalia;p__p__Arthropoda;c__c__Insecta;o__o__Diptera;f__f__Chironomidae;g__g__Tanytarsus;s__s__Tanytarsus.brundini	0.999986	AACCTTATATTTTATTTTTGGGGCCTGATCAGGAATAGTTGGGACTTCTCTTAGAATACTAATTCGAGCTGAATTAGGACATCCCGGTACTTTTATTGGAGATGACCAAATTTATAATGTTATTGTTACAGCC
k__k__Animalia;p__p__Arthropoda;c__c__Insecta;o__o__Diptera;f__f__Chironomidae;g__g__Tanytarsus;s__s__Tanytarsus.brundini	1	AACCTTATATTTTATTTTTGGAGCCTGATCAGGAATAGTTTGAACTTCTCTTAGAATACTAATTCGAGCTGAATTAGGACATCCCGGTACTTTTATTGGAGATGACCAAATTTATAATGTTATTGTTACAGCC
k__k__Animalia;p__p__Arthropoda;c__c__Insecta;o__o__Diptera;f__f__Chironomidae;g__g__Tanytarsus;s__s__Tanytarsus.brundini	0.999999	AACCTTATATTTTATTTTTGGAGCCTGATCAGGAATAGTTGGAACTTCTCTTAGAATACTAATTCGAGCTGAATTAGGACATCCCGGTACTTTTATTGGAGATGACCAAATTTATAATGTTATTGTTACAGCC
k__k__Animalia;p__p__Arthropoda;c__c__Insecta;o__o__Diptera;f__f__Chironomidae;g__g__Tanytarsus;s__s__Tanytarsus.brundini	0.999978	AACCTTATATTTTATTTTTGGGGCCTGATCAGGAATAGTTGGGACTTCTCTTAGAATACTAATTCGAGCTGAATTAGGGCATCCCGGTACTTTTATTGGAGATGACCAAATTTATAATGTTATTGTTACAGCC
k__k__Animalia;p__p__Arthropoda;c__c__Insecta;o__o__Diptera;f__f__Chironomidae;g__g__Tanytarsus;s__s__Tanytarsus.brundini	0.999984	AACCTTATATTTTATTTTTGGGGCCTGATCAGGAATAGTTGGGACTTCTCTTAGAATACTAATTCGAGCTGAATTAAGACATCCCGGTACTTTTATTGGAGATGACCAAATTTATAATGTTATTGTTACAGCC
k__k__Animalia;p__p__Arthropoda;c__c__Insecta;o__o__Diptera;f__f__Chironomidae;g__g__Tanytarsus;s__s__Tanytarsus.brundini	0.998668	AGCCTGATCAGGAATAGTTGGTACTTCTCTTAGAATACTAATTCGAGCTGAATTAGGACATCCCGGTACTTTTATTGGAGATGACCAAATTTATAACGTTATTGTTACAGCCCACGCTTTTATTATGATTTTTTTTATAGTGATACCTATTTTAATT
k__k__Animalia;p__p__Arthropoda;c__c__Insecta;o__o__Diptera;f__f__Chironomidae;g__g__Tanytarsus;s__s__Tanytarsus.eminulus	1	TACATTATATTTTATTTTTGGAGCCTGATCCGGAATAGTAGGGACATCTTTAAGTATATTAATTCGAGCTGAATTAGGGCATCCTGGAACATTTATTGGTGATGATCAAATTTATAATGTAATTGTTACAGCA
k__k__Animalia;p__p__Arthropoda;c__c__Insecta;o__o__Diptera;f__f__Chironomidae;g__g__Thienemanniella;s__s__Thienemanniella.nr..vittata	0.999996	AACTCTTTACTTTATTTTCGGAGCTTGTTCCGGAATAGTGGGAACATCTTTAAGAATTTTAATTCGATTAGAATTAGGCCATCCAGGATCTTTAATTGGAGACGACCAAATTTACAACGTAATTGTAACTGCT
k__k__Animalia;p__p__Arthropoda;c__c__Insecta;o__o__Diptera;f__f__Chironomidae;g__g__Thienemanniella;s__s__Thienemanniella.nr..vittata	0.999937	AACTCTTTACTTTATTTTCGGGGCTTGGTCCGGAATAGTGGGAACATCTTTAAGAATTTTAATTCGATTAGAATTAGGGCACCCAGGATCTTTAATTGGAGACGACCAAATTTACAACGTAATTGTAACCGCT
k__k__Animalia;p__p__Arthropoda;c__c__Insecta;o__o__Diptera;f__f__Chironomidae;g__g__Thienemanniella;s__s__Thienemanniella.nr..vittata	0.999996	AACTCTTTACTTTATTTTCGGAGCTTGGTCCGGAATAGTGGGAACATCTTTAAGAATTTTAATTCGATTAGAATTAGGCCATCCAGGATCTTTAATTGGAGACGACCAAATTTACAACGTAATTGTAACTGCT
k__k__Animalia;p__p__Arthropoda;c__c__Insecta;o__o__Diptera;f__f__Chironomidae;g__g__Thienemanniella;s__s__Thienemanniella.nr..vittata	0.999971	AACTCTTTACTTTATTTTCGGGGCTTGGTCCGGAATAGTGGGAACATCTTTAAGAATTTTAATTCGATTAGAATTAGGACACCCAGGATCTTTAATTGGAGACGACCAAATTTACAACGTAATTGTAACCGCT
k__k__Animalia;p__p__Arthropoda;c__c__Insecta;o__o__Diptera;f__f__Chironomidae;g__g__Thienemanniella;s__s__Thienemanniella.nr..vittata	0.999999	AACTCTTTACTTTATTTTCGGAGCTTGGTCCGGAATAGTGGGAACATCTTTAAGAATTTTAATTCGATTAGAATTAGGACATCCAGGATCTTTAATTGGAGACGACCAAATTTACAACGTAATTGTAACTGCT
k__k__Animalia;p__p__Arthropoda;c__c__Insecta;o__o__Diptera;f__f__Chironomidae;g__g__Virgatanytarsus;s__s__Virgatanytarsus.arduennensis	1	AACTCTTTATTTTATTTTCGGGGCTTGATCTGGAATAATTGGAACTTCACTAAGAATACTAATTCGAGCAGAATTAGGTCATCCAGGAACATTAATTGGAGATGATCAAATTTATAATGTAATTGTTACTGCT
k__k__Animalia;p__p__Arthropoda;c__c__Insecta;o__o__Diptera;f__f__Chironomidae;g__g__Virgatanytarsus;s__s__Virgatanytarsus.arduennensis	0.999999	AACTCTTTATTTTATTTTCGGGGCTTGATCTGGAATAATTGGAACTTCACTAAGAATACTGATTCGAGCAGAATTAGGTCATCCAGGAACATTAATTGGAGATGACCAAATTTATAATGTAATTGTTACTGCT
k__k__Animalia;p__p__Arthropoda;c__c__Insecta;o__o__Diptera;f__f__Chloropidae;g__g__Oscinella	0.996526	AACTTTATATTTTATATTTGGAGCATGAGCCGGAATAGTAGGAACATCATTAAGAATTTTAATTCGAGCTGAATTAGGCCATCCAGGAGCATTAATTGGTGATGATCAAATTTATAATGTAATTGTTACTGCT
k__k__Animalia;p__p__Arthropoda;c__c__Insecta;o__o__Diptera;f__f__Chloropidae;g__g__Thaumatomyia;s__s__Thaumatomyia.notata	0.999736	AACTTTATATTTTATATTTGGAGCATGAGCCGGAATAGTGGGAACTTCTTTAAGAATTCTTATCCGAGCTGAATTAGGACATCCAGGAGCCCTAATTGGTGATGACCAAATTTATAACGTAATTGTTACAGCC
k__k__Animalia;p__p__Arthropoda;c__c__Insecta;o__o__Diptera;f__f__Chloropidae;g__g__Thaumatomyia;s__s__Thaumatomyia.notata	0.999969	AGCATGAGCCGGAATAGTGGGAACTTCTTTAAGAATTCTTATCCGAGCTGAATTAGGACATCCAGGAGCCCTAATTGGTGATGACCAAATTTATAACGTAATTGTTACAGCCCATGCATTTGTCATAATTTTCTTTATAGTAATACCTATTATAATT
k__k__Animalia;p__p__Arthropoda;c__c__Insecta;o__o__Diptera;f__f__Chloropidae;g__g__Thaumatomyia;s__s__Thaumatomyia.notata	0.993412	AACTTTATATTTTATATTTGGAGCATGAGCTGGAATAGTAGGAACTTCTTTAAGAATTCTTATTCGAGCTGAATTAGGACATCCAGGAGCCCTAATTGGTGATGACCAAATTTATAACGTAATTGTTACAGCT
k__k__Animalia;p__p__Arthropoda;c__c__Insecta;o__o__Diptera;f__f__Chloropidae;g__g__Thaumatomyia;s__s__Thaumatomyia.notata	0.982797	AGCATGAGCTGGAATAGTAGGAACTTCTTTAAGAATTCTTATTCGAGCTGAATTAGGACATCCAGGAGCCCTAATTGGTGATGACCAAATTTATAACGTAATTGTTACAGCTCACGCATTTGTAATAATTTTCTTTATGGTAATACCTATTATAATT
k__k__Animalia;p__p__Arthropoda;c__c__Insecta;o__o__Diptera;f__f__Chloropidae;g__g__Thaumatomyia;s__s__Thaumatomyia.notata	1	AGCATGAGCCGGAATAGTGGGAACTTCTTTAAGAATCCTTATTCGAGCTGAATTAGGACATCCGGGAGCCCTAATTGGTGATGACCAAATTTATAACGTAATTGTTACAGCTCATGCATTTGTCATAATTTTCTTTATAGTAATACCTATTATAATT
k__k__Animalia;p__p__Arthropoda;c__c__Insecta;o__o__Diptera;f__f__Culicidae;g__g__Culex	0.999979	AACATTATATTTTATTTTTGGGGCTTGAGCTGGAATAGTTGGAACTTCTTTAAGTTTACTAATTCGAGCAGAATTAAGTCAACCAGGTGTATTTATTGGAAATGATCAAATTTATAATGTTATTGTAACTGCT
k__k__Animalia;p__p__Arthropoda;c__c__Insecta;o__o__Diptera;f__f__Culicidae;g__g__Culex	1	GGCTTGAGCTGGAATAGTTGGAACTTCTTTAAGTTTACTAATTCGAGCAGAATTAAGTCAACCAGGTGTATTTATTGGAAATGATCAAATTTATAATGTTATTGTAACTGCTCATGCTTTTATTATATTTTTTTTTATAGTAATACCAATCATAATT
k__k__Animalia;p__p__Arthropoda;c__c__Insecta;o__o__Diptera;f__f__Culicidae;g__g__Culex	1	GGCTTGAGCTGGAATAGTTGGAACTTCTTTAAGTTTACTAATTCGAGTAGAATTAAGTCAACCAGGTGTATTTATTGGAAATGATCAAATTTATAATGTTATTGTAACTGCTCATGCTTTTATTATAATTTTTTTTATAGTAATACCAATCATAATT
k__k__Animalia;p__p__Arthropoda;c__c__Insecta;o__o__Diptera;f__f__Culicidae;g__g__Culex	1	GGCTTGAGCTGGAATAGTTGGAACTTCTTTAAGTTTACTAATTCGAGCAGAATTAAGTCAACCAGGTGTATTTATTGGAAATGATCAAATTTATAATGTTATTGTAACTGCTCATGCTTTTATTATAATTTTTTTTATAGTAATACCAATCATAATT
k__k__Animalia;p__p__Arthropoda;c__c__Insecta;o__o__Diptera;f__f__Culicidae;g__g__Culex	1	GGCTTGAGCTGGAATAGTTGGAACTTCTTTAAGTTTACTAATTCGAGCAGAATTAAGTCAACCAGGTGTATTTATTGGAAATGATCAAATTTATAATGTTATTGTAACTGCTCATGCCTTTATTATAATTTTTTTTATAGTAATACCAATCATAATT
k__k__Animalia;p__p__Arthropoda;c__c__Insecta;o__o__Diptera;f__f__Culicidae;g__g__Culex	1	GGCTTGAGCTGGAATAGTTGGAACTTCTTTAAGTTTACTAATTCGAGCAGAATTAAGTCAACCGGGTGTATTTATTGGAAATGATCAAATTTATAATGTTATTGTAACTGCTCATGCTTTTATTATAATTTTTTTTATAGTAATACCAATCATAATT
k__k__Animalia;p__p__Arthropoda;c__c__Insecta;o__o__Diptera;f__f__Culicidae;g__g__Culex	0.999837	AACATTATATTTTATTTTTGGGGCTTGAGCTGGAATAGTTGGAACTTCTTTAAGTTTACTAATTCGAGCAGAATTAAGTCAACCATGTGTATTTATTGGAAATGATCAAATTTATAATGTTATTGTAACTGCT
k__k__Animalia;p__p__Arthropoda;c__c__Insecta;o__o__Diptera;f__f__Culicidae;g__g__Culex	0.999851	AACATTATATTTTATTTTTGGGGCTTGAGCTGGAATAGTTGGAACTTCTTTAAGTTTACTAATTAGAGCAGAATTAAGTCAACCAGGTGTATTTATTGGAAATGATCAAATTTATAATGTTATTGTAACTGCT
k__k__Animalia;p__p__Arthropoda;c__c__Insecta;o__o__Diptera;f__f__Culicidae;g__g__Culex	0.998002	AACATTATATTTTATTTTTGGGGCTTGAGCTGGAATAGTTGGAGCTTCTTTAAGTTTACTAATTCGAGCAGAATTAAGTCAACCAGGTGTATTTATTGGAAATGATCAAATTTATAATGTTATTGTAACTGCTCATGCATTTATAATGATCTTCTTTATAGT
k__k__Animalia;p__p__Arthropoda;c__c__Insecta;o__o__Diptera;f__f__Culicidae;g__g__Culex	0.999847	AACATTATATTTTATTTTTGGGGCTTTAGCTGGAATAGTTGGAACTTCTTTAAGTTTACTAATTCGAGCAGAATTAAGTCAACCAGGTGTATTTATTGGAAATGATCAAATTTATAATGTTATTGTAACTGCT
k__k__Animalia;p__p__Arthropoda;c__c__Insecta;o__o__Diptera;f__f__Culicidae;g__g__Culex	0.995184	AACATTATATTTTATTTTTGGGGCTTGGGCTGGAATAGTTGGAACTTCTTTAAGTTTACTAATTCGAGCAGAATTAAGTCAACCAGGTGTATTTATTGGAAATGATCAAATTTATAATGTTATTGTAACTGCTCATGCCTTCATAATAATTTTTTTTATAGT
k__k__Animalia;p__p__Arthropoda;c__c__Insecta;o__o__Diptera;f__f__Culicidae;g__g__Culex	0.999998	AACATTATATTTTATTTTTGGAGCTTGAGCTGGAATAATTGGTACTTCATTAAGTATTCTTATTCGAGCAGAATTAAGTCAACCTGGAGTATTTATTGGAAATGATCAAATTTATAATGTTATTGTAACTGCT
k__k__Animalia;p__p__Arthropoda;c__c__Insecta;o__o__Diptera;f__f__Culicidae;g__g__Culex	0.997951	TACTTTATATTTCATTTTAGGAATTTGGTCTGGTATAATTGGAACATTATATTTTATTTTTGGGGCTTGAGCTGGAATAGTTGGAACTTCTTTAAGTTTACTAATTCGAGCAGAATTAAGTCAACCAGGTGTATTTATTGGAAATGATCAAATTTATAATGTTATTGTAACTGCT
k__k__Animalia;p__p__Arthropoda;c__c__Insecta;o__o__Diptera;f__f__Culicidae;g__g__Culex	0.999828	AACATTATATTTTATTTTTGGGGCTTGAGCTGGAATAGTTGGAACTTCTTTAAGTTTACTAATTCGATCAGAATTAAGTCAACCAGGTGTATTTATTGGAAATGATCAAATTTATAATGTTATTGTAACTGCT
k__k__Animalia;p__p__Arthropoda;c__c__Insecta;o__o__Diptera;f__f__Culicidae;g__g__Culex	0.999828	AACATTATATTTTATTTTTGGGGCTTGAGCTGGAATAGTTGGAACTTCTTTAAGTTTACTAATTCTAGCAGAATTAAGTCAACCAGGTGTATTTATTGGAAATGATCAAATTTATAATGTTATTGTAACTGCT
k__k__Animalia;p__p__Arthropoda;c__c__Insecta;o__o__Diptera;f__f__Culicidae;g__g__Culex	0.999819	AACATTATATTTTATTTTTGGGGCTTGAGCTGGAATAGTTGGAACTTCTTTAAGTTTACTAATTCGAGCAGAATTAAGTCAACCAGGTGTATTTATTGGAAATTATCAAATTTATAATGTTATTGTAACTGCT
k__k__Animalia;p__p__Arthropoda;c__c__Insecta;o__o__Diptera;f__f__Culicidae;g__g__Culex	0.999831	AACATTATATTTTATTTTTGGGGATTGAGCTGGAATAGTTGGAACTTCTTTAAGTTTACTAATTCGAGCAGAATTAAGTCAACCAGGTGTATTTATTGGAAATGATCAAATTTATAATGTTATTGTAACTGCT
k__k__Animalia;p__p__Arthropoda;c__c__Insecta;o__o__Diptera;f__f__Culicidae;g__g__Culex	0.999859	AACATTATATTTTATTTTTGGGTCTTGAGCTGGAATAGTTGGAACTTCTTTAAGTTTACTAATTCGAGCAGAATTAAGTCAACCAGGTGTATTTATTGGAAATGATCAAATTTATAATGTTATTGTAACTGCT
k__k__Animalia;p__p__Arthropoda;c__c__Insecta;o__o__Diptera;f__f__Culicidae;g__g__Culex	1	AACATTATACTTTATTTTTGGAGCTTGAGCTGGAATAGTGGGGACTTCTTTAAGTTTACTAATTCGAGCAGAATTAAGCCAACCCGGAGTTTTTATTGGAAATGATCAAATTTATAATGTCATTGTAACAGCT
k__k__Animalia;p__p__Arthropoda;c__c__Insecta;o__o__Diptera;f__f__Culicidae;g__g__Culex	0.999999	AACATTATACTTTATTTTTGGGGCTTGAGCTGGAATAGTAGGGACTTCTTTAAGTTTACTAATTCGAGCAGAATTAAGCCAGCCCGGAGTTTTTATTGGAAATGATCAAATTTATAATGTCATTGTAACAGCT
k__k__Animalia;p__p__Arthropoda;c__c__Insecta;o__o__Diptera;f__f__Culicidae;g__g__Culex	1	GGCTTGAGCTGGAATAGTTGGAACTTCTTTAAGTTTACTAATTCTAGCAGAATTAAGTCAACCAGGTGTATTTATTGGAAATGATCAAATTTATAATGTTATTGTAACTGCTCATGCTTTTATTATAATTTTTTTTATAGTAATACCAATCATAATT
k__k__Animalia;p__p__Arthropoda;c__c__Insecta;o__o__Diptera;f__f__Culicidae;g__g__Culex	1	GGCTTGAGCTGGAATAGTTGGAACTTCTTTAAGTTTACTAATTCGAGCAGAATTAAGTCAACCAGGTGTATTTATTGGAAATGATCAAATTTATAATGTTATTGTAACTGCTCATGTTTTTATTATAATTTTTTTTATAGTAATACCAATCATAATT
k__k__Animalia;p__p__Arthropoda;c__c__Insecta;o__o__Diptera;f__f__Culicidae;g__g__Culex	1	GGCTTGAGCTGGAATAGTTGGAACTTCTTTAAGTTTACTAATTCGAGCAGAATTAAGTCAACCAGGTGTATTTATTGGAAATGATCAAATTTATAATGTTATTGTAACTGCTCATGCGTTTATTATAATTTTTTTTATAGTAATACCAATCATAATT
k__k__Animalia;p__p__Arthropoda;c__c__Insecta;o__o__Diptera;f__f__Culicidae;g__g__Culex	0.999999	GGCTTGAGCTGGAATAGTTGGAACTTCTTTAAGTTTACTAATTCGAGCAGAATTAAGTCAACCAGGTGTATTTATTGGAAATGATCAAATTTATAATGTTATTGTAAATGCTCATGCTTTTATTATAATTTTTTTTATAGTAATACCAATCATAATT
k__k__Animalia;p__p__Arthropoda;c__c__Insecta;o__o__Diptera;f__f__Culicidae;g__g__Culex	1	GGCTTGAGCTGGAATAGTTGGAACTTCTTTAAGTTTACTAATTCGAGCATAATTAAGTCAACCAGGTGTATTTATTGGAAATGATCAAATTTATAATGTTATTGTAACTGCTCATGCTTTTATTATAATTTTTTTTATAGTAATACCAATCATAATT
k__k__Animalia;p__p__Arthropoda;c__c__Insecta;o__o__Diptera;f__f__Culicidae;g__g__Culex	1	GGCTTGAGCTGGAATAGTTGTAACTTCTTTAAGTTTACTAATTCGAGCAGAATTAAGTCAACCAGGTGTATTTATTGGAAATGATCAAATTTATAATGTTATTGTAACTGCTCATGCTTTTATTATAATTTTTTTTATAGTAATACCAATCATAATT
k__k__Animalia;p__p__Arthropoda;c__c__Insecta;o__o__Diptera;f__f__Culicidae;g__g__Culex	1	GGCTTGAGCTGGAATAGTTGGAACTTCTTTAAGTTTACTAATTCGAGAAGAATTAAGTCAACCAGGTGTATTTATTGGAAATGATCAAATTTATAATGTTATTGTAACTGCTCATGCTTTTATTATAATTTTTTTTATAGTAATACCAATCATAATT
k__k__Animalia;p__p__Arthropoda;c__c__Insecta;o__o__Diptera;f__f__Culicidae;g__g__Culex	1	GGCTTGAGCTGGAATAGTTTGAACTTCTTTAAGTTTACTAATTCGAGCAGAATTAAGTCAACCAGGTGTATTTATTGGAAATGATCAAATTTATAATGTTATTGTAACTGCTCATGCTTTTATTATAATTTTTTTTATAGTAATACCAATCATAATT
k__k__Animalia;p__p__Arthropoda;c__c__Insecta;o__o__Diptera;f__f__Culicidae;g__g__Culex	1	GGCTTGAGCTGGAATAGTTGGAACTTCTTTAAGTTTACTAATTCGATCAGAATTAAGTCAACCAGGTGTATTTATTGGAAATGATCAAATTTATAATGTTATTGTAACTGCTCATGCTTTTATTATAATTTTTTTTATAGTAATACCAATCATAATT
k__k__Animalia;p__p__Arthropoda;c__c__Insecta;o__o__Diptera;f__f__Culicidae;g__g__Culex	1	GGCTTGAGCTGGAATAGTTAGAACTTCTTTAAGTTTACTAATTCGAGCAGAATTAAGTCAACCAGGTGTATTTATTGGAAATGATCAAATTTATAATGTTATTGTAACTGCTCATGCTTTTATTATAATTTTTTTTATAGTAATACCAATCATAATT
k__k__Animalia;p__p__Arthropoda;c__c__Insecta;o__o__Diptera;f__f__Culicidae;g__g__Culex	1	GGCTTGAGCTGGAATATTTGGAACTTCTTTAAGTTTACTAATTCGAGCAGAATTAAGTCAACCAGGTGTATTTATTGGAAATGATCAAATTTATAATGTTATTGTAACTGCTCATGCTTTTATTATAATTTTTTTTATAGTAATACCAATCATAATT
k__k__Animalia;p__p__Arthropoda;c__c__Insecta;o__o__Diptera;f__f__Culicidae;g__g__Culex	0.999999	GGCTTGAGCTGGAATAGTTGGAACTTCTTTAAGTTTACTAATTCGAGCAGAATTAAGTCAACCAGGTGTATTTATTGGAAATGATCAAATTTATAATGTATTTGTAACTGCTCATGCTTTTATTATAATTTTTTTTATAGTAATACCAATCATAATT
k__k__Animalia;p__p__Arthropoda;c__c__Insecta;o__o__Diptera;f__f__Culicidae;g__g__Culex	1	AGCTTGAGCTGGAATAGTGGGGACTTCTTTAAGTTTACTAATTCGAGCAGAATTAAGCCAACCCGGAGTTTTTATTGGAAATGATCAAATTTATAATGTCATTGTAACAGCTCATGCTTTTATTATGATTTTTTTTATAGTTATACCTATTATAATT
k__k__Animalia;p__p__Arthropoda;c__c__Insecta;o__o__Diptera;f__f__Culicidae;g__g__Culex	0.999999	AGCTTGAGCTGGAATAATTGGTACTTCATTAAGTATTCTTATTCGAGCAGAATTAAGTCAACCTGGAGTATTTATTGGAAATGATCAAATTTATAATGTTATTGTAACTGCTCATGCTTTTATTATAATTTTTTTTATAGTTATACCAATTATAATT
k__k__Animalia;p__p__Arthropoda;c__c__Insecta;o__o__Diptera;f__f__Culicidae;g__g__Culiseta	0.999998	AGCTTGAGCTGGAATAGTAGGAACTTCTTTAAGTTTACTAATTCGAGCTGAATTAAGTCAACCCGGAATATTTATTGGAAATGATCAAATTTATAATGTGATTGTTACTGCCCATGCATTTATTATAATTTTTTTTATAGTTATACCTATTATAATT
k__k__Animalia;p__p__Arthropoda;c__c__Insecta;o__o__Diptera;f__f__Dolichopodidae;g__g__Neurigona;s__s__Neurigona.quadrifasciata	1	AACATTATACTTTATTTTTGGAGCTTGAGCCGGAATAGTGGGTACATCACTAAGAATTATTGTTCGAGCTGAATTAGGACATCCAGGAGCCTTAATTGGAGATGATCAAATTTATAATGTTGTAGTTACAGCA
k__k__Animalia;p__p__Arthropoda;c__c__Insecta;o__o__Diptera;f__f__Dolichopodidae;g__g__Neurigona;s__s__Neurigona.quadrifasciata	1	AACATTATACTTTATTTTTGGAGCTTGAGCCGGAATAGTGGGTACATCACTAAGAATTATTGTTCGAGCTGAATTAGGGCATCCAGGAGCCTTAATTGGAGATGATCAAATTTATAATGTTGTAGTTACAGCA
k__k__Animalia;p__p__Arthropoda;c__c__Insecta;o__o__Diptera;f__f__Dolichopodidae;g__g__Neurigona;s__s__Neurigona.quadrifasciata	1	AACATTATACTTTATTTTTGGAGCTTGAGCCGGAATAGTGGGTACATCACTAAGAATTATTGTTCGAGCTGAATTAGTGCATCCAGGAGCCTTAATTGGAGATGATCAAATTTATAATGTTGTAGTTACAGCA
k__k__Animalia;p__p__Arthropoda;c__c__Insecta;o__o__Diptera;f__f__Dolichopodidae;g__g__Neurigona;s__s__Neurigona.quadrifasciata	0.999998	AGCTTGAGCCGGAATAGTGGGTACATCACTAAGAATTATTGTTCGAGCTGAATTAGGGCATCCAGGAGCCTTAATTGGAGATGATCAAATTTATAATGTTGTAGTTACGGCACATGCATTTATTATAATTTTTTTTATAGTAATACCTATTATAATT
k__k__Animalia;p__p__Arthropoda;c__c__Insecta;o__o__Diptera;f__f__Dolichopodidae;g__g__Neurigona;s__s__Neurigona.quadrifasciata	0.999979	AGCTTGAGCCGGAATAGTTGGTACATCACTAAGAATTATTGTTCGAGCTGAATTAGGGCATCCAGGAGCCTTAATTGGAGATGATCAAATTTATAATGTTGTAGTTACAGCACATGCATTTATTATAATTTTTTTTATAGTAATACCTATTATAATT
k__k__Animalia;p__p__Arthropoda;c__c__Insecta;o__o__Diptera;f__f__Dolichopodidae;g__g__Neurigona;s__s__Neurigona.quadrifasciata	1	AGCTTGAGCCGGAATAGTGGGTACATCACTAAGAATTATTGTTCGAGCTGAATTAGGGCATCCAGGAGCCTTAATTGGAGATGATCAAATTTATAATGTTGTAGTTACAGCACATGCATTTATTATAATTTTTTTTATAGTAATACCTATTATAATT
k__k__Animalia;p__p__Arthropoda;c__c__Insecta;o__o__Diptera;f__f__Dolichopodidae;g__g__Neurigona;s__s__Neurigona.quadrifasciata	1	AGCTTGAGCCGGAATAGTGGGTACATCACTAAGAATTATTGTTCGAGCTGAATTAGGACATCCAGGAGCCTTAATTGGAGATGATCAAATTTATAATGTTGTAGTTACAGCACATGCATTTATTATAATTTTTTTTATAGTAATACCTATTATAATT
k__k__Animalia;p__p__Arthropoda;c__c__Insecta;o__o__Diptera;f__f__Drosophilidae;g__g__Drosophila;s__s__Drosophila.funebris	0.999976	AACTTTATATTTTATTTTTGGTGCTTGAGCCGGAATAGTAGGGACATCCCTAAGAATTTTAATTCGAGCTGAATTAGGTCACCCAGGAGCCTTAATTGGTGATGACCAAATTTATAACGTAATTGTTACTGCT
k__k__Animalia;p__p__Arthropoda;c__c__Insecta;o__o__Diptera;f__f__Drosophilidae;g__g__Drosophila;s__s__Drosophila.funebris	0.999991	TGCTTGAGCCGGAATAGTAGGGACATCCCTAAGAATTTTAATTCGAGCTGAATTAGGTCACCCAGGAGCCTTAATTGGTGATGACCAAATTTATAACGTAATTGTTACTGCTCACGCTTTTGTTATAATTTTTTTTATAGTAATACCAATTATAATT
k__k__Animalia;p__p__Arthropoda;c__c__Insecta;o__o__Diptera;f__f__Drosophilidae;g__g__Drosophila;s__s__Drosophila.funebris	0.9999	AACTTTATATTTTATTTTTGGTGCTTGAGCCGGAATAGTAGGGACATCCTTAAGAATTTTAATTCGAGCTGAATTAGGTCACCCAGGAGCCTTAATTGGTGATGACCAAATTTATAACGTAATTGTTACTGCT
k__k__Animalia;p__p__Arthropoda;c__c__Insecta;o__o__Diptera;f__f__Drosophilidae;g__g__Drosophila;s__s__Drosophila.funebris	0.999696	TGCTTGAGCCGGAATAGTAGGGACATCTCTAAGAATTTTAATTCGAGCTGAATTAGGTCACCCAGGAGCCTTAATTGGTGATGACCAAATTTATAACGTAATTGTTACTGCTCACGCTTTTGTTATAATTTTTTTTATAGTAATACCAATTATAATT
k__k__Animalia;p__p__Arthropoda;c__c__Insecta;o__o__Diptera;f__f__Drosophilidae;g__g__Drosophila;s__s__Drosophila.funebris	0.999863	TGCTTGAGCCGGAATAGTAGGGACATCCTTAAGAATTTTAATTCGAGCTGAATTAGGTCACCCAGGAGCCTTAATTGGTGATGACCAAATTTATAACGTAATTGTTACTGCTCACGCCTTTGTTATAATTTTTTTTATAGTAATACCAATTATAATT
k__k__Animalia;p__p__Arthropoda;c__c__Insecta;o__o__Diptera;f__f__Drosophilidae;g__g__Drosophila;s__s__Drosophila.funebris	0.999976	TGCTTGAGCCGGAATAGTAGGGACATCCTTAAGAATTTTAATTCGAGCTGAATTAGGTCACCCAGGAGCCTTAATTGGTGATGACCAAATTTATAACGTAATTGTTACTGCTCACGCTTTTGTTATAATTTTTTTTATAGTAATACCAATTATAATT
k__k__Animalia;p__p__Arthropoda;c__c__Insecta;o__o__Diptera;f__f__Drosophilidae;g__g__Drosophila;s__s__Drosophila.repleta	0.99981	TGCTTGAGCTGGAATAGTGGGAACTTCTCTAAGAATTTTAATCCGAGCAGAATTAGGACATCCTGGAGCATTAATTGGTGATGATCAAATTTATAATGTTATTGTTACTGCCCATGCTTTTGTAATAATTTTTTTTATAGTTATACCAATTATAATT
k__k__Animalia;p__p__Arthropoda;c__c__Insecta;o__o__Diptera;f__f__Drosophilidae;g__g__Drosophila;s__s__Drosophila.repleta	0.999827	TGCTTGAGCTGGAATAGTGGGAACTTCTCTAAGAATTTTAATCCGAGTAGAATTAGGACATCCTGGAGCATTAATTGGTGATGATCAAATTTATAATGTTATTGTTACTGCCCATGCTTTTGTAATAATTTTTTTTATAGTTATACCAATTATAATT
k__k__Animalia;p__p__Arthropoda;c__c__Insecta;o__o__Diptera;f__f__Drosophilidae;g__g__Drosophila;s__s__Drosophila.repleta	0.998795	TGCTTGAGCTGGAATAGTGGGAACTTCTCTAAGAATTTTAATCCGAGCAGAATTAGGACATCCTGGAGCATTAATTGGTGATGATCAAATTTATAATGTTATTGTTACTGCCCATGCCTTTGTAATAATTTTTTTTATAGTTATACCAATTATAATT
k__k__Animalia;p__p__Arthropoda;c__c__Insecta;o__o__Diptera;f__f__Drosophilidae;g__g__Drosophila;s__s__Drosophila.repleta	0.999789	TGCTTGAGCTGGAATAGTGGGAACTTCTCTAAGAATTTTAATCCGAGCAGAATTAGGACATCCTGGAGCATTAATTGGTGATGATCAAATTTATAATGTTATTGTTATTGCCCATGCTTTTGTAATAATTTTTTTTATAGTTATACCAATTATAATT
k__k__Animalia;p__p__Arthropoda;c__c__Insecta;o__o__Diptera;f__f__Dryomyzidae;g__g__;s__s__	1	TACCCTTTATTTTATATTCGGAGCTTGAGCTGGAATAGTGGGAACCTCCCTTAGAATTTTAATTCGAGCCGAATTGGGCCACCCTGGTGCACTCATTGGAGATGACCAAATTTATAATGTCATTGTAACAGCA
k__k__Animalia;p__p__Arthropoda;c__c__Insecta;o__o__Diptera;f__f__Empididae;g__g__;s__s__	0.982784	AGCCTGGGCAGGAATAGTTGGAACCTCATTAAGAATTCTAATTCGAATAGAACTCGGCCACCCTGGAGCTTTAATCGGAGACGACCAAATTTATAATGTAATCGTTACAGCTCATGCTTTTGTAATAATTTTCTTTATAGTAATGCCTATTATAATT
k__k__Animalia;p__p__Arthropoda;c__c__Insecta;o__o__Diptera;f__f__Empididae;g__g__Clinocera;s__s__Clinocera.stagnalis	0.981989	GAACTTTATATTTTATCTTTGGAGCTTGAGCAGGTATAGTGGGTACCTCTTTAAAAATTATCGTACGTATAGAATTAGGTCATCCTGGTAGATTAATTGGTGATGA
k__k__Animalia;p__p__Arthropoda;c__c__Insecta;o__o__Diptera;f__f__Empididae;g__g__Clinocera;s__s__Clinocera.stagnalis	0.999952	AACTTTATATTTTATTTTTGGAGCTTGAGCAGGTATAGTGGGTACCTCTTTAAGAATTATTGTACGAATAGAATTAGGTCACCCTGGTAGATTAATTTGTGATGATCAAATTTATACTGTTATTGTTACAGCC
k__k__Animalia;p__p__Arthropoda;c__c__Insecta;o__o__Diptera;f__f__Empididae;g__g__Clinocera;s__s__Clinocera.stagnalis	0.999958	AACTTTATATTGTATTTTTGGAGCTTGAGCAGGTATAGTGGGTACCTCTTTAAGAATTATTGTACGAATAGAATTAGGTCACCCTGGTAGATTAATTGGTGATGATCAAGTTTATAATGTTATTGTTACAGCC
k__k__Animalia;p__p__Arthropoda;c__c__Insecta;o__o__Diptera;f__f__Empididae;g__g__Clinocera;s__s__Clinocera.stagnalis	0.999843	AACTTTATATTTTATCTTTGGAGCTTGAGCAGGTATAGTTGGTACCTCTTTAAAAATTATTGTACGAATAGAATTAGGTCACCCTCGTAGATTAATTGGTGATGACCAAATTTATAATGTTATTGTTACAGAC
k__k__Animalia;p__p__Arthropoda;c__c__Insecta;o__o__Diptera;f__f__Empididae;g__g__Clinocera;s__s__Clinocera.stagnalis	0.99998	AACTTTATATTTTATCTTTGGAGCTTGAGCAGGTATAGTGGGTACCTCTTTAAGAATTTTTGTACGAATAGAATTAGGTCACCCTGGTAGATTAATTGGTGATGACCAAATTTATAATGTTATTGTTACAGCC
k__k__Animalia;p__p__Arthropoda;c__c__Insecta;o__o__Diptera;f__f__Empididae;g__g__Clinocera;s__s__Clinocera.stagnalis	0.999966	AACTTTATATTTTATTTTTGGAGCTTGAGCAGGTATAGTGGGTACCTTTTTAAGAATTATTGTACGAATAGAATTAGGTCACCCTGGTAGATTAATTTGTGATGATCAAATTTATAATGTTATTGTTACAGCC
k__k__Animalia;p__p__Arthropoda;c__c__Insecta;o__o__Diptera;f__f__Empididae;g__g__Clinocera;s__s__Clinocera.stagnalis	0.999995	AACTTTATATTTTATTTTTGGAGCTTGAGCAGGTATAGTGGGTACTTCTTTAAGAATTATTGTACGAATAGAATTAGGTCACCCTGGTAGACTAATTGTTGATGATAAAATTTATAATGTTATTGTTACAGCC
k__k__Animalia;p__p__Arthropoda;c__c__Insecta;o__o__Diptera;f__f__Empididae;g__g__Clinocera;s__s__Clinocera.stagnalis	0.99993	AACTTTATATTTTATTTTTGGAGCTTGAGCAGGTATAGTGGGTACTTCTTTAAGAATTATTGTACGAATAGAATTAGGTCACCCTGGTAGACTAATTGGCGATGATCAAATTTATAATGTTATTGTTACAGCC
k__k__Animalia;p__p__Arthropoda;c__c__Insecta;o__o__Diptera;f__f__Empididae;g__g__Clinocera;s__s__Clinocera.stagnalis	0.99994	AACTTTATATTTTATCTTTGGAGCTTGAGCAGGTATAGTGGGTACTTCTTAAAGAATTATTGTACGAATAGAATTAGGTCACCCTTGTACATTAATTGGTGATGATCAAATTTATAATGTTATTGTTACAGCC
k__k__Animalia;p__p__Arthropoda;c__c__Insecta;o__o__Diptera;f__f__Empididae;g__g__Clinocera;s__s__Clinocera.stagnalis	0.999987	AACTTTATATTTTATCTTTGGAGCTTGAGCAGGTATAGTGGGTACCTCTTTAAGAATTATTGTACGAATAGAATTAGGTCACCTTGGTAGATTAATTGGTGATGATCAAATTTATAATGTTATTGTTACAGCA
k__k__Animalia;p__p__Arthropoda;c__c__Insecta;o__o__Diptera;f__f__Empididae;g__g__Clinocera;s__s__Clinocera.stagnalis	0.999983	AACTTTATATTTTATTTTTGGAGCTTGAGCAGGTATAGTGGGTACTTCTGTAAGAATTATTGTACGAATAGAATTAGGTCACCCTGGTAGACTAATTGGTGATGATCAAATTTATAATGTTATTGTTACAGCC
k__k__Animalia;p__p__Arthropoda;c__c__Insecta;o__o__Diptera;f__f__Empididae;g__g__Clinocera;s__s__Clinocera.stagnalis	0.999242	AACTTTATATTTTATTTTTGGGGCTTGAGCAGGTATAGTGGGTACCTCTTTAAGAATTATTGTACGAATAGAATTAGGTCACGCTGGTAGACTAATTGGTGATGATCAAATTTATAATGTTATTGTTACAGCC
k__k__Animalia;p__p__Arthropoda;c__c__Insecta;o__o__Diptera;f__f__Empididae;g__g__Clinocera;s__s__Clinocera.stagnalis	0.999994	AACTTTATATTTTATTTTTGGAGCTTGAGCAGGTATAGTGGGTACTTCTTTAAGAATTATTGTACGAATAGAATTAGGTCACCCTGGTAGACTAATTGGTGATGATAAAATTTATAATGTTATTGTTACAGCC
k__k__Animalia;p__p__Arthropoda;c__c__Insecta;o__o__Diptera;f__f__Empididae;g__g__Clinocera;s__s__Clinocera.stagnalis	0.999985	AACTTTATATTTTATTTTTGGAGCTTGAGCAGGTATAGTGGGTACTTCTTTAAGAATTATTGTACGAATAGAATTAGGTCACCCTGGTAGACTAATTGGTGATGATCAAATTTATAATGTTATTGTTACAGCC
k__k__Animalia;p__p__Arthropoda;c__c__Insecta;o__o__Diptera;f__f__Empididae;g__g__Clinocera;s__s__Clinocera.stagnalis	0.994524	AACTTTATATTTTATCTTTGGAGCTTGAGCAGGTATAGTGGGTACCTCTTTAAAAATTATCGTACGTATAGAATTAGGTCATCCTGGTAGATTAATTGGTGATGACTACATTTATAATGTTATTGTTACAGCC
k__k__Animalia;p__p__Arthropoda;c__c__Insecta;o__o__Diptera;f__f__Empididae;g__g__Clinocera;s__s__Clinocera.stagnalis	0.999592	AACTTTATATTTTATTTTTGGGGCTTGAGCAGGTATAGTGGGTACCTCTTTAAGAATTATTGTACGAATAGAATTAGGTCACCCTGGTAGACTAATTGGTGATGATCAAATTTATAATGTTATTGTTACAGCC
k__k__Animalia;p__p__Arthropoda;c__c__Insecta;o__o__Diptera;f__f__Empididae;g__g__Clinocera;s__s__Clinocera.stagnalis	0.998935	GGCTTGAGCAGGTATAGTGGGTACCTCTTTAAGAATTATTGTACAAATAGAATTAGGTCAACCAGGTAGACTAATTGGTGATGATCAAATTTATAATGTTTTTGTTACAGCCCATGCTTTTGTAATAATTTTCTTTATAGTTATACCTATTACAATT
k__k__Animalia;p__p__Arthropoda;c__c__Insecta;o__o__Diptera;f__f__Empididae;g__g__Clinocera;s__s__Clinocera.stagnalis	0.999973	AGCTTGAGCAGGTATAGTGGGTACTTCTTTAAGAATTATTGTACGAATAGAATTAGGTCACCCTGGTAGACTAATTGGTGATGATCAAATTTATAATGTTATTGTTACAGCCCATGCTTTTGCAATAATTTTCTTTATAGTTATACCTATTATAATT
k__k__Animalia;p__p__Arthropoda;c__c__Insecta;o__o__Diptera;f__f__Empididae;g__g__Clinocera;s__s__Clinocera.stagnalis	0.999979	AGCTTGAGCAGGTATAGTGGGTACTTCTTTAAGAATTATTGTACGAATAGAATTAGGTCACCCTGGTAGACTAATTGGTGATGATAAAATTTATAATGTTATTGTTACAGCCCATGCTTTTGTAATAATTTTCTTTATAGTTATACCTATTATAATTT
k__k__Animalia;p__p__Arthropoda;c__c__Insecta;o__o__Diptera;f__f__Empididae;g__g__Clinocera;s__s__Clinocera.stagnalis	0.998305	AGCTTGAGCAGGTATAGTGGGTACCTCTTTAAGAATTATTGTACGAATAGAATTAGGTCACCTTGGTAGATTAATTGGTGATGATCAAATTTATAATGTTATTGTTACAGCACATGCTTTTGTAATAATTTTCTTTATAGTTATAATTATTATAATT
k__k__Animalia;p__p__Arthropoda;c__c__Insecta;o__o__Diptera;f__f__Empididae;g__g__Clinocera;s__s__Clinocera.stagnalis	0.99832	AGCTTGAGCAGGTATAGTGGGTACTTCTTAAAGAATTATTGTACGAATAGAATTAGGTCACCCTTGTACATTAATTGGTGATGATCAAATTTATAATGTTATTGTTACAGCCCATGCTTTTGTAATAATTTTCTTTATAGTAATACCTATTATAATT
k__k__Animalia;p__p__Arthropoda;c__c__Insecta;o__o__Diptera;f__f__Empididae;g__g__Clinocera;s__s__Clinocera.stagnalis	0.999904	AGCTTGAGCAGGTATAGTGGGTACCTTTTTAAGAATTATTGTACGAATAGAATTAGGTCACCCTGGTAGATTAATTTGTGATGATCAAATTTATAATGTTATTGTTATAGCCCATGCTTTTGTAATAATTTTCTTCATAGTTATACCTATTATAATC
k__k__Animalia;p__p__Arthropoda;c__c__Insecta;o__o__Diptera;f__f__Empididae;g__g__Clinocera;s__s__Clinocera.stagnalis	0.999778	GGCTTGAGCAGGTATAGTGGGTACCTCTTTAAGAATTATTGTACGAATAGAATTAGGTCACGCTGGTAGACTAATTGGTGATGATCAAATTTATAATGTTATTGTTACAGCCCATGCTTTTGTAATAATTTTCTTTATAGTTATACCTATTATAATT
k__k__Animalia;p__p__Arthropoda;c__c__Insecta;o__o__Diptera;f__f__Empididae;g__g__Clinocera;s__s__Clinocera.stagnalis	0.999736	GGCTTGAGCAGGTATAGTGGGTACCCCTTTAAGAATTATTGTACGAATAGAATTAGGTCACCCTGGTAGACTAATTGGTGATGATCAAATTTATAATGTTATTGTTACAGCCCATGCTTTTGTAATAATTTTCTTTATAGTTATACCTATTATAATT
k__k__Animalia;p__p__Arthropoda;c__c__Insecta;o__o__Diptera;f__f__Empididae;g__g__Clinocera;s__s__Clinocera.stagnalis	0.999965	AGCTTGAGCAGGTATAGTGGGTACCTTTTTAAGAATTATTGTACGAATAGAATTAGGTCACCCTGGTAGATTAATTTGTGATGATCAAATTTATAATGTTATTGTTACAGCCCATGCTTTTGTAATAATTTTCTTCATAGTTATACCTATTATAATC
k__k__Animalia;p__p__Arthropoda;c__c__Insecta;o__o__Diptera;f__f__Empididae;g__g__Clinocera;s__s__Clinocera.stagnalis	0.999944	AGCTTGAGCAGGTATAGTGGGTACTTCTTTAAGAATTATTGTACGAATAGAATTAGGTCACCCTGGTAGACTAATTGGCGATGATCAAATTTATAATGTTATTGTTACAGCCCATGCTTTTGTAATAATTTTCTTTATAGTTATACCTATTATAATT
k__k__Animalia;p__p__Arthropoda;c__c__Insecta;o__o__Diptera;f__f__Empididae;g__g__Clinocera;s__s__Clinocera.stagnalis	0.999943	AGCTTGAGCAGGTATAGTGGGTACTTCTTTAAGAATTATTGTACGAATAGAATTAGGTCACCCTGGTAGACTAATTGGTGATGATCAAATTTATAATGTTATTGTTACAGCCCATGCTCTTGTTATAATTTTCTTTATAGTTATACCTATTATAATT
k__k__Animalia;p__p__Arthropoda;c__c__Insecta;o__o__Diptera;f__f__Empididae;g__g__Clinocera;s__s__Clinocera.stagnalis	0.999993	AGCTTGAGCAGGTATAGTGGGTACTTCTTTAAGAATTATTGTACGAATAGAATTAGGTCACCCTGGTAGACTAATTGTTGATGATAAAATTTATAATGTTATTGTTACAGCCCATGCTTTTGTAATAATTTTCTTTATAGTTATACCTATTATAATT
k__k__Animalia;p__p__Arthropoda;c__c__Insecta;o__o__Diptera;f__f__Empididae;g__g__Clinocera;s__s__Clinocera.stagnalis	0.999957	AGCTTGAGCAGGTATAGTGGGTACCTCTTTAAGAATTATTGTACGAATAGAATTAGGTCACCCTGGTAGATTAATTGGTGATGATCAAGTTTATAATGTTATTGTTACAGCCCATGCTTTTGTAATAATTTTCTTTATAGTTATACCTATTATAATT
k__k__Animalia;p__p__Arthropoda;c__c__Insecta;o__o__Diptera;f__f__Empididae;g__g__Clinocera;s__s__Clinocera.stagnalis	0.999903	GGCTTGAGCAGGTATAGTGGGTACCTCTTTAAGAATTATTGTACGAATAGAATTAGGTCACCCTGGTAGACTAATTGGTGATGATCAAATTTATAATGTTATTGTTACAGCCCATGCTTTTGTAATAATTTTCTTTATAGTTATACCTATTATAATT
k__k__Animalia;p__p__Arthropoda;c__c__Insecta;o__o__Diptera;f__f__Empididae;g__g__Clinocera;s__s__Clinocera.stagnalis	0.999992	AGCTTGAGCAGGTATAGTGGGTACCTCTTTAAGAATTATTGTACGAATAGAATTAGGTCACCCTGGTAGATTAATTTGTGATGATCAAATTTATACTGTTATTGTTACAGCCCATGCTTTTGTAATAATTTTCTTTATAGTTATACCTATTATAATT
k__k__Animalia;p__p__Arthropoda;c__c__Insecta;o__o__Diptera;f__f__Empididae;g__g__Clinocera;s__s__Clinocera.stagnalis	0.999862	AGCTTGAGCAGGTATAGTGGGTACTTCTGTAAGAATTATTGTACGAATAGAATTAGGTCACCCTGGTAGACTAATTGGTGATGATCAAATTTATAATGTTATTGTTACAGCCCATGCTTTTGTAATAATTTTCTTTATAGTTATACCTATTATAATT
k__k__Animalia;p__p__Arthropoda;c__c__Insecta;o__o__Diptera;f__f__Empididae;g__g__Clinocera;s__s__Clinocera.stagnalis	0.99996	AGCTTGAGCAGGTATAGTGGGTACTTCTTTAAGAATTATTGTACGAATAGAATTAGGTCACCCTGGTAGACTAATTGGTGATGATCAAATTTATAATGTTATTGTTACAGCCCATGCTTTTGTAATAATTTTCTTTATAGTTATACCTATTATAATT
k__k__Animalia;p__p__Arthropoda;c__c__Insecta;o__o__Diptera;f__f__Empididae;g__g__Clinocera;s__s__Clinocera.stagnalis	0.999943	AGCTTGAGCAGGTATAGTGGGTACCTCTTTAAGAATTTTTGTACGAATAGAATTAGGTCACCCTGGTAGATTAATTGGTGATGACCAAATTTATAATGTTATTGTTACAGCCCATGCTTTTGTAATAATTTTCTTTATATTTATACCTATTATAATT
k__k__Animalia;p__p__Arthropoda;c__c__Insecta;o__o__Diptera;f__f__Empididae;g__g__Empis;s__s__Empis.nigritarsis	0.99879	AACATTATATTTTATTTTTGGTGCTTGAGCAGGAATGGTTGGAACTTCTTTAAGCATTTTAATTCGAATAGAATTAGGACACCCTGGAGCTTTAATTGGTGATGATCAAATTTATAATGTTATTGTAACTGCA
k__k__Animalia;p__p__Arthropoda;c__c__Insecta;o__o__Diptera;f__f__Empididae;g__g__Empis;s__s__Empis.nigritarsis	0.999495	TGCTTGAGCAGGAATGGTTGGAACTTCTTTAAGCATTTTAATTCGAATAGAATTAGGACACCCTGGAGCTTTAATTGGTGATGATCAAATTTATAATGTTATTGTAACTGCACATGCTTTCGTAATAATTTTTTTTATAGTTATACCTATTATAATT
k__k__Animalia;p__p__Arthropoda;c__c__Insecta;o__o__Diptera;f__f__Empididae;g__g__Empis;s__s__Empis.nuntia	0.996449	AACTCTATATTTTATTTTTGGAGCTTGAGCAGGAATAGTAGGAACTTCATTAAGAATTCTTATTCGAATAGAATTAGGACACCCAGGAGCTCTAATCGGAGATGATCAAATTTATAATGTAATTGTAACAGCC
k__k__Animalia;p__p__Arthropoda;c__c__Insecta;o__o__Diptera;f__f__Empididae;g__g__Empis;s__s__Empis.nuntia	0.997307	AGCTTGAGCAGGAATAGTAGGAACTTCATTAAGAATTCTTATTCGAATAGAATTAGGACACCCAGGAGCTCTAATCGGAGATGATCAAATTTATAATGTAATTGTAACAGCCCATGCTTTTGTAATAATTTTTTTTATAGTAATACCTATCATAATT
k__k__Animalia;p__p__Arthropoda;c__c__Insecta;o__o__Diptera;f__f__Empididae;g__g__Empis;s__s__Empis.stercorea	0.999998	TACACTATACTTTATTTTTGGGGCTTGAGCAGGAATAGTAGGAACTTCTTTAAGAATTCTAATTCGAATAGAATTAGGACACCCCGGTGCTTTAATTGGTGACGATCAAATTTATAATGTAATTGTCACTGCT
k__k__Animalia;p__p__Arthropoda;c__c__Insecta;o__o__Diptera;f__f__Empididae;g__g__Empis;s__s__Empis.stercorea	0.999987	TACACTATACTTTATTTTTGGGGCTTGAGCAGGAATAGTAGGAACTTCTTTAAGAATTTTAATTCGAATAGAATTAGGACACCCCGGTGCTTTAATTGGTGACGATCAAATTTATAATGTAATTGTCACTGCT
k__k__Animalia;p__p__Arthropoda;c__c__Insecta;o__o__Diptera;f__f__Empididae;g__g__Empis;s__s__Empis.tessellata	1	CACACTATACTTTATTTTCGGAGCCTGAGCTGGAATAGTAGGTACTTCTTTAAGTATTTTAATCCGAATAGAATTAGGCCATCCCGGTGCTTTAATTGGAGATGACCAAATTTATAATGTAATTGTTACAGCT
k__k__Animalia;p__p__Arthropoda;c__c__Insecta;o__o__Diptera;f__f__Fanniidae;g__g__Fannia;s__s__Fannia.incisurata	0.999998	AGCATGATCTGGAATAATTGGTACCTCATTAAGTATTTTAATTCGAGCTGAATTAGGACACCCAGGAGCACTAATTGGTGACGATCAAATTTATAATGTAATTGTTACAGCTCATGCTTTTATTATAATCTTTTTTATAGTAATACCTATTATAATC
k__k__Animalia;p__p__Arthropoda;c__c__Insecta;o__o__Diptera;f__f__Fanniidae;g__g__Fannia;s__s__Fannia.sociella	0.999993	TGCTTGATCTGGAATAATTGGTACTTCTTTAAGTATTTTAATTCGAGCTGAATTAGGACACCCAGGAGCATTAATTGGTGATGATCAGATTTATAATGTAATTGTAACTGCACATGCTTTTATCATAATTTTTTTTATAGTAATACCTATTATAATT
k__k__Animalia;p__p__Arthropoda;c__c__Insecta;o__o__Diptera;f__f__Hybotidae;g__g__Platypalpus;s__s__Platypalpus.agilis	0.999999	AACTTTATATTTTATATTTGGTGCTTGAGCTGGTATAGTAGGAACTTCTCTAAGAATATTAATTCGAACAGAACTAGGCCATCCAGGTTCTTTAATTGGAGATGACCAAATCTATAATGTAATTGTTACAGCT
k__k__Animalia;p__p__Arthropoda;c__c__Insecta;o__o__Diptera;f__f__Hybotidae;g__g__Platypalpus;s__s__Platypalpus.agilis	0.999992	AACTTTATATTTTATATTTGGTGCTTGAGCTGGTATAGTAGGAACTTCTCTAAGAATATTAATTCGAACAGAACTAGGCCATCCAGGTTCTTTAATTGGAGACGACCAAATCTATAATGTAATTGTTACAGCT
k__k__Animalia;p__p__Arthropoda;c__c__Insecta;o__o__Diptera;f__f__Hybotidae;g__g__Platypalpus;s__s__Platypalpus.exilis	0.999999	AACACTATATTTTATTTTTGGTGCTTGGGCAGGAATAGTAGGAACTTCTTTAAGTATACTTATTCGAACAGAATTAGGACATCCAGGCTCTCTAATTGGAGATGACCAAATTTATAACGTTATTGTAACTGCA
k__k__Animalia;p__p__Arthropoda;c__c__Insecta;o__o__Diptera;f__f__Hybotidae;g__g__Platypalpus;s__s__Platypalpus.exilis	0.999996	TGCTTGGGCAGGAATAGTAGGAACTTCTTTAAGTATACTTATTCGAACAGAATTAGGACATCCAGGCTCTCTAATTGGAGATGACCAAATTTATAACGTTATTGTAACTGCACATGCTTTTGTTATAATTTTTTTTATAGTAATACCTATTATAATT
k__k__Animalia;p__p__Arthropoda;c__c__Insecta;o__o__Diptera;f__f__Hybotidae;g__g__Platypalpus;s__s__Platypalpus.longicornis	0.999094	AACACTATATTTTATATTTGGGGCTTGAGCAGGAATAGTAGGAACTTCTCTTAGTATACTAATCCGAACAGAATTAGGCCATCCAGGCTCTTTAATTGGAGACGACCAAATTTATAATGTAATTGTAACTGCT
k__k__Animalia;p__p__Arthropoda;c__c__Insecta;o__o__Diptera;f__f__Keroplatidae	0.999997	CACTTTATATTTTATTTTTGGAACTTGATCAGGAATAGTAGGAACTTCATTAAGAATTCTAATTCGAGCTGAATTAGAACATCCAGGAGCTTTAATTGGTGATGACCAAATTTATAACGTAATTGTTACAGCA
k__k__Animalia;p__p__Arthropoda;c__c__Insecta;o__o__Diptera;f__f__Keroplatidae;g__g__Macrocera;s__s__	0.992581	AACATTATATTTTATTTTTGGAACTTGATCAGGAATAGTGGGAACATCATTGAGAATTCTTATTCGAACTGAACTAGAACACCCTGGAGCCTTAATTGGAGATGATCAAATTTATAATGTAGTTGTTACAGCT
k__k__Animalia;p__p__Arthropoda;c__c__Insecta;o__o__Diptera;f__f__Lauxaniidae;g__g__;s__s__	0.983686	AACTTTATACTTTCTATTTGGAGCTTGAGCTGGAATAGTGGGGACATCTCTTAGAATCTTAATTCGTGCAGAATTAGGACACCCGGGAGCATTAATCGGAGATGACCAGATTTATAATGTAATTGTTACTGCT
k__k__Animalia;p__p__Arthropoda;c__c__Insecta;o__o__Diptera;f__f__Lauxaniidae;g__g__Cnemacantha;s__s__Cnemacantha.muscaria	0.999983	AGCGTGAGCTGGGATAGTTGGAACATCTTTAAGAATTTTAATTCGAGCAGAACTAGGTCATCCTGGAGCCCTAATTGGAGATGATCAAATTTATAATGTAATTGTTACTGCACACGCTTTTGTTATAATTTTCTTTATAGTAATACCGATTATAATT
k__k__Animalia;p__p__Arthropoda;c__c__Insecta;o__o__Diptera;f__f__Lauxaniidae;g__g__Pseudolyciella;s__s__Pseudolyciella.pallidiventris	0.999999	AACTTTATATTTCTTATTTGGTGCTTGAGCTGGAATAGTAGGTACTTCCTTAAGAATTTTAATTCGAGCAGAATTAGGGCATCCTGGAGCATTAATTGGGGATGACCAAATTTATAATGTAATTGTCACTGCC
k__k__Animalia;p__p__Arthropoda;c__c__Insecta;o__o__Diptera;f__f__Lauxaniidae;g__g__Pseudolyciella;s__s__Pseudolyciella.pallidiventris	0.999948	AACTTTATATTTCTTATTTGGTGCTTGAGCTGGAATAGTAGGTACTTCCTTAAGAATTTTAATTCGAGCAGAATTAGGACATCCTGGAGCATTAATTGGGGATGACCAAATTTATAATGTAATTGTCACTGCC
k__k__Animalia;p__p__Arthropoda;c__c__Insecta;o__o__Diptera;f__f__Limoniidae;g__g__Antocha;s__s__Antocha.vitripennis	0.999994	AACTTTATATTTTATTTTTGGAGCTTGAGCAGGAATAGTGGGTACTTCTTTAAGAATCCTTATTCGAGCAGAACTAGGACATCCCGGAGCCTTAATTGGGGATGACCAAATTTATAATGTAATTGTTACAGCT
k__k__Animalia;p__p__Arthropoda;c__c__Insecta;o__o__Diptera;f__f__Limoniidae;g__g__Austrolimnophila;s__s__Austrolimnophila.ochracea	0.993075	TACTTTATATTTTATTTTCGGAGCTTGAGCCGGAATAGTAGGAACCTCCTTAAGCCTATTAATTCGAGCCGAATTAGGACATCCTGGAGCATTAATTGGAGATGATCAAATTTATAATGTAATTGTAACTGCC
k__k__Animalia;p__p__Arthropoda;c__c__Insecta;o__o__Diptera;f__f__Limoniidae;g__g__Austrolimnophila;s__s__Austrolimnophila.ochracea	0.986259	AGCTTGAGCCGGAATAGTAGGAACCTCCTTAAGCCTATTAATTCGAGCCGAATTAGGACATCCTGGAGCATTAATTGGAGATGATCAAATTTATAATGTAATTGTAACTGCCCATGCATTTGTAATAATTTTTTTTATAGTTATACCAATCATAATC
k__k__Animalia;p__p__Arthropoda;c__c__Insecta;o__o__Diptera;f__f__Limoniidae;g__g__Austrolimnophila;s__s__Austrolimnophila.ochracea	0.985044	AGCTTGAGCCGGAATAGTAGGAACCTCCTTAAGCCTATTAATTCGAGCCGAATTAGGAAATCCTGGAGCATTAATTGGAGATGATCAAATTTATAATGTAATTGTAACTGCCCATGCATTTGTAATAATTTTTTTTATAGTTATACCAATCATAATC
k__k__Animalia;p__p__Arthropoda;c__c__Insecta;o__o__Diptera;f__f__Limoniidae;g__g__Austrolimnophila;s__s__Austrolimnophila.ochracea	0.984828	AGCTTGAGCCGGAATAGTAGGAACCTCCTTAAGCCTATTAATTCGAGCCGAATTAGGACATCCTGGAGCATTAATTGGAGATGATCAAATTTATAATGTAATTGTAACTGCCCATGCCTTTGTAATAATTTTTTTTATAGTTATACCAATCATAATC
k__k__Animalia;p__p__Arthropoda;c__c__Insecta;o__o__Diptera;f__f__Limoniidae;g__g__Austrolimnophila;s__s__Austrolimnophila.ochracea	0.984659	AGCTTGAGCCGGAATAGTAGGAACCTCCTTAAGCCTATTAATTCGAGCCGAATTAGTACATCCTGGAGCATTAATTGGAGATGATCAAATTTATAATGTAATTGTAACTGCCCATGCATTTGTAATAATTTTTTTTATAGTTATACCAATCATAATC
k__k__Animalia;p__p__Arthropoda;c__c__Insecta;o__o__Diptera;f__f__Limoniidae;g__g__Austrolimnophila;s__s__Austrolimnophila.ochracea	0.985294	AGCTTGAGCCGGAATAGTAGGAACCTCCTTAAGCCTATTAATTCGAGCCGAATTAGGACATCCTGGAGCATTAATTGGAGATGATCAAATTTATAATGTAATTGTAACTGCCCATGCATTTGTAATATTTTTTTTTATAGTTATACCAATCATAATC
k__k__Animalia;p__p__Arthropoda;c__c__Insecta;o__o__Diptera;f__f__Limoniidae;g__g__Dicranophragma	0.999938	AACTCTATATTTTATTTTTGGGGCATGAGCAGGTATAGTAGGAACATCACTAAGAATTTTAATTCGAGCTGAATTAGGTCATCCCGGAGCTTTAATTGGAGATGATCAAATTTATAATGTTATTGTTACTGCT
k__k__Animalia;p__p__Arthropoda;c__c__Insecta;o__o__Diptera;f__f__Limoniidae;g__g__Epiphragma;s__s__Epiphragma.ocellare	0.981878	AACCCTATATTTTATTTTTGGTGCCTGAGCCGGAATAGTGGGAACTTCTCTTAGATTATTAATTCGAGCAGAATTAGGCCACCCAGGAGCTTTAATCGGAGATGATCAAATTTATAATGTTATTGTTACAGCT
k__k__Animalia;p__p__Arthropoda;c__c__Insecta;o__o__Diptera;f__f__Limoniidae;g__g__Gonomyia;s__s__Gonomyia.recta	0.999837	AACCTTATATTTTATTTTCGGAGCTTGAGCAGGAATAGTTGGAACTTCTCTAAGAATTTTAATTCGAGCTGAATTAGGCCATCCTGGAGCTATAATTGGAAATGATCAAATTTATAATGTTGTAGTTACAGCA
k__k__Animalia;p__p__Arthropoda;c__c__Insecta;o__o__Diptera;f__f__Limoniidae;g__g__Limonia;s__s__Limonia.flavipes	0.999935	TACTTTATATTTTATTTTAGGAGCTTGATCAGGAATAGTGGGTACTTCCTTAAGAATTTTAATTCGAGCTGAATTAGGTCACCCAGGAGCTTTAATTGGAGATGACCAAATTTATAATGTAATTGTAACAGCT
k__k__Animalia;p__p__Arthropoda;c__c__Insecta;o__o__Diptera;f__f__Limoniidae;g__g__Limonia;s__s__Limonia.nubeculosa	0.995218	AACTTTATATTTTATTTTTGGAGCATGATCTGGTATAGTAGGTACTTCCTTAAGTATTCTAATTCGAGCTGAATTAGGACATCCTGGAGCCTTAATTGGAGATGACCAAATTTATAATGTTATTGTTACTGCT
k__k__Animalia;p__p__Arthropoda;c__c__Insecta;o__o__Diptera;f__f__Limoniidae;g__g__Limonia;s__s__Limonia.nubeculosa	0.996898	AACTTTATATTTTATTTTTGGAGCATGATCTGGTATAGTAGGTACTTCCTTAAGTATTCTAATTCGAGCTGAATTAGGACATCCTGGAGCCTTAATTGGAGATTACCAAATTTATAATGTTATTGTTACTGCT
k__k__Animalia;p__p__Arthropoda;c__c__Insecta;o__o__Diptera;f__f__Limoniidae;g__g__Limonia;s__s__Limonia.nubeculosa	0.998956	AGCATGATCTGGTATATTAGGTACTTCCTTAAGTATTCTAATTCGAGCTGAATTAGGACATCCTGGAGCCTTAATTGGAGATGACCAAATTTATAATGTTATTGTTACTGCTCATGCATTTATTATGATTTTTTTTATAGTAATGCCTATTATAATT
k__k__Animalia;p__p__Arthropoda;c__c__Insecta;o__o__Diptera;f__f__Limoniidae;g__g__Limonia;s__s__Limonia.nubeculosa	0.999897	AGCATGATCTGGTATAGTAGGTACTTCCTTAAGTATTCTAATTCGAGCTAAATTAGGACATCCTGGAGCCTTAATTGGAGATGACCAAATTTATAATGTTATTGTTACTGCTCATGCATTTATTATGATTTTTTTTATAGTAATGCCTATTATAATT
k__k__Animalia;p__p__Arthropoda;c__c__Insecta;o__o__Diptera;f__f__Limoniidae;g__g__Limonia;s__s__Limonia.nubeculosa	0.999922	AGCATGATCTGGTATAGTAGGTACTTCCTTAAGTATTCTAATTCGAGCTGAATTAGGACATCCTGGAGCCTTAATTGGAGATGACCAAATTTATAATGTTATTGTTACTGCTCATGCATTTATTATGATTTTTTTTATAGTAATGCCTATTATAATT
k__k__Animalia;p__p__Arthropoda;c__c__Insecta;o__o__Diptera;f__f__Limoniidae;g__g__Limonia;s__s__Limonia.nubeculosa	0.980736	AACTTTATATTTTATTTTTGGAGCATGATCTGGTATAGTAGGTACTTCCTTAAGTATTCTAATTCGAGCTGAATTAGGGCATCCTGGAGCCTTAATTGGAGATGACCAAATTTATAATGTTATTGTTACTGCT
k__k__Animalia;p__p__Arthropoda;c__c__Insecta;o__o__Diptera;f__f__Limoniidae;g__g__Limonia;s__s__Limonia.nubeculosa	0.999822	AGCATGATCTGGTATAGTAGGTACTTCCTTAAGTATTCTAATTCGAGCTGAATTAGGGCATCCTGGAGCCTTAATTGGAGATGACCAAATTTATAATGTTATTGTTACTGCTCATGCATTTATTATGATTTTTTTTATAGTAATGCCTATTATAATT
k__k__Animalia;p__p__Arthropoda;c__c__Insecta;o__o__Diptera;f__f__Limoniidae;g__g__Limonia;s__s__Limonia.nubeculosa	0.999718	AGCATGATCTGGTATAGTAGGTACTTCCTTAAGTATTCTAATTCGAGCTGAATTAGGACATCCTGGAGCCTTAATTGGAGATGACCAAATTTATAATGTTATTGTTACTGCTCATGCATTTATTATGATTTTTTTTATATTAATGCCTATTATAATT
k__k__Animalia;p__p__Arthropoda;c__c__Insecta;o__o__Diptera;f__f__Limoniidae;g__g__Limonia;s__s__Limonia.nubeculosa	0.999427	GGCATGATCTGGTATAGTAGGTACTTCCTTAAGTATTCTAATTCGAGCTGAATTAGGACATCCTGGAGCCTTAATTGGAGATGACCAAATTTATAATGTTATTGTTACTGCCCATGCATTTATTATGATTTTTTTTATAGTAATACCTATTATAATT
k__k__Animalia;p__p__Arthropoda;c__c__Insecta;o__o__Diptera;f__f__Limoniidae;g__g__Limonia;s__s__Limonia.nubeculosa	0.999942	AGCATGATCTGGTATAGTATGTACTTCCTTAAGTATTCTAATTCGAGCTGAATTAGGACATCCTGGAGCCTTAATTGGAGATGACCAAATTTATAATGTTATTGTTACTGCTCATGCATTTATTATGATTTTTTTTATAGTAATGCCTATTATAATT
k__k__Animalia;p__p__Arthropoda;c__c__Insecta;o__o__Diptera;f__f__Limoniidae;g__g__Limonia;s__s__Limonia.nubeculosa	0.998297	AGCATGATCTGGTATAGTAGGTACTTCCTTAAGTATTCTAATTCGAGCTGAATTAGGACATCCTGGAGCCTTAATTGGAGATGACCAAATTTATAATGTTATTGTTACCGCTCATGCATTTATTATGATTTTTTTTATAGTAATGCCTATTATAATT
k__k__Animalia;p__p__Arthropoda;c__c__Insecta;o__o__Diptera;f__f__Limoniidae;g__g__Limonia;s__s__Limonia.nubeculosa	0.999282	AGCATGATCTGGTATAGTAGGTACTTCCTTAAGTATTCTAATTCGAGCTGAATTAGGACATCCTGGAGCCTTAATTGGAGATGATCAAATTTATAATGTTATTGTTACTGCTCATGCATTTATTATGATTTTTTTTATAGTAATGCCTATTATAATT
k__k__Animalia;p__p__Arthropoda;c__c__Insecta;o__o__Diptera;f__f__Limoniidae;g__g__Limonia;s__s__Limonia.phragmitidis	0.999955	TACTTTATATTTTATTTTAGGAGCTTGATCAGGAATAGTTGGTACTTCCCTAAGAATTCTAATTCGAGCTGAATTAGGACACCCAGGAGCTTTAATTGGAGATGATCAAATTTATAATGTAATTGTTACAGCT
k__k__Animalia;p__p__Arthropoda;c__c__Insecta;o__o__Diptera;f__f__Limoniidae;g__g__Limonia;s__s__Limonia.phragmitidis	0.999681	AGCTTGATCAGGAATAGTTGGTACTTCCCTAAGAATTCTAATTCGAGCTGAATTAGGACACCCAGGAGCTTTAATTGGAGATGATCAAATTTATAATGTAATTGTTACAGCTCATGCTTTCATTATAATTTTTTTTATAGTTATACCTATTATAATT
k__k__Animalia;p__p__Arthropoda;c__c__Insecta;o__o__Diptera;f__f__Limoniidae;g__g__Limonia;s__s__Limonia.stigma	1	AACTTTATATTTTATTTTTGGGGCTTGATCAGGTATAGTGGGTACTTCATTAAGAATCTTAATCCGAGCAGAACTTGGACATCCTGGTGCATTAATTGGAGATGACCAAATTTATAACGTTATTGTAACTGCC
k__k__Animalia;p__p__Arthropoda;c__c__Insecta;o__o__Diptera;f__f__Limoniidae;g__g__Limonia;s__s__Limonia.stigma	1	GGCTTGATCAGGTATAGTGGGTACTTCATTAAGAATCTTAATCCGAGCAGAACTTGGACATCCTGGTGCATTAATTGGAGATGACCAAATTTATAACGTTATTGTAACTGCCCATGCCTTTATTATAATTTTTTTTATAGTAATGCCAATTATAATT
k__k__Animalia;p__p__Arthropoda;c__c__Insecta;o__o__Diptera;f__f__Limoniidae;g__g__Limonia;s__s__Limonia.stigma	1	GGCTTGATCAGGTATAGTGGGTACTTCATTAAGAATCTTAATCCGAGCAGAACTTGGACATCCTGGTGCATTAATTGGAGATGACCAAATTTATAACGTTATTGTAACTGCCCATGCCTTTATTATATTTTTTTTTATAGTAATGCCAATTATAATT
k__k__Animalia;p__p__Arthropoda;c__c__Insecta;o__o__Diptera;f__f__Limoniidae;g__g__Metalimnobia	1	AACATTATACTTTATTTTTGGGGCTTGAGCAGGGATAGTAGGGACTTCTTTAAGAATTTTAATTCGAGCTGAACTAGGTCATCCTGGAGCATTAATTGGTGACGATCAAATTTATAATGTGATTGTAACAGCT
k__k__Animalia;p__p__Arthropoda;c__c__Insecta;o__o__Diptera;f__f__Limoniidae;g__g__Metalimnobia	1	GGCTTGAGCAGGGATAGTAGGGACTTCTTTAAGAATTTTAATTCGAGCTGAACTAGGTCATCCTGGAGCATTAATTGGTGACGATCAAATTTATAATGTGATTGTAACAGCTCATGCCTTTATTATGATTTTTTTTATAGTTATACCTATTATAATT
k__k__Animalia;p__p__Arthropoda;c__c__Insecta;o__o__Diptera;f__f__Limoniidae;g__g__Neolimonia;s__s__Neolimonia.dumetorum	1	TACTTTATATTTCATTTTAGGAGCTTGAGCAGGAATAGTAGGAACTTCTTTAAGTATCTTAATTCGAGCCGAATTAGGGCACTCAGGAGCTTTAATTGGAGATGATCAAATTTATAATGTAATTGTTACAGCT
k__k__Animalia;p__p__Arthropoda;c__c__Insecta;o__o__Diptera;f__f__Limoniidae;g__g__Neolimonia;s__s__Neolimonia.dumetorum	0.999978	AGCTTGAGCAGGAATAGTAGGAACTTCTTTAAGTATCTTAATTCGAGCCGAATTAGGGCACTCAGGAGCTTTAATTGGAGATGATCAAATTTATAATGTAATTGTTACAGCTCATGCTTTTATTATAATTTTTTTTATAGTAATACCTATTATAATT
k__k__Animalia;p__p__Arthropoda;c__c__Insecta;o__o__Diptera;f__f__Limoniidae;g__g__Rhipidia;s__s__Rhipidia.maculata	0.982949	CACTTTATACTTTATTTTTGGTGCATGGGCCGGAATAATTGGAACTTCTTTAAGAATTCTTATTCGAGCAGAATTAGGTCATCCAGGAGCCTTAATTGGAGATGATCAAATTTATAATGTAATTGTTACTGCT
k__k__Animalia;p__p__Arthropoda;c__c__Insecta;o__o__Diptera;f__f__Limoniidae;g__g__Rhipidia;s__s__Rhipidia.maculata	0.998301	TGCATGGGCCGGAATAATTGGAACTTCTTTAAGAATTCTTATTCGAGCAGAATTAGGTCATCCAGGAGCCTTAATTGGAGATGATCAAATTTATAATGTAATTGTTACTGCTCATGCATTTATTATAATTTTCTTCATAGTTATACCAATTATAATT
k__k__Animalia;p__p__Arthropoda;c__c__Insecta;o__o__Diptera;f__f__Lonchaeidae;g__g__Lonchaea;s__s__Lonchaea.tarsata	0.999951	AACTTTATATTTTATATTTGGGGCTTGAGCTGGAATAGTGGGAACTTCATTAAGAATTCTTATTCGTGCTGAATTAGGTCACCCTGGTGCATTAATTGGTGATGATCAAATTTATAACGTAATTGTAACAGCT
k__k__Animalia;p__p__Arthropoda;c__c__Insecta;o__o__Diptera;f__f__Lonchaeidae;g__g__Lonchaea;s__s__Lonchaea.tarsata	0.999779	GGCTTGAGCTGGAATAGTGGGAACTTCATTAAGAATTCTTATTCGTGCTGAATTAGGTCACCCTGGTGCATTAATTGGTGATGATCAAATTTATAACGTAATTGTAACAGCTCATGCTTTTGTAATAATTTTTTTTATAGTAATACCTATTATAATT
k__k__Animalia;p__p__Arthropoda;c__c__Insecta;o__o__Diptera;f__f__Lonchaeidae;g__g__Protearomyia;s__s__Protearomyia.withersi	0.998205	AACTTTATATTTTATATTTGGAGCTTGAGCAGGTATAGTAGGAACTTCTCTAAGAATTTTAATTCGAGCTGAACTTGGACATCCTGGAGCCTTAATTGGTGACGATCAAATTTATAACGTAATTGTTACAGCT
k__k__Animalia;p__p__Arthropoda;c__c__Insecta;o__o__Diptera;f__f__Lonchaeidae;g__g__Protearomyia;s__s__Protearomyia.withersi	0.991914	AACTTCATACTTTATATTTGGAGCTTGAGCAGGTATAGTAGGAACTTCTCTAACAATTTCAATTCGAACTGAACTTGGACATCCTGGAGCCTTAATTGGTGATGACCAAATTTATAACGTAATTGTCACAGCT
k__k__Animalia;p__p__Arthropoda;c__c__Insecta;o__o__Diptera;f__f__Muscidae;g__g__Dasyphora;s__s__Dasyphora.cyanella	0.999981	TACTTTATACTTTATTTTTGGAGCATGATCTGGTATAGTAGGAACTTCATTAAGAATTTTAATTCGAGCAGAATTAGGACACCCTGGTGCACTAATTGGTGATGATCAAATTTATAATGTAATTGTTACAGCC
k__k__Animalia;p__p__Arthropoda;c__c__Insecta;o__o__Diptera;f__f__Muscidae;g__g__Dasyphora;s__s__Dasyphora.cyanella	0.999994	AGCATGATCTGGTATAGTAGGAACTTCATTAAGAATTTTAATTCGAGCAGAATTAGGACACCCTGGTGCACTAATTGGTGATGATCAAATTTATAATGTAATTGTTACAGCCCATGCTTTTGTTATAATTTTCTTTATAGTTATACCTATTATAATT
k__k__Animalia;p__p__Arthropoda;c__c__Insecta;o__o__Diptera;f__f__Muscidae;g__g__Helina;s__s__Helina.impuncta	0.999997	AGCTTGATCAGGAATAATTGGAACTTCATTAAGCATTTTAATTCGAACTGAATTAGGTCACCCTGGAGCTTTAATTGGAGATGATCAAATCTATAATGTAATTGTAACAGCACATGCTTTTGTAATAATTTTTTTTATAGTTATACCTATTATAATT
k__k__Animalia;p__p__Arthropoda;c__c__Insecta;o__o__Diptera;f__f__Muscidae;g__g__Helina;s__s__Helina.impuncta	0.999978	AACTTTATATTTTATTTTTGGAGCTTGATCAGGAATAATTGGAACTTCATTAAGCATTTTAATTCGAACTGAATTAGGTCACCCTGGAGCTTTAATTGGAGATGATCAAATCTATAATGTAATTGTAACAGCA
k__k__Animalia;p__p__Arthropoda;c__c__Insecta;o__o__Diptera;f__f__Muscidae;g__g__Helina;s__s__Helina.lasiophthalma	0.991026	AGCTTGATCAGGAATAATTGGAACTTCATTAAGTATTTTAATTCGAACTGAATTAGGACACCCTGGAGCCTTAATTGGAGATGACCAAATTTATAATGTAATTGTAACAGCACATGCTTTTGTAATAATTTTTTTTATAGTAATACCTATTATAATT
k__k__Animalia;p__p__Arthropoda;c__c__Insecta;o__o__Diptera;f__f__Muscidae;g__g__Musca	0.999141	TACTTTATATTACATCTTCGGAGCTTGATCTGGTATAGTAGGAACATCATTAAGAATTTTGACTCGAGCTGAATTAGGACACCCTGGTGCTCTAATTGGAGACGATCAAATTTATAATGTTATTGTAACAGCT
k__k__Animalia;p__p__Arthropoda;c__c__Insecta;o__o__Diptera;f__f__Muscidae;g__g__Musca	0.998702	TACTTTATATTTTATCTTCGGAGCATGATCTGGTATAGTAGGAACATCATTAAGAATTTTAATTCGAGCTGAATTAGGACACCCTGGTGCTCTAATTGGAGACGATCAAATTTATAATGTTATTGTAACAGCTCATGCTTTTGTCATAATTTTCTTTATAGT
k__k__Animalia;p__p__Arthropoda;c__c__Insecta;o__o__Diptera;f__f__Muscidae;g__g__Musca	0.986214	TACTTTATATTTTATCTTTGGAGCATGATCTGGTATAGTAGGAACATCATTAAGAATTTTGATTCGAGCTGAATTAGGACATCCTGGTGCTTTAATTGGAGACGATCAAATTTATAATGTTATTGTAACAGCT
k__k__Animalia;p__p__Arthropoda;c__c__Insecta;o__o__Diptera;f__f__Muscidae;g__g__Musca	0.983114	AGCATGATCTGGTATAGTAACAACATCATTAAGAATTTTGATTCGAGCTGAATTAGGACACCCTGGTGCTCTAATTGGAGACGATCAAATTTATAATGTCATTGTAACAGCTCATGCTTTTATTATAATTTTCTTTATAGTAATACCTATTATAATT
k__k__Animalia;p__p__Arthropoda;c__c__Insecta;o__o__Diptera;f__f__Muscidae;g__g__Musca;s__s__Musca.autumnalis	0.999983	TACCTTATATTTTATCTTTGGAGCATGATCTGGTATAATTGGAACTTCATTAAGAATTTTAATTCGAGCTGAATTAGGGCACCCTGGTGCACTAATTGGTGATGACCAAATTTATAATGTTATTGTAACAGCT
k__k__Animalia;p__p__Arthropoda;c__c__Insecta;o__o__Diptera;f__f__Muscidae;g__g__Musca;s__s__Musca.autumnalis	0.999181	AGCATGATCTGGTATAATTGGAACTTCATTAAGAATTTTAATTCGAGCTGAATTAGGGCACCCTGGTGCACTAATTGGTGATGACCAAATTTATAATGTTATTGTAACAGCTCATGCTTTTATTATAATTTTCTTTATAGTTATACCTATTATAATT
k__k__Animalia;p__p__Arthropoda;c__c__Insecta;o__o__Diptera;f__f__Muscidae;g__g__Musca;s__s__Musca.domestica	0.998105	TACTTTATATTTTATCTTCGGAGCATGATCTGGTATAGTAGGAACATCATTAAGAATTTTAATTCGAGCTGAATTAGGACACCCTGGTGCTCTAATTGGAGACGATCAAATTTATAATGTTATTGTAACAGCT
k__k__Animalia;p__p__Arthropoda;c__c__Insecta;o__o__Diptera;f__f__Muscidae;g__g__Musca;s__s__Musca.domestica	0.993796	TACTTTATATTTTATCTTCGGAGCATGATCTGGTATAGTAGGAACATCATTAAGAATTTTAATTCGAGCTGAATTAGGACACCCTGGGGCTCTAATTGGAGACGATCAAATTTATAATGTTATTGTAACAGCT
k__k__Animalia;p__p__Arthropoda;c__c__Insecta;o__o__Diptera;f__f__Muscidae;g__g__Musca;s__s__Musca.domestica	0.997013	TACTTTATATTTTATCTTTGGAGCATGATCTGGTATAGTAGGAACATCATTAAGAATTTTAATTCGAGCTGAATTAGGACACCCTGGTGCTCTAATTGGAGACGATCAAATTTATAATGTTATTGTAACAGCT
k__k__Animalia;p__p__Arthropoda;c__c__Insecta;o__o__Diptera;f__f__Muscidae;g__g__Musca;s__s__Musca.domestica	0.991494	TACTTTATATTTTATCTTTGGAGCATGATCTGGTATAGTAGGAGCATCATTAAGAATTTTGATTCGAGCTGAATTAGGACATCCTGGTGCTCTAATTGGAGACGATCAAATTTATAATGTTATTGTAACAGCT
k__k__Animalia;p__p__Arthropoda;c__c__Insecta;o__o__Diptera;f__f__Muscidae;g__g__Musca;s__s__Musca.domestica	0.985209	TACTTTATATTTTATCTTCGGAGCATGATCTGGTATAGTAGGAACATCATTAAGAATTTTAATTCGATCTGAATTAGGACACCCTGGTGCTCTAATTGGAGACGATCAAATTTATAATGTTATTGTAACAGCT
k__k__Animalia;p__p__Arthropoda;c__c__Insecta;o__o__Diptera;f__f__Muscidae;g__g__Musca;s__s__Musca.domestica	0.997065	AGCATGATCTGGTATAGTAGGAACATCATTAAGAATTTTGATTCGAGCTGAATTAGGACACCCTGGTGCTCTAATTGGAGATGATCAAATTTATAATGTTATTGTAACAGCTCATGCTTTTATTACAATTTTCTTTATAGTAATACCTATTATAATT
k__k__Animalia;p__p__Arthropoda;c__c__Insecta;o__o__Diptera;f__f__Muscidae;g__g__Musca;s__s__Musca.domestica	0.996198	AGCATGATCTGGTATAGTAGGAACATCATTAAGAATTTTAATTCGAGCTGAATTAGGACACCCTGGTGCTCTAATTGGAGACGATCAAATTTATAATGTTATTGTAGCAGCTCATGCTTTTATTATAATTTTCTTTATAGTAATACCTATTATAATT
k__k__Animalia;p__p__Arthropoda;c__c__Insecta;o__o__Diptera;f__f__Muscidae;g__g__Musca;s__s__Musca.domestica	0.996813	AGCATGATCTGGTATAGTAGGAACATCATTAAAAATTTTAATTCGAGCTGAATTAGGACACCCTGGTGCTCTAATTGGAGACGATCAAATTTATAATGTTATTGTAACAGCTCATGCTTTTATTATAATTTTCTTTATAGTAATACCTATTATAATT
k__k__Animalia;p__p__Arthropoda;c__c__Insecta;o__o__Diptera;f__f__Muscidae;g__g__Musca;s__s__Musca.domestica	0.99611	AGCATGATCTGGTATAGTAGGAACATCATTAAGAATTTTAATTCGAGCTGAATTAGGACACCCTGGTGCTCTAATTGGAGACGATCAAATTTATAATGTTATTGTAACAGCTCATACTTTTATTATAATTTTCTTTATAGTAATACCTATTATAATT
k__k__Animalia;p__p__Arthropoda;c__c__Insecta;o__o__Diptera;f__f__Muscidae;g__g__Musca;s__s__Musca.domestica	0.995352	AGCATGATCTGGTATAGTAGGAACATCATTAAGAATTTTAATTCGAGCTGAATTAGGACACCCTGGGGCTCTAATTGGAGACGATCAAATTTATAATGTTATTGTAACAGCTCATGCTTTTATTATAATTTTCTTTATAGTAATACCTATTATAATT
k__k__Animalia;p__p__Arthropoda;c__c__Insecta;o__o__Diptera;f__f__Muscidae;g__g__Musca;s__s__Musca.domestica	0.997591	AGCATGATCTGGTATAGTAGGAACATCATTTAGAATTTTAATTCGAGCTGAATTAGGACACCCTGGTGCTCTAATTGGAGACGATCAAATTTATAATGTTATTGTAACAGCTCATGCTTTTATTATAATTTTCTTTATAGTAATACCTATTATAATT
k__k__Animalia;p__p__Arthropoda;c__c__Insecta;o__o__Diptera;f__f__Muscidae;g__g__Musca;s__s__Musca.domestica	0.995431	AGCATGATCTGGTATAGTAGGAACATCATTAAGAATTTTAATTCGAGCTGAATTAGGATACCCTGGTGCTCTAATTGGAGACGATCAAATTTATAATGTTATTGTAACAGCTCATGCTTTTATTATAATTTTCTTTATAGTAATACCTATTATAATT
k__k__Animalia;p__p__Arthropoda;c__c__Insecta;o__o__Diptera;f__f__Muscidae;g__g__Musca;s__s__Musca.domestica	0.990812	AGCATGATCTGGTATAGTAGGAACATCATTAAGAATTTTAATTCGAGCTGAATTAGGACACCCTGGTGCTCTAATTGGAGACGATCAAATTCATAATGTTATTGTAGCAGCTCATGCTTTTATTATAATTTTCTTTATAGTAATACCTATTATAATT
k__k__Animalia;p__p__Arthropoda;c__c__Insecta;o__o__Diptera;f__f__Muscidae;g__g__Musca;s__s__Musca.domestica	0.997427	AGCATGATCTGGTATAGTAGGAACATCATTAAGAATTTTAATTCGAGCTGAATTAGGACACCCTGGTGCTCTAATCGGAGACGATCAAATTTATAATGTTATTGTAACAGCTCATGCTTTTATTATAATTTTCTTTATAGTAATACCTATTATAATT
k__k__Animalia;p__p__Arthropoda;c__c__Insecta;o__o__Diptera;f__f__Muscidae;g__g__Musca;s__s__Musca.domestica	0.997129	AGCATGATCTGGTATAGTAGGAACATCATTAAGAATTTTAATTCGAGCTGAATTAGGACACCCTGGTGCTCTAATTGGAGACGATAAAATTTATAATGTTATTGTAACAGCTCATGCTTTTATTATAATTTTCTTTATAGTAATACCTATTATAATT
k__k__Animalia;p__p__Arthropoda;c__c__Insecta;o__o__Diptera;f__f__Muscidae;g__g__Musca;s__s__Musca.domestica	0.994346	AGCATGATCTGGTATAGTAGGAATATCATTAAGAATTTTAATTCGAGCTGAATTAGGACACCCTGGTGCTCTAATTGGAGACGATCAAATTTATAATGTTATTGTAACAGCTCATGCTTTTATTATAATTTTCTTTATAGTAATACCTATTATAATT
k__k__Animalia;p__p__Arthropoda;c__c__Insecta;o__o__Diptera;f__f__Muscidae;g__g__Musca;s__s__Musca.domestica	0.995253	AGCATGATCTGGTATAGTAGGAGCATCATTAAGAATTTTGATTCGAGCTGAATTAGGACATCCTGGTGCTCTAATTGGAGACGATCAAATTTATAATGTTATTGTAACAGCTCATGCTTTTATTATAATTTTCTTTATAGTAATACCTATTATAATT
k__k__Animalia;p__p__Arthropoda;c__c__Insecta;o__o__Diptera;f__f__Muscidae;g__g__Musca;s__s__Musca.domestica	0.999328	AGCATGATCTGGTATAGTAGGAACATCATTAAGAATTTTAATTCGAGCTGAATTAGGACACCCTGGTGCTCTAATTGGAGACGATCAAATTTACAATGTTATTGTAACAGCTCATGCTTTTATTATAATTTTCTTTATAGTAATACCTATTATAATT
k__k__Animalia;p__p__Arthropoda;c__c__Insecta;o__o__Diptera;f__f__Muscidae;g__g__Musca;s__s__Musca.domestica	0.998227	AGCATGATCTGGTATAGTAGGAACATCATTAAGAATTTTAATTCGAGCTGAATTAGGACACCCTGGTGCTCTAATTGGAGACGATCAAATTTATAATGTTATTGTAACAGCTCATGCTTTTATTATAATTTTCTTTATAGTAATACCTATTATAATT
k__k__Animalia;p__p__Arthropoda;c__c__Insecta;o__o__Diptera;f__f__Muscidae;g__g__Musca;s__s__Musca.domestica	0.995904	AGCATGATCTGGTATAGTAGGAACATCATTAAGAATTTTAATTCGAGCTGAATTAGGACACCCTGGTGCTCTAATTAGAGACGATCAAATTTATAATGTTATTGTAACAGCTCATGCTTTTATTATAATTTTCTTTATAGTAATACCTATTATAATT
k__k__Animalia;p__p__Arthropoda;c__c__Insecta;o__o__Diptera;f__f__Muscidae;g__g__Musca;s__s__Musca.domestica	0.992682	AGCATGATCTGGTATAGTAGGAACATCATTAAGAATTTTAATTCGAGCTGAATTAGGACACCCCGGTGCTCTAATTGGAGACGATCAAATTTATAATGTTATTGTAACAGCTCATGCTTTTATTATAATTTTCTTTATAGTAATACCTATTATAATT
k__k__Animalia;p__p__Arthropoda;c__c__Insecta;o__o__Diptera;f__f__Muscidae;g__g__Musca;s__s__Musca.domestica	0.997579	AGCATGATCTGGTATAGTAGGAACATCATTAAGAATTTTAATTCGAGTTGAATTAGGACACCCTGGTGCTCTAATTGGAGACGATCAAATTTATAATGTTATTGTAACAGCTCATGCTTTTATTATAATTTTCTTTATAGTAATACCTATTATAATT
k__k__Animalia;p__p__Arthropoda;c__c__Insecta;o__o__Diptera;f__f__Muscidae;g__g__Musca;s__s__Musca.domestica	0.995712	AGCATGATCTGGTATAGTATGAACATCATTAAGAATTTTAATTCGAGCTGAATTAGGACACCCTGGTGCTCTAATTGGAGACGATCAAATTTATAATGTTATTGTAACAGCTCATGCTTTTATTATAATTTTCTTTATAGTAATACCTATTATAATT
k__k__Animalia;p__p__Arthropoda;c__c__Insecta;o__o__Diptera;f__f__Muscidae;g__g__Musca;s__s__Musca.domestica	0.994174	AGCATGATCTGGTATAGTAGGAACATCATTAAGAATTTTAATTCGAGCTGAATTAGGACACCCTGGTGCTCTAATTGGAGACGATCAAATTTATAATGTATTTGTAACAGCTCATGCTTTTATTATAATTTTCTTTATAGTAATACCTATTATAATT
k__k__Animalia;p__p__Arthropoda;c__c__Insecta;o__o__Diptera;f__f__Muscidae;g__g__Musca;s__s__Musca.domestica	0.996652	AGCATGATCTGGTATAGTAGGAACATCATTAAGAATTTTAATTCGAGCTGAATTAGGACACCCTGGTGCTCTAATTGGAGACTATCAAATTTATAATGTTATTGTAACAGCTCATGCTTTTATTATAATTTTCTTTATAGTAATACCTATTATAATT
k__k__Animalia;p__p__Arthropoda;c__c__Insecta;o__o__Diptera;f__f__Muscidae;g__g__Musca;s__s__Musca.domestica	0.994699	AGCATGATCTGGTATAGTAGGAACATCATTAAGAATTTTAATTCGAGCTGAATTAGGACACCCTGGTGCTCTAATTGGAGAAGATCAAATTTATAATGTTATTGTAACAGCTCATGCTTTTATTATAATTTTCTTTATAGTAATACCTATTATAATT
k__k__Animalia;p__p__Arthropoda;c__c__Insecta;o__o__Diptera;f__f__Muscidae;g__g__Musca;s__s__Musca.domestica	0.993132	AGCATGATCTGGTATAGTAGGAACATCATTAAGAATTTTAATTCGAGCTGAATTAGGACACCCTGGTGCTCTAGTTGGAGACGATCAAATTTATAATGTTATTGTAACAGCTCATGCTTTTATTATAATTTTCTTTATAGTAATACCTATTATAATT
k__k__Animalia;p__p__Arthropoda;c__c__Insecta;o__o__Diptera;f__f__Muscidae;g__g__Musca;s__s__Musca.domestica	0.995959	AGCATGATCTGGTATAGTGGGAACATCATTAAGAATTTTAATTCGAGCTGAATTAGGACACCCTGGTGCTCTAATTGGAGACGATCAAATTTATAATGTTATTGTAACAGCTCATGCTTTTATTATAATTTTCTTTATAGTAATACCTATTATAATT
k__k__Animalia;p__p__Arthropoda;c__c__Insecta;o__o__Diptera;f__f__Muscidae;g__g__Musca;s__s__Musca.domestica	0.997685	AGCATGATCTGGTATAGTAGGAACATCATTAAGAATTTTAATTCGAGCTGAATTGGGACACCCTGGTGCTCTAATTGGAGACGATCAAATTTATAATGTTATTGTAACAGCTCATGCTTTTATTATAATTTTCTTTATAGTAATACCTATTATAATT
k__k__Animalia;p__p__Arthropoda;c__c__Insecta;o__o__Diptera;f__f__Muscidae;g__g__Musca;s__s__Musca.domestica	0.991966	AGCATGATCTGGTATAGTAGGAACATCATTAAGAATTTTAATTCGAGCTGAATTAGGACACCCTGGTGCTCTAATTGGAGACGATCAAATTTATAATGTTATTGTAACAGCCCATGCTTTTATTATAATTTTCTTTATAGTAATACCTATTATAATT
k__k__Animalia;p__p__Arthropoda;c__c__Insecta;o__o__Diptera;f__f__Muscidae;g__g__Musca;s__s__Musca.domestica	0.994708	AGCATGATCTGGTATAGTAGGAACATCATTAAGAATTTTAATTCGAGCTGAATTAGGACACCCTGGTGTTCTAATTGGAGACGATCAAATTTATAATGTTATTGTAACAGCTCATGCTTTTATTATAATTTTCTTTATAGTAATACCTATTATAATT
k__k__Animalia;p__p__Arthropoda;c__c__Insecta;o__o__Diptera;f__f__Muscidae;g__g__Musca;s__s__Musca.domestica	0.996456	AGCATGATCTGGTATAGTAGGAACATCATTAAGAATTTTAATTCGAGCTGAATTAGGACACCCTGGTGCTCTAATTGGAGACGATCAAATTTATAATGTTATTGTAACAGCTCATGCTTTTATTATAATTTTCTTTATAGCAATACCTATTATAATT
k__k__Animalia;p__p__Arthropoda;c__c__Insecta;o__o__Diptera;f__f__Muscidae;g__g__Musca;s__s__Musca.domestica	0.996871	AGCATGATCTGGTATAGTAGGAACATCATTAAGAATTTTAATTCTAGCTGAATTAGGACACCCTGGTGCTCTAATTGGAGACGATCAAATTTATAATGTTATTGTAACAGCTCATGCTTTTATTATAATTTTCTTTATAGTAATACCTATTATAATT
k__k__Animalia;p__p__Arthropoda;c__c__Insecta;o__o__Diptera;f__f__Muscidae;g__g__Musca;s__s__Musca.domestica	0.997321	AGCATGATCTGGTATAGTAGGAACATCATTAAGAATTTTAATTCGAGCTGAATTAGGACACCCTGGTGCTCTAATTGGAGACGATCAAATTTATAATGTTATTGTAACAGCTAATGCTTTTATTATAATTTTCTTTATAGTAATACCTATTATAATT
k__k__Animalia;p__p__Arthropoda;c__c__Insecta;o__o__Diptera;f__f__Muscidae;g__g__Musca;s__s__Musca.domestica	0.991129	TACTTTATATTTTATCTTCGGAGCATGATCTGGTATAGTAGGAACATCATTAGGAATTTTGATTCGAGCTGAATTAGGACATCCTGTTGCTCTAATTGGGGACGATCAAATTTATAATGTTATTGTAACAGCT
k__k__Animalia;p__p__Arthropoda;c__c__Insecta;o__o__Diptera;f__f__Muscidae;g__g__Musca;s__s__Musca.domestica	0.99772	TACTTTATATTTTATCTTTGGAGCATGATCTGGTATAGTAGGAACATCATTAAAATTTTGATTCGAGCTGAATTAGGACACCCTGATGCTCTAATTGGAGATGATCAAATTTATAATGTTATTGTAACAGCT
k__k__Animalia;p__p__Arthropoda;c__c__Insecta;o__o__Diptera;f__f__Muscidae;g__g__Musca;s__s__Musca.domestica	0.986255	TACTTTATATTTTATCTTTGGAGCATGATCTGGTATAGTAGGAACATCATTAAGAATTTTGATTCGAGCTGAATTAGGACACCCTGATGCTCTAATTGGAGATGATCAAATTTATAATGTTATTGTAACAGCT
k__k__Animalia;p__p__Arthropoda;c__c__Insecta;o__o__Diptera;f__f__Muscidae;g__g__Musca;s__s__Musca.domestica	0.99775	TACTTTATATTTTATCTTTGGAGCATGATCTGGTATACTAGGAACATCATTAAGAATTTTAATTCGAGCTGAATTAGGACACCCTGGTGCTCTAATTGGAGACGATCAAATTTATAATGTTATTGTAACAGCT
k__k__Animalia;p__p__Arthropoda;c__c__Insecta;o__o__Diptera;f__f__Muscidae;g__g__Musca;s__s__Musca.domestica	0.997159	AGCATGATCTGGTATAGTAGGAACATCATTAAGAATTTTAATTCGAGCTGAATTAGGACACCCTGGTGCTCTAATTGGAGACGATCAAATTTATAATGTTATTGTAACAGCTCATGCTTTTATTATAATTTTCCTTATAGTAATACCTATTATAATT
k__k__Animalia;p__p__Arthropoda;c__c__Insecta;o__o__Diptera;f__f__Muscidae;g__g__Musca;s__s__Musca.domestica	0.996384	AGCATGATCTGGTATAGTAGGAACATCATTAAGAATTTTAATTCGAGCTGAATTAGGACACCCTGGTGCTCTAATTGGAGACGATCAAATTTATAATGTTATTGTAACGGCTCATGCTTTTATTATAATTTTCTTTATAGTAATACCTATTATAATT
k__k__Animalia;p__p__Arthropoda;c__c__Insecta;o__o__Diptera;f__f__Muscidae;g__g__Musca;s__s__Musca.domestica	0.999571	AGCATGATCTGGTATAGTAGGAACATCATTAAGAATTTTAATTCGAGCTGAATTAGGACACCCTGGTGCTCTAATTGGGGACGATCAAATTTATAATGTTATTGTAACAGCTCATGCTTTTATTATAATTTTCTTTATAGTAATACCTATTATAATT
k__k__Animalia;p__p__Arthropoda;c__c__Insecta;o__o__Diptera;f__f__Muscidae;g__g__Musca;s__s__Musca.domestica	0.993936	AGCATGATCTGGTATAGTAGGAACATCATTAAGAATTTTAATTCGAGCTGAATTAGGACACCCTGGTGCTGTAATTGGAGACGATCAAATTTATAATGTTATTGTAACAGCTCATGCTTTTATTATAATTTTCTTTATAGTAATACCTATTATAATT
k__k__Animalia;p__p__Arthropoda;c__c__Insecta;o__o__Diptera;f__f__Muscidae;g__g__Musca;s__s__Musca.domestica	0.997996	AGCATGATCTGGTATAGTAGGAACATCATTAAGAATTTTAATTCGAGCTGAATTAGGACACCCTGGTGATCTAATTGGAGACGATCAAATTTATAATGTTATTGTAACAGCTCATGCTTTTATTATAATTTTCTTTATAGTAATACCTATTATAATT
k__k__Animalia;p__p__Arthropoda;c__c__Insecta;o__o__Diptera;f__f__Muscidae;g__g__Musca;s__s__Musca.domestica	0.983456	AGCATGATCTGGTATAGTAGGAACATCATTAAGAATTTTGATTCGAGCTGAATTAGGACACCCTGATGCTCTAATTGGAGATGATCAAATTTATAATGTTATTGTAACAGCTCATGCTTTTATTATAATTTTCTTTATAGTAATACCTATTATAATT
k__k__Animalia;p__p__Arthropoda;c__c__Insecta;o__o__Diptera;f__f__Muscidae;g__g__Musca;s__s__Musca.domestica	0.995043	AGCATGATCTGGTATAGTAGTAACATCATTAAGAATTTTAATTCGAGCTGAATTAGGACACCCTGGTGCTCTAATTGGAGACGATCAAATTTATAATGTTATTGTAACAGCTCATGCTTTTATTATAATTTTCTTTATAGTAATACCTATTATAATT
k__k__Animalia;p__p__Arthropoda;c__c__Insecta;o__o__Diptera;f__f__Muscidae;g__g__Musca;s__s__Musca.domestica	0.995453	AGCATGATCTGGTATAGTAGGAACATCATTAAGAATTTTAATTCGAGCTGAATTAGGACACCATGGTGCTCTAATTGGAGACGATCAAATTTATAATGTTATTGTAACAGCTCATGCTTTTATTATAATTTTCTTTATAGTAATACCTATTATAATT
k__k__Animalia;p__p__Arthropoda;c__c__Insecta;o__o__Diptera;f__f__Muscidae;g__g__Musca;s__s__Musca.domestica	0.99719	AGCATGATCTGGTATAGTAGGAACATCATTAAGAATTTTAATTCGAGCTGAATTAGGACACCCTGGTGCTCTAATTGGAGACGATCAAATTTATAATGTTATTGTAACAGCTCAAGCTTTTATTATAATTTTCTTTATAGTAATACCTATTATAATT
k__k__Animalia;p__p__Arthropoda;c__c__Insecta;o__o__Diptera;f__f__Muscidae;g__g__Musca;s__s__Musca.domestica	0.997808	AGCATGATCTGGTATACTAGGAACATCATTAAGAATTTTAATTCGAGCTGAATTAGGACACCCTGGTGCTCTAATTGGAGACGATCAAATTTATAATGTTATTGTAACAGCTCATGCTTTTATTATAATTTTCTTTATAGTAATACCTATTATAATT
k__k__Animalia;p__p__Arthropoda;c__c__Insecta;o__o__Diptera;f__f__Muscidae;g__g__Musca;s__s__Musca.domestica	0.99887	AGCATGATCTGGTATAGTAGGAACATCATTAAGAATTTTAATTCGAGCTGAACTAGGACACCCTGGTGCTCTAATTGGAGACGATCAAATTTATAATGTTATTGTAACAGCTCATGCTTTTATTATAATTTTCTTTATAGTAATACCTATTATAATT
k__k__Animalia;p__p__Arthropoda;c__c__Insecta;o__o__Diptera;f__f__Muscidae;g__g__Musca;s__s__Musca.domestica	0.996721	AGCATGATCTGGTATAGTAGGAACATCATTAAGAATTTTAATTCGAGCTGAATTAGGACACCCTGGTGCTCTAATTGGAGACGATCAAATTTATAATGTTATTGTAAAAGCTCATGCTTTTATTATAATTTTCTTTATAGTAATACCTATTATAATT
k__k__Animalia;p__p__Arthropoda;c__c__Insecta;o__o__Diptera;f__f__Muscidae;g__g__Musca;s__s__Musca.domestica	0.997076	AGCATGATCTGGTATAGTAGGAACATCATTAAGAATTTTAATTCGAGCTGAATTAAGACACCCTGGTGCTCTAATTGGAGACGATCAAATTTATAATGTTATTGTAACAGCTCATGCTTTTATTATAATTTTCTTTATAGTAATACCTATTATAATT
k__k__Animalia;p__p__Arthropoda;c__c__Insecta;o__o__Diptera;f__f__Muscidae;g__g__Musca;s__s__Musca.domestica	0.993753	AGCATGATCTGGTATAGTAGGAACATCATTAAGAATTTTAATTCGAGCTGAATTAGGACACCCTGGTGCTCTAATTGGAGACGATCAAATTTATAATGTTATTGTAACAACTCATGCTTTTATTATAATTTTCTTTATAGTAATACCTATTATAATT
k__k__Animalia;p__p__Arthropoda;c__c__Insecta;o__o__Diptera;f__f__Muscidae;g__g__Musca;s__s__Musca.domestica	0.99599	AGCATGATCTGGTATAGTAGGAACATCATTAAGAATTTAAATTCGAGCTGAATTAGGACACCCTGGTGCTCTAATTGGAGACGATCAAATTTATAATGTTATTGTAACAGCTCATGCTTTTATTATAATTTTCTTTATAGTAATACCTATTATAATT
k__k__Animalia;p__p__Arthropoda;c__c__Insecta;o__o__Diptera;f__f__Muscidae;g__g__Musca;s__s__Musca.domestica	0.997183	AGCATGATCTGGTATAGTAGGAACATCATTAAGAATTTTAATTCGAGCTAAATTAGGACACCCTGGTGCTCTAATTGGAGACGATCAAATTTATAATGTTATTGTAACAGCTCATGCTTTTATTATAATTTTCTTTATAGTAATACCTATTATAATT
k__k__Animalia;p__p__Arthropoda;c__c__Insecta;o__o__Diptera;f__f__Muscidae;g__g__Musca;s__s__Musca.domestica	0.997195	AGCATGATCTGGTATAGTAGGAACATCATTAAGAATTTTAATTCGAGCTTAATTAGGACACCCTGGTGCTCTAATTGGAGACGATCAAATTTATAATGTTATTGTAACAGCTCATGCTTTTATTATAATTTTCTTTATAGTAATACCTATTATAATT
k__k__Animalia;p__p__Arthropoda;c__c__Insecta;o__o__Diptera;f__f__Muscidae;g__g__Musca;s__s__Musca.domestica	0.99673	AGCATGATCTGGTATAGTAGGAACATCATTAAGAATTTTAATTCGAGCTGAATTAGGACAGCCTGGTGCTCTAATTGGAGACGATCAAATTTATAATGTTATTGTAACAGCTCATGCTTTTATTATAATTTTCTTTATAGTAATACCTATTATAATT
k__k__Animalia;p__p__Arthropoda;c__c__Insecta;o__o__Diptera;f__f__Muscidae;g__g__Musca;s__s__Musca.domestica	0.993932	AGCATGATCTGGTATAGTAGGAACATAATTAAGAATTTTAATTCGAGCTGAATTAGGACACCCTGGTGCTCTAATTGGAGACGATCAAATTTATAATGTTATTGTAACAGCTCATGCTTTTATTATAATTTTCTTTATAGTAATACCTATTATAATT
k__k__Animalia;p__p__Arthropoda;c__c__Insecta;o__o__Diptera;f__f__Muscidae;g__g__Musca;s__s__Musca.domestica	0.996107	AGCATGATCTGGTATAGTAGGAACATCATTAAGAATTTTAATTCGAGCTGAATTAGGACACCTTGGTGCTCTAATTGGAGACGATCAAATTTATAATGTTATTGTAACAGCTCATGCTTTTATTATAATTTTCTTTATAGTAATACCTATTATAATT
k__k__Animalia;p__p__Arthropoda;c__c__Insecta;o__o__Diptera;f__f__Muscidae;g__g__Musca;s__s__Musca.domestica	0.993269	AGCATGATCTGGTATAGTAGGAACATTATTAAGAATTTTAATTCGAGCTGAATTAGGACACCCTGGTGCTCTAATTGGAGACGATCAAATTTATAATGTTATTGTAACAGCTCATGCTTTTATTATAATTTTCTTTATAGTAATACCTATTATAATT
k__k__Animalia;p__p__Arthropoda;c__c__Insecta;o__o__Diptera;f__f__Muscidae;g__g__Musca;s__s__Musca.domestica	0.99755	AGCATGATCTGGTATAGTAGGAACATCATTAAGAATTTTAATTCGAGCTGAATTAGGACACCCTGGTGCTCTAATTGGAGACGATCAAATTTATAATATTATTGTAACAGCTCATGCTTTTATTATAATTTTCTTTATAGTAATACCTATTATAATT
k__k__Animalia;p__p__Arthropoda;c__c__Insecta;o__o__Diptera;f__f__Muscidae;g__g__Musca;s__s__Musca.domestica	0.99178	AGCATGATCTGGTATAGTAGGAACATCATTAAGAATTTTAATTCGATCTGAATTAGGACACCCTGGTGCTCTAATTGGAGACGATCAAATTTATAATGTTATTGTAACAGCTCATGCTTTTATTATAATTTTCTTTATAGTAATACCTATTATAATT
k__k__Animalia;p__p__Arthropoda;c__c__Insecta;o__o__Diptera;f__f__Muscidae;g__g__Musca;s__s__Musca.domestica	0.991974	AGCATGATCTGGTATAGTAGGAACATCATTAAGAATTTTAATTCGAGCTGAATTAGGACACCCTGGTGCTATAATTGGAGACGATCAAATTTATAATGTTATTGTAACAGCTCATGCTTTTATTATAATTTTCTTTATAGTAATACCTATTATAATT
k__k__Animalia;p__p__Arthropoda;c__c__Insecta;o__o__Diptera;f__f__Muscidae;g__g__Musca;s__s__Musca.domestica	0.987786	AGCATGATCTGGTATAGTAGGAACATCATTAAGAATTTTAATTCGAGCTGAATTAGGACACCCTGGTGCTCTAATTGGAGACGATCAAATTTATAATGTTATTATAACAGCTCATACTTTTATTATAATTTTCTTTATAGTAATACCTATTATAATT
k__k__Animalia;p__p__Arthropoda;c__c__Insecta;o__o__Diptera;f__f__Muscidae;g__g__Muscina;s__s__Muscina.stabulans	0.999995	TACTTTATATTTTATTTTTGGAGCTTGATCAGGAATAGTAGGAACTTCCCTAAGTATCCTAGTACGAACTGAATTAGGACACCCTGGCGCCTTAATTGGAGATGACCAAATTTACAATGTAATTGTAACAGCC
k__k__Animalia;p__p__Arthropoda;c__c__Insecta;o__o__Diptera;f__f__Muscidae;g__g__Muscina;s__s__Muscina.stabulans	0.999995	AGCTTGATCAGGAATAGTAGGAACTTCCCTAAGTATCCTAGTACGAACTGAATTAGGACACCCTGGCGCCTTAATTGGAGATGACCAAATTTACAATGTAATTGTAACAGCCCATGCTTTTATTATAATTTTTTTTATAGTAATACCTATTATAATT
k__k__Animalia;p__p__Arthropoda;c__c__Insecta;o__o__Diptera;f__f__Muscidae;g__g__Neomyia;s__s__Neomyia.cornicina	0.981445	AACATTATATTTTATTTTTGGAGCATGATCTGGAATAATTGGAACTTCCCTAAGAATTTTAATTCGTGCTGAATTAGGACATCCAGGAGCATTAATTGGTGACGACCAAATTTATAATGTAATTGTTACAGCT
k__k__Animalia;p__p__Arthropoda;c__c__Insecta;o__o__Diptera;f__f__Muscidae;g__g__Neomyia;s__s__Neomyia.cornicina	0.992362	AGCATGATCTGGAATAATTGGAACTTCCCTAAGAATTTTAATTCGTGCTGAATTAGGACATCCAGGAGCATTAATTGGTGACGACCAAATTTATAATGTAATTGTTACAGCTCATGCATTTATTATAATTTTTTTTATAGTAATACCTATTATAATT
k__k__Animalia;p__p__Arthropoda;c__c__Insecta;o__o__Diptera;f__f__Muscidae;g__g__Phaonia;s__s__Phaonia.subventa	1	TTCCTGATCAGGAATAATTGGGACTTCTTTAAGTATTTTAATTCGAACTGAATTAGGTCACCCTGGAAATTTAATTGGAAGTGACCAAATTTATAATGTAATTGTTACAGCTCATGCTTTTGTTATAATTTTTTTTATAGTTATACCAATTATAATT
k__k__Animalia;p__p__Arthropoda;c__c__Insecta;o__o__Diptera;f__f__Muscidae;g__g__Stomoxys;s__s__Stomoxys.calcitrans	0.999963	TACTTTATACTTTATTTTCGGAGCATGATCAGGTATAGTCGGAACTTCTTTAAGAATTTTAATTCGAGCAGAATTAGGACATCCTGGAGCATTAATTGGTGATGATCAGATTTATAATGTAATTGTTACTGCA
k__k__Animalia;p__p__Arthropoda;c__c__Insecta;o__o__Diptera;f__f__Muscidae;g__g__Stomoxys;s__s__Stomoxys.calcitrans	0.999885	TACTTTATACTTTATTTTCGGAGCATGATCAGGTATAGTCGGAACTTCTTTAAGAATTTTAATTCGAGCAGAATTAGGACATCCTGGAGCATTAATTGATGATGATCAGATTTATAATGTAATTGTTACTGCA
k__k__Animalia;p__p__Arthropoda;c__c__Insecta;o__o__Diptera;f__f__Muscidae;g__g__Stomoxys;s__s__Stomoxys.calcitrans	0.999948	TACTTTATACTTTATTTTCGGAGCGTGATCAGGTATAGTCGGAACTTCTTTAAGAATTTTAATTCGAGCAGAATTAGGACATCCTGGAGCATTAATTGGTGATGATCAGATTTATAATGTAATTGTTACTGCA
k__k__Animalia;p__p__Arthropoda;c__c__Insecta;o__o__Diptera;f__f__Muscidae;g__g__Stomoxys;s__s__Stomoxys.calcitrans	0.999807	AGCATGATCAGGTATAGTCGGAACTTCTTTAAGAATTTTAATTCGAGCAGAATTAGGACATCCTGGAGCATTAATTGGTGATGATCAGATTTATAATGTAATTGTTACTGCACATGCATTTATTATAATTTTCTTTATAGTTATACCAATTATAATT
k__k__Animalia;p__p__Arthropoda;c__c__Insecta;o__o__Diptera;f__f__Muscidae;g__g__Stomoxys;s__s__Stomoxys.calcitrans	0.998071	AGCATGATCAGGTATAGTCGGAACTTCTTTAAGAATTTTAATTCGAGCAGAATTAGGACATCCTGGAGCATTAATTGGTGATGATTAGATTTATAATGTAATTGTTACTGCACATGCATTTATTATAATTTTCTTTATAGTTATACCAATTATAATT
k__k__Animalia;p__p__Arthropoda;c__c__Insecta;o__o__Diptera;f__f__Muscidae;g__g__Stomoxys;s__s__Stomoxys.calcitrans	0.999892	AGCATGATCAGGTATAGTCGGAACTTCTTTAAGAATTTTAATTCGAGCAGAATTAGGACATCCTGGAGCATTAATTGGTGATGATCAGATTTATAATGTAATTGTTACTGCACACGCATTTATTATAATTTTCTTTATAGTTATACCAATTATAATT
k__k__Animalia;p__p__Arthropoda;c__c__Insecta;o__o__Diptera;f__f__Muscidae;g__g__Stomoxys;s__s__Stomoxys.calcitrans	0.999696	AGCATGATCAGGTATAGTCGGAACTTCTTTAAGAATTTTAATTCGAGCAGAATTAGGACATCCTGGAGCATTAATTGGTGATGATCAGATTTATAATGTAATTGTTACTGCACATGCATTTATCATAATTTTCTTTATAGTTATACCAATTATAATT
k__k__Animalia;p__p__Arthropoda;c__c__Insecta;o__o__Diptera;f__f__Muscidae;g__g__Stomoxys;s__s__Stomoxys.calcitrans	0.9999	AGCGTGATCAGGTATAGTCGGAACTTCTTTAAGAATTTTAATTCGAGCAGAATTAGGACATCCTGGAGCATTAATTGGTGATGATCAGATTTATAATGTAATTGTTACTGCACATGCATTTATTATAATTTTCTTTATAGTTATACCAATTATAATT
k__k__Animalia;p__p__Arthropoda;c__c__Insecta;o__o__Diptera;f__f__Muscidae;g__g__Stomoxys;s__s__Stomoxys.calcitrans	0.999445	AGCATGATCAGGTATAGTCGGAACTTCTTTAAGAATTTTAATTCGAGCAGAATTAGGACATCCTGGAGCATTAATTGGTGATGATCAGATTTATAATGTAATTGTTACTGCACATGCATTTATTATAATTTTCTTTATGGTTATACCAATTATAATT
k__k__Animalia;p__p__Arthropoda;c__c__Insecta;o__o__Diptera;f__f__Muscidae;g__g__Stomoxys;s__s__Stomoxys.calcitrans	0.996924	AGCATGATCAGGTATAGTCGGAACTTCTTTAAGAATTTTAATTCGAGCAGAATTAGGACATCCTGGAGCATTAATTGGTGATGATCAGATTTATAATGTAATTGTTACTGCACATACATTTATTATAATTTTCTTTATAGTTATACCAATTATAATT
k__k__Animalia;p__p__Arthropoda;c__c__Insecta;o__o__Diptera;f__f__Muscidae;g__g__Stomoxys;s__s__Stomoxys.calcitrans	0.999283	AGCATGATCAGGTATAGTCGGAACTTCTTTAAGAATTTTAATTCGAGCAGAATTGGGACATCCTGGAGCATTAATTGGTGATGATCAGATTTATAATGTAATTGTTACTGCACATGCATTTATTATAATTTTCTTTATAGTTATACCAATTATAATT
k__k__Animalia;p__p__Arthropoda;c__c__Insecta;o__o__Diptera;f__f__Muscidae;g__g__Stomoxys;s__s__Stomoxys.calcitrans	0.999789	TACTTTATACTTTATTTTCGGAGCATGATCAGGTATAGTCGGAACTTCTTTAAGAATTTTAATTCGAGCAGAATTAGGACATCCTGGAGCATTAATTGGAGATGATCAGATTTATAATGTAATTGTTACTGCA
k__k__Animalia;p__p__Arthropoda;c__c__Insecta;o__o__Diptera;f__f__Muscidae;g__g__Stomoxys;s__s__Stomoxys.calcitrans	0.999642	TACTTTATACTTTATTTTCGGAGCATGATCAGGTATAGTCGGAACTTCTTTAAGAATTTTAATTCGAGCAGAATTAGGACATCCTGGAGCATTAATTGGTAATGATCAGATTTATAATGTAATTGTTACTGCA
k__k__Animalia;p__p__Arthropoda;c__c__Insecta;o__o__Diptera;f__f__Muscidae;g__g__Stomoxys;s__s__Stomoxys.calcitrans	0.995411	TACTTTATACTTTATTTTCGGGGCATGATCAGGTATAGTCGGAACTTCTTTAAGAATTTTAATTCGAGCAGAATTAGGACATCCTGGAGCATTAATTGGTGATGATCAGATTTATAATGTAATTGTTACTGCA
k__k__Animalia;p__p__Arthropoda;c__c__Insecta;o__o__Diptera;f__f__Muscidae;g__g__Stomoxys;s__s__Stomoxys.calcitrans	0.999872	TACTTTATACTTTATTTTCGGAGCATGATCAGGTATAGTCGGAACTTCTTTAAGAATTTTAATTCGAGCAGAATTAGGACATCCTGGAGCATTAATTGGTTATGATCAGATTTATAATGTAATTGTTACTGCA
k__k__Animalia;p__p__Arthropoda;c__c__Insecta;o__o__Diptera;f__f__Muscidae;g__g__Stomoxys;s__s__Stomoxys.calcitrans	0.999791	TACTTTATACTTTATTTTCGGAGCATGATCAGGTATAGTCGGAACTTCTTTAAGAATTTTAATTCGATCAGAATTAGGACATCCTGGAGCATTAATTGGTGATGATCAGATTTATAATGTAATTGTTACTGCA
k__k__Animalia;p__p__Arthropoda;c__c__Insecta;o__o__Diptera;f__f__Muscidae;g__g__Stomoxys;s__s__Stomoxys.calcitrans	0.999935	TACTTTATACTTTATTTTCGGAGCATGATCAGGTATAGTCGGAACTTCTTTAAGAATTTTAATTCGAGCAGAATTAGGACATCCTGGAGCATTAATTGGTGATGACCAGATTTATAATGTAATTGTTACTGCA
k__k__Animalia;p__p__Arthropoda;c__c__Insecta;o__o__Diptera;f__f__Muscidae;g__g__Stomoxys;s__s__Stomoxys.calcitrans	0.999866	AGCATGATCAGGTATAGTCGGAACTTCTTTAAGAATTTTAATTCGAGCAGAATTAGGACATCCTGGAGCATTAATTGGTGATGACCAGATTTATAATGTAATTGTTACTGCACATGCATTTATTATAATTTTCTTTATAGTTATACCAATTATAATT
k__k__Animalia;p__p__Arthropoda;c__c__Insecta;o__o__Diptera;f__f__Muscidae;g__g__Stomoxys;s__s__Stomoxys.calcitrans	0.999353	AGCATGATCAGGTATAGTCGGAACTTCTTTAAGAATTTTAATTCGAGCAGAATTAGGACATCCTGGAGCATTAATTGGTGATGATCAGATTTATAATGTAATTGTTACTGCACATGCATTTATTATAATTCTCTTTATAGTTATACCAATTATAATT
k__k__Animalia;p__p__Arthropoda;c__c__Insecta;o__o__Diptera;f__f__Muscidae;g__g__Stomoxys;s__s__Stomoxys.calcitrans	0.999431	AGCATGATCAGGTATAGTCGGAACTTCTTTAAGAATTTTAATTCGATCAGAATTAGGACATCCTGGAGCATTAATTGGTGATGATCAGATTTATAATGTAATTGTTACTGCACATGCATTTATTATAATTTTCTTTATAGTTATACCAATTATAATT
k__k__Animalia;p__p__Arthropoda;c__c__Insecta;o__o__Diptera;f__f__Muscidae;g__g__Stomoxys;s__s__Stomoxys.calcitrans	0.999109	AGCATGATCAGGTATAGTCGGAACTTCTTTAAGAATTTTAATTCGAGCAGAATTAGGACATCCTGGAGCATTAATTGATGATGATCAGATTTATAATGTAATTGTTACTGCACATGCATTTATTATAATTTTCTTTATAGTTATACCAATTATAATT
k__k__Animalia;p__p__Arthropoda;c__c__Insecta;o__o__Diptera;f__f__Muscidae;g__g__Stomoxys;s__s__Stomoxys.calcitrans	0.998905	AGCATGATCAGGTATAGTCGGAACTTCTTTAAGAATTTTAATTCGAGCAGAATTAGGACATCCTGGAGCATTAATTGGTGATGATCGGATTTATAATGTAATTGTTACTGCACATGCATTTATTATAATTTTCTTTATAGTTATACCAATTATAATT
k__k__Animalia;p__p__Arthropoda;c__c__Insecta;o__o__Diptera;f__f__Muscidae;g__g__Stomoxys;s__s__Stomoxys.calcitrans	0.998896	AGCGTGATCAGGTATAGTCGGAACTTCTTTAAGAATTTTGATTCGAGCAGAATTAGGACATCCTGGAGCATTAATTGGTGATGATCAGATTTATAATGTAATTGTTACTGCACATGCATTTATTATAATTTTCTTTATAGTTATACCAATTATAATT
k__k__Animalia;p__p__Arthropoda;c__c__Insecta;o__o__Diptera;f__f__Muscidae;g__g__Stomoxys;s__s__Stomoxys.calcitrans	0.997838	AGCATGATCAGGTATAGTCGGAACTTCTTTAAGAATTTTAATTCGAGCAGAATTAGGACATCCTGGAGCATTAATTGGTGATGATCAGATTTATAATGTAATTGTTACTGCACATGCATTTATTACAATTTTCTTTATAGTTATACCAATTATAATT
k__k__Animalia;p__p__Arthropoda;c__c__Insecta;o__o__Diptera;f__f__Muscidae;g__g__Stomoxys;s__s__Stomoxys.calcitrans	0.99918	AGCATGATCAGGTATAGTCGGAACTTCTTTAAGAATTTTAATTCGAGTAGAATTAGGACATCCTGGAGCATTAATTGGTGATGATCAGATTTATAATGTAATTGTTACTGCACATGCATTTATTATAATTTTCTTTATAGTTATACCAATTATAATT
k__k__Animalia;p__p__Arthropoda;c__c__Insecta;o__o__Diptera;f__f__Muscidae;g__g__Stomoxys;s__s__Stomoxys.calcitrans	0.998486	AGCATGATCAGGTATAGTCGGAACTTCTTTAAGAATTTTAATTCGAGCAGAATTAGGACATCCTGGAGCATTAATTGGAGATGATCAGATTTATAATGTAATTGTTACTGCACATGCATTTATTATAATTTTCTTTATAGTTATACCAATTATAATT
k__k__Animalia;p__p__Arthropoda;c__c__Insecta;o__o__Diptera;f__f__Muscidae;g__g__Stomoxys;s__s__Stomoxys.calcitrans	0.996823	AGCATGATCAGGTATAGTCGGAACTTCTTTAAGAATTTTAATTCGAGCAGAATTAGGACATCCTGGAGCATTAATTGGTGATGATCAGATTTATAATGTAATTGTTACTACACATGCATTTATTATAATTTTCTTTATAGTTATACCAATTATAATT
k__k__Animalia;p__p__Arthropoda;c__c__Insecta;o__o__Diptera;f__f__Muscidae;g__g__Stomoxys;s__s__Stomoxys.calcitrans	0.999342	AGCATGATCAGGTATAGTCGGAACTTCTTTAAGAATTTTAATTCGAGCAGAATTAGGACATCCTGGAGCATTAATTGGTAATGATCAGATTTATAATGTAATTGTTACTGCACATGCATTTATTATAATTTTCTTTATAGTTATACCAATTATAATT
k__k__Animalia;p__p__Arthropoda;c__c__Insecta;o__o__Diptera;f__f__Muscidae;g__g__Stomoxys;s__s__Stomoxys.calcitrans	0.997652	AGCATGATCAGGTATAGTCGGAACTTCTTTAAGAATTTTAATTCGAGCAGAATTAGGACATCCTGGAGCATTAATTGGTGATGATCAGATTTATAATGTAATTGTTACCGCACATGCATTTATTATAATTTTCTTTATAGTTATACCAATTATAATT
k__k__Animalia;p__p__Arthropoda;c__c__Insecta;o__o__Diptera;f__f__Muscidae;g__g__Stomoxys;s__s__Stomoxys.calcitrans	0.997285	AGCATGATCAGGTATAGTCGGAACTTCTTTAAGAATTTTAATTCGAGCAGAATTAAGACATCCTGGAGCATTAATTGGTGATGATCAGATTTATAATGTAATTGTTACTGCACATGCATTTATTATAATTTTCTTTATAGTTATACCAATTATAATT
k__k__Animalia;p__p__Arthropoda;c__c__Insecta;o__o__Diptera;f__f__Muscidae;g__g__Stomoxys;s__s__Stomoxys.calcitrans	0.999068	AGCATGATCAGGTATAGTCGGAACTTCTTTAAGAATTTTAATTCGAGCAGAATTAGGACATCCTGGAGCATTAATTGGTGATGAACAGATTTATAATGTAATTGTTACTGCACATGCATTTATTATAATTTTCTTTATAGTTATACCAATTATAATT
k__k__Animalia;p__p__Arthropoda;c__c__Insecta;o__o__Diptera;f__f__Muscidae;g__g__Stomoxys;s__s__Stomoxys.calcitrans	0.995924	AGCATGATCAGGTATAGTCGGAACTTCTTTAAGAATTTTAATTCGAGCAGAATTAGGACATCATGGAGCATTAATTGGTGATGATCAGATTTATAATGTAATTGTTACTGCACATGCATTTATTATAATTTTCTTTATAGTTATACCAATTATAATT
k__k__Animalia;p__p__Arthropoda;c__c__Insecta;o__o__Diptera;f__f__Mycetophilidae;g__g__Brevicornu	0.999998	AATATTATATTTTATTTTTGGAGCTTGATCAGGAATAGTAGGAACTTCTTTAAGAATAATTATTCGTGCTGAATTAGGTCACCCAGGTGCTTTAATTGGGAATGATCAAATTTATAATGTTGTAGTAACAGCT
k__k__Animalia;p__p__Arthropoda;c__c__Insecta;o__o__Diptera;f__f__Mycetophilidae;g__g__Brevicornu	1	AGCTTGATCAGGAATAGTAGGAACTTCTTTAAGAATAATTATTCGTGCTGAATTAGGTCACCCAGGTGCTTTAATTGGGAATGATCAAATTTATAATGTTGTAGTAACAGCTCACGCATTTATTATAATTTTTTTTATAGTTATACCAATTATAATT
k__k__Animalia;p__p__Arthropoda;c__c__Insecta;o__o__Diptera;f__f__Mycetophilidae;g__g__Mycetophila;s__s__Mycetophila.alea	0.999989	AATTTTATATTTTATTTTTGGAATTTGATCAGGAATAATTGGAACTTCATTAAGAGTTATTATTCGTACAGAATTAGGACACCCTGGAGCTTTAATTGGGAATGATCAAATTTATAATGTTATTGTTACTGCT
k__k__Animalia;p__p__Arthropoda;c__c__Insecta;o__o__Diptera;f__f__Mycetophilidae;g__g__Mycetophila;s__s__Mycetophila.ruficollis	0.981605	AATTCTTTATTTTATTTTTGGAATTTGATCAGGAATAGTAGGGACTTCTTTAAGAGTTATTATTCGTACTGAACTTGGACACCCAGGAGCCTTAATTGGGAATGACCAAATTTATAATGTAATTGTTACTGCT
k__k__Animalia;p__p__Arthropoda;c__c__Insecta;o__o__Diptera;f__f__Mycetophilidae;g__g__Tarnania;s__s__Tarnania.nemoralis	0.999952	AATATTATATTTTATTTTCGGGGCTTGATCAGGAATAGTAGGTACTTCCCTCAGTATAATTATTCGAGCTGAACTTGGTCATCCAGGTGCTTTAATTGGAAATGATCAAATTTATAATGTTATTGTTACAGCC
k__k__Animalia;p__p__Arthropoda;c__c__Insecta;o__o__Diptera;f__f__Mycetophilidae;g__g__Tetragoneura;s__s__Tetragoneura.sylvatica	1	TACCCTATATTTTATTTTTGGTACATGAGCAGGTATAGTCGGTACATCTTTAAGAATTTTAATTCGGACAGAACTTGGACATCCTGGAACCTTAATTGGTAATGACCAAATTTTTAATGTAATTGTAACAGCT
k__k__Animalia;p__p__Arthropoda;c__c__Insecta;o__o__Diptera;f__f__Pediciidae;g__g__Ula;s__s__Ula.sylvatica	0.999945	AACATTATATTTTATTTTTGGGGCTTGATCAGGAATAGTGGGAACTTCTTTAAGTATATTAATTCGAGCTGAATTAGGTCATCCTGGAGCATTAATTGGAGATGATCAAATTTATAATGTTATTGTTACTGCT
k__k__Animalia;p__p__Arthropoda;c__c__Insecta;o__o__Diptera;f__f__Pediciidae;g__g__Ula;s__s__Ula.sylvatica	0.999965	GGCTTGATCAGGAATAGTGGGAACTTCTTTAAGTATATTAATTCGAGCTGAATTAGGTCATCCTGGAGCATTAATTGGAGATGATCAAATTTATAATGTTATTGTTACTGCTCATGCTTTTATCATAATTTTTTTTATAGTTATACCAATTATAATT
k__k__Animalia;p__p__Arthropoda;c__c__Insecta;o__o__Diptera;f__f__Pipunculidae;g__g__Nephrocerus;s__s__Nephrocerus.scutellatus	0.999987	AACTTTATATTTTTTATTTGGAGCTTGAGCAGGGATAGTTGGAACATCATTAAGAATTTTAATTCGTGCTGAATTAGGACATCCTGGATCATTAATTGGAGATGATCAAATTTATAATGTAATTGTAACAGCT
k__k__Animalia;p__p__Arthropoda;c__c__Insecta;o__o__Diptera;f__f__Pipunculidae;g__g__Nephrocerus;s__s__Nephrocerus.scutellatus	0.999149	AGCTTGAGCAGGGATAGTTGGAACATCATTAAGAATTTTAATTCGTGCTGAATTAGGACATCCTGGATCATTAATTGGAGATGATCAAATTTATAATGTAATTGTAACAGCTCATGCTTTTGTAATAATTTTCTTTATAGTAATACCAATTATAATT
k__k__Animalia;p__p__Arthropoda;c__c__Insecta;o__o__Diptera;f__f__Polleniidae;g__g__Pollenia;s__s__Pollenia.pediculata	0.999964	TACTTTATATTTTATTTTCGGAGCATGATCAGGAATAGTAGGTACCTCTTTAAGAATATTAGTTCGAGCAGAATTAGGACATCCTGGGGCATTAATCGGTGATGATCAAATTTATAATGTAATTGTAACAGCC
k__k__Animalia;p__p__Arthropoda;c__c__Insecta;o__o__Diptera;f__f__Polleniidae;g__g__Pollenia;s__s__Pollenia.pediculata	0.999969	AGCATGATCAGGAATAGTAGGTACCTCTTTAAGAATATTAGTTCGAGCAGAATTAGGACATCCTGGGGCATTAATCGGTGATGATCAAATTTATAATGTAATTGTAACAGCCCATGCCTTTGTTATAATTTTTTTTATAGTTATACCTATTATAATT
k__k__Animalia;p__p__Arthropoda;c__c__Insecta;o__o__Diptera;f__f__Psychodidae;g__g__Psychoda;s__s__Psychoda.albipennis	0.999998	AACTTTATATTTTATTTTTGGGAGTTGAGCTAGAATAGTAGGAACTTCTCTTAGAATAATTATTCGAGCAGAATTAGGTCATCCAGGATCATTAATTGGTAATGACCAAATTTATAACACTATTGTAACAGCA
k__k__Animalia;p__p__Arthropoda;c__c__Insecta;o__o__Diptera;f__f__Psychodidae;g__g__Psychoda;s__s__Psychoda.albipennis	0.999923	GAGTTGAGCTAGAATAGTAGGAACTTCTCTTAGAATAATTATTCGAGCAGAATTAGGTCATCCAGGATCATTAATTGGTAATGACCAAATTTATAACACTATTGTAACAGCACATGCTTTTGTAATAATTTTTTTTATAGTTATACCTATTATAATT
k__k__Animalia;p__p__Arthropoda;c__c__Insecta;o__o__Diptera;f__f__Psychodidae;g__g__Psychoda;s__s__Psychoda.crassipenis	0.996899	TACCTTATATTTCATTTTTGGTAGTTGAGCAAGAATAGTTGGAACTTCTTTAAGAATAATTATTCGAGCTGAATTAGGTCATCCAGGTTCATTAATTGGAAATGACCAAATTTATAACACTATTGTAACTGCA
k__k__Animalia;p__p__Arthropoda;c__c__Insecta;o__o__Diptera;f__f__Psychodidae;g__g__Psychoda;s__s__Psychoda.gemina	1	AACTTTATACTTTATTTTTGGAAGTTGAGCTAGAATAGTTGGAACTTCTTTAAGAATAATTATTCGTGCAGAATTAGGCCACCCTGGTTCTTTAATTGGGAATGACCAAATTTATAATACTATTGTTACAGCA
k__k__Animalia;p__p__Arthropoda;c__c__Insecta;o__o__Diptera;f__f__Psychodidae;g__g__Psychoda;s__s__Psychoda.gemina	1	AAGTTGAGCTAGAATAGTTGGAACTTCTTTAAGAATAATTATTCGTGCAGAATTAGGCCACCCTGGTTCTTTAATTGGGAATGACCAAATTTATAATACTATTGTTACAGCACATGCTTTTGTTATAATTTTTTTTATAGTAATACCTATTATAATT
k__k__Animalia;p__p__Arthropoda;c__c__Insecta;o__o__Diptera;f__f__Rhagionidae;g__g__Rhagio;s__s__	0.998104	AACATTATATTTTATTTTTGGAGCCTGAGCTGGAATAGTTGGTACTTCTTTAAGTATACTAATTCGAGCTGAATTAGGTCATCCATGAGCTTTAATTGGAGATGATCAAATTTATAATGCAATTTTTACTTCT
k__k__Animalia;p__p__Arthropoda;c__c__Insecta;o__o__Diptera;f__f__Rhagionidae;g__g__Rhagio;s__s__Rhagio.scolopaceus	1	AACATTATATTTTATTTTTGGGGCCTGAGCTGGGATAGTTGGTACTTCATTAAGTATATTAATTCGAGCTGAATTAGGTCATCCAGGAGCTTTAATTGGGGATGATCAAGTTTATAATGTAATTGTTACTGCA
k__k__Animalia;p__p__Arthropoda;c__c__Insecta;o__o__Diptera;f__f__Rhagionidae;g__g__Rhagio;s__s__Rhagio.scolopaceus	0.999999	GGCCTGAGCTGGGATAGTTGGTACTTCATTAAGTATATTAATTCGAGCTGAATTAGGTCATCCAGGAGCTTTAATTGGGGATGATCAAGTTTATAATGTAATTGTTACTGCACATGCCTTTGTAATAATTTTTTTTATAGTAATACCTATTATAATT
k__k__Animalia;p__p__Arthropoda;c__c__Insecta;o__o__Diptera;f__f__Sarcophagidae;g__g__Sarcophaga	0.997952	AGCTTGAGCGGGTATAGTAGGAACTTCTCTAAGAATCCTTCTTCGAGCAGAATTAGGTCATCCTGGTGCATTAATTAAAGATGATCAAATTTATAATGTAATTGTTACAGCCCATGCTTTTATTATAATTTTCATTATAGTAATACCAATTATAATT
k__k__Animalia;p__p__Arthropoda;c__c__Insecta;o__o__Diptera;f__f__Scathophagidae;g__g__Scathophaga;s__s__Scathophaga.stercoraria	0.999983	AACATTATACTTTATTTTTGGAGCATGATCCGGAATAATTGGAACTTCTTTAAGTATTCTAATTCGAGCTGAATTAGGACATCCTGGAGCATTAATTGGAGATGACCAAATCTATAATGTAATTGTAACAGCT
k__k__Animalia;p__p__Arthropoda;c__c__Insecta;o__o__Diptera;f__f__Scathophagidae;g__g__Scathophaga;s__s__Scathophaga.stercoraria	0.999926	AACATTATACTTTATTTTCGAAGCATGATCCGGAATAATTGGAACTTCTTTAAGTATTCTAATTCGAGCTGAATTAGGACATCCTGGAGCATTAATTGGAGATGACCAAATCTATAATGTAATTGTAACAGCT
k__k__Animalia;p__p__Arthropoda;c__c__Insecta;o__o__Diptera;f__f__Scathophagidae;g__g__Scathophaga;s__s__Scathophaga.stercoraria	0.999319	AACATTATACTTTATTTTCGGAGCATGATCCGGAATAATTGGAACTTCTTTAAGTATTCTAATTCGAGCTGAATTAGGACATCCTGGAGCATTAATTGGAGATGATCAAATCTATAATGTAATTGTAACAGCT
k__k__Animalia;p__p__Arthropoda;c__c__Insecta;o__o__Diptera;f__f__Scathophagidae;g__g__Scathophaga;s__s__Scathophaga.stercoraria	0.999424	AGCATGATCCGGAATAATTGGAACTTCTTTAAGTATTCTAATTCGAGCTGAATTAGGACATCCTGGAGCATTAATTGGAGATGACCAAATCTATAATGTAATTGTAACAGCTCATGCGTTTATTATAATTTTTTTTATAGTAATACCAATTATAATT
k__k__Animalia;p__p__Arthropoda;c__c__Insecta;o__o__Diptera;f__f__Scathophagidae;g__g__Scathophaga;s__s__Scathophaga.stercoraria	0.998554	AGCATGATCCGGAATAATTGGAAATTCTTTAAGTATTCTAATTCGAGCTGAATTAGGACATCCTGGAGCATTAATTGGAGATGACCAAATCTATAATGTAATTGTAACAGCTCATGCTTTTATTATAATTTTTTTTATAGTAATACCAATTATAATT
k__k__Animalia;p__p__Arthropoda;c__c__Insecta;o__o__Diptera;f__f__Scathophagidae;g__g__Scathophaga;s__s__Scathophaga.stercoraria	0.983357	AGCATGATCCGGAATAATTGGAACTTCTTTAAGTATTCTAATTCGAGCTGAATTAGGACATCCTGGAGCATTAATTGGAGATGACCAAATCTATAATGTAATTGTAACAGCTCATGCCTTTATTATAATTTTTTTTATAGTAATACCAATTATAATT
k__k__Animalia;p__p__Arthropoda;c__c__Insecta;o__o__Diptera;f__f__Scathophagidae;g__g__Scathophaga;s__s__Scathophaga.stercoraria	0.999582	AGCATGATCCGGAATAATTGGAACTTCTTTAAGTATTCTAATTCGAGCTGAATTAGGACATCCTGGAGCATTAATTGGAGATGACCAAATCTATAATGTAATTGTAACAGCTCATGCTTTTATTATATTTTTTTTTATAGTAATACCAATTATAATT
k__k__Animalia;p__p__Arthropoda;c__c__Insecta;o__o__Diptera;f__f__Scathophagidae;g__g__Scathophaga;s__s__Scathophaga.stercoraria	0.998828	AGCATGATCCGGAATAATTGGAACTTCTTTAAGTATTCTAATTCGAGCTGAATTAGGACATCCTGGAGCATTAATTGGAGATGACAAAATCTATAATGTAATTGTAACAGCTCATGCTTTTATTATAATTTTTTTTATAGTAATACCAATTATAATT
k__k__Animalia;p__p__Arthropoda;c__c__Insecta;o__o__Diptera;f__f__Scathophagidae;g__g__Scathophaga;s__s__Scathophaga.stercoraria	0.999511	AGCATGATCCGGAATAATTGGAACTTCTTTAAGTATTCTAATTCGAGCTGAATTAGGACATCCTGGAGCATTAATTGGAGATGACCAAATCTATAATGTAATTGTAACAGCTCATGCTTTTATTATAATTTTTTTTATAGTAATACCAATTATAATT
k__k__Animalia;p__p__Arthropoda;c__c__Insecta;o__o__Diptera;f__f__Scathophagidae;g__g__Scathophaga;s__s__Scathophaga.stercoraria	0.999901	AACATTATACTTTATTTTCGGAGCATGATCCGGAATAATTGGAACTTCTTTAAGTATTCTAATTCGAGCTGAATTAGGACATCCTGGAGCATTAATTGGAGATGACCAAATCTATAATGTAATTGTAACAGCT
k__k__Animalia;p__p__Arthropoda;c__c__Insecta;o__o__Diptera;f__f__Scathophagidae;g__g__Scathophaga;s__s__Scathophaga.stercoraria	0.999714	AACATTATACTTTATTTTCGAAGCATGATCCGGAATAATTGGAACTTCTTTAAGTATTCTAATTCGAGCTGAATTAGGACATCCTGGAGCATTAATTGGAGATGACCAAATCTATAACGTAATTGTAACAGCT
k__k__Animalia;p__p__Arthropoda;c__c__Insecta;o__o__Diptera;f__f__Scathophagidae;g__g__Scathophaga;s__s__Scathophaga.stercoraria	0.999892	CACATTATACTTTATTTTCGGAGCATGATCCGGAATAATTGGAACTTCTTTAAGTATTCTAATTCGAGCTGAATTAGGACATCCTGGAACATTAATTGGAGATGACCAAATCTATAATGTAATTGTAACAGCT
k__k__Animalia;p__p__Arthropoda;c__c__Insecta;o__o__Diptera;f__f__Scathophagidae;g__g__Scathophaga;s__s__Scathophaga.stercoraria	0.993635	AGCATGATCCGGAATAATTGGAACTTCTTTAAGTATTCTAATTCGAGCTGAATTAGGACATCCTGGAGCATTAATTGGAGATGATCAAATCTATAATGTAATTGTAACAGCTCATGCTTTTATTATAATTTTTTTTATAGTAATACCAATTATAATTGGAGGATTTGGAAATTGATTA
k__k__Animalia;p__p__Arthropoda;c__c__Insecta;o__o__Diptera;f__f__Scathophagidae;g__g__Scathophaga;s__s__Scathophaga.stercoraria	0.998985	AGCATGATCCGGAATAATTGGAACTTCTTTAAGTATTCTAATTCGAGCTGAATTAGGACATCCTGGAGCATTAATTGGAGATAACCAAATCTATAATGTAATTGTAACAGCTCATGCTTTTATTATAATTTTTTTTATAGTAATACCAATTATAATT
k__k__Animalia;p__p__Arthropoda;c__c__Insecta;o__o__Diptera;f__f__Scathophagidae;g__g__Scathophaga;s__s__Scathophaga.stercoraria	0.997336	AGCATGATCCGGAATAATTGGAACTTCTTTAAGTATTCTAATTCGAGCTGAATTAGGACATCCTGGAGCATTAATTGGAGATGATCAAATCTATAATGTAATTGTAACAGCTCATGCTTTTATTATAATTTTTTTTATAGTAATACCAATTATAATT
k__k__Animalia;p__p__Arthropoda;c__c__Insecta;o__o__Diptera;f__f__Scathophagidae;g__g__Scathophaga;s__s__Scathophaga.stercoraria	0.999453	AGCATGATCCGGAATAATTGGAACTTCTTTAAGTATTCTAATTCGAGCTGAATTAGGACATCCTGGAGCATTAATTGGAGATGACCAAATCTATAATGTAATTGTAACAGCTCATGATTTTATTATAATTTTTTTTATAGTAATACCAATTATAATT
k__k__Animalia;p__p__Arthropoda;c__c__Insecta;o__o__Diptera;f__f__Scathophagidae;g__g__Scathophaga;s__s__Scathophaga.stercoraria	0.995091	AGCATGATCCGGAATAATTGGAACTTCTTTAAGTATTCTAATTTGAGCTGAATTAGGACATCCTGGAGCATTAATTGGAGATGATCAAATCTATAATGTAATTGTAACAGCTCATGCTTTTATTATAATTTTTTTTATAGTAATACCAATTATAATT
k__k__Animalia;p__p__Arthropoda;c__c__Insecta;o__o__Diptera;f__f__Scathophagidae;g__g__Scathophaga;s__s__Scathophaga.stercoraria	0.991778	AGCATGATCCGGAATAATTGGAACTTCTTTAAGTATACTAATTCGAGCTGAATTAGGACATCCTGGAGCATTAATTGGAGATGACCAAATCTATAATGTAATTGTAACAGCTCATGCTTTTATTATAATTTTTTTTATAGTAATACCAATTATAATT
k__k__Animalia;p__p__Arthropoda;c__c__Insecta;o__o__Diptera;f__f__Scathophagidae;g__g__Scathophaga;s__s__Scathophaga.stercoraria	0.998513	AGCATGATCCGGAATAATTGGAACTTCTTTAAGTATTCTAATTCGAGCTGAATTAGGACATCCTGGAGCATTAATTGGAGATGACCAAATCTATAATGTAATTGTAATAGCTCATGCTTTTATTATAATTTTTTTTATAGTAATACCAATTATAATT
k__k__Animalia;p__p__Arthropoda;c__c__Insecta;o__o__Diptera;f__f__Scathophagidae;g__g__Scathophaga;s__s__Scathophaga.stercoraria	0.998429	AGCATGATCCGGAATAATTGGAACTTCTTTAAGTATTCTAATTCGAGCTGAATTAGGACATCCTGGAACATTAATTGGAGATGACCAAATCTATAATGTAATTGTAACAGCTCATGCTTTTATTATAATTTTTTTTTATAGTAATACCAATTATAATT
k__k__Animalia;p__p__Arthropoda;c__c__Insecta;o__o__Diptera;f__f__Scathophagidae;g__g__Scathophaga;s__s__Scathophaga.stercoraria	0.995908	CATGATCCGGAATAATTGGAACTTCTTTAAGTATTCTAATTCGAGCTGAATTAGGACATCCTGGAGCATTAATTGGAGATGACCAAATCTATAACGTAATTGTAACAGCTCATGCTTTTATTATAATTTTTTTTATAGTAATACCAATTATAATT
k__k__Animalia;p__p__Arthropoda;c__c__Insecta;o__o__Diptera;f__f__Sciaridae;g__g__;s__s__	0.990535	AACTTTGTACTTTATCTTTGGGGCTTGATCGAGTATAGTAGGGACTTCTTTAAGAATATTAATTCGAGCAGAACTTGGGTGTCCTAATGCATTAATTGGGGATGATCAAATTTATAATGTAATTGTAACAGCC
k__k__Animalia;p__p__Arthropoda;c__c__Insecta;o__o__Diptera;f__f__Sciaridae;g__g__Bradysia;s__s__Bradysia.brevispina	0.999905	AACTTTATATTTTATCTTTGGAGCATGGTCAAGAATAGTTGGCACTTCTTTAAGAATATTAATTCGTGCAGAACTAGGGTGTCCTAATGCATTAATTGGAGATGACCAAATTTATAATGTAATTGTTACAGCC
k__k__Animalia;p__p__Arthropoda;c__c__Insecta;o__o__Diptera;f__f__Sciaridae;g__g__Bradysia;s__s__Bradysia.brevispina	0.999981	AACTTTATATTTTATCTTTGGAGCGTGGTCAAGAATAGTTGGCACTTCTTTAAGAATATTAATTCGTGCAGAACTAGGGTGTCCTAATGCATTAATTGGAGATGACCAAATTTATAATGTAATTGTTACAGCC
k__k__Animalia;p__p__Arthropoda;c__c__Insecta;o__o__Diptera;f__f__Sciaridae;g__g__Bradysia;s__s__Bradysia.brevispina	0.999966	AACTTTGTATTTTATTTTTGGGGCATGGTCAAGAATAGTTGGTACTTCTTTAAGAATATTAATTCGTGCAGAACTAGGGTGTCCTAATGCATTAATTGGAGATGATCAAATTTATAATGTAATTGTTACAGCT
k__k__Animalia;p__p__Arthropoda;c__c__Insecta;o__o__Diptera;f__f__Sciaridae;g__g__Bradysia;s__s__Bradysia.brevispina	0.999996	AGCGTGGTCAAGAATAGTTGGCACTTCTTTAAGAATATTAATTCGTGCAGAACTAGGGTGTCCTAATGCATTAATTGGAGATGACCAAATTTATAATGTAATTGTTACAGCCCATGCTTTTGTTATAATTTTTTTTATGGTAATACCAATTATAATT
k__k__Animalia;p__p__Arthropoda;c__c__Insecta;o__o__Diptera;f__f__Sciaridae;g__g__Pseudolycoriella;s__s__Pseudolycoriella.paludum	0.999999	GGCTTGAGCAAGAATAGTTGGAACTTCTTTAAGTATATTAATTCGAGCAGAATTAGGTTTTCCTAATGCATTAATTGGGGATGATCAAATTTATAATGTAATTGTAACGGCCCATGCTTTCATCATAATTTTTTTTATAGTTATACCTATTATAATT
k__k__Animalia;p__p__Arthropoda;c__c__Insecta;o__o__Diptera;f__f__Sciaridae;g__g__Scatopsciara;s__s__Scatopsciara.multispina	0.99998	AGCCTGATCTAGAATAGTCGGAACTTCTTTAAGAATATTAATTCGGGCAGAATTAGGGTGTCCTAATGCATTAATTGGAGATGATCAAATTTACAATGTAATCGTTACAGCTCATGCTTTTATTATAATTTTTTTTATAGTAATACCAATTATAATT
k__k__Animalia;p__p__Arthropoda;c__c__Insecta;o__o__Diptera;f__f__Simuliidae;g__g__Simulium;s__s__Simulium.noelleri	0.999994	AACTTTATATTTTATCTTTGGAGCTTGAGCCGGAATAGTAGGAACTTCCCTTAGAATACTTATTCGAGCTGAATTAGGTCATCCCGGTTCCCTTATTGGAGATGATCAAATTTATAATGTAATTGTTACAGCC
k__k__Animalia;p__p__Arthropoda;c__c__Insecta;o__o__Diptera;f__f__Simuliidae;g__g__Simulium;s__s__Simulium.noelleri	0.999998	AGCTTGAGCCGGAATAGTAGGAACTTCCCTTAGAATACTTATTCGAGCTGAATTAGGTCATCCCGGTTCCCTTATTGGAGATGATCAAATTTATAATGTAATTGTTACAGCCCATGCTTTTGTAATAATTTTTTTCATAGTAATACCAATTATAATC
k__k__Animalia;p__p__Arthropoda;c__c__Insecta;o__o__Diptera;f__f__Simuliidae;g__g__Simulium;s__s__Simulium.reptans	0.99999	AGCTTGAGCTGGAATAGTAGGTACTTCCCTTAGTATACTAATTCGAGCTGAATTAGGACATCCCGGTTCCCTTATTGGAGATGACCAAATTTACAATGTAATTGTAACAGCCCATGCCTTTGTAATAATTTTTTTTATAGTAATACCTATTATAATT
k__k__Animalia;p__p__Arthropoda;c__c__Insecta;o__o__Diptera;f__f__Sphaeroceridae;g__g__Coproica;s__s__Coproica.ferruginata	0.999999	AACATTATATTTTATATTTGGAGCTTGAGCTGGAATAGTAGGTACATCCTTAAGTATTTTAATTCGTGCTGAATTAGGACATCCAGGTGCTTTAATTGGTGATGATCAGATTTATAATGTAATTGTAACTGCT
k__k__Animalia;p__p__Arthropoda;c__c__Insecta;o__o__Diptera;f__f__Stratiomyidae;g__g__Nemotelus;s__s__Nemotelus.notatus	1	AACACTTTACTTTATTTTTGGTGCATGGGCTGGTATAGTGGGAACATCCTTAAGAATATTAGTGCGAGCCGAATTAGGCCACCCAGGTTCCCTAATTGGTGATGATCAAATTTATAACGTAATCGTAACAGCT
k__k__Animalia;p__p__Arthropoda;c__c__Insecta;o__o__Diptera;f__f__Syrphidae;g__g__Eristalis;s__s__Eristalis.similis	0.999819	AACATTATATTTTGTATTTGGTACATGAGCAGGTATAGTAGGAACTTCTTTAAGAATTTTAATTCGAGCTGAATTAGGACATCCTGGAGCATTAATTGGTGATGATCAAATTTATAATGTAATTGTAACAGCT
k__k__Animalia;p__p__Arthropoda;c__c__Insecta;o__o__Diptera;f__f__Syrphidae;g__g__Eristalis;s__s__Eristalis.similis	0.990198	TACATGAGCAGGTATAGTAGGAACTTCTTTAAGAATTTTAATTCGAGCTGAATTAGGACATCCTGGAGCATTAATTGGTGATGATCAAATTTATAATGTAATTGTAACAGCTCATGCTTTTGTAATAATTTTTTTTATAGTTATACCTATTATAATT
k__k__Animalia;p__p__Arthropoda;c__c__Insecta;o__o__Diptera;f__f__Syrphidae;g__g__Eristalis;s__s__Eristalis.tenax	0.999814	TACCTTATATTTTGTATTTGGAACATGAGCAGGTATAGTAGGAACTTCCTTAAGAATTTTAATTCGAGCTGAATTAGGCCATCCTGGAGCATTAATTGGAGATGATCAAATTTATAATGTTATTGTAACAGCT
k__k__Animalia;p__p__Arthropoda;c__c__Insecta;o__o__Diptera;f__f__Syrphidae;g__g__Eupeodes;s__s__Eupeodes.corollae	0.981817	TACATTATATTTTTTATTTGGTACTTGAGCAGGTATAGTAGGTACTTCTCTAAGTGTACTAATTCGTGCAGAACTTGGTCACCCAGGAGCTTTAATTGGTGATGACCAAATTTATAATGTAATTGTAACTGCT
k__k__Animalia;p__p__Arthropoda;c__c__Insecta;o__o__Diptera;f__f__Syrphidae;g__g__Eupeodes;s__s__Eupeodes.corollae	0.985082	TACTTGAGCAGGTATAGTAGGTACTTCTCTAAGTGTACTAATTCGTGCAGAACTTGGTCACCCAGGAGCTTTAATTGGTGATGACCAAATTTATAATGTAATTGTAACTGCTCATGCTTTTGTTATAATTTTTTTTATGGTTATACCTATTATAATT
k__k__Animalia;p__p__Arthropoda;c__c__Insecta;o__o__Diptera;f__f__Syrphidae;g__g__Meliscaeva;s__s__Meliscaeva.auricollis	1	AACTTTATATTTTCTATTTGGAGCTTGAGCTGGAATAGTAGGAACTTCATTAAGTGTTTTAATTCGAGCAGAACTTGGTCATCCGGGTGCTTTAATTGGTGACGATCAAATTTATAATGTAATTGTTACAGCA
k__k__Animalia;p__p__Arthropoda;c__c__Insecta;o__o__Diptera;f__f__Syrphidae;g__g__Meliscaeva;s__s__Meliscaeva.auricollis	0.999999	AGCTTGAGCTGGAATAGTAGGAACTTCATTAAGTGTTTTAATTCGAGCAGAACTTGGTCATCCGGGTGCTTTAATTGGTGACGATCAAATTTATAATGTAATTGTTACAGCACATGCTTTTGTAATAATTTTTTTTATAGTTATACCTATTATAATT
k__k__Animalia;p__p__Arthropoda;c__c__Insecta;o__o__Diptera;f__f__Syrphidae;g__g__Scaeva;s__s__Scaeva.pyrastri	0.997705	AACACTATACTTTTTATTTGGAACCTGAGCTGGAATAGTAGGAACTTCATTAAGAGTTTTAATTCGTGCAGAACTTGGACATCCAGGAGCTTTAATTGGAGATGACCAAATTTATAATGTAATTGTTACAGCT
k__k__Animalia;p__p__Arthropoda;c__c__Insecta;o__o__Diptera;f__f__Syrphidae;g__g__Scaeva;s__s__Scaeva.pyrastri	0.999357	AACACTATACTTTTTATTTGGTACCTGAGCTGGAATAGTAGGAACTTCATTAAGAGTTTTAATTCGTGCAGAACTTGGACATCCAGGAGCTTTAATTGGAGATGACCAAATTTATAATGTAATTGTTACAGCT
k__k__Animalia;p__p__Arthropoda;c__c__Insecta;o__o__Diptera;f__f__Syrphidae;g__g__Scaeva;s__s__Scaeva.pyrastri	0.997219	TACCTGAGCTGGAATAGTAGGAACTTCATTAAGAGTTTTAATTCGTGCAGAACTTGGACATCCAGGAGCTTTAATTGGAGATGACCAAATTTATAATGTAATTGTTACAGCTCATGCTTTTGTTATAATTTTTTTTATAGTAATACCTATTATAATT
k__k__Animalia;p__p__Arthropoda;c__c__Insecta;o__o__Diptera;f__f__Syrphidae;g__g__Sphaerophoria	0.99991	AACATTATATTTTCTATTTGGAGCTTGAGCTGGAATAGTAGGAACTTCTTTAAGTATTTTAATTCGTATAGAACTTGGTCATCCAGGAGCATTAATTGGAGATGACCAAATTTATAATGTAATTGTTACTGCA
k__k__Animalia;p__p__Arthropoda;c__c__Insecta;o__o__Diptera;f__f__Tachinidae	0.999518	AGCATGATCTGGAATAATTGGTACTTCATTAAGTATCTTAATTCGAGCTGAATTAGGACATCCTGGTTCATTAATTGGTGATGATCAAATTTATAATGTAATTGTTACAGCTCATGCATTTATTATAATTTTTTTTATAGTAATACCAATTATAATT
k__k__Animalia;p__p__Arthropoda;c__c__Insecta;o__o__Diptera;f__f__Tachinidae;g__g__Bactromyia;s__s__Bactromyia.aurulenta	0.999995	AACTTTATACTTTATTTTTGGAGCTTGATCAAGAATAATTGGTACATCTCTAAGTATATTAATTCGAATAGAATTAGGTCATCCTGGATCATTAATTGGAAATGATCAAATTTATAATGTAATTGTAACAGCT
k__k__Animalia;p__p__Arthropoda;c__c__Insecta;o__o__Diptera;f__f__Tachinidae;g__g__Bactromyia;s__s__Bactromyia.aurulenta	0.999931	AGCTTGATCAAGAATAATTGGTACATCTCTAAGTATATTAATTCGAATAGAATTAGGTCATCCTGGATCATTAATTGGAAATGATCAAATTTATAATGTAATTGTAACAGCTCATGCATTTATTATAATTTTTTTTATAGTAATACCAATTATAATT
k__k__Animalia;p__p__Arthropoda;c__c__Insecta;o__o__Diptera;f__f__Tachinidae;g__g__Campylocheta;s__s__Campylocheta.praecox	0.999858	AACTTTATATTTTATTTTTGGGGCTTGATCTGGAATAATAGGAACTGCACTTAGAATTTTAATCCGAACAGAATTAGGACATCCAGGAGCCTTAATTGGTGATGATCAAATTTATAATGTTATTGTAACAGCC
k__k__Animalia;p__p__Arthropoda;c__c__Insecta;o__o__Diptera;f__f__Tachinidae;g__g__Campylocheta;s__s__Campylocheta.praecox	0.986428	GGCTTGATCTGGAATAATAGGAACTGCACTTAGAATTTTAATCCGAACAGAATTAGGACATCCAGGAGCCTTAATTGGTGATGATCAAATTTATAATGTTATTGTAACAGCCCATGCTTTTATTATAATTTTTTTTATGGTTATACCAATTATAATT
k__k__Animalia;p__p__Arthropoda;c__c__Insecta;o__o__Diptera;f__f__Tachinidae;g__g__Cyzenis;s__s__Cyzenis.albicans	0.999445	AACTTTATATTTTATTTTTGGAGCTTGATCAAGAATAATTGGAACTTCTTTAAGTATATTAATTCGAGTTGAATTAGGTCATCCAGGATCTTTAATTGGGAATGATCAAATTTATAATGTAATTGTAACAGCT
k__k__Animalia;p__p__Arthropoda;c__c__Insecta;o__o__Diptera;f__f__Tachinidae;g__g__Cyzenis;s__s__Cyzenis.albicans	0.994112	AGCTTGATCAAGAATAATTGGAACTTCTTTAAGTATATTAATTCGAGTTGAATTAGGTCATCCAGGATCTTTAATTGGGAATGATCAAATTTATAATGTAATTGTAACAGCTCATGCTTTTATTATAATTTTTTTTATAGTAATACCTATTATAATT
k__k__Animalia;p__p__Arthropoda;c__c__Insecta;o__o__Diptera;f__f__Tachinidae;g__g__Oswaldia;s__s__Oswaldia.muscaria	0.999918	TACTTTATATTTTATTTTTGGAGCTTGATCAGGAATAATTGGTACTTCATTAAGTATTCTAATTCGTACTGAATTAGGACATCCTGGCTCATTAATTGGAAATGATCAAATTTATAATGTAATTGTAACAGCT
k__k__Animalia;p__p__Arthropoda;c__c__Insecta;o__o__Diptera;f__f__Tachinidae;g__g__Oswaldia;s__s__Oswaldia.muscaria	0.999753	AGCTTGATCAGGAATAATTGGTACTTCATTAAGTATTCTAATTCGTACTGAATTAGGACATCCTGGCTCATTAATTGGAAATGATCAAATTTATAATGTAATTGTAACAGCTCATGCTTTTATTATAATTTTTTTTATAGTAATACCAATTATAATT
k__k__Animalia;p__p__Arthropoda;c__c__Insecta;o__o__Diptera;f__f__Tachinidae;g__g__Phryno;s__s__Phryno.vetula	0.998668	AACTTTATATTTTATTTTTGGAGCCTGATCAAGTATAATTGGAACTTCTTTAAGAATATTAATTCGAATTGAATTAGGTCATCCCGGTTCATTAATTGGAAATGATCAAATTTATAATGTAATTGTAACAGCT
k__k__Animalia;p__p__Arthropoda;c__c__Insecta;o__o__Diptera;f__f__Tachinidae;g__g__Phryno;s__s__Phryno.vetula	0.999951	AGCCTGATCAAGTATAATTGGAACTTCTTTAAGAATATTAATTCGAATTGAATTAGGTCATCCCGGTTCATTAATTGGAAATGATCAAATTTATAATGTAATTGTAACAGCTCATGCTTTCGTAATAATTTTTTTTATAGTAATACCAATTATAATT
k__k__Animalia;p__p__Arthropoda;c__c__Insecta;o__o__Diptera;f__f__Tipulidae	0.999647	CACATTATATTTTATTTTAGGGGCTTGAGCAGGAATGGTTGGGACTTCATTAAGTATTTTAATTCGAGCAGAACTTGGTCATCCGGGGGCATTAATTGGAGATGATCAAATTTATAATGTTATTGTAACAGCT
k__k__Animalia;p__p__Arthropoda;c__c__Insecta;o__o__Diptera;f__f__Tipulidae	0.990759	AGCTTGGGCAGGAATAGTTGGAACTTCATTAAGAATTTTAATTCGAGCAGAACTTGGACACCCAGGAGCATTAATTGGAGATGATCAAATTTATAATGTTATTGTCACAGCTCATGCATTTATTATAATTTTCTTTATAGTAATACCTATCATAATT
k__k__Animalia;p__p__Arthropoda;c__c__Insecta;o__o__Diptera;f__f__Tipulidae	0.985576	AGCTTGGGCAGGAATAGTTGGAACTTCATTAAGAATTTTAATTCGAGCAGAACTTGGACACCCAGGAGCATTAATTGGAGAAGATCAAATTTTTAATGTTATTGTCATAGCTCATGCATTATCATAATTTTCTTTATAGTAATACCTATCATAATT
k__k__Animalia;p__p__Arthropoda;c__c__Insecta;o__o__Diptera;f__f__Tipulidae	0.989571	AGCTTGGGCAGGAATAGTTGGAACTTCATTAAGAATTTTAATTCGAGCAGAACTTGGACACCCAGGAGCATTAATTGGTGATGATCAAATTTATAATGTCATTGTCACAGCTCATGCATTCATTATAATTTTCTTTATAGTGATACCTATTATAATT
k__k__Animalia;p__p__Arthropoda;c__c__Insecta;o__o__Diptera;f__f__Tipulidae	0.99497	AGCTTGGGCAGGAATAGTTGGAACTTCGTTAAGAATTTTAATTCGAGCAGAACTTGGACATCCAGGAGCACTAATTGGTGATGATCAAATTTATAATGTTATTGTAACAGCTCACGCATTTATTATAATTTTCTTTATAGTAATACCTATTATAATT
k__k__Animalia;p__p__Arthropoda;c__c__Insecta;o__o__Diptera;f__f__Tipulidae	0.991036	CACATTATATTTTATTTTTGGGGCTTGGGCAGGAATAGTTGGAACTTCATTAAGAATTTTAATTCGAGCAGAACTTGGACACCCAGGTGCATTAATTGGTGATGATCAAATTTATAATGTCATTGTCACAGCT
k__k__Animalia;p__p__Arthropoda;c__c__Insecta;o__o__Diptera;f__f__Tipulidae	0.999882	TACATTATATTTATTTTTGGGGCTTGAGTAGGGACAATTGGAACTTCATTAAGTATTTTAATTCGAGCAGAACTTGGTCATCCGGGGGCATTAATTGGGGATGATCAAATTTATAATGCAAGTGTAACAGCT
k__k__Animalia;p__p__Arthropoda;c__c__Insecta;o__o__Diptera;f__f__Tipulidae	0.998634	TACATTATATTTTATTTTTGGGGCTTGGGCAGGAATAGTTGGAACTTCATTAAGAATTTTAATTCGAGCTGAACTTGGACATCCAGGAGCATTAATTGGAGATGATCAAATTTATAATGTTATTGTAACAGCT
k__k__Animalia;p__p__Arthropoda;c__c__Insecta;o__o__Diptera;f__f__Tipulidae	0.983391	TACATTATATTTTATTTTTGGAGATTGGGCAGGAATAGTTGGAACTTCATTAAGAATTTTAATTCGAACAGAACTTGGACATCCAGGTGCATTAATCGGAGATGACCAAATTTATAATGTAATTGTAACAGCT
k__k__Animalia;p__p__Arthropoda;c__c__Insecta;o__o__Diptera;f__f__Tipulidae	0.995534	TACATTATATTTTATTTTTGGAGCTTGGGCAGGTATAGTTGGAACTTTATTAAGAATTTTAATTCGAGCAGAACTTGGTCATCCAGGAGCATTAATTGGAGATGATCAAATTTACAATGTAATTGTAACAGCT
k__k__Animalia;p__p__Arthropoda;c__c__Insecta;o__o__Diptera;f__f__Tipulidae	0.995454	TACATTATATTTTATTTTTGGGGCTTGGGCAGGAATAGTTGGAACTTCATTAAGAATTTTAATTCGAGCTGAACTTGGACATCCCGGGGCATTAATTGGAGATGATCAGATTTATAATGTTATTGTAACAGCT
k__k__Animalia;p__p__Arthropoda;c__c__Insecta;o__o__Diptera;f__f__Tipulidae	0.996551	CACTTTATATTTTATTTTTGGAGCTCGGGCAGGAATAGTAGGAACATCATTAAGAATTTTAATTCGGGCAGAACTTGGTCATCCGGGAGCATTAATTGGGGATGACCAAATTTATAATGTAATTGTTACAGCC
k__k__Animalia;p__p__Arthropoda;c__c__Insecta;o__o__Diptera;f__f__Tipulidae	0.999849	TACATTATATTTTATTTTTGGGGCTTGGGCAGGAATAGTTGGAACTTCATTAAGAATTTTAATTCGGGCTGAACTTGGACATCCGGGAGCATTAATTGGAGATGATCAAATTTATAATGTTATTGTAACAGCT
k__k__Animalia;p__p__Arthropoda;c__c__Insecta;o__o__Diptera;f__f__Tipulidae	0.997345	TACATTATATTTTATTTTTGGGGCTTGGGCAGGAATAGTTGGAACTTCATTAAGAATTTTAATTCGAGCTGAACTTGGTCATCCCGGGGCATTAATTGGAGATGATCAGATTTATAATGTTATTGTAACAGCT
k__k__Animalia;p__p__Arthropoda;c__c__Insecta;o__o__Diptera;f__f__Tipulidae	0.995814	TACATTATATTTTATTTTTGGAGCTTGGGCAGGAATAGTTGGAAGTTCATTACAAATTTTAATTCGGGCTGAACTTGGACATCCAGGTGCATTCATTGCAGATGACCAGATTTATATTGTTATTGTAACAGCT
k__k__Animalia;p__p__Arthropoda;c__c__Insecta;o__o__Diptera;f__f__Tipulidae	0.999657	CACATTATATTTTATTTTAGGGGCTTGAGCAGGAATGGTTGAGACTTCATTAAGTATTTTAATTCGAGCAGAACTTGGTCATCCGGGGGCATTAATTGGAGATGATCAAATTTATAATGTTATTGTAACAGCT
k__k__Animalia;p__p__Arthropoda;c__c__Insecta;o__o__Diptera;f__f__Tipulidae	0.996444	TACATTATATTTTATTTTTGGAGCTTGGGCAGGAATAGTAGGAACTTCATTAAGAATTTTAATTCGAGCAGAACTTGGACATCCGGGTACACTAATTGGAGATGACCAAATTTATAATGTAATTGTAACAGCT
k__k__Animalia;p__p__Arthropoda;c__c__Insecta;o__o__Diptera;f__f__Tipulidae	0.997195	TACATTATATTTTATTTTTGGAGCTTGGGCAGGAATAGTTGGAACTTCATTAAGAATTTTATTTCGAGCTGAACTTGGACATCCAGGTGCATTAATTGGAGATGATCAAATTTATAATGTTATTGTAACAGCT
k__k__Animalia;p__p__Arthropoda;c__c__Insecta;o__o__Diptera;f__f__Tipulidae	0.99971	CACATTATATTTTTTTTTAGGGGCTTGAGCGGGAATGGTTGGAACTTCACTAAGTATTTTAATTCGAGCAGAACTTGGTCATCCGGGAGCATTAATTGGGGATGATCAAGTTAATAATGTTATTGTAACAGCT
k__k__Animalia;p__p__Arthropoda;c__c__Insecta;o__o__Diptera;f__f__Tipulidae	0.986957	TACATTATATTTTATTTTTGGGGCTTGGGCAGGAATAGTTGGAACTTCACTAAGAATTTTAATTCGAGCTGAACTCGGACATCCAGGAGCATTAATCGGAGATGATCAAATTTATAATGTTATTGTAACAGCT
k__k__Animalia;p__p__Arthropoda;c__c__Insecta;o__o__Diptera;f__f__Tipulidae	0.998703	TACATTATATTTTATTTTTGGAGATTGGGCAGGAATAGTTGGAACTTCATTAAGAGTTTTAATTCGAGCAGAACTTGGACATCCAGGTGCATTAATCGGAGATGACCAAATTTATAATGTAATTGTAACAGCT
k__k__Animalia;p__p__Arthropoda;c__c__Insecta;o__o__Diptera;f__f__Tipulidae	0.995573	TACATTATATTTTATTTTTGGGGCTTGGGCAGGAATAGTTGGAACTTTATTAAGAATTTTAATTCGGGCTGAATTTGGACATCCGGGAGCATTAATTGGAGATGACCAAATTTATAATGTTATTGTAACAGCT
k__k__Animalia;p__p__Arthropoda;c__c__Insecta;o__o__Diptera;f__f__Tipulidae	0.993795	TACATTATATTTTATTTTTGGAGCTTGGGCAGGAATAGTCGGAACTTCATTAAGAATTTTAATTCGAGCAGAACTTGGGCATCCAGGTGCATTAATTGGAGATGATCAAATTTATAATGTAATTGTAACAGCT
k__k__Animalia;p__p__Arthropoda;c__c__Insecta;o__o__Diptera;f__f__Tipulidae	0.99421	GGCTTGGGCAGGAATAGTTGGAACTTCATTAAGAATTTTAATTCGAGCTGAACTTGGACATCCAGGAGCATTAATTGGAGATGATCAAATTTATAATGTTATTGTAACAGCTCATGCATTTATTATAATTTTTTTTATAGTTATACCTATTATAATT
k__k__Animalia;p__p__Arthropoda;c__c__Insecta;o__o__Diptera;f__f__Tipulidae	0.986468	GGCTTGAGCAGGAATGGTTGGGACTTCATTAAGTATTTTAATTCGAGCAGAACTTGGTCATCCCGGGGCATTAATTGGAGATGATCAAATTTATAATGTTATTGTAACAGCTCATGCATTTATTATAATTTTCTTTATAGTTATACCTATTATAATC
k__k__Animalia;p__p__Arthropoda;c__c__Insecta;o__o__Diptera;f__f__Tipulidae	0.994872	AGCTTGGGCAGGAATAGTTGGAATTTCATTAAGAATTTTAATTCGAGCAGAACTTGGACATCCAGGTGCATTAATTGGAGATGACCAAATTTATAATGTAATTGTAACAGCTCATGCATTTATTGTAATTTTCTTTATAGTAATACCTATTATAATT
k__k__Animalia;p__p__Arthropoda;c__c__Insecta;o__o__Diptera;f__f__Tipulidae	0.991282	GGCTTGGGCAGGAATAGTTGGAACTTCATTAAGAATTTTAATTCGAGCTGAACTTGGTCATCCCGGGGCATTAATTGGAGATGATCAGATTTATAATGTTATTGTAACAGCTCATGCATTTATTATAATTTTTTTTATAGTTATACCTATTATAATT
k__k__Animalia;p__p__Arthropoda;c__c__Insecta;o__o__Diptera;f__f__Tipulidae	0.998527	AGCTTGGGCAGGAATAGTTGGAACTTCATTAAGAATTTTAATTCGAGCCGAACTTGGACATCCAGGTGCATTAATTGGAGATGATAAAATTTATAATGTTATTGTAACAGCTCATGCATTTATTATAATTTTCTTTATAGTAATACCTATTATAATT
k__k__Animalia;p__p__Arthropoda;c__c__Insecta;o__o__Diptera;f__f__Tipulidae	0.999251	GGCTTGGGCAGGAATAGTTGGAACTTCATTAAGAATTTTAATTCGGGCTGAACTTGGACATCCGGGAGCATTAATTGGAGATGATCAAATTTATAATGTTATTGTAACAGCTCATGCATTTATTATAATTTTTTTTATAGTTATACCTATTATAATT
k__k__Animalia;p__p__Arthropoda;c__c__Insecta;o__o__Diptera;f__f__Tipulidae	0.995667	AGCTTGGGCAGGAATAGTTGGAACTTCCTTAAGAATTTTAATTCGAGCAGAACTTGGACACTAAGGAGCATTAATTGGAGACGATCAAATTTATAATGTTATCGTAACAGCTCATGCATTTATTATAATTTTCTTTATAGTAATACCTATTATAATT
k__k__Animalia;p__p__Arthropoda;c__c__Insecta;o__o__Diptera;f__f__Tipulidae	0.998466	AGCTTGGGCAGGAATAGTTGGAGCTTCATTAAGAATTTTAATGCGGGCTGAACTTGGACATCCAGGTGCATTAATTGGAGATGATCAAATTTATAATGTTATTGTAACAGCTCATGCATTTATTATGATTTTCTTTATAGTAATACCTATTATAATT
k__k__Animalia;p__p__Arthropoda;c__c__Insecta;o__o__Diptera;f__f__Tipulidae	0.997687	AGCTTGGGCAGGAATAGTTGGAACTTCATTAAGAATTTTAATTCGAGCCGAACTTGGACATCCAGGTGCATTAATTGGAGATGATCAAATTTATAATGTTATTGTAACAGCTCATGCATTTATTATAATTTTCTTTATAGTAATACCTATTATAATT
k__k__Animalia;p__p__Arthropoda;c__c__Insecta;o__o__Diptera;f__f__Tipulidae	0.998527	AGCTTGGGCAGGAATAGTAGGAACATCATTAAGAATTTTAATTCGGGCAGAACTTGGTCATCCGGGAGCATTAATTGGGGATGACCAAATTTATAATGTAATTGTTACAGCCCATGCATTTATTATAATTTTTTTTATGGTGATACCTATTATAATT
k__k__Animalia;p__p__Arthropoda;c__c__Insecta;o__o__Diptera;f__f__Tipulidae	0.981785	AGCTTGGGCAGGAATAGTTGGAACTTCATTAAGAATTTTAATTCGAGCAAAACTTGGACATCCAGGTGAACTAATTGGGGATGACCAAATTTATAATGTAATTGTAACAGCTCATGCATTTATTATTATTATTTTTTTATAGTAATACCTATCATAATT
k__k__Animalia;p__p__Arthropoda;c__c__Insecta;o__o__Diptera;f__f__Tipulidae	0.998941	AGCTTGGGCAGGAATGGTTGGAACTTCATTAAGAATTTTAATTCGAGCAGAACTTGGACATCCGGGCGCACTAATTGGAGATGACCAAATTTATAATGTAATTGTAACAGCTCATGCATTTATTATAATTTTCTTTATAGTAATACCTATTATAATT
k__k__Animalia;p__p__Arthropoda;c__c__Insecta;o__o__Diptera;f__f__Tipulidae	0.987149	AGCTTGGGCAGGAATAGTTGGAACTTCGTTAAGAATTTTAATTCGAGCAGAACTTGGACATCCAGGAGCACTAATTGGTGATGATCAAATTTATAATGTTATTGTAACAGCACACGCATTTATTATAATTTTCTTTATAGTAATACCTATTATAATT
k__k__Animalia;p__p__Arthropoda;c__c__Insecta;o__o__Diptera;f__f__Tipulidae;g__g__Nephrotoma;s__s__Nephrotoma.quadrifaria	0.984828	TACTTTATATTTTATTTTTGGTGCTTGAGCCGGTATAATCGGAACTTCACTAAGTATTTTAATTCGAGCAGAATTAGGTCATCCTGGAGCATTAATTGGTGATGACCAAATTTATAATGTTATTGTAACTGCT
k__k__Animalia;p__p__Arthropoda;c__c__Insecta;o__o__Diptera;f__f__Tipulidae;g__g__Tipula	0.996067	TACATTATGTTTTATTTGTGGAGCTTGGGCAGGAATAGTTGGAACTTCATTAAGAATTTTAATTCGAGCAGAACTTGGGCATCCAGGAGCACTAATTGGAGACGATCAAATTTATAATGTTATCGTTACAGCT
k__k__Animalia;p__p__Arthropoda;c__c__Insecta;o__o__Diptera;f__f__Tipulidae;g__g__Tipula	0.995041	TACATTATGTTTTATTTTTGGAGCTTGGGCAGGAATAGTTGGAACTTCATTAAGAATTTTCATTCGAGCAGAACTTGGGCATCCAGGAGCACTAATTGGAGACGATCAAATTTATAATGTTATCGTTACAGCT
k__k__Animalia;p__p__Arthropoda;c__c__Insecta;o__o__Diptera;f__f__Tipulidae;g__g__Tipula	0.984329	TACAATATATTTTATTTTTGGAGCTTGGGCAGGAATAGTTGGAACTTCAGAACTTGGACATCCAGGGCATTAATTGGAGACGATCAAATTAATAATTTTATCTTAAAAG
k__k__Animalia;p__p__Arthropoda;c__c__Insecta;o__o__Diptera;f__f__Tipulidae;g__g__Tipula	0.997823	TACATTATATTTTATTTTTGGGGCTTGAGGAGGAATAGTGGGGACCCCATTAAGAATTTTAATTCGAGCAGAACTTGGTCATCCGGGAGCATTAATTGGGGATGATCAAATTTATAACGTTATTGTAACAGCA
k__k__Animalia;p__p__Arthropoda;c__c__Insecta;o__o__Diptera;f__f__Tipulidae;g__g__Tipula	0.993698	TACATTATATTTTATTTTTGGAGCTTGGGCAGGAATAGTTGGAACTTCATTAAGAATTTTAGTTCGAGCAGAAATTGGACATCCAGGAGCATTAATTGAAGACGATCAAATTTATAACGTTATCGTAACAGCT
k__k__Animalia;p__p__Arthropoda;c__c__Insecta;o__o__Diptera;f__f__Tipulidae;g__g__Tipula	0.999657	TACATTATATTTTATTTTTGGAGCTTGGGCAGGAATAGTTGGAACTTCATTAAGAATTTTAATTCGAGCAGAACTTGGACATCCGGGCGCATTAATTGGAGATGATCAGATTTATAATGTAATTGTAACAGCT
k__k__Animalia;p__p__Arthropoda;c__c__Insecta;o__o__Diptera;f__f__Tipulidae;g__g__Tipula	0.999964	GGCTTGAGCAGGAATAATGGGGACCTCATTAAGAATTTTAATTCGAGCAGAACTTGGTCATCCGGGAGCATTAATTGGGGATGATCAAATTTATAATGTTATTGTAACAGCACATGCTTTTATCATAATTTTTTTTATAGTAATACCTATTATAATT
k__k__Animalia;p__p__Arthropoda;c__c__Insecta;o__o__Diptera;f__f__Tipulidae;g__g__Tipula	0.985985	AGCTTGGGCAGGAATAGTTGGAACTTCATTAAGAATTTTAATTCGAGCAGAACTTGGACATCCAGGAGCATTAATTGGAGATGATCAGATTTATAATGTTATTGTCACAGCTCATGCATTTATTATAATTTTCTATATAGTATTACCTATTATAATT
k__k__Animalia;p__p__Arthropoda;c__c__Insecta;o__o__Diptera;f__f__Tipulidae;g__g__Tipula	0.999589	TACATTATATTTTATTTTTGGAGCTTGGGCAGGAATAGTTGGAACTTCATTAAGAATTTTAATTCGAGCAGAACTTGGACATCCGTGTGCACTAATTGGAGATGAACAAATTTATAATGTAATTTCAACAGCT
k__k__Animalia;p__p__Arthropoda;c__c__Insecta;o__o__Diptera;f__f__Tipulidae;g__g__Tipula	0.998534	TACATTATATTTTATTTTTGGAGCTTGGGCAGGAATAGTTGGAACTTCATTAAGAATTTTAATTCGATCAGAACTTGGACATCCGTGTGCACTAATTGGAGATGACCAAATTTATAATGTAATTTCAACAGCT
k__k__Animalia;p__p__Arthropoda;c__c__Insecta;o__o__Diptera;f__f__Tipulidae;g__g__Tipula	0.980331	TACATTATATTTTATTTTTGGAGCTTGGGCAGGTATAGTTGGAACTTCATTAAAAATTTTAATTCGAGCAGAACTTGGACATCCAGGAGCATTAATTGGAGATGATCAAATTTATAACGTTATTGTAACAGCTC
k__k__Animalia;p__p__Arthropoda;c__c__Insecta;o__o__Diptera;f__f__Tipulidae;g__g__Tipula	0.998895	TACATTATATTTTATTTTTGGAGCTTGGGCAGGAATAGTTGGAACTTCATTAAGAATTTTAATTCGAGCAGAACTTGGACATCCGGGCGCACTAATTGGATATGAACAAATTTATAATGTAATTGTAACAGCT
k__k__Animalia;p__p__Arthropoda;c__c__Insecta;o__o__Diptera;f__f__Tipulidae;g__g__Tipula	0.986915	TACATTATGTTTTATTTTTGGAGCTTGAACAGGAATAGTTGGAACTTCATTAAGAATTTTAATTCGAGCAGAACTTGGACATCCAGGTGCACTAATTGGAGATGACCAAATTTTTTAATGCAATTGTAACAGCT
k__k__Animalia;p__p__Arthropoda;c__c__Insecta;o__o__Diptera;f__f__Tipulidae;g__g__Tipula	0.99568	TACATTATATTTTATTTTTGGAGCTTGGGCAGGAATAGTTGGAACTTCATTAAGAATTTTAATTCGAGGAGAACTTGGACATCCAGGTGCACTAATTGGAGATGACCAAATTTATAATGTACACAGCT
k__k__Animalia;p__p__Arthropoda;c__c__Insecta;o__o__Diptera;f__f__Tipulidae;g__g__Tipula	0.986999	TACTTTATATTTTGTTTTTGGGGCTTGGGCTGGAATAGTAGGAACCTCATTAAGAATTTTAATTAAAGCAGAACTTGGTCATCCGGGAGCATTAATTGGGGATGATCAAATTTATAATGTTATTGTAACAGCC
k__k__Animalia;p__p__Arthropoda;c__c__Insecta;o__o__Diptera;f__f__Tipulidae;g__g__Tipula	0.987784	TACATTATATTTTATTTTTGGAGCTTGGGCAGGAGTAGTTGGAACTTCATTAAGAATTTTAATTCGAGCAGAACTTGGACATCCGGGTGCACTAATTGGAGATGACCAAATTTATAATGTAATTGTAACAGCT
k__k__Animalia;p__p__Arthropoda;c__c__Insecta;o__o__Diptera;f__f__Tipulidae;g__g__Tipula	0.99155	TTACATTATATTTTATTTTTAGAGCTTGGGCAGGAATAGTTGGAACTTCATTAACAATTTTAATTCGAGCAGAACTTGGACATCCGGGTGCACTAATTGGAGATGACCAAATTTATAATGTAATTGTAACAGCT
k__k__Animalia;p__p__Arthropoda;c__c__Insecta;o__o__Diptera;f__f__Tipulidae;g__g__Tipula	0.983883	TACATTATATTTTATTTTTAGAGCTTGGGCAGGAATAGTTGGAACTTCATTAAGAATTTTAATTCGAGCAAAACTTGGACATCCGGGTGCACTAATTGGAGATGACCAAATTTATAATGTAATTGTAACAGCT
k__k__Animalia;p__p__Arthropoda;c__c__Insecta;o__o__Diptera;f__f__Tipulidae;g__g__Tipula	0.999651	TACAATATATTTTATCTTTGGGGCTTGGGATGCAGGGATAATTGGAACTTCATTAAGAATTTTAATTCGAGCAGAACTTGGTCATCCGGGAGCATTAATTGTAATTACAGCT
k__k__Animalia;p__p__Arthropoda;c__c__Insecta;o__o__Diptera;f__f__Tipulidae;g__g__Tipula	0.995268	TACTTTATATTTTATCTTTGGGGCTTGGCCAGGGATAATTGGAACTTCATTAAGAATTTTAATTCGAGCAGAGCTTGGTCATCCGTGAGCATTAATTAGAGATAATCAAATTTATAATGTAATTGTTACAGCT
k__k__Animalia;p__p__Arthropoda;c__c__Insecta;o__o__Diptera;f__f__Tipulidae;g__g__Tipula	0.986172	TACATTATATTTTATTTTTGGGGCTTGGGCAGAGATAATTGGAACTCATTAAGAATTTTAATTCGAGCAGAACTTGGTCATCCGGGGGCATTAATTGGGGATGATCAAATTTACAGTGTAATTGTAACAGGT
k__k__Animalia;p__p__Arthropoda;c__c__Insecta;o__o__Diptera;f__f__Tipulidae;g__g__Tipula	0.998895	TACATTATATTTTATTTTTGGAGCTTGGGCAGAAATAGTTTGAACTTCATTAAGAATTTTAATTCGAGCAGAACTTGGAGATCCAGGAGCATTAATTGGAGATGATCAAATTTATAATGTTATTGTAACAGCT
k__k__Animalia;p__p__Arthropoda;c__c__Insecta;o__o__Diptera;f__f__Tipulidae;g__g__Tipula	0.994884	TACATTATATTTTATTTTTGGAGCTTGGGCACGAATAGTTGGAACTTCATTAAGAATTTTAATTCGAGCAGAACTTGGACATCCGGGTGCACTAATTGGAGATGATCAAATTTATAATGTAATTGTAACAGCT
k__k__Animalia;p__p__Arthropoda;c__c__Insecta;o__o__Diptera;f__f__Tipulidae;g__g__Tipula	0.988789	TACTTTATATTTTATTCAAGGAGCTTGGGCTGGAATAGTAGGAACTTCTTTAAGAATTCTGATTCGAGCAGAACTTGGTCATCCGGGGGCATTAATCGGGGATGACCAAATTTATAATGTTATTGTAACAGCT
k__k__Animalia;p__p__Arthropoda;c__c__Insecta;o__o__Diptera;f__f__Tipulidae;g__g__Tipula	0.986396	TACATTATATTTTAGTTTTGGAGCTTGGGCAGGTATAGTTGGAACTTCATTAAGAATTTTAATTCGAGCAGAACTTGGACATCCAGGAGCATTAATTGGAGATGATCAAATTTATAATGTAATTGTAACAGCT
k__k__Animalia;p__p__Arthropoda;c__c__Insecta;o__o__Diptera;f__f__Tipulidae;g__g__Tipula	0.98591	TACATTATATTTTATTTTTGGAGCTTGCGCAGGAATAGTTGGAACTTCATTAAGAATTTTAATTCGAGCAGAACTTGGACATCCGGGTGCACTAATTGGAGATGACCAAATTTATAATGTAATTGTAACAGCT
k__k__Animalia;p__p__Arthropoda;c__c__Insecta;o__o__Diptera;f__f__Tipulidae;g__g__Tipula	0.990006	TGCATTATGTTTTATTATTGGAGCTTGGGCAGGAACAGTTGGAACTTCATTAAGAATTTTAATTCGAGCAGAACTTGGACATCTAGGAGCATTAATTGGTGATGATCAAATTTTCAATATTATTGTAACAGCT
k__k__Animalia;p__p__Arthropoda;c__c__Insecta;o__o__Diptera;f__f__Tipulidae;g__g__Tipula	0.996569	TACATTATATTTTATTTTTGGAGCTTGGGCAGGAATAGTTGGAACTTCATTAAGAATTTTAATTCGAGCAGAACTTTGACATCCGGGTGCACTAATTGGAGATGATCAAATTTATAATGTAATTGTAACAGCT
k__k__Animalia;p__p__Arthropoda;c__c__Insecta;o__o__Diptera;f__f__Tipulidae;g__g__Tipula	0.997673	TACATTATATTTTATTTTTGGAGCTTGGGCAGTAAAAGTTGGAACTTCATTAAGAATTTTAATTCGAGCAGAACTTGGACATCCAGGTGCACTTATTGGAGATGACCAAATTTATAATGTAATTGTAACAGCT
k__k__Animalia;p__p__Arthropoda;c__c__Insecta;o__o__Diptera;f__f__Tipulidae;g__g__Tipula	0.982412	TACATTATATTTTATTTTTGGAGCTTGGGCAGGAATAGTTGGAACTTCATTAAGAATTTTAATTCGAGCAGAACTTGGACATCCGGGTGCACTAATTGGAGATGATCAAATTTATAATGTAATTGTAACAGCT
k__k__Animalia;p__p__Arthropoda;c__c__Insecta;o__o__Diptera;f__f__Tipulidae;g__g__Tipula	0.998992	TACATTATATTTTATTTTTGGAGCTTGGGCAGGAATAGTTGGAACTTCATTAAGAATTTTAATTCGAGCAGAACTTGGACATTCGTGTGCATTAATTGGCGATGACCAAATTTATAATTTAATTTCAACAGCT
k__k__Animalia;p__p__Arthropoda;c__c__Insecta;o__o__Diptera;f__f__Tipulidae;g__g__Tipula	0.986905	TACATTATATTTTATTTTTGGAGCTTGGGCAGGAATAGTTGGAACTTCATTAAGAATTTTAATTCGAGCAGAACTTGGACATCCGGGTGCACTAATTGGAGTTGATCAAATTTATAATGTAATTGTAACAGCT
k__k__Animalia;p__p__Arthropoda;c__c__Insecta;o__o__Diptera;f__f__Tipulidae;g__g__Tipula	0.991503	TACATTATATTTTATTTTTGGAGCTTGGGCAGGAATAGTTGGAACTTCATTAAGAATTTTAATTCGACCAGAACTTGGACACCCAGGAGCATTAATTGGAGAAGATCAAATTTATAATGTTATTGTCACAGCT
k__k__Animalia;p__p__Arthropoda;c__c__Insecta;o__o__Diptera;f__f__Tipulidae;g__g__Tipula	0.995885	TACATTGGTTATTATACATTGGTTATTATATTTTATTTTTGGAGCTTGGGCAGGAATAGTTGGAACTTCATTAAGAATTTTAATTCGAGCAGAACTTGGACATCCGGGTGCACTAATTGGAGATGACCAAATTTATAATGTAATTGTAACAGCT
k__k__Animalia;p__p__Arthropoda;c__c__Insecta;o__o__Diptera;f__f__Tipulidae;g__g__Tipula	0.999439	TACATTATATTTTATTTTTGGAGCTTGGGCAGGAATAGTTGGAACTTCATTAAGAATTTTAATTCGAGCAGAACTTGGACATCCGGGTGCACTAATTGGAGATGATCAAATTTGTAATGTAATTGTAACAGCT
k__k__Animalia;p__p__Arthropoda;c__c__Insecta;o__o__Diptera;f__f__Tipulidae;g__g__Tipula	1	TACTTTATTTTATTCTAGGAGCTTGAGCTGGAATAGTAGGAACTTCTTTAAGAATCCTAATTCGAGCAGAACTTGGTCATCCGGGGGCATTAATCGGAGATTAATTTATAATGTTATTGTAACAGCT
k__k__Animalia;p__p__Arthropoda;c__c__Insecta;o__o__Diptera;f__f__Tipulidae;g__g__Tipula	0.989843	TACATTATATTTTATTTTTGGAGCTTGGGCAGGAATAGTTGGAACTTCATTAAGAATTTTAATTCGAGCAGAACTTGGGCATCCGGGTGCGCTAATTAGAGATGACCAAATTTATAATGTAATTGTAACAGCT
k__k__Animalia;p__p__Arthropoda;c__c__Insecta;o__o__Diptera;f__f__Tipulidae;g__g__Tipula	0.98856	TACATTATATTTTATTTTTGGAGCTTGGGTAGGAATAGTTGGAACTTCATTAAGAATTTTAATTCGAGTAGAACTTGGACATCCAGGTGCATTAATTGGAGATGTTCAAATTTATAATGTAATTGTAACAGCT
k__k__Animalia;p__p__Arthropoda;c__c__Insecta;o__o__Diptera;f__f__Tipulidae;g__g__Tipula	0.998945	TACATTATATTTTATTTTTGGAGCTTGGGCAGGAATAGTTGGAACTTCATTAAGAATTTTAATTCGAGCAGAACTTGGACATCCTGGTGCACTAATTGGAGATGACCTAATTTGTAATGTAATTGCAACAGCT
k__k__Animalia;p__p__Arthropoda;c__c__Insecta;o__o__Diptera;f__f__Tipulidae;g__g__Tipula	0.985774	TACATTATATTTTATTTTTGGAGCTTGGGCAGGAATAGTTAGAACTTCATTAAGAATTTTAATTCGAGTAGAACTTGGACATCCAGGTGCACTAATTGGAGATGACCAAATTTATAATGTAATTGTAACAGCT
k__k__Animalia;p__p__Arthropoda;c__c__Insecta;o__o__Diptera;f__f__Tipulidae;g__g__Tipula	0.998119	TACTTTATATTTTATCTTTGGGGCTTGGGCAAGGATAATTGGAACTTCATTAAGAATTTTAATTCGAGCAGAGCTTGGTCATCCGTGAGCATTAATTAGGGATGATCAAATTTATAATGTAATTGTTACAGCT
k__k__Animalia;p__p__Arthropoda;c__c__Insecta;o__o__Diptera;f__f__Tipulidae;g__g__Tipula	0.993909	TACATTATATTTTATTTTTGGAGCTTGGGCCGGACTAGTTGGATCTTCATTAAGAATTTTAATTCGAGCAGAACTTGGACATCCGGGTGCACTAATTGGAGATGCCCAAATTTATAATGTAATTGTAACAGCT
k__k__Animalia;p__p__Arthropoda;c__c__Insecta;o__o__Diptera;f__f__Tipulidae;g__g__Tipula	0.982944	TACATTATATTTCATTTTTGGAGATTGGGCAGGAATAGTTGGAACTTCATTAAGAATTTTAATTCGAGCAGAACTTGGACAACCACGTGCATTAATTGTAGATGACCAAATTTATATTGTAATTGTAACAGCT
k__k__Animalia;p__p__Arthropoda;c__c__Insecta;o__o__Diptera;f__f__Tipulidae;g__g__Tipula	0.996808	TACATTATATTTTATTTTTGGAGCTTGGGCAGGAATAGTTGGAACTTCATTAAGAATTTTAATTCGAGCAGAACTTGGACATCCGGGTGCACTAACTGGAGATGACCAAATTTATAATGTAATTGTAACAGCT
k__k__Animalia;p__p__Arthropoda;c__c__Insecta;o__o__Diptera;f__f__Tipulidae;g__g__Tipula	0.986007	TACTTTATATTTTATTTTTGGGGCTTGGGCTGGAATAGTAGGAACCTCATTAAGAATTTTAATTCGAGCAGAACTTGGTCAGCCGGGAGCATTGATCAAATTTATAATGTTATTGTAACAGCT
k__k__Animalia;p__p__Arthropoda;c__c__Insecta;o__o__Diptera;f__f__Tipulidae;g__g__Tipula	0.980953	TACATTATATTTCATTTTTGGAGATTGGGCAGGAATAGTTGGAACTTCATTAAGAATTTTAATTCGAGCAGAACTTGGACAACACGTGCATTAATTGTAGATGACCAAATTTATTTTGTAATTGTAACAGCT
k__k__Animalia;p__p__Arthropoda;c__c__Insecta;o__o__Diptera;f__f__Tipulidae;g__g__Tipula	0.995779	TAAATATTATATTTTATTTTTGGGGCTTGGGCAGGTATAGTTGGAACTTCATTAAGAATTTTAATTCTAGCAGAACTTGGTCATTCGGGAGCATTAATTGGGGATGATCAAATTTATAATGTTATTGTAACAGCT
k__k__Animalia;p__p__Arthropoda;c__c__Insecta;o__o__Diptera;f__f__Tipulidae;g__g__Tipula	0.999439	TACTTTATATATTATCTTTGGGGCTTGGGCAGGGATAATTGGAACTTCATTAAGAATTTCAATTCGAGCAGAGCTTGGTCATCCGGGAGCATTAATTGGGAATGATCAAATTTCTAACGTAATTGTTACAGCT
k__k__Animalia;p__p__Arthropoda;c__c__Insecta;o__o__Diptera;f__f__Tipulidae;g__g__Tipula	0.998497	TACATTATATTTTATTTTTGGGGCTTGTGCAGGTATAATTGGAACTTCATTAAGTATTTTAATTCGAACAGAGCTTGGTCATCCGGGGGCATTAATTGCAGACAATCAAATTTACAATGTAATTGTAACAGCT
k__k__Animalia;p__p__Arthropoda;c__c__Insecta;o__o__Diptera;f__f__Tipulidae;g__g__Tipula	0.997887	TACATTATATTTTATTTTTGGAGCTTGGGCAGGAATAGTTGGAACTTCATTAAGAATTTTAATTCGAACAGAACTTGGACATCTGGGTGCACTAATTGAGATGACCAAATTTATAATATAATTGTAACATAC
k__k__Animalia;p__p__Arthropoda;c__c__Insecta;o__o__Diptera;f__f__Tipulidae;g__g__Tipula	0.989629	TACATTATATTTTATTTTTGGAGTTTGGGCAGGAATAGTTGGAACTTCATTAAGAATTTTAATTCGAGCAGAACTTGGACATCCAGGTGCACTAATTGGGGATGACCAAATTTATAATGTAATTGTAAAAGCT
k__k__Animalia;p__p__Arthropoda;c__c__Insecta;o__o__Diptera;f__f__Tipulidae;g__g__Tipula	0.994469	TACATTATATTTTATTTTTGGAGCTTAGGCAGGAATAGTTGGAACTTCATTAAGAATTTTAATTCGAGCAGAACTTGGACATCCGGGTGCACTAATTGGAGATGATCAAATTTATAATGTAATTGTAACAGCT
k__k__Animalia;p__p__Arthropoda;c__c__Insecta;o__o__Diptera;f__f__Tipulidae;g__g__Tipula	0.98998	TACATTATATTTTATTTTTGGAGCTTGGGCAGGAATAGTTGGAACTTCATTAAGAATTTTAATTCGAGCAGAACTTGGACATCCGGGCGCACTAATTGGAGATGAACAAATTTATAATGTAATTGTAACAGCT
k__k__Animalia;p__p__Arthropoda;c__c__Insecta;o__o__Diptera;f__f__Tipulidae;g__g__Tipula	0.999838	TACTTTATATTATATTTTTGGGGCTTGGGCTGGAATAGTAGGAATCTCATTAAGAATTTTAATTCGAGCAGAACTTGATCATCCGGGAGCATTAATTTGGGATGATCAAATTTATAATGTTGTATTGTAACAGCT
k__k__Animalia;p__p__Arthropoda;c__c__Insecta;o__o__Diptera;f__f__Tipulidae;g__g__Tipula	0.999989	TACTTTATATTTTTTCTTTGGGGCTTGGGCGGGGATAATCGGAACTTCATTAAGAATTTTAATTCGAGCAGAGCTTGGTCATCCGGGAGCACTAATTGGGGATGATCAAATTTATAATGTAATTGTTACAGCT
k__k__Animalia;p__p__Arthropoda;c__c__Insecta;o__o__Diptera;f__f__Tipulidae;g__g__Tipula	0.992396	TACATTATATTTTATTTTTGGAGCTTGGGCAGGAATAGTTGGATCTTCATTAAGAATTTTAATTCGAGCAGAACTTGGACATCCGGGTGCACTAATTGGAGATGACCAAATTTATAATGTAATTGTAACAGCT
k__k__Animalia;p__p__Arthropoda;c__c__Insecta;o__o__Diptera;f__f__Tipulidae;g__g__Tipula	0.999812	TACTTTATATTTTATTTTTGGGGCTTGGGCTGGAATAGTAGGAATCTCATTAAGAATTTTAATTCGAGCAGAACTTGGTCATCCGGGAGCATTAATTTGGGATGATCAAATTTATAATGTTGTATTGTAACAGCT
k__k__Animalia;p__p__Arthropoda;c__c__Insecta;o__o__Diptera;f__f__Tipulidae;g__g__Tipula	0.993854	TACATATTTTATTTTTGGGGCTTGGGCAGGAATAGTTGGAACTTCATTAAAAATTTTAATTCGGGCATAACTTGGACATCCAGGAGCACTAATTGGTGATGATCAAATTTATAATGTTATTGTAATAGCT
k__k__Animalia;p__p__Arthropoda;c__c__Insecta;o__o__Diptera;f__f__Tipulidae;g__g__Tipula	0.987213	TACATTATATATTATTTTTGGGGCTTGGGCAAGAATATTTGGAACTTCATTAAGAATTTTAATTTGGGCAGAACTTGGATATCCAGGAGCACTAATTGGTGGTGATCAAATTTATAATGTTATTGTAACAGCT
k__k__Animalia;p__p__Arthropoda;c__c__Insecta;o__o__Diptera;f__f__Tipulidae;g__g__Tipula	0.997957	TACTTTATATTTTATTTTTGGGGCTTGGGCTGGAATAGTAGGAACTTCATTAAGAATTTTAATTCGAGCAGAACTTGGTCATCCGGGAGCATTAATTGGGGATGATCAAATTTATAATGTTATTGTAACAGCT
k__k__Animalia;p__p__Arthropoda;c__c__Insecta;o__o__Diptera;f__f__Tipulidae;g__g__Tipula	0.999427	TACATTATATTTTATTTTTGGAGCTTGGGCAGGAATAGTTGGAACTTCATTAAGAATTTTAATTCGAGCAGAACTTGGACATCCGTGTGCTAATAACTAATTGGAGATGACCAAATTTATAATGTAATTTCAACAGCT
k__k__Animalia;p__p__Arthropoda;c__c__Insecta;o__o__Diptera;f__f__Tipulidae;g__g__Tipula	0.999511	TACATTATATTTTATTTTTGGAGCTTGGGCAGGAATAGTTGGAACTTCATTAAGAATTTTAATTCGAGCAGAACTTGGACATCTGGGTGCACTAATTGGAGATGTCCAAATTTATAATATAATTGTAACAGCT
k__k__Animalia;p__p__Arthropoda;c__c__Insecta;o__o__Diptera;f__f__Tipulidae;g__g__Tipula	0.986186	AACATTATATTTTATTTTTGGAGTTTGGGCTGGTATAGTAGAAACTTCTTTAAGAATTTTAATTTGAGCAGAACTTCGTCAATTGGGGATGGTCAATTTTATAATGTTATTGTAACAGGT
k__k__Animalia;p__p__Arthropoda;c__c__Insecta;o__o__Diptera;f__f__Tipulidae;g__g__Tipula	0.988315	AGCTTGGGCAGGAATAGTTGGAACTTCATTAAGAATTTTAATTCGAACAGAACTTGGACATCCGGATGCACTAATTGGAGATGATCAAATTTATAATGTAATTGTAACAGCTCATATTTTCTGTATAGTAATACCTATTATAATT
k__k__Animalia;p__p__Arthropoda;c__c__Insecta;o__o__Diptera;f__f__Tipulidae;g__g__Tipula	0.983137	GGCTTGTGCAGGTATAATTGGAACTTCATTAAGTATTTTAATTCGAACAGAGCTTGGTCATCCGGGGGCATTAATTGCAGACAATCAAATTTACAATGTAATTGTAACAGCTCATGCATTTATTATAATTTTTTTTATAGTTATACCTATTATAATT
k__k__Animalia;p__p__Arthropoda;c__c__Insecta;o__o__Diptera;f__f__Tipulidae;g__g__Tipula	0.99485	AGCTTGGGCAGGAATAGTTGGAACTTCATTAAGAATTTTAATTCGAGCAGAACTTGGACATTCGTGTGCATTAATTGGCGATGACCAAATTTATAATGTAATTTCAACAGCTCATGCATTTATTATAATTTTATTTATAGTAATACCTATTATAATT
k__k__Animalia;p__p__Arthropoda;c__c__Insecta;o__o__Diptera;f__f__Tipulidae;g__g__Tipula	0.993396	AGCTTGGGCAGGAATAGTTGGAACTTCATTAAGAATTTTAATTCGAGCAGAACTTGGACATCCGGGCGCACTAATTGGATATGAACAAATTTATAATGTAATTGTAACAGCTCATGCATTTATTATAATTTTCTTTATAGTAATACCAATTATAATT
k__k__Animalia;p__p__Arthropoda;c__c__Insecta;o__o__Diptera;f__f__Tipulidae;g__g__Tipula	0.998523	AGCTTGGGCAGGAATAGTTGGAACTTCATTAAGAATTTTAATTCGAGCAGAACTTGGACATCCGTGTGCACTAATTGGAGATGACCAAATTTATATTGTAATTTCAACAGCTCATGCATTTATTATAATTTTCTTTATAGTAATACCTATTATAATT
k__k__Animalia;p__p__Arthropoda;c__c__Insecta;o__o__Diptera;f__f__Tipulidae;g__g__Tipula	0.997203	AGCTTGGGCAGGAATAGTTGGAACTTCATTAAGAATTTTAATTCGAGCAGAACTTGGACATCCGGGGGCATTAATTAGAGATGATCAGATTTATAATGTTATTGTCACAACTCATGCATTTATTATAATTTTCTTTATAGTAATACCTATTATAATT
k__k__Animalia;p__p__Arthropoda;c__c__Insecta;o__o__Diptera;f__f__Tipulidae;g__g__Tipula	0.990518	AGCTTGGGCAGGAATAGTTGGAACTTCATTAAGAATTTTAATTCGATCAGAACTTGGACATCCGTGTGCACTAATTGGAGATGACCAAATTTATAATGTAATTTCAACAGCTCATGCATTTATTATAATTTTCTTTATAGTAATACCTATTATAATTGGGGGATTTGGAAATTGATTAGTTC
k__k__Animalia;p__p__Arthropoda;c__c__Insecta;o__o__Diptera;f__f__Tipulidae;g__g__Tipula	0.995713	AGCTTGGGCAGGAATAGTTGGAACTTCATTAAGAATTTTAATTCGAGCAGAACTTGGACATCCGTGTGCACTAATTGGAGATGACCAAATTTATAATGTAATTTCAACAGCTCATGCATTTATTATAATTTTCTTTATAGTAATACCTATTATAATT
k__k__Animalia;p__p__Arthropoda;c__c__Insecta;o__o__Diptera;f__f__Tipulidae;g__g__Tipula	0.984889	AGCTTGAACAGGAATAGTTGGAACTTCATTAAGAATTTTAATTCGAGCAGAACTTGGACATCCAGGTGCACTAATTGGAGATGACCAAATTTTTTAATGCAATTGTAACAGCTCATGAATTTATTATAATTTTCTTTATAGTAATACCTATTATAATT
k__k__Animalia;p__p__Arthropoda;c__c__Insecta;o__o__Diptera;f__f__Tipulidae;g__g__Tipula	0.988939	AGGTTGGGCAGGAATAGTGTGAACTTCATTAAGAATTTTAATCCGAGCAGAACTTGGACATCCAGGTGCATTAATTGGAGATGACCAAATTTATAATGTAATTGTAACAGCTCATGCATTTATTATAATTTTCTTTACAGTATAATACTTAGTATAATT
k__k__Animalia;p__p__Arthropoda;c__c__Insecta;o__o__Diptera;f__f__Tipulidae;g__g__Tipula	0.984703	AGCTTGGGCAGTAAAAGTTGGAACTTCAATAAGAATTTTAATTCGAGCAGAACTTGGACATCCAGGTGCACTTATTGGAGATGACCAAATTTATAATGTAATTGTAACAGCTCATGCATTTATTATAATTTTCTTTATAGTAATACCTATTATAATTA
k__k__Animalia;p__p__Arthropoda;c__c__Insecta;o__o__Diptera;f__f__Tipulidae;g__g__Tipula	0.984364	AGCTTGGGCAGGTATAGTTGGAACTTCATTAAGAATTTTAATTCGAGCAGAACTTGGACGTCCAAGAGCATTAATTGGAGATGTTCAAATTTATAATGTAATTGTAACAGCTCCATGCATTTATTATAATTTTCTTTATAGTAATACCTATCATAATT
k__k__Animalia;p__p__Arthropoda;c__c__Insecta;o__o__Diptera;f__f__Tipulidae;g__g__Tipula	0.995124	AGCTTGGGCAGGAATAGTTGGAACTTCATTAAGAATTTTAATTCAAGCAGAACTTGGACATCTGGGTGCACTAATTGGAGATGACCAAATTTATAATATAATTGTAACAGCTCATGCATTTATTATAATTTTCTTTATAGTAATACCTATTATAATT
k__k__Animalia;p__p__Arthropoda;c__c__Insecta;o__o__Diptera;f__f__Tipulidae;g__g__Tipula	0.992687	AGCTTGGGCAGGAATAGTTGGAACTTCATTAAGAATTTTAATTCGAGCAGAACTTGGACATCAGTGTGCACTAATTGGAGATGACCAAATTTATAATGTAATTTCAACAGCTCATGCATTTATTATAATTTTCTTTATAGTAATACCTATTATAATT
k__k__Animalia;p__p__Arthropoda;c__c__Insecta;o__o__Diptera;f__f__Tipulidae;g__g__Tipula	0.997735	AGCTTGGGCAGGAATAGTTGGAACTTCATTAAGAATTTTAATTCGAGCAGAACTTGGACATCCTGGTGCACTAATTGGAGATGACCTAATTTGTAATGTAATTGCAACAGCTCATGCATTTATTATAATTTTCTTTATAGTAATACCTATTATAATT
k__k__Animalia;p__p__Arthropoda;c__c__Insecta;o__o__Diptera;f__f__Tipulidae;g__g__Tipula	0.985685	AGCTTGGGCAGGTATAGTTGGAACTTCATTAAGAATTTTAATTCGAGGAGAACTTGGACGTCCAAGAGCATTAATTGGAGATGTTCAAATTTATAATGTAATTGTAACAGCTCATGCATTTATTATAATTTTTTCTTTATAGTAATACCTATCATAATT
k__k__Animalia;p__p__Arthropoda;c__c__Insecta;o__o__Diptera;f__f__Tipulidae;g__g__Tipula	0.985722	AGCTTGGGCAGGAATAGTTGGAACTTCATTAAGAATTTTAATTCGAGCAGAACTTATCCGAGTGCGCTAATTGGAGATGACCAAATTTATAATGTAATTGTAACAGCTCATGCATTTATTATAATTTTCTTTATAGTAATACCTATTATAATT
k__k__Animalia;p__p__Arthropoda;c__c__Insecta;o__o__Diptera;f__f__Tipulidae;g__g__Tipula	0.996765	AGCTTGGGCAGGAATAGTTGGAACTTCATTAAGAATTTTAATTCGATCAGAACTTGGACATCCGTGTGCACTAATTGGAGATGACCAAATTTATAATGTAATTTCAACAGCTCATGCATTTATTATAATTTTCTTTATAGTAATACCTATTATAATT
k__k__Animalia;p__p__Arthropoda;c__c__Insecta;o__o__Diptera;f__f__Tipulidae;g__g__Tipula	0.998968	AGCTTGGGCAGGAATAGTTGGAACTTCATTAAGAATTTTAATTCGAGCAGAACTTGGACATCCGGATGCACTAATTGGAGATGCTCAAATTTATAATGTAATTGTAACAGCTCATATTTTCTTTATAGTAATACCTATTATAATT
k__k__Animalia;p__p__Arthropoda;c__c__Insecta;o__o__Diptera;f__f__Tipulidae;g__g__Tipula	0.999286	AGCTTGGGCAGGAATAGTTGGAACTTCATTAAGAATTTTAATTCGAGCAGAACTTGGACATCTGGGTGCACTAATTGGAGATGTCCAAATTTATAATATAATTGTAACAGCTCATGCATTTATTATAATTTTCTTTATAGTAATACCTACTATAATT
k__k__Animalia;p__p__Arthropoda;c__c__Insecta;o__o__Diptera;f__f__Tipulidae;g__g__Tipula	0.999997	GGCTTGAGCAGGGATAATTGGAACTTCACTAAGTATTTTAATTCGAGCAGAGCTTGGTCATCCGGGGGCATTAATTGGAGATGATCAAATTTACAATGTAATTGTAACAGCTCATGCTTTTATTATAATTTTTTTTATAGTTATACCTATTATAATT
k__k__Animalia;p__p__Arthropoda;c__c__Insecta;o__o__Diptera;f__f__Tipulidae;g__g__Tipula	0.999065	AGCTTGGGCAGGAATAGTTGGAACTTCATTAAGAATTTTAATTCGAGCAGAACTTGGACATCCGTGTGCACTAATTGGAGATGAACAAATTTATAATGTAATTTCAACAGCTCATGCATTTATTATAATTTGCTTTATAGTAATACCTATTATAATT
k__k__Animalia;p__p__Arthropoda;c__c__Insecta;o__o__Diptera;f__f__Tipulidae;g__g__Tipula	0.997602	AGCTTGGGCAGGAATAGTTGGAACTTCATTAAGAATTTTAATTCGAGCAGAACTTGGACATCCGTGTGCACTAATTGGAGATGACCAAATTTATAATGTAATTTCAACAGCTCATGCATTTATTATAATTTTCTCTATAGTAATACCTATTATAATT
k__k__Animalia;p__p__Arthropoda;c__c__Insecta;o__o__Diptera;f__f__Tipulidae;g__g__Tipula	0.983802	AGCTTGGGCAGGAATAGTTGGAACTTCATTAAGAATTTTAATTCGAACAGAACTTGGACATCTGGGTGCACTAATTGAGATGACCAAATTTATAATATAATTGTAACATACCAGATGCATTTATTATACCTCATGCATTTATTATAATTTTCATTATAGTAATACCTACTATAATT
k__k__Animalia;p__p__Arthropoda;c__c__Insecta;o__o__Diptera;f__f__Tipulidae;g__g__Tipula	0.993146	AGCTTGGGCAGGAATAGTTGGAACTTCATTAAGAATTTTAATTCAAGCAGAACTTGGACATCCAGGTGCACTAATTGGAGATGATCAAATTTATAATGTAATTGTAACAGCTCATGCATTTATTATAATTTTCTTTATAGTAATGCCTATTATAATT
k__k__Animalia;p__p__Arthropoda;c__c__Insecta;o__o__Diptera;f__f__Tipulidae;g__g__Tipula	0.993909	GGCTTGGGCAGGGATAATTGGAACTTCATTAAGAATTTTAATTCGAGCAGAACTTGGTCATCCGGGAGCATTAATTGGGGATGACCAAATTTATAATGTAATTGTTACAGCTCATGCTTTTATTATAATTTTTTTTATAGTAATACCTATTATAATT
k__k__Animalia;p__p__Arthropoda;c__c__Insecta;o__o__Diptera;f__f__Tipulidae;g__g__Tipula	0.998507	AGCTTGGGCAGGAATAGTTGGAACTTCATTAAGAATTTTAATTCGAGCAGAACTTGGACATTCAGGTGCACTAATTGGAGATGACCAAATTTATAATGTACACAGCTCATGCATTTATTATAATTTTCTTTATAAATAGTAATACCTACTATATTT
k__k__Animalia;p__p__Arthropoda;c__c__Insecta;o__o__Diptera;f__f__Tipulidae;g__g__Tipula	0.993569	AGCTTGGGCCGGTATCGTAGGAACTTCTTTAAGAATTTTAATTCGAGCAGAACTTCATCATCCTGGGGCATTAATTGGGGATGATCAAATTTATAATGTTATTATAACAGCTCTTGCATTTATTATAATTTTTTTTATAGTTATGCCTATTATAATT
k__k__Animalia;p__p__Arthropoda;c__c__Insecta;o__o__Diptera;f__f__Tipulidae;g__g__Tipula	0.98969	AGCTTGGGCAGGAATAGTTGGAACTTCTTTAAGAATTTTAATTCAAGCAGAACTTGCACATCCAGGAGCTTTAATTGGAGATGGCCAAATTTATAACGTTACTGTAACAGCACATGCATTTATTATAATTTTCATCATAGTAATGCCTATTATAATC
k__k__Animalia;p__p__Arthropoda;c__c__Insecta;o__o__Diptera;f__f__Tipulidae;g__g__Tipula	0.997975	AGCTTGGGCAGGAATAGTTGGAACTTTATTAAGAATTTTGATTCGAGCAGAACTCGGACATCCGGGTGCACTAATTGGAGATGACCTAATTTGTAATGTAATTGTAACAGCTCATGCATTTATTATAATTTTCTTTATAGTAATACCTAATATAATT
k__k__Animalia;p__p__Arthropoda;c__c__Insecta;o__o__Diptera;f__f__Tipulidae;g__g__Tipula	0.99592	AGCTTGGGCAGGAATAGTTGGAACTTCATTAAGAATTTTAATTCGAGCAGAACTTGGACATCCGTGTGCACTAATTGGAGATGACCAAATTTATAATGTAATTTCAACAGCTCATGCATTTATTATAATTTGCTTTATAGTAATACCTATTATAATT
k__k__Animalia;p__p__Arthropoda;c__c__Insecta;o__o__Diptera;f__f__Tipulidae;g__g__Tipula	0.990512	AGCTTGGGTAGGAATAGTTGGAACTTCATTAAGAATTTTAATTCGAGTAGAACTTGGACATCCAGGTGCATTAATTGGAGATGTTCAAATTTATAATGTAATTGTAACAGCTCATGCATTTATTATAATTTTCTTTATAGTAATACCTATTATAATT
k__k__Animalia;p__p__Arthropoda;c__c__Insecta;o__o__Diptera;f__f__Tipulidae;g__g__Tipula	0.995465	AGCTTGAGCTGGAATAGTAGGAACTTCTTTAAGAATCCTAATTCGGGCAGAACTTGGTCAACCGGGGGCATTAATCGGAGATGACTAAATTTATAATGTTATCGTAACAGCCCATGCCTTTATTATAATTTTCTTTATAGTTATGCCTATTATAATT
k__k__Animalia;p__p__Arthropoda;c__c__Insecta;o__o__Diptera;f__f__Tipulidae;g__g__Tipula	0.991677	AGATTGGGCAGGAATAGTTGGAACTTCATTAAGAATTTTAATTCGAGCAGAACTTGGACAACACGTGCATTAATTGTAGATGACCAAATTTATTTTGTAATTGTAACAGCTCATGCATTTATTACAATTTTCTTTATAGTATAATACTTAGTATAATT
k__k__Animalia;p__p__Arthropoda;c__c__Insecta;o__o__Diptera;f__f__Tipulidae;g__g__Tipula	0.998808	AGCTTGGGCAGGAATAGTTGGAACTTCATTAAGAATTTTAATTCGAGCAGAACTTTGACATCCGGGTGCACTAATTGGAGATGATCAAATTTATAATGTAATTGTAACAGCTCATGCATTTATTATAATTTTCTTAATACCTATTATAATT
k__k__Animalia;p__p__Arthropoda;c__c__Insecta;o__o__Diptera;f__f__Tipulidae;g__g__Tipula	0.984539	AGCTTGGGCAGGAATAGTTGGAACTTTATTAAGAATTTTAATTCGAGCAGAACTTGGACATACAGGTGCACTAATTGGAGATGACCAAATTTATAATGTAATTGTAACAGCTCATGCATTTATTTTAATTTTCTTTATAGTAATACCTATTATAATT
k__k__Animalia;p__p__Arthropoda;c__c__Insecta;o__o__Diptera;f__f__Tipulidae;g__g__Tipula	0.982721	AGCTTGTGCAAGAATAGTTGGAACTTCATTTAGAATTTTAATTCGGGCAGAACTTGGACATCCAGGAGCATTAATTGGTGATGACCCCATTTATAATGTTATTGTAACAGCTCATGCATTTATTATAATTTTCTGTATAGTAATACCTATTATAATA
k__k__Animalia;p__p__Arthropoda;c__c__Insecta;o__o__Diptera;f__f__Tipulidae;g__g__Tipula	0.99236	ATATTTTATTTTTGGGGCTTGAGCAGGGATAATTGGAACTTCATTAAGTATTTTAATTTGAGCAGAACTTGGTCATCCGGGAGCACTAATTGGGGATGATCAAATTGGAGGATTT
k__k__Animalia;p__p__Arthropoda;c__c__Insecta;o__o__Diptera;f__f__Tipulidae;g__g__Tipula	0.98818	AGCTTGGGCAGGAATAGTTGGAACTTCATTAAGAATTTTAATTCGAGCAGAACTTGGACATCCAGGTGCACTAATTTGAGATGATCAAATTTATAATGTAATTGTAACATAACAAATGCTCATGCATTTATTATAATTTTCTTTATAGTAATGCCTATTATAATT
k__k__Animalia;p__p__Arthropoda;c__c__Insecta;o__o__Diptera;f__f__Tipulidae;g__g__Tipula	0.999977	GGCTTGGGCGGGGATAATCGGAACTTCATTAAGAATTTTAATTCGAGCAGAGCTTGGTCATCCGGGAGCACTAATTGGGGATGATCAAATTTATAATGTAATTGTTACAGCTCATGCTTTTATTATAATTTTTTTTATAGTAATACCTATTATAATT
k__k__Animalia;p__p__Arthropoda;c__c__Insecta;o__o__Diptera;f__f__Tipulidae;g__g__Tipula	0.994957	AGCTTGGGCAGGAATAGTTGGAACTTCATTAAGAATTTTAATTCGAGCAGAACTTGGACATCCAGGTGCACTAATTGGAGATGACCAAATTTATAATGTACACAGCTCATACATTTATTATAATTTTCTTTATAAATAGTAATACCTATTATAATT
k__k__Animalia;p__p__Arthropoda;c__c__Insecta;o__o__Diptera;f__f__Tipulidae;g__g__Tipula	0.999083	AGCTTGGGCAGGAATAGTTGGAACTTCATTAAGAATTTTAATTCGAGCAGAACTTGGACATATCCAGGTGCACTAATTAGAGATGATCAAATTTATAATGTAATTGTAACATAACAAATGCTCATGCATTTATTATAATTTTCTTTATAGTAATGCCTATTATAATT
k__k__Animalia;p__p__Arthropoda;c__c__Insecta;o__o__Diptera;f__f__Tipulidae;g__g__Tipula	0.996284	AGCTTGGGCAGGAATAGTTGGAACTTCATTAAGAATTTTAATTCGAGCAGAACTTGGACATCCGTGTGCTAATAACTAATTGGAGATGACCAAATTTATAATGTAATTTCAACAGCTGATGCATTTATTATAATTTTCTTTATAGTAATACCTGTTATAATT
k__k__Animalia;p__p__Arthropoda;c__c__Insecta;o__o__Diptera;f__f__Tipulidae;g__g__Tipula	0.990941	AGCTTGGGCAGGAATATTTGGAACTTCATTAAGAATTTTAATTCGAGCAGAACTTGGACATCCAGGTGCATTAATTGGAGATGACCAAATTTATAATGTAATTGTAACAGCTCATGCATTTATTGTAATTTTCTTTATATAATT
k__k__Animalia;p__p__Arthropoda;c__c__Insecta;o__o__Diptera;f__f__Tipulidae;g__g__Tipula	0.992684	GGCTACAGCTGGAATAGTAGGAACTTCTTTAAGAATCCTAATTCGGGCAGAACTTGGTCATCGGAGGGCATTAATCGGAGATGACTAAATTTATAACTTTATTGTAACATCCCATGCCTTTATTGTAATTTTCTTTATAGTTATACTTATTATAATT
k__k__Animalia;p__p__Arthropoda;c__c__Insecta;o__o__Diptera;f__f__Tipulidae;g__g__Tipula	0.996531	AGCTTGGGCAGGAATAGTTGGAACTTCATTAAGAAATTTAATTCGAGCAGAACTTGGACATCCGTGTGCACTAATTGGAGATGACCAAATTTATAATGTAATTTCAACAGCTCATGCATTTATTATAATTTTCTTTATAGTAATACCTATTATAATT
k__k__Animalia;p__p__Arthropoda;c__c__Insecta;o__o__Diptera;f__f__Tipulidae;g__g__Tipula	0.992404	AGCTTGGGCAGGAATAGTTGGAACTTCATTAAGAATTTTAATTCGAGGAGAACTTGGACATCCAGGTGCACTAATTGGAGATGACCAAATTTATAATGTACACAGCTCATGCATTTATTATAATTTTCTTTATAAATAGTAATACCTATTATAATT
k__k__Animalia;p__p__Arthropoda;c__c__Insecta;o__o__Diptera;f__f__Tipulidae;g__g__Tipula;s__s__Tipula.lunata	0.980353	AGCTTGGGCAGGAATAGTTGGAACTTCATTAAGAATTTTAATTCGAGCAGAACTTGGACATCCGGGCGCATTAATTGGAGATGATCAGATTTATAATGTAATTGTAACAGCTCATGCATTTATTATAATTTTCTTTATAGTAATACCTATTATAATT
k__k__Animalia;p__p__Arthropoda;c__c__Insecta;o__o__Diptera;f__f__Tipulidae;g__g__Tipula;s__s__Tipula.lunata	0.983788	TACATTATATTTTATTTTTGGAGCTTGGGCAGGAATAGTTGGAACTTCATTAAGAATTTTAATTCGAGCAGAACTTGGATATCCGGGTGCATTAATTGGAGATGATCAGATTTATAATGTAATTGTAACAGCT
k__k__Animalia;p__p__Arthropoda;c__c__Insecta;o__o__Diptera;f__f__Tipulidae;g__g__Tipula;s__s__Tipula.lunata	0.988181	TACATTATATTTTATTTTTGGAGCTTGGGCAGGAATAGTTGGAACTTCATTAAGAATTTTAATTCGAGCAGAACTTGGACATCCGGGTGCATTAATTGGAGATGATCAGATTTATAATGTAATTGTAACAGCT
k__k__Animalia;p__p__Arthropoda;c__c__Insecta;o__o__Diptera;f__f__Tipulidae;g__g__Tipula;s__s__Tipula.lunata	0.993812	AGCTTGGGCAGGAATAGTTGGAACTTCATTAAGAATTTTAATTCGAGCAGAACTTGGACATCCGGGTGCATTAATTGGAGATGACCAGATTTATAATGTAATTGTAACAGCTCATGCATTTATTATAATTTTCTTTATAGTAATACCTATTATAATT
k__k__Animalia;p__p__Arthropoda;c__c__Insecta;o__o__Diptera;f__f__Tipulidae;g__g__Tipula;s__s__Tipula.lunata	0.987957	AGCTTGGGCAGGAATAGTTGGAACTTCATTAAGAATTTTAATTCGAGCAGAACTTGGACATCCGGGTGCATTAATTGGAGATGATCAGATTTATAATGTAATTGTAACAGCTCATGCATCTATTATAATTTTCTTTATAGTAATACCTATTATAATT
k__k__Animalia;p__p__Arthropoda;c__c__Insecta;o__o__Diptera;f__f__Tipulidae;g__g__Tipula;s__s__Tipula.lunata	0.998939	AGCTTGGGCAGGAATAGTTGGAACTTCATTAAGAATTTTAATTCGAGTAGAACTTGGACATCCGGGTGCATTAATTGGAGATGATCAGATTTATAATGTAATTGTAACAGCTCATGCATTTATTATAATTTTCTTTATAGTAATACCTATTATAATT
k__k__Animalia;p__p__Arthropoda;c__c__Insecta;o__o__Diptera;f__f__Tipulidae;g__g__Tipula;s__s__Tipula.lunata	0.983899	AGCTTGGGCAGGAATAGTTGGAACTTTATTAAGAATTTTGATTCGAGCAGAACTTGGACATCCGGGTGCACTAACTGGAGATGACCTAATTTATAATGTAATTGTAACAGCTCATGCATTTATTATAATTTTCTTTATAGTAATACCTATTATAATT
k__k__Animalia;p__p__Arthropoda;c__c__Insecta;o__o__Diptera;f__f__Tipulidae;g__g__Tipula;s__s__Tipula.lunata	0.989976	AGCTTGGGCAGGAATAGTTGGAACTTTATTAAGAATTTTGATTCGAGCAGAACTTGGACATCCGGGTGCATGAATTGGAGATGACCTAATTTGTAATGTAATTGTAACAGCTCATGCATTTATTATAATTTTCTTTATAGTAATACCTATTATAATT
k__k__Animalia;p__p__Arthropoda;c__c__Insecta;o__o__Diptera;f__f__Tipulidae;g__g__Tipula;s__s__Tipula.lunata	0.987013	AGCTTGGGCAGGAATAGTTGGAACTTCATTAAGAATTTTAATTCGAGCAGAACTTGGACATCCGGGTACATTAATTGGAGATGATCAGATTTATAATGTAATTGTAACAGCTCATGCATTTATTATAATTTTCTTTATAGTAATACCTATTATAATT
k__k__Animalia;p__p__Arthropoda;c__c__Insecta;o__o__Diptera;f__f__Tipulidae;g__g__Tipula;s__s__Tipula.lunata	0.995088	AGCTTGGGCAGGAATAGTTGGAACTTCATTAAGAATTTTAATTCGAGCAGAACTTGGACATCCGGGTGCATTAATTGGAGATGATCAGATTTATAATGTAATTGTAACAGCTCATGCATTTACTATAATTTTCTTTATAGTAATACCTATTATAATT
k__k__Animalia;p__p__Arthropoda;c__c__Insecta;o__o__Diptera;f__f__Tipulidae;g__g__Tipula;s__s__Tipula.lunata	0.998638	AGCTTGGGCAGGAATAGTTGGAACTTCATTAAGAATTTTAATTCGAGCAGAACTTGGACATCCGGGTGCATTAATTGGAGATGATTAGATTTATAATGTAATTGTAACAGCTCATGCATTTATTATAATTTTCTTTATAGTAATACCTATTATAATT
k__k__Animalia;p__p__Arthropoda;c__c__Insecta;o__o__Diptera;f__f__Tipulidae;g__g__Tipula;s__s__Tipula.lunata	0.999	AGCTTGGGCAGGAATAGTTGGAACTTCATTAAGAATTTTAATTCGAGCAGAACTTGGACATCCGGGTGCATTAATTGGAGATGATCAGATTTATAATGTAATTGTAACAGCTCATGCATTTATTATAATTTTCTTTATAGTAATACCTATTATAATT
k__k__Animalia;p__p__Arthropoda;c__c__Insecta;o__o__Diptera;f__f__Tipulidae;g__g__Tipula;s__s__Tipula.magnicauda	0.996296	AGCTTGGGCAGGAATAGTTGGAACTTCATTAAGAATTTTAATTCGAGCAGAACTTGGACATCCAGGAGCATTAATTGGGGATGATCAAATTTATAATGTTATTGTAACAGCTCATGCATTCATTATAATTTTCTTTATAGTAATACCTATTATAATT
k__k__Animalia;p__p__Arthropoda;c__c__Insecta;o__o__Diptera;f__f__Tipulidae;g__g__Tipula;s__s__Tipula.nubeculosa	0.998331	TACATTATATTTTATTTTGGGGGCTTGGGCAGGAATGATTGGAACTTCATTAAGTATTTTAATTCGAGCAGAACTTGGTCATCCGGGAGCACTGATTGGGGATGATCAAATTTATAATGTTATTGTAACAGCT
k__k__Animalia;p__p__Arthropoda;c__c__Insecta;o__o__Diptera;f__f__Tipulidae;g__g__Tipula;s__s__Tipula.nubeculosa	0.998381	TACATTATATTTTATTTTGGGGGCTTGGGCAGGAATGATTGGAACTTCATTAAGTATTTTAATTCGAGCAGAACTTGGTCATCCGGGCGCATTGATTGGGGATGATCAAATTTATAATGTTATTGTAACAGCT
k__k__Animalia;p__p__Arthropoda;c__c__Insecta;o__o__Diptera;f__f__Tipulidae;g__g__Tipula;s__s__Tipula.nubeculosa	0.993614	TACATTATATTTTATTTTGGGGGCTTGGGCAGGAATGATTGGAACTTCACTAAGTATTTTAATTCGAGCAGAACTTGGTCATCCGGGCGCATTGATTGGGGATGATCAAATTTATAATGTTATTGTAACAGCT
k__k__Animalia;p__p__Arthropoda;c__c__Insecta;o__o__Diptera;f__f__Tipulidae;g__g__Tipula;s__s__Tipula.nubeculosa	0.990303	GGGCTTGGGCAGGAATGATTGGAACTTCATTAAGTATTTTAATTCGAGCAGAACTTGGTCATCCGGGAGCACTGATTGGGGATGATCAAATTTATAATGTTATTGTAACAGCTCATGCATTTATTATAATTTTTTTTATAGTTATACCTATTATAATT
k__k__Animalia;p__p__Arthropoda;c__c__Insecta;o__o__Diptera;f__f__Tipulidae;g__g__Tipula;s__s__Tipula.nubeculosa	0.998428	GGGCTTGGGCAGGAATGATTGGAACTTCATTAAGTATTTTAATTCGAGCAGAACTTGGTCATCCGGGCGCATTGATTGGGGATGATCAAATTTATAATGTTATTGTAACAGCTCATGCATTTATTATAATTTTTTTTATGGTTATACCTATTATAATT
k__k__Animalia;p__p__Arthropoda;c__c__Insecta;o__o__Diptera;f__f__Tipulidae;g__g__Tipula;s__s__Tipula.nubeculosa	0.980474	GGCTTGGGCAGGAATGATTGGAACTTCATTAAGTATTTTAATTCGAGCAGAACTTGGTCATCCGGGTGCATTGATTGGGGATGATCAAATTTATAATGTTATTGTAACAGCTCATGCATTTATTATAATTTTTTTTATGGTTATACCTATTATAATT
k__k__Animalia;p__p__Arthropoda;c__c__Insecta;o__o__Diptera;f__f__Tipulidae;g__g__Tipula;s__s__Tipula.pseudovariipennis	0.999688	CACATTATATTTTATTTTTGGGGCTTGAGCAGGGATAATTGGAACTTCACTAAGTATTTTAATTCGAGCAGAGCTTGGTCATCCGGGGGCATTAATTGGAGACGATCAAATTTACAATGTAATTGTAACAGCT
k__k__Animalia;p__p__Arthropoda;c__c__Insecta;o__o__Diptera;f__f__Tipulidae;g__g__Tipula;s__s__Tipula.pseudovariipennis	0.987484	GGCTTGAGCAGGGATAATTGGAACTTCACTAAGTATTTTAATTCGAGCAGAGCTTGGTCATCCGGGGGCATTAATTGGAGACGATCAAATTTACAATGTAATTGTAACAGCTCATGCTTTTATTATAATTTTTTTTATAGTTATACCTATTATAATT
k__k__Animalia;p__p__Arthropoda;c__c__Insecta;o__o__Diptera;f__f__Tipulidae;g__g__Tipula;s__s__Tipula.scripta	0.998642	TACATTATATTTTATTTTTGGGGCTTGGGCAGGTATAGTTGGAACTTCATTAAGAATTTTAATTCGAGCAGAACTTGGTCATCCGGGAGCATTAATTGGGGATGATCAAATTTATAATGTTATTGTGACAGCT
k__k__Animalia;p__p__Arthropoda;c__c__Insecta;o__o__Diptera;f__f__Tipulidae;g__g__Tipula;s__s__Tipula.scripta	0.999928	GGCTTGGGCAGGTATAGTTGGAACTTCATTAAGAATTTTAATTCGAGCAGAACTTGGTCATCCGGGAGCATTAATTGGGGATGATCAAATTTATAATGTTATTGTGACAGCTCATGCATTTATCATAATTTTCTTTATAGTTATACCCATTATAATT
k__k__Animalia;p__p__Arthropoda;c__c__Insecta;o__o__Diptera;f__f__Tipulidae;g__g__Tipula;s__s__Tipula.scripta	0.998639	GGCTTGGGCAGGTATAGTTGGAACTTCATTAAGAATTTTAATTCGAGCAGAACTTGGTCATCCGGGAGAATTAATTGGGGATGATCAAATTTATAATGTTATTGTAACAGCTCATGCATTTATCATAATTTTCTTTATAGTTATACCCATTATAATT
k__k__Animalia;p__p__Arthropoda;c__c__Insecta;o__o__Diptera;f__f__Tipulidae;g__g__Tipula;s__s__Tipula.scripta	0.998798	GGCTTGGGCAGGTATAGTTGGAACTTCATTAAGAATTTTAATTCGAGCAGAACTTGGTCATCCGGGAGCATTAATTGGGGATGATCAAATTTATAATGTTATTGTAACAGCTCATGCATTTATCATAATTTTCTTTATAGTTATACCCATTATAATT
k__k__Animalia;p__p__Arthropoda;c__c__Insecta;o__o__Diptera;f__f__Tipulidae;g__g__Tipula;s__s__Tipula.submarmorata	0.999849	CACATTATATTTTATTTTTGGGGCTTGAGCAGGAATAATTGGAACTTCATTAAGTATTTTAATTCGAGCAGAGCTTGGTCATCCGGGGGCATTAATCGGAGATGACCAAATTTACAATGTAATTGTAACAGCT
k__k__Animalia;p__p__Arthropoda;c__c__Insecta;o__o__Diptera;f__f__Tipulidae;g__g__Tipula;s__s__Tipula.submarmorata	0.9998	GGCTTGAGCAGGAATAATTGGAACTTCATTAAGTATTTTAATTCGAGCAGAGCTTGGTCATCCGGGGGCATTAATCGGAGATGACCAAATTTACAATGTAATTGTAACAGCTCATGCTTTTATTATAATTTTTTTTATAGTTATACCTATTATAATT
k__k__Animalia;p__p__Arthropoda;c__c__Insecta;o__o__Diptera;f__f__Ulidiidae;g__g__Otites;s__s__Otites.formosa	1	TACTCTATATTTTATCTTCGGGGCTTGAGCAGGAATGGTAGGAACTTCCCTTAGTATTCTCATTCGAGCAGAACTAGGGCACCCAGGAGCTTTAATTGGTGACGACCAAATTTATAATGTAATCGTTACAGCC
k__k__Animalia;p__p__Arthropoda;c__c__Insecta;o__o__Diptera;f__f__Ulidiidae;g__g__Otites;s__s__Otites.formosa	1	TACTCTATATTTTATCTTCGGGGCTTGAGCAGGAATGGTAGGAACTTCCCTTAGTATTCTCATTCGAGCAGAACTAGGGCACCCAGGAGCTTTAATTGGTGATGACCAAATTTATAATGTAATCGTTACAGCC
k__k__Animalia;p__p__Arthropoda;c__c__Insecta;o__o__Ephemeroptera;f__f__Baetidae;g__g__Baetis;s__s__Baetis.fuscatus	1	TACTTTATATTTCATTTTTGGTGCGTGATCAGGTATGGTGGGTACTTCCCTTAGTTTATTAATTCGAGCAGAACTTGGTAATCCTGGTTCTTTGATTGGCGATGATCAGATTTATAACGTTATTGTCACTGCC
k__k__Animalia;p__p__Arthropoda;c__c__Insecta;o__o__Ephemeroptera;f__f__Baetidae;g__g__Baetis;s__s__Baetis.fuscatus	1	TGCGTGATCAGGTATGGTGGGTACTTCCCTTAGTTTATTAATTCGAGCAGAACTTGGTAATCCTGGTTCTTTGATTGGCGATGATCAGATTTATAACGTTATTGTCACTGCCCATGCTTTTATTATGATTTTTTTTATAGTGATACCTATTATAATT
k__k__Animalia;p__p__Arthropoda;c__c__Insecta;o__o__Ephemeroptera;f__f__Baetidae;g__g__Cloeon	1	TACTTTATACTTCATTTTTGGTGCATGAGCTGGAATAGTGGGCACTTCTTTGAGTTTATTAATTCGTGCAGAGCTAGGTAATCCTGGTTCTTTAATTGGTGATGACCAGATTTATAATGTTATTGTTACTGCC
k__k__Animalia;p__p__Arthropoda;c__c__Insecta;o__o__Ephemeroptera;f__f__Caenidae;g__g__Caenis;s__s__Caenis.luctuosa	1	AACATTATATTTTATTTTTGGGGCTTGGTCCGGCATACTAGGAACTTCCTTAAGACTACTAATCCGAGCCGAATTAGGGCACCCCGGTTCTCTAATTGGGGACGATCAGATCTACAATGTAATTGTTACAGCC
k__k__Animalia;p__p__Arthropoda;c__c__Insecta;o__o__Ephemeroptera;f__f__Caenidae;g__g__Caenis;s__s__Caenis.luctuosa	1	AACATTATATTTTATTTTTGGGGCTTGGTCCGGCATACTAGGAACTTCCTTAAGACTACTAATCCGAGCCGAATTAGGGCACCCCGGTTCTCTAATTGGGGATGATCAGATCTACAATGTAATTGTTACAGCC
k__k__Animalia;p__p__Arthropoda;c__c__Insecta;o__o__Ephemeroptera;f__f__Ephemerellidae;g__g__Serratella	1	AACCCTATATTTTATTTTTGGAGCCTGATCTGGCATAGTTGGAACTTCTTTAAGTCTCTTAATTCGTGCTGAGTTAGGCCAGCCAGGATCCCTAATTGGTGATGACCAAATTTATAATGTAATTGTAACCGCC
k__k__Animalia;p__p__Arthropoda;c__c__Insecta;o__o__Ephemeroptera;f__f__Ephemerellidae;g__g__Serratella	1	AGCCTGATCTGGTATAGTTGGAACTTCTTTAAGTCTCTTAATTCGTGCTGAGTTAGGCCAGCCAGGATCCCTAATTGGTGATGACCAAATTTATAATGTAATTGTAACCGCCCATGCTTTCATTATAATTTTCTTTATAGTAATACCTATTATAATT
k__k__Animalia;p__p__Arthropoda;c__c__Insecta;o__o__Ephemeroptera;f__f__Ephemerellidae;g__g__Serratella;s__s__Serratella.ignita	1	AACCCTATATTTTATCTTTGGTGCATGATCTGGCATAGTTGGAACTTCTTTAAGTCTTTTAATTCGTGCTGAGTTAGGCCAGCCAGGATCCCTAATTGGTGATGATCAAATTTATAATGTAATTGTAACTGCC
k__k__Animalia;p__p__Arthropoda;c__c__Insecta;o__o__Ephemeroptera;f__f__Ephemerellidae;g__g__Serratella;s__s__Serratella.ignita	1	AACCCTATATTTTATCTTTGGTGCATGATCCGGCATAGTTGGAACTTCTTTAAGTCTTTTAATTCGTGCTGAGTTAGGCCAGCCAGGATCCCTAATTGGTGATGATCAAATTTATAATGTAATTGTAACTGCC
k__k__Animalia;p__p__Arthropoda;c__c__Insecta;o__o__Ephemeroptera;f__f__Ephemerellidae;g__g__Serratella;s__s__Serratella.ignita	1	AACCCTATATTTTATCTTTGGTGCATGATCTGGCATAGTTGGAACTTCTTTAAGTCTTTTAATTCGTGCTGAGTTAGGCCAGCCAGGGTCCCTAATTGGTGATGATCAAATTTATAATGTAATTGTAACTGCC
k__k__Animalia;p__p__Arthropoda;c__c__Insecta;o__o__Ephemeroptera;f__f__Ephemerellidae;g__g__Serratella;s__s__Serratella.ignita	1	AACCCTATATTTTATCTTTGGTGCATGATCTGGCATAGTTGGAAATTCTTTAAGTCTTTTAATTCGTGCTGAGTTAGGCCAGCCAGGATCCCTAATTGGTGATGATCAAATTTATAATGTAATTGTAACTGCC
k__k__Animalia;p__p__Arthropoda;c__c__Insecta;o__o__Ephemeroptera;f__f__Ephemerellidae;g__g__Serratella;s__s__Serratella.ignita	1	TGCATGATCTGGCATAGTTGGAACTTCTTTAAGTCTTTTAATTCGTGCTGAGTTAGGCCAGCCAGGATCCCTAATTGGTGATGATCAAATTTATAATGTAATTGTAACTGCCCATGCTTTCATTATAATTTTCTTTATAGTAATACCTATTATGATT
k__k__Animalia;p__p__Arthropoda;c__c__Insecta;o__o__Ephemeroptera;f__f__Ephemerellidae;g__g__Torleya;s__s__Torleya.major	1	TACCCTGTATTTTATTTTTGGAGCCTGGTCAGGTATAGTAGGTACTTCTTTAAGACTTTTAATTCGAGCTGAACTCGGACAGCCGGGGTCCTTAATTGGAGATGACCAAATTTATAATGTTATTGTAACCGCT
k__k__Animalia;p__p__Arthropoda;c__c__Insecta;o__o__Ephemeroptera;f__f__Ephemerellidae;g__g__Torleya;s__s__Torleya.major	1	TACCCTGTATTTTATTTTTGGAGCCTGGTCAGGTATAGTAGGTACTTCTTTAAGACTTTTAATTCGAGCTGAACTCGGGCAGCCGGGGTCCTTAATTGGAGATGACCAAATTTATAATGTTATTGTAACCGCT
k__k__Animalia;p__p__Arthropoda;c__c__Insecta;o__o__Ephemeroptera;f__f__Ephemeridae;g__g__Ephemera;s__s__Ephemera.danica	1	AACTCTTTATTTTATTTTCGGAGCTTGATCTGGAATAATCGGAACCTCACTAAGATTGCTCATTCGTGCTGAATTAGGACAACCGGGATCGTTAATTGGAGACGACCAAATTTATAATGTTATTGTAACTGCT
k__k__Animalia;p__p__Arthropoda;c__c__Insecta;o__o__Ephemeroptera;f__f__Ephemeridae;g__g__Ephemera;s__s__Ephemera.danica	1	AACTCTTTATTTTATTTTCGGAGCTTGATCTGGAATAATCGGAACCTCACTAAGATTGCTCATTCGTGCTGAATTAGGACAACCAGGATCGTTAATTGGAGACGACCAAATTTATAATGTTATTGTAACTGCT
k__k__Animalia;p__p__Arthropoda;c__c__Insecta;o__o__Ephemeroptera;f__f__Heptageniidae;g__g__Heptagenia;s__s__Heptagenia.sulphurea	1	AACTTTATACTTCATTTTTGGGGCTTGATCTGGTATAGTAGGGACATCTCTTAGTCTACTAATTCGAGCTGAATTAGGACAACCAGGATCCCTTATTGGAGACGACCAAATTTACAATGTAATTGTCACAGCC
k__k__Animalia;p__p__Arthropoda;c__c__Insecta;o__o__Ephemeroptera;f__f__Heptageniidae;g__g__Heptagenia;s__s__Heptagenia.sulphurea	1	GGCTTGATCTGGTATAGTAGGGACATCTCTTAGTCTACTAATTCGAGCTGAATTAGGACAACCAGGATCCCTTATTGGAGACGACCAAATTTACAATGTAATTGTCACAGCCCATGCCTTTATTATAATTTTCTTCATGGTTATGCCCATTATAATT
k__k__Animalia;p__p__Arthropoda;c__c__Insecta;o__o__Ephemeroptera;f__f__Potamanthidae;g__g__Potamanthus;s__s__Potamanthus.luteus	1	GGCCTGATCGGGTATAGTGGGAACTTCTTTAAGTCTCCTTATCCGTGCCGAATTGGGACAACCCGGTTCATTAATTGGGGATGACCAAATTTATAATGTAATTGTTACAGCTCATGCTTTTATTATAATTTTCTTTATAGTAATACCTATTATAATT
k__k__Animalia;p__p__Arthropoda;c__c__Insecta;o__o__Hemiptera;f__f__Acanthosomatidae;g__g__Elasmostethus	0.999938	AACACTATATTTTCTATTTGGAATATGAGCAGGTATAGTAGGTACAGCCATAAGATGAATCATTCGAATTGAATTAAGACAGCCTAGATCATTTATTGGAGATGATCAAATCTACAATGTAGTAGTAACAGCT
k__k__Animalia;p__p__Arthropoda;c__c__Insecta;o__o__Hemiptera;f__f__Aphididae;g__g__Aphis;s__s__Aphis.sambuci	0.996636	AACTTTATATTTTTTATTTGGTATTTGATCAGGTATAATTGGATCTTCACTTAGAATTTTAATTCGATTAGAATTAAGTCAAATCAATTCAATCATTAATAATAATCAATTATACAATGTAATTGTTACAATC
k__k__Animalia;p__p__Arthropoda;c__c__Insecta;o__o__Hemiptera;f__f__Aphididae;g__g__Rhopalosiphum;s__s__Rhopalosiphum.padi	0.999912	AACTTTATATTTTTTATTTGGTATTTGATCAGGTATAATTGGTTCATCCCTTAGAATCTTAATTCGATTAGAACTAAGTCAAATTAATTCAATTATTAATAATAATCAATTATATAATGTAATTGTTACAATT
k__k__Animalia;p__p__Arthropoda;c__c__Insecta;o__o__Hemiptera;f__f__Aphididae;g__g__Thelaxes;s__s__Thelaxes.dryophila	0.999997	AACTTTATATTTCTTATTTGGAATCTGATCAGGAATAATTGGATCTTCATTAAGAATTTTAATTCGATTAGAATTAAGACAAATTAACTCAATTATCAACAATAATCAATTATATAACGTTATTGTTACAATT
k__k__Animalia;p__p__Arthropoda;c__c__Insecta;o__o__Hemiptera;f__f__Cicadellidae;g__g__Iassus;s__s__Iassus.lanio	0.999991	GACACCATATTTCATATTTGGTATATGAGCAGGAATATTAGGAATAATATTAAGAATATTAATCCGAATAGAATTATCTTGAAATGGTCAATTATTAAATAATAGACAAATATATAATGTTATTGTAACCGCT
k__k__Animalia;p__p__Arthropoda;c__c__Insecta;o__o__Hemiptera;f__f__Cicadellidae;g__g__Iassus;s__s__Iassus.lanio	1	AACGCTATACTTCATATTTGGTATATGAGCAGGAATATTAGGAATAATATTAAGAATATTAATCCGGATAGAATTATCATCTAATGGTCAATTACTAAATAATAGACAAATATATAATGTTATTGTAACCGCT
k__k__Animalia;p__p__Arthropoda;c__c__Insecta;o__o__Hemiptera;f__f__Cicadellidae;g__g__Oncopsis	1	TACTATGTATTTTATCTTTGGAGTTTGAGCAGGAATAGTAGGTATAATACTTAGTATAATTATTCGTATTGAACTTAATCAACCAGGTTCATTCTTAGGAAATGACCAAATTTACAATGTAATTGTCACATCT
k__k__Animalia;p__p__Arthropoda;c__c__Insecta;o__o__Hemiptera;f__f__Cixiidae	0.999992	TACTCTTTATTTTATATTCGGTTTATGATCAGGTTTAGTAGGAACTATAAGAAGAATTATTATTCGAATTGAACTTACACAACCAGGATCAATTATTAACAATGATCAACTTTATAATGTAGTTGTTACATCC
k__k__Animalia;p__p__Arthropoda;c__c__Insecta;o__o__Hemiptera;f__f__Cixiidae	0.99997	TACTCTTTATTTCATATTTGGTTTATGATCGGGTTTAGTAGGAACAATAAGAAGAATTATTATTCGAATTGAACTTACACAACCAGGGTCAATTATAAACAATGATCAACTTTACAATGTAGTTGTTACATCT
k__k__Animalia;p__p__Arthropoda;c__c__Insecta;o__o__Hemiptera;f__f__Microphysidae;g__g__Loricula;s__s__Loricula.elegantula	1	TTCCCTCTACTTTTTATTCGGAATATGAGCAGGAATAGCCGGATCGTCCCTAAGATGGATTATTCGAATTGAATTAGGACAGCCCGGTTCATTCATTGGCAACGACCAAATCTATAATACCGTAGTCACAGCA
k__k__Animalia;p__p__Arthropoda;c__c__Insecta;o__o__Hemiptera;f__f__Microphysidae;g__g__Loricula;s__s__Loricula.elegantula	1	TTCCCTCTACTTTTTATTCGGAATATGAGCAGGAATAGCCGGATCGTCCCTAAGATGAATTATTCGAATTGAATTAGGACAGCCCGGTTCATTCATTGGCAACGACCAAATCTATAATACCGTAGTCACAGCA
k__k__Animalia;p__p__Arthropoda;c__c__Insecta;o__o__Hemiptera;f__f__Miridae	0.999651	CACTTTATATTTTATATTCGGATTATGAGCAGGAATATTAGGAACATCACTAAGATGAATTATTCGAATTGAATTAGGAATACCCGGATCATTTATTGGAGATGATCAAACATATAATGTTGTAGTCACAGCC
k__k__Animalia;p__p__Arthropoda;c__c__Insecta;o__o__Hemiptera;f__f__Miridae	0.999642	TCACTTTATATTTTATATTCGGATTATGAGCAGGAATATTAGGAACATCACTAAGATGAATTATTCGAATTGAATTAGGAATACCCGGATCATTTATTGGAGATGATCAAACATATAATGTTGTAGTCACAGCC
k__k__Animalia;p__p__Arthropoda;c__c__Insecta;o__o__Hemiptera;f__f__Miridae	0.994707	AATATGAGCAGGAATATTAGGTACATCATTAAGATGAATTTTTCGAATCGAGTTAAAAATACCAGGATCATTTATTGGTGATGATCAAACATATAATGTTGATAACTTCACATGCATTTATCATAATTTTCTTTATAGTTATACCTATCATAATT
k__k__Animalia;p__p__Arthropoda;c__c__Insecta;o__o__Hemiptera;f__f__Miridae;g__g__;s__s__	0.999261	AACTTTATATTTTATATTCGGAATATGAGCTGGGATACTAGGAACATCACTAAGATGAATTATCCGAATCGAATTAGGAATACCTGGATCATTTATCGGAGATGATCAAACATATAATGTTGTAGTCACTGCC
k__k__Animalia;p__p__Arthropoda;c__c__Insecta;o__o__Hemiptera;f__f__Miridae;g__g__Deraeocoris;s__s__Deraeocoris.flavilinea	0.999992	CACTCTATATTTTATCTTCGGAATATGAGCAGGAATATTAGGAACTTCACTTAGATGAATCATCCGAATTGAACTAGGAATACCAGGATCATTCATTGGAGATGATCAAACTTATAATGTTGTAGTCACAGCC
k__k__Animalia;p__p__Arthropoda;c__c__Insecta;o__o__Hemiptera;f__f__Miridae;g__g__Deraeocoris;s__s__Deraeocoris.trifasciatus	1	CACTCTATACTTCATATTCGGAATATGGGCAGGAATATTAGGGACTTCACTTAGATGAATCATTCGGATCGAACTAGGAATACCGGGTTCATTCATTGGAGATGATCAAACCTATAATGTAGTAGTCACAGCT
k__k__Animalia;p__p__Arthropoda;c__c__Insecta;o__o__Hemiptera;f__f__Miridae;g__g__Lygus	0.999312	CACCCTATATTTCATTTTTGGAATATGAGCAGGAATATTAGGTACATCACTAAGATGAATTATTCGAATTGAATTAGGAATACCAGGATCATTTATTGGAGATGATCAAACATATAATGTTGTAGTTACAGCC
k__k__Animalia;p__p__Arthropoda;c__c__Insecta;o__o__Hemiptera;f__f__Miridae;g__g__Lygus	0.995829	CACTCTATATCTTATTTTTGGAATATGAGCAGGACTATTAGGTACATCACTAAGATGAATTATTCGAATTGAATTAGGAATACCTGGATCATTTATTGGAGATGATCAAACATATAATGTTGTAGTTACAGCC
k__k__Animalia;p__p__Arthropoda;c__c__Insecta;o__o__Hemiptera;f__f__Miridae;g__g__Lygus	0.999932	CACCCTATATTTTATTTTTGGAATATGAGCAGGAATATTAGGTACATCACTAAGATGAATTATTCGAATTGAATTAGGAATACCTGGATCATTTATTGGAGATGATCAAACATATAATGTTGTAGTTACAGCC
k__k__Animalia;p__p__Arthropoda;c__c__Insecta;o__o__Hemiptera;f__f__Miridae;g__g__Lygus	0.985408	CACTCTATATTTTATTTTTGGAATATGGGCAGGGATATTAGGTACATCACTAAGATGAATTATTCGAATTGAATTAGGAATACCTGGATCATTTATTGGAGATGATCAAACATATAATGTTGTAGTTACAGCC
k__k__Animalia;p__p__Arthropoda;c__c__Insecta;o__o__Hemiptera;f__f__Miridae;g__g__Lygus	0.998829	AATATGAGCAGGAATATTAGGTACATCACTAAGATGAATTATTCGAATTGAATTAAGAATACCTGGATCATTTATTGGAGATGATCAAACATATAATGTTGTAGTTACAGCCCATGCTTTCATCATAATTTTCTTCATAGTTATACCAATCATAATT
k__k__Animalia;p__p__Arthropoda;c__c__Insecta;o__o__Hemiptera;f__f__Miridae;g__g__Lygus	0.984606	AATATGAGCAGGAATATTAGGTACATCACTAAGATGAATTATTCGAATTGAATTAGGAATACCAGGATCATTTATTGGAGATGATCAAACATATAATGTTGTAGTTACAGCCCATGCTTTCGTCATAATTTTTTTCATAGTCATACCAATCATAATT
k__k__Animalia;p__p__Arthropoda;c__c__Insecta;o__o__Hemiptera;f__f__Miridae;g__g__Lygus	0.998969	AATATGAGCAGGAATATTAGGTACATCACTGAGATGAATTATTCGAATTGAATTAGGAATACCTGGATCATTTATTGGAGATGATCAAACATATAATGTTGTAGTTACAGCCCATGCTTTCATCATAATTTTCTTCATAGTTATACCAATCATAATT
k__k__Animalia;p__p__Arthropoda;c__c__Insecta;o__o__Hemiptera;f__f__Miridae;g__g__Lygus	0.996557	AATATGAGCAGGAATATTAGGTACATCACTAAGATGAATTATTCGAATTGAATTAGGAATACCTGGATCATTTATTGGAGATGATCAAACATATAATGTTGTAGTTACAGCCCATGCTTTCATCATAATTTTCTTCATATTTATACCAATCGTAATT
k__k__Animalia;p__p__Arthropoda;c__c__Insecta;o__o__Hemiptera;f__f__Miridae;g__g__Lygus	0.998775	AATATGAGCAGGAATATTAGGTACATCACTAAGATGAATTATTCGAATTGAATTAGGAATACCTGGATCATTTATTGGAGATGATCAAACATATAATGTTGTAGTTACTGCCCATGCTTTCATCATAATTTTCTTCATAGTTATACCAATCATAATT
k__k__Animalia;p__p__Arthropoda;c__c__Insecta;o__o__Hemiptera;f__f__Miridae;g__g__Lygus	0.998727	AATATGAGCAGGAATATTAGGTACATCACTAAGATGAATTATTCGAATTGAATTAGGAATACCTGGATCATTTATTGGAGATGATCAAACATATAATGTTGTAGTTACAGCACATGCTTTCATCATAATTTTCTTCATAGTTATACCAATCATAATT
k__k__Animalia;p__p__Arthropoda;c__c__Insecta;o__o__Hemiptera;f__f__Miridae;g__g__Lygus	0.999749	AATATGAGCAGGAATATTAGGTACATCACTAAGATGAATTATTCGAATTGAATTAGGAATACCTGGATCATTTATTGGAGATGATCAAACATATAATGTTGTAGTTACAGCCCATGCTTTCATCATAATTTTCTTCATAGTTATACCAATCATAATT
k__k__Animalia;p__p__Arthropoda;c__c__Insecta;o__o__Hemiptera;f__f__Miridae;g__g__Lygus	0.998506	AATATGAGCAGGAATATTAGGTACATCACTAAGATGAATTATTCGAATTGAATTAGGAATACCTGGATCATTTATTGGAGATGATCAAACATATAATGTTGTAGTTACAGCCCATGCTTTCTTCATAGTTATACCAATCATAATAAATT
k__k__Animalia;p__p__Arthropoda;c__c__Insecta;o__o__Hemiptera;f__f__Miridae;g__g__Lygus	0.998838	AATATGAGCAGGAATATTAGGTACATCACTAAGATGAATTATTCGAATTGAATTAGGAATACCTGGATCATTTATTGGAGATGATCAAACATATAATGTTGTAGTTACAGCCCATTCTTTCATCATAATTTTCTTCATAGTTATACCAATCATAATT
k__k__Animalia;p__p__Arthropoda;c__c__Insecta;o__o__Hemiptera;f__f__Miridae;g__g__Lygus	0.998885	AATATGAGCAGGAATATTCGGTACATCACTAAGATGAATTATTCGAATTGAATTAGGAATACCTGGATCATTTATTGGAGATGATCAAACATATAATGTTGTAGTTACAGCCCATGCTTTCATCATAATTTTCTTCATAGTTATACCAATCATAATT
k__k__Animalia;p__p__Arthropoda;c__c__Insecta;o__o__Hemiptera;f__f__Miridae;g__g__Lygus	0.998978	AATATGAGCAGGAATATTAGGTACATCACTAAGATGAATTATTCGAATTGAATTAGGAATACCTGGATCATTTATTGGAGATGATCAAACATATAATGTTGTAGTTACAGCCCATGCTTTCATCATAATTTTCGTCATAGTTATACCAATCATAATT
k__k__Animalia;p__p__Arthropoda;c__c__Insecta;o__o__Hemiptera;f__f__Miridae;g__g__Lygus	0.998794	AATATGAGCAGGAATATTAGGTATATCACTAAGATGAATTATTCGAATTGAATTAGGAATACCTGGATCATTTATTGGAGATGATCAAACATATAATGTTGTAGTTACAGCCCATGCTTTCATCATAATTTTCTTCATAGTTATACCAATCATAATT
k__k__Animalia;p__p__Arthropoda;c__c__Insecta;o__o__Hemiptera;f__f__Miridae;g__g__Lygus	0.996638	AATATGAGCAGGAATATTAGGTACATCACTAAGATGAATTATTCGAATTGAATTAGGAATACCCGGATCATTTATTGGAGATGATCAAACATATAATGTTGTAGTTACAGCCCATGCTTTCATCATAATTTTCTTCATAGTTATACCAATCATAATT
k__k__Animalia;p__p__Arthropoda;c__c__Insecta;o__o__Hemiptera;f__f__Miridae;g__g__Lygus	0.997476	AATATGGGCAGGGATATTAGGTACATCACTAAGATGAATTATTCGAATTGAATTAGGAATACCTGGATCATTTATTGGAGATGATCAAACATATAATGTTGTAGTTACAGCCCATGCTTTCATCATAATTTTCTTCATAGTTATACCAATCATAATC
k__k__Animalia;p__p__Arthropoda;c__c__Insecta;o__o__Hemiptera;f__f__Miridae;g__g__Lygus	0.999001	AATATGAGCAGGAATATTAGGTACATCACTAAGATGAATTATTCGAATTGAATTAGGAATACCTGGATCATTTATTGGAGATGATCAAACATATAACGTTGTAGTTACAGCCCATGCTTTCATCATAATTTTCTTCATAGTTATACCAATCATAATT
k__k__Animalia;p__p__Arthropoda;c__c__Insecta;o__o__Hemiptera;f__f__Miridae;g__g__Miris;s__s__Miris.striatus	1	CACTTTATATTTTATTCTCGGAATATGGGCAGGAATATTAGGGACATCTTTAAGATGAATTATCCGAATCGAATTAGGAATACCCGGATCATTTATTGGGGATGATCAAACATATAACGTAGTAGTTACAGCC
k__k__Animalia;p__p__Arthropoda;c__c__Insecta;o__o__Hemiptera;f__f__Miridae;g__g__Miris;s__s__Miris.striatus	1	AATATGGGCAGGAATATTAGGGACATCTTTAAGATGAATTATCCGAATCGAATTAGGAATACCCGGATCATTTATTGGGGATGATCAAACATATAACGTAGTAGTTACAGCCCACGCATTCATCATAATCTTCTTTATAGTAATACCAATTATAATT
k__k__Animalia;p__p__Arthropoda;c__c__Insecta;o__o__Hemiptera;f__f__Miridae;g__g__Phylus;s__s__Phylus.melanocephalus	0.999999	CACTTTATATTTTCTATTTGGAATATGGGCAGGAATATTAGGGACATCACTAAGATGAATTATTCGAATCGAATTAGGAATACCTGGCTCATTTATTGGAGATGATCAAACATACAATGTTGTCGTAACCGCA
k__k__Animalia;p__p__Arthropoda;c__c__Insecta;o__o__Hemiptera;f__f__Miridae;g__g__Phylus;s__s__Phylus.melanocephalus	1	AATATGGGCAGGAATATTAGGGACATCACTAAGATGAATTATTCGAATCGAATTAGGAATACCTGGCTCATTTATTGGAGATGATCAAACATACAATGTTGTCGTAACCGCACATGCATTTATCATAATTTTCTTCATAGTAATACCTATCATAATT
k__k__Animalia;p__p__Arthropoda;c__c__Insecta;o__o__Hemiptera;f__f__Miridae;g__g__Phytocoris;s__s__Phytocoris.longipennis	0.999105	CACTTTATATTTTATATTCGGATTATGAGCAGGAATATTAGGAACATCGCTAAGATGAATTATCCGAATTGAATTAGGAATACCAGGATCATTTATTGGAGATGATCAAACATATAATGTTGTAGTAACAGCC
k__k__Animalia;p__p__Arthropoda;c__c__Insecta;o__o__Hemiptera;f__f__Miridae;g__g__Phytocoris;s__s__Phytocoris.longipennis	0.999475	ATTATGAGCAGGAATATTAGGAACATCGCTAAGATGAATTATCCGAATTGAATTAGGAATACCAGGATCATTTATTGGAGATGATCAAACATATAATGTTGTAGTAACAGCCCACGCATTCATTATAATTTTTTTTATAGTAATACCAATCATAATT
k__k__Animalia;p__p__Arthropoda;c__c__Insecta;o__o__Hemiptera;f__f__Miridae;g__g__Phytocoris;s__s__Phytocoris.longipennis	0.99997	CACTTTATATTTTATATTCGGATTATGAGCAGGAATATTAGGAACATCGCTAAGATGAATTATCTGAATTGAATTAGGAATACCAGGATCATTTATTGGAGATGATCAAACATATAATGTTGTAGTAACAGCC
k__k__Animalia;p__p__Arthropoda;c__c__Insecta;o__o__Hemiptera;f__f__Miridae;g__g__Phytocoris;s__s__Phytocoris.longipennis	0.988733	CACTTTATATTTTATATTCGGATTATGAGCAGGAATATTAGGAACATCGCTAAGATGAATTATCCGAATTGAATTAGGAATACTAGGATCATTTATTGGAGATGATCAAACATATAATGTTGTAGTAACAGCC
k__k__Animalia;p__p__Arthropoda;c__c__Insecta;o__o__Hemiptera;f__f__Miridae;g__g__Phytocoris;s__s__Phytocoris.longipennis	0.999369	CACTTTATATTTTATATTCGGATTATGAGCAGGAATATTAGGAACATCGCTAAGATGAATTATCCGAATTGAATTAGGAATACCAGGATCATTTATTGGAGATGATCAAACATATTATGTTGTAGTAACAGCC
k__k__Animalia;p__p__Arthropoda;c__c__Insecta;o__o__Hemiptera;f__f__Miridae;g__g__Phytocoris;s__s__Phytocoris.longipennis	0.988013	CACTTTATATTTTATATTCGGATTATGAGCAGGAATATTAGGAACATCGCTAAGATGAATTATCCGAATTGAATTAGGAATACCAGGATCATTCATTGGAGATGATCAAACATATAATGTTGTAGTAACAGCC
k__k__Animalia;p__p__Arthropoda;c__c__Insecta;o__o__Hemiptera;f__f__Miridae;g__g__Phytocoris;s__s__Phytocoris.longipennis	0.99929	CACTTTATATTTTATATTCGGATTATGAGCAGGAATATTAGGAACATTGCTAAGATGAATTATCCGAATTGAATTAGGAATACCAGGATCATTTATTGGAGATGATCAAACATATAATGTTGTAGTAACAGCC
k__k__Animalia;p__p__Arthropoda;c__c__Insecta;o__o__Hemiptera;f__f__Miridae;g__g__Phytocoris;s__s__Phytocoris.longipennis	0.99435	CACTTTATATTTTATATTCGGATTATGAGCAGGAATATTAGGAACATCGCTTAGATGAATTATCCGAATTGAATTAGGAATACCAGGATCATTTATTGGAGATGATCAAACATATAATGTTGTAGTAACAGCC
k__k__Animalia;p__p__Arthropoda;c__c__Insecta;o__o__Hemiptera;f__f__Miridae;g__g__Phytocoris;s__s__Phytocoris.longipennis	0.999953	CACTTTATATTTTATATTCGGATTATGAGCAGGAATATTAGGAACATCGCTAAGATGAATTATTCGAATTGAATTAGGAATACCAGGATCATTTATTGGAGATGATCAAACATATAATGTTGTAGTAACAGCC
k__k__Animalia;p__p__Arthropoda;c__c__Insecta;o__o__Hemiptera;f__f__Miridae;g__g__Phytocoris;s__s__Phytocoris.longipennis	0.995366	ATTATGAGCAGGAATATTAGGAACATCGCTAAGATGAATTATCCGAATTGAATTAGGAATACTAGGATCATTTATTGGAGATGATCAAACATATAATGTTGTAGTAACAGCCCACGCATTCATTATAATTTTTTTTATAGTAATACCAATCATAATT
k__k__Animalia;p__p__Arthropoda;c__c__Insecta;o__o__Hemiptera;f__f__Miridae;g__g__Phytocoris;s__s__Phytocoris.longipennis	0.998744	ATTATGAGCAGGAATATTAGGAACATCGCTAAGATTAATTATCCGAATTGAATTAGGAATACTAGGATCATTTATTGGAGATGATCAAACATATAATGTTGTAGTAACAGCCCACGCATTCATTATAATTTTTTTTATAGTAATACCAATCATAATT
k__k__Animalia;p__p__Arthropoda;c__c__Insecta;o__o__Hemiptera;f__f__Miridae;g__g__Phytocoris;s__s__Phytocoris.longipennis	0.99998	ATTATGAGCAGGAATATTAGGAACATCGCTAAGATGAATTATCTGAATTGAATTAGGAATACCAGGATCATTTATTGGAGATGATCAAACATATAATGTTGTAGTAACAGCCCACGCATTCATTATAATTTTTTTTATAGTAATACCAATCATAATT
k__k__Animalia;p__p__Arthropoda;c__c__Insecta;o__o__Hemiptera;f__f__Miridae;g__g__Phytocoris;s__s__Phytocoris.longipennis	0.999669	ATTATGAGCAGGAATATTAGGAACATTGCTAAGATGAATTATCCGAATTGAATTAGGAATACCAGGATCATTTATTGGAGATGATCAAACATATAATGTTGTAGTAACAGCCCACGCATTCATTATAATTTTTTTTATAGTAATACCAATCATAATT
k__k__Animalia;p__p__Arthropoda;c__c__Insecta;o__o__Hemiptera;f__f__Miridae;g__g__Phytocoris;s__s__Phytocoris.longipennis	0.999784	ATTATGAGCAGGAATATTAGGAACATCGCTAAGATGAATTATCCGAATTGAATTAGGAATACCAGGATCATTTATTGGAGATGATCAAACATATAATGTTGTAGTAACAGCCCACGCATTCATTATAATTTTGTTTATAGTAATACCAATCATAATT
k__k__Animalia;p__p__Arthropoda;c__c__Insecta;o__o__Hemiptera;f__f__Miridae;g__g__Phytocoris;s__s__Phytocoris.longipennis	0.999961	ATTATGAGCAGGAATATTAGGAACATCGCTAAGATGAATTATTCGAATTGAATTAGGAATACCAGGATCATTTATTGGAGATGATCAAACATATAATGTTGTAGTAACAGCCCACGCATTCATTATAATTTTTTTTATAGTAATACCAATCATAATT
k__k__Animalia;p__p__Arthropoda;c__c__Insecta;o__o__Hemiptera;f__f__Miridae;g__g__Phytocoris;s__s__Phytocoris.longipennis	0.99966	ATTATGAGCAGGAATATTAGGAACATCGCTAAGATGAATTATCCGAATTGAATTAGGAATACCAGGATCATTTATTGGAGATGATCAAACATATTATGTTGTAGTAACAGCCCACGCATTCATTATAATTTTTTTTATAGTAATACCAATCATAATT
k__k__Animalia;p__p__Arthropoda;c__c__Insecta;o__o__Hemiptera;f__f__Miridae;g__g__Phytocoris;s__s__Phytocoris.longipennis	0.999862	ATTATGAGCAGGAATATTAGGAACATCGCTAAGATGAATTATCCGAATTGAATTAGGAATACCAGGATCATTTATTGGAGATGATCAAACATATAATGTTGTAGTAACAGCCCACGCATTCATTATATTTTTTTTTATAGTAATACCAATCATAATT
k__k__Animalia;p__p__Arthropoda;c__c__Insecta;o__o__Hemiptera;f__f__Miridae;g__g__Phytocoris;s__s__Phytocoris.longipennis	0.997677	ATTATGAGCAGGAATATTAGGAACATCGCTAAGATGAATTATCCGAATTGAATTAGGAATACCAGGATCATTCATTGGAGATGATCAAACATATAATGTTGTAGTAACAGCCCACGCATTCATTATAATTTTTTTATAGTAATACCAATCATAATT
k__k__Animalia;p__p__Arthropoda;c__c__Insecta;o__o__Hemiptera;f__f__Miridae;g__g__Phytocoris;s__s__Phytocoris.longipennis	0.997158	ATTATGAGCAGGAATATTAGGAACATCGCTTAGATGAATTATCCGAATTGAATTAGGAATACCAGGATCATTTATTGGAGATGATCAAACATATAATGTTGTAGTAACAGCCCACGCATTCATTATAATTTTTTTTATAGTAATACCAATCATAATT
k__k__Animalia;p__p__Arthropoda;c__c__Insecta;o__o__Hemiptera;f__f__Miridae;g__g__Phytocoris;s__s__Phytocoris.tiliae	0.996843	CACTCTATATTTTATTTTTGGATTATGAGCAGGAATATTAGGAACATCACTAAGATGAATCATTCGAATTGAATTAGGTATACCTGGGTCATTTATTGGAGATGACCAAACATATAATGTCATCGTAACAGCC
k__k__Animalia;p__p__Arthropoda;c__c__Insecta;o__o__Hemiptera;f__f__Miridae;g__g__Phytocoris;s__s__Phytocoris.tiliae	0.999921	ATTATGAGCAGGAATATTAGGAACATCACTAAGATGAATCATTCGAATTGAATTAGGTATACCTGGGTCATTTATTGGAGATGACCAAACATATAATGTCATCGTAACAGCCCATGCATTCATTATAATTTTCTTTATAGTAATACCAATTATAATC
k__k__Animalia;p__p__Arthropoda;c__c__Insecta;o__o__Hemiptera;f__f__Miridae;g__g__Pinalitus;s__s__Pinalitus.cervinus	0.999999	CACTTTATATTTTATATTTGGAATATGAGCAGGGATATTAGGAACCTCATTAAGATGAATTATTCGTATTGAATTAGGAATACCTGGATCTTTTATTGGGGATGACCAAACATATAATGTTGTAGTAACAGCA
k__k__Animalia;p__p__Arthropoda;c__c__Insecta;o__o__Hemiptera;f__f__Miridae;g__g__Pinalitus;s__s__Pinalitus.cervinus	1	AATATGAGCAGGGATATTAGGAACCTCATTAAGATGAATTATTCGTATTGAATTAGGAATACCTGGATCTTTTATTGGGGATGACCAAACATATAATGTTGTAGTAACAGCACACGCATTCATTATAATCTTTTTTATAGTTATACCAATTATAATT
k__k__Animalia;p__p__Arthropoda;c__c__Insecta;o__o__Hemiptera;f__f__Miridae;g__g__Pinalitus;s__s__Pinalitus.rubricatus	0.999974	CACATTATATTTTATTTTCGGAATATGAGCAGGAATATTAGGTACTTCATTAAGATGAATTATTCGAATTGAATTAGGAATACCAGGATCATTTATTGGAGATGATCAAACATATAATGTAGTAGTTACAGCA
k__k__Animalia;p__p__Arthropoda;c__c__Insecta;o__o__Hemiptera;f__f__Miridae;g__g__Pinalitus;s__s__Pinalitus.rubricatus	0.999995	AATATGAGCAGGAATATTAGGTACTTCATTAAGATGAATTATTCGAATTGAATTAGGAATACCAGGATCATTTATTGGAGATGATCAAACATATAATGTAGTAGTTACAGCACATGCTTTTATTATAATCTTCTTCATAGTTATACCAATTATAATT
k__k__Animalia;p__p__Arthropoda;c__c__Insecta;o__o__Hemiptera;f__f__Miridae;g__g__Psallus	0.999995	CACTCTATATTTTTTATTTGGAATATGAGCAGGAATATTAGGCACATCATTAAGATGAATTATCCGAATCGAACTAGGAATACCAGGATCATTTATTGGGGATGATCAAACATATAATGTAGTAGTAACCGCA
k__k__Animalia;p__p__Arthropoda;c__c__Insecta;o__o__Hemiptera;f__f__Miridae;g__g__Psallus	0.999934	CACTCTATATTTTTTATTTGGAATATGAGCAGGAATATTAGGCACATCATTAAGATGAATTATCCGAATCGAACTAGGAATACCAGGATCATTTATTGGGGACGATCAAACATATAATGTAGTAGTAACCGCA
k__k__Animalia;p__p__Arthropoda;c__c__Insecta;o__o__Hemiptera;f__f__Miridae;g__g__Psallus;s__s__Psallus.mollis	1	GACCTTATATTTTCTATTCGGAATATGGGCAGGTATATTAGGTACATCCTTAAGATGAATCATCCGAATCGAGCTAGGTATACCAGGATCATTCATTGGAGACGACCAGACATATAATGTCGTAGTAACTGCC
k__k__Animalia;p__p__Arthropoda;c__c__Insecta;o__o__Hemiptera;f__f__Miridae;g__g__Rhabdomiris;s__s__Rhabdomiris.striatellus	0.983585	CACCTTATATTTCATCCTAGGAATATGGGCAGGAATATTAGGAACATCACTAAGATGAATCATTCGAATTGAATTAGGAATACCAGGGTCATTTATTGGAGATGATCAAACATATAATGTAGTAGTTACAGCC
k__k__Animalia;p__p__Arthropoda;c__c__Insecta;o__o__Hemiptera;f__f__Miridae;g__g__Stenodema;s__s__Stenodema.calcarata	0.998778	CACCCTATATTTTATATTTGGAATATGGGCAGGTATATTAGGCACATCATTAAGATGAATTATTCGAATCGAATTAGGTATGCCCGGGTCTTTTATTGGAGATGACCAAACATATAATGTTGTAGTTACAGCA
k__k__Animalia;p__p__Arthropoda;c__c__Insecta;o__o__Hemiptera;f__f__Pentatomidae	0.999988	AATATGAGCAGGAATAGTTGGGTCAGCCATAAGAATAATTATCCGTATTGAATTAGGACAACCAGGAAGATTTATTGGAGATGATCAAATTTATAATGTTGTAGTAACAGCTCATGCATTTATTATAATTTTTTTTATAGTAATACCCATTATAATT
k__k__Animalia;p__p__Arthropoda;c__c__Insecta;o__o__Hemiptera;f__f__Psyllidae;g__g__Cacopsylla;s__s__Cacopsylla.melanoneura	0.999996	GATCTGATCAGGATTACTAGGACTTTCATTAAGTATAATTATTCGATTGGAATTAAGACAATCTTCCCCTGTTTTAATAAACGATCAAATTTATAATACAATTGTGACAGCCCATGCTTTCATTATAATTTTTTTTATAACTATGCCAATTATTATT
k__k__Animalia;p__p__Arthropoda;c__c__Insecta;o__o__Hemiptera;f__f__Psyllidae;g__g__Cacopsylla;s__s__Cacopsylla.melanoneura	0.999999	GATCTGATCAGGATTACTAGGACTTTCATTAAGTATAATTATTCGATTGGAATTAAGACAATCTTCCCCTGTTTTAATAAACGATCAAATTTATAATACAATTGTGACAGCCCATGCTTTCATTATATTTTTTTTTATAACTATGCCAATTATTATT
k__k__Animalia;p__p__Arthropoda;c__c__Insecta;o__o__Hemiptera;f__f__Psyllidae;g__g__Cacopsylla;s__s__Cacopsylla.sp..SO.2015	1	AATTTGATCAGGACTATTAGGCCTTTCTCTTAGTATAATTATCCGGTTAGAATTAAGACAATCTTCCCCTGTTTTAATGAACGATCAAATTTACAATACTATTGTGACTTCTCATGCTTTTATTATAATTTTTTTTATAACAATGCCAATCATTATT
k__k__Animalia;p__p__Arthropoda;c__c__Insecta;o__o__Hymenoptera	0.98894	AACACTATATCTGTTATTTGGCGCATGAGTGGGAATAGGGGGCACCGCCTTAAGCCTTCTAATTCGAGCAGAATTAGGCCAACCAGGAACTCTGCTAGGAGATGGTCAGATTTATAATGTTATTGTTACAACC
k__k__Animalia;p__p__Arthropoda;c__c__Insecta;o__o__Hymenoptera	0.999185	AACACTGTATCTGCTGTTCGGCGCATCAGCAGAGATAGTGGGTACCGCCTTAAGCCTTCTGATTCTACCAGATTTGGGCCAACCAGGAACTCTGCTAGGAGATGATCAGATTTACAATGTTATTGCTACTTCC
k__k__Animalia;p__p__Arthropoda;c__c__Insecta;o__o__Hymenoptera	0.992372	AGTATTATATTTTATTTTTAGAATTTGATCTGGGGTATTTGGATTATCTTTAAGTATAATTATCCGAATAGAATTAAGAATTCCTGGAAGATTTATTGGTAATGATCAAATTTACAATAGAATTGTAACTATA
k__k__Animalia;p__p__Arthropoda;c__c__Insecta;o__o__Hymenoptera	0.999582	AACACTACACCTGCTATTTGCCACATGAACGGGGATAGTAGGCACGGCCTTAAGCCTTCTAATTCGAGCAGAATTAGGCCAACCAGGAACTCTGCTAGGAGATGACCAGATCTACAATGTTATTGTTACCTCC
k__k__Animalia;p__p__Arthropoda;c__c__Insecta;o__o__Hymenoptera	1	AACACTATACCTGCTATTCGGCGCATGAGTGGGGATAGTGGGTACCTCCTTAAGCCTTCTAATTTGAGCAGAATTAGGTCAACCAGGAACTCTGCTAGGAGATGACCAGATCTATAATGTTATTGTTACCGCC
k__k__Animalia;p__p__Arthropoda;c__c__Insecta;o__o__Hymenoptera;f__f__Braconidae	0.995703	AATATTATATTTTATATTTGGAATTTGGTCTGGAATATTGGGGTTTTCGATGAGGTTAATTATTCGGTTAGAATTAGGTATGCCAGGAAATTTAATTGGGAATGATCAGATTTATAATAGAATTGTTACGTCA
k__k__Animalia;p__p__Arthropoda;c__c__Insecta;o__o__Hymenoptera;f__f__Braconidae	0.999717	AGTTTTATATTTTATTTTTGGTATTTGATCAGGAATTTTAGGTTTATCAATAAGATTAATTATTCGTATGGAATTAAGAATTGGAGGAAATTTTATTGGGAATGATCAAATTTATAACTCTATTGTTCTGCT
k__k__Animalia;p__p__Arthropoda;c__c__Insecta;o__o__Hymenoptera;f__f__Braconidae	0.99859	AATTTTATATTTTATATTTGGAATTTGATCGGGAATTTTAGGGTTATCAATAAGATTAATTATTCGAATAGAATTAAGTGTGGGAGGGAATTTAATTGGGAATGATCAAATTTATAACAGTGTTGTTCTGCT
k__k__Animalia;p__p__Arthropoda;c__c__Insecta;o__o__Hymenoptera;f__f__Braconidae;g__g__Aleiodes	1	AGTTTTATATTTCTTATTTGGAATATGAGCAGGAATAATTGGTATATCAATAAGATTAATTATTCGATTAGAACTAAGGTCAGGTGGAAGAATTTTAAAAAATGATCAAATTTATAATGGTATAGTAACTTTA
k__k__Animalia;p__p__Arthropoda;c__c__Insecta;o__o__Hymenoptera;f__f__Braconidae;g__g__Aleiodes	1	AGTTTTATATTTTTTATTTGGTATATGAGCAGGTATAATTGGGATATCAATAAGATTAATTATTCGTCTAGAATTAAGAACAAGAGGGAGTATTTTAAAAAATGATCAAATTTATAATGGTATAGTAACTTTA
k__k__Animalia;p__p__Arthropoda;c__c__Insecta;o__o__Hymenoptera;f__f__Braconidae;g__g__Aleiodes;s__s__Aleiodes.G16	0.992858	AGTTTTATACTTCTTATTTGGAATATGAGCAGGAATAATTGGAATATCAATAAGTCTAATTATTCGTTTAGAATTAAGATCAGGAGGAAGAATTTTAAAAAATGATCAAATTTATAATGGTATAGTAACCTTA
k__k__Animalia;p__p__Arthropoda;c__c__Insecta;o__o__Hymenoptera;f__f__Braconidae;g__g__Cotesia;s__s__Cotesia.jucunda	0.994962	AATATTATATTTTATATTTGGTTTATGATCAGGAATATTAGGATTTTCATTAAGATTATTAATTCGTTTAGAATTAGGAATACCTGGTAGATTAATTGGCAATGATCAAATTTATAATAGTATTGTAACTTCT
k__k__Animalia;p__p__Arthropoda;c__c__Insecta;o__o__Hymenoptera;f__f__Braconidae;g__g__Diospilus;s__s__	0.985594	AGTATTATATTTTATATTTGGGATATGAGCTGGCATATTAGGACTATCAATAAGAATAATTATTCGATTAGAATTAGGCACCCCAGGAAGATTAATTGGGAATGATCAAATTTATAATAGTATAGTAACATCT
k__k__Animalia;p__p__Arthropoda;c__c__Insecta;o__o__Hymenoptera;f__f__Braconidae;g__g__Macrocentrus;s__s__	0.991422	TATATTATATTTTTTATTTGGAATATGATCTGGGATATTAGGGTTATCAATAAGTTTAATTATTCGAATAGAATTAGGTCAAATTGGAAATTTAATTGGTAATGATCAAATTTATAATAGATTTGTTACAGCT
k__k__Animalia;p__p__Arthropoda;c__c__Insecta;o__o__Hymenoptera;f__f__Braconidae;g__g__Trioxys;s__s__Trioxys.pallidus	1	TATTTTATATTTTATGTTTGGTATATGGGCGGGCATGGTTGGTCTGTCAATAAGTTTAATTATTCGTATAGAGCTAAGTATTCCTGGTAGTTTAATTGGTAATGATCAGATTTATAATAGTATTGTTACAGCT
k__k__Animalia;p__p__Arthropoda;c__c__Insecta;o__o__Hymenoptera;f__f__Braconidae;g__g__Zele;s__s__Zele.albiditarsus	1	TTTATTATATTTTCTTTATGGAATATGAGCAGGAATATTAGGTTTATCTATAAGAATAATTATTCGATTAGAATTATCATCTGTTGGAAGATTATTTGGTGATGATCAGATTTATAATAGAATTGTTACAATA
k__k__Animalia;p__p__Arthropoda;c__c__Insecta;o__o__Hymenoptera;f__f__Braconidae;g__g__Zele;s__s__Zele.albiditarsus	1	TTTATTATATTTTCTTTATGGGATATGAGCAGGAATATTAGGTTTATCTATAAGAATAATTATTCGATTAGAATTATCATCTGTTGGAAGATTATTTGGTGATGATCAGATTTATAATAGAATTGTTACAATA
k__k__Animalia;p__p__Arthropoda;c__c__Insecta;o__o__Hymenoptera;f__f__Braconidae;g__g__Zele;s__s__Zele.albiditarsus	1	TTTATTATATTTTCTTTATGGAATATGAGCAGGAATATTAGGTTTATCTATAAGAATAATTATTCGATTAGAATTATCATCTGTTGGAAGATTATTTGGTGATGATCAAATTTATAATAGAATTGTTACAATA
k__k__Animalia;p__p__Arthropoda;c__c__Insecta;o__o__Hymenoptera;f__f__Eulophidae;g__g__Euplectrus;s__s__Euplectrus.flavipes	1	AATCTTATATTTTATTTTTGGGATGTGAGCTGGGGTTTTGGGATTATCAATAAGAATAATTATTCGATTAGAATTAGGAAATCCAGGATCAATAATTGGTAATGATCAAATTTATAACTCAATTGTCACAACT
k__k__Animalia;p__p__Arthropoda;c__c__Insecta;o__o__Hymenoptera;f__f__Formicidae;g__g__Lasius	1	AATTCTTTACTTTTTATTTGCCATTTGAGCTGGAATAATCGGCTCATCTATAAGAATAATTATTCGATTAGAATTAGGCTCTTCTAATTCACTAATTAATAATGATCAAATTTATAATTCCATAGTTACAAGA
k__k__Animalia;p__p__Arthropoda;c__c__Insecta;o__o__Hymenoptera;f__f__Formicidae;g__g__Lasius;s__s__Lasius.brunneus	0.99998	AATTCTTTACTTTTTATTTGCTATTTGAGCTGGTATAATCGGCTCATCTATAAGAATAATTATTCGATTAGAATTAGGCTCATCTAATTCATTAATTAACAACGATCAAATTTATAATTCTATAGTTACAAGA
k__k__Animalia;p__p__Arthropoda;c__c__Insecta;o__o__Hymenoptera;f__f__Formicidae;g__g__Myrmica;s__s__Myrmica.ruginodis	0.999635	GATTTTATACTTTATTTTTGCTATTTGAGCTGGAATAATTGGATCTTCAATAAGAATAATTATTCGTTTAGAATTAGGATCCTGTAATCCATTAATTAATAATGACCAAATTTATAATTCTCTTGTAACTAGA
k__k__Animalia;p__p__Arthropoda;c__c__Insecta;o__o__Hymenoptera;f__f__Formicidae;g__g__Temnothorax;s__s__Temnothorax.affinis	1	AATTCTTTATTTTATCTTTGCAATTTGAGCAGGAATAATTGGATCTTCTATAAGAATGATCATTCGTTTAGAACTTAGCTCTTGCGATTCCCTTATTAATAATGATCAAATCTATAACTCATTAGTTACCGGC
k__k__Animalia;p__p__Arthropoda;c__c__Insecta;o__o__Hymenoptera;f__f__Ichneumonidae	0.997124	AATTTTATATTTTATTTTTGGGTTTTGATCAGGAATAATTGGATCTTCAATAAGAATAATCATTCGAATAGAATTAGGAAACCCAGGATTCTTGATTAATAATGATCAAATTTATAATTCTATTGTTACAGCC
k__k__Animalia;p__p__Arthropoda;c__c__Insecta;o__o__Hymenoptera;f__f__Ichneumonidae	1	AATATGAGCAGGTATAATTGGATCATCAATAAGTTTAATTATTCGAATAGAATTAAGTAACCCAAGATTTTTAATTAAAAATGATCAAATTTATAATTCTTTCGTTACTACACATGCTTTTATTATAATTTTTTTTATAGTTATACCAATTATAATT
k__k__Animalia;p__p__Arthropoda;c__c__Insecta;o__o__Hymenoptera;f__f__Ichneumonidae	0.996	AATTTTATATTTTATTTTTGGTATATGGGCGGGAATAATTGGGTCTTCTATAAGATTAATTCTTCGGTTAGAACTCGGAAACCCCGGATTTTCAATTAATAATGACCAAATTTATAATTCATTTGTAACAGCC
k__k__Animalia;p__p__Arthropoda;c__c__Insecta;o__o__Hymenoptera;f__f__Ichneumonidae	0.987242	AATTTTATATTTTATATTTGGATTATGATCAAGTATGGTAGGATCATCAATAAGAATAATTATTCGATTAGAACTCAGTAATCCAGGATTTTTAATTAATAATGAACAAATTTATAATTCCATAGTAACAGCA
k__k__Animalia;p__p__Arthropoda;c__c__Insecta;o__o__Hymenoptera;f__f__Ichneumonidae	0.999227	CATTTTATATTTTATTTTCGGAATATGAGCAGGAATAATTGGATCTTCTATAAGAATTATTATTCGTATAGAATTAGGAAGACCAAATTTTTTAATTAATAATGATCAAATTTATAATTCAATTGTAACTGCC
k__k__Animalia;p__p__Arthropoda;c__c__Insecta;o__o__Hymenoptera;f__f__Ichneumonidae	0.999215	AGTTTTATATTTTATTTTTGGGATATGGGCCGGAATAATTGGATCATCAATAAGATTAATTATTCGTTTAGAATTAGGAAACCCCGGGTTTTTAATTAATAATGACCAAATTTATAATTCATTTGTAACTGCT
k__k__Animalia;p__p__Arthropoda;c__c__Insecta;o__o__Hymenoptera;f__f__Ichneumonidae	0.996582	AGTTTTATATTTTATTTTTGGGATATGGGCCGGAATAATTGGATCATCAATAAGATTAATTATTCGTTTAGAATTAGGAAACCCCGGGTTTTTAATTAATAATGACCAAATTTATA
k__k__Animalia;p__p__Arthropoda;c__c__Insecta;o__o__Hymenoptera;f__f__Ichneumonidae	0.995144	AATTTTATATTTTATTTTTGGTATGTGAGCGGGAATAGTGGGTTCTTCAATAAGATTAATTATTCGATTAGAATTAGGAAATCCAGGGTTTTTGATTAATAATGATCAAATTTATAATTCATTTGTAACAGCA
k__k__Animalia;p__p__Arthropoda;c__c__Insecta;o__o__Hymenoptera;f__f__Ichneumonidae	0.999643	AATCTTATATTTCATTTTTGGAATATGATCGGGCATATTAGGATCTTCATTAAGATTATTAATTCGAATAGAATTAGGAAATCCGGGATATTTAATTAATAATGATCAACTATATAATTCTATTATTACATCT
k__k__Animalia;p__p__Arthropoda;c__c__Insecta;o__o__Hymenoptera;f__f__Ichneumonidae	0.990396	TATGTGAGCGGGAATAGTGGGTTCTTCAATAAGATTAATTATTCGATTAGAATTAGGAAATCCAGGGTTTTTGATTAATAATGATCAAATTTATAATTCATTTGTAACAGCACACGCCTTTGTAATAATTTTTTTCATAGTGATACCAATTATAATT
k__k__Animalia;p__p__Arthropoda;c__c__Insecta;o__o__Hymenoptera;f__f__Ichneumonidae;g__g__Allomacrus;s__s__Allomacrus.arcticus	0.999357	AATTTTATATTTTATTTTTGGCATATGAGCTGGAATAATTGGATCATCTATAAGAATTATTATTCGATTAGAATTAGGTAACCCAGGATTTTTAATTAATAATGACCAAATTTATAATTCAATTGTCACAGCA
k__k__Animalia;p__p__Arthropoda;c__c__Insecta;o__o__Hymenoptera;f__f__Ichneumonidae;g__g__Allomacrus;s__s__Allomacrus.arcticus	0.999772	CATATGAGCTGGAATAATTGGATCATCTATAAGAATTATTATTCGATTAGAATTAGGTAACCCAGGATTTTTAATTAATAATGACCAAATTTATAATTCAATTGTCACAGCACATGCTTTTATTATAATTTTCTTTATAGTTATACCTATTATAATT
k__k__Animalia;p__p__Arthropoda;c__c__Insecta;o__o__Hymenoptera;f__f__Ichneumonidae;g__g__Astiphromma;s__s__Astiphromma.splenium	0.999997	AATGTGAGCCGGAATAATTGGATCATCAATAAGTTTAATTATCCGAATAGAATTAGGTAATCCAGGATTTTTAATTAATAATGATCAAATTTATAACTCCATTGTTACAGCCCATGCATTTATTATAATTTTTTTTATAGTAATACCTATTATAATT
k__k__Animalia;p__p__Arthropoda;c__c__Insecta;o__o__Hymenoptera;f__f__Ichneumonidae;g__g__Bathythrix;s__s__Bathythrix.pellucidator	1	AGTTTTATATTTTTTATTTGGATTTTGATCAGGAATAATTGGATCTTCAATAAGAATTATTATTCGCCTAGAATTAAGAAACCCCGGCTATTTAATTAATAATGATCAAATTTATAATTCTATTGTCACCGCT
k__k__Animalia;p__p__Arthropoda;c__c__Insecta;o__o__Hymenoptera;f__f__Ichneumonidae;g__g__Cidaphus;s__s__Cidaphus.alarius	0.999999	AGTATTATATTTTATTTTTGGTATATGAGCCGGAATAATTGGATCCTCAATAAGATTAATTGTCCGATTAGAACTAGGAAATCCAGGATTTTTAATTAATAATGATCAAATTTATAATTCAATTGTTACAGCT
k__k__Animalia;p__p__Arthropoda;c__c__Insecta;o__o__Hymenoptera;f__f__Ichneumonidae;g__g__Cidaphus;s__s__Cidaphus.alarius	0.999998	TATATGAGCCGGAATAATTGGATCCTCAATAAGATTAATTGTCCGATTAGAACTAGGAAATCCAGGATTTTTAATTAATAATGATCAAATTTATAATTCAATTGTTACAGCTCACGCCTTTATTATAATTTTTTTTATAGTTATACCAATTATAATT
k__k__Animalia;p__p__Arthropoda;c__c__Insecta;o__o__Hymenoptera;f__f__Ichneumonidae;g__g__Cidaphus;s__s__Cidaphus.alarius	0.999995	AGTATTATATTTTATTTTTGGCATATGAGCCGGAATAATTGGATCCTCAATAAGATTAATTGTCCGATTAGAACTAGGAAATCCAGGATTTTTAATTAATAATGATCAAATTTATAATTCAATTGTTACAGCT
k__k__Animalia;p__p__Arthropoda;c__c__Insecta;o__o__Hymenoptera;f__f__Ichneumonidae;g__g__Cidaphus;s__s__Cidaphus.alarius	0.999997	CATATGAGCCGGAATAATTGGATCCTCAATAAGATTAATTGTCCGATTAGAACTAGGAAATCCAGGATTTTTAATTAATAATGATCAAATTTATAATTCAATTGTTACAGCTCACGCCTTTATTATAATTTTTTTTATAGTTATACCAATTATAATT
k__k__Animalia;p__p__Arthropoda;c__c__Insecta;o__o__Hymenoptera;f__f__Ichneumonidae;g__g__Colocnema;s__s__Colocnema.rufina	1	AATTTTATATTTCATATTCGGATTATGATCAAGAATAGTTGGATCATCAATAAGAATAATCATTCGATTAGAATTAAGTAATCCAGGATTTTTGATTAATAATGAACAAATTTATAATTCAATTGTAACAGCA
k__k__Animalia;p__p__Arthropoda;c__c__Insecta;o__o__Hymenoptera;f__f__Ichneumonidae;g__g__Colocnema;s__s__Colocnema.rufina	1	AATTTTATATTTCATATTCGGACTATGATCAAGAATAGTTGGATCATCAATAAGAATAATCATTCGATTAGAATTAAGTAATCCAGGATTTTTAATTAATAATGAACAAATTTATAATTCAATTGTAACAGCA
k__k__Animalia;p__p__Arthropoda;c__c__Insecta;o__o__Hymenoptera;f__f__Ichneumonidae;g__g__Colocnema;s__s__Colocnema.rufina	1	AATTTTATATTTCATATTCGGATTATGATCAAGAATAGTTGGATCATCAATAAGAATAATCATTCGATTAGAATTAAGTAATCCAGGATTTTTAATTAATAATGAACAAATTTATAATTCAATTGTAACAGCA
k__k__Animalia;p__p__Arthropoda;c__c__Insecta;o__o__Hymenoptera;f__f__Ichneumonidae;g__g__Cratichneumon;s__s__Cratichneumon.culex	1	AATTTTATATTTCATATTCGGTATTTGGGCCGGAATAATAGGCTCTTCATTAAGAATAATTATTCGATTAGAATTAGGTAATCCTGGATATTTAATTAATAATGATCAAATTTATAATTCTATTGTTACAACT
k__k__Animalia;p__p__Arthropoda;c__c__Insecta;o__o__Hymenoptera;f__f__Ichneumonidae;g__g__Dusona;s__s__Dusona.insignita	0.999405	AATTTTATATTTTATTTTTGGAATATGAGCAGGAATAATTGGCTCTTCAATAAGTTTAATTATTCGAATAGAATTAGGAAATCCAGGAGTTTTAATTAATAATGATCAAATTTATAATTCTTTTGTTACAACT
k__k__Animalia;p__p__Arthropoda;c__c__Insecta;o__o__Hymenoptera;f__f__Ichneumonidae;g__g__Dusona;s__s__Dusona.insignita	0.999987	AATATGAGCAGGAATAATTGGCTCTTCAATAAGTTTAATTATTCGAATAGAATTAGGAAATCCAGGAGTTTTAATTAATAATGATCAAATTTATAATTCTTTTGTTACAACTCATGCTTTTATTATAATTTTTTTCATAGTTATACCAATTATAATT
k__k__Animalia;p__p__Arthropoda;c__c__Insecta;o__o__Hymenoptera;f__f__Ichneumonidae;g__g__Enicospilus	0.998648	AGTACTATATTTCATTTTTGGAATATGATCAGAAATAGTGGGATCTTCATTACGAATACTAATTCGAATAGAACTTGGAAATCCTGGATATCTCATCAATAATGACCAATTATATAATTCTATTATTACTTCA
k__k__Animalia;p__p__Arthropoda;c__c__Insecta;o__o__Hymenoptera;f__f__Ichneumonidae;g__g__Enicospilus	1	AGTATTATATTTCATTTTTGGAATATGATCAGGTATAGTAGGATCATCATTAAGAATATTAATTCGAATAGAACTTGGAAATCCTGGATATCTTATTAATAATGACCAATTATATAATTCTATTATTACTTCA
k__k__Animalia;p__p__Arthropoda;c__c__Insecta;o__o__Hymenoptera;f__f__Ichneumonidae;g__g__Enicospilus;s__s__Enicospilus.ramidulus	0.997534	AATATTATATTTTATTTTTGGAATATGATCAGGAATAATTGGATCATCATTAAGAATATTAATTCGAATAGAACTTGGAAATCCTGGATATCTAATTAATAATGATCAATTATATAATTCTATTATTACTTCA
k__k__Animalia;p__p__Arthropoda;c__c__Insecta;o__o__Hymenoptera;f__f__Ichneumonidae;g__g__Enicospilus;s__s__Enicospilus.ramidulus	0.993478	AAATTGATCAGGAATAATTGGATCATCATTAAGAATATTAATTCGAATAGAACTTGGAAATCCTGGATATCTAATTAATAATGATCAATTATATAATTCTATTATTACTTCACATGCATTTATTATAATTTTTTTTATAGTAATACCAATTATAATT
k__k__Animalia;p__p__Arthropoda;c__c__Insecta;o__o__Hymenoptera;f__f__Ichneumonidae;g__g__Enicospilus;s__s__Enicospilus.ramidulus	0.996353	AATATGATCAGGAATAATTGGATCATCATTAAGAATATTAATTCGAATAGAACTTGGAAATCCTGGATATCTAATTAATAATGATCAATTATATAATTCTATTATTACTTCACATGCATTTATTATAATTTTTTTTATAGTAATACCAATTATAATT
k__k__Animalia;p__p__Arthropoda;c__c__Insecta;o__o__Hymenoptera;f__f__Ichneumonidae;g__g__Enicospilus;s__s__Enicospilus.ramidulus	0.997205	AATATGATCAGGAATAATTGGATCATCATTAAGAATATTAATTCGAATAGAACTTGGAAATCCTGGATATCTAATTAATAATGATCAATTATATAATTCTATTGTTACTTCACATGCATTTATTATAATTTTTTTTATAGTAATACCAATTATAATT
k__k__Animalia;p__p__Arthropoda;c__c__Insecta;o__o__Hymenoptera;f__f__Ichneumonidae;g__g__Gelis;s__s__Gelis.spurius	1	AATTTTATATTTTATTTTCGGTTTATGAGCAGGAATAATTGGATCTTCCATAAGAATTATCATTCGTATAGAATTAAGAAATCCAGGATTCATAATTAATAATGATCAAATTTATAACACAATTATTACAGGA
k__k__Animalia;p__p__Arthropoda;c__c__Insecta;o__o__Hymenoptera;f__f__Ichneumonidae;g__g__Hyposoter;s__s__Hyposoter.clausus	0.99998	AATTTTATATTTTATTTTTGGTATATGATCAGGAATACTTGGATCATCTATAAGATTAATTATTCGAATAGAATTAAGAAATCCAGGTTATTTAATTAATAATGACCAAATTTATAATTCAATTGTTACAGCT
k__k__Animalia;p__p__Arthropoda;c__c__Insecta;o__o__Hymenoptera;f__f__Ichneumonidae;g__g__Hyposoter;s__s__Hyposoter.clausus	0.999999	TATATGATCAGGAATACTTGGATCATCTATAAGATTAATTATTCGAATAGAATTAAGAAATCCAGGTTATTTAATTAATAATGACCAAATTTATAATTCAATTGTTACAGCTCATGCTTTTATCATAATTTTTTTTATGGTTATACCAATTATAATT
k__k__Animalia;p__p__Arthropoda;c__c__Insecta;o__o__Hymenoptera;f__f__Ichneumonidae;g__g__Hyposoter;s__s__Hyposoter.clausus	0.999998	TATATGATCAGGAATACTTGGATCATCTATAAGATTAATTATTCGAATAGAATTAAGAAATCCAGGTTATTTAATTAATAATGACCAAATTTATAATTCAATTGTTACAGCTAATGCTTTTATCATAATTTTTTTTATGGTTATACCAATTATAATT
k__k__Animalia;p__p__Arthropoda;c__c__Insecta;o__o__Hymenoptera;f__f__Ichneumonidae;g__g__Lissonota;s__s__Lissonota.errabunda	0.984357	AATTTTATATTTCATGTTTGGGATATGATCAGGAATAATTGGATCATCAATAAGATTAATTATTCGATTAGAACTAGGAAACCCGGGATTTTTGATTAATAATGACCAAATTTATAACTCAATAGTAACTGCA
k__k__Animalia;p__p__Arthropoda;c__c__Insecta;o__o__Hymenoptera;f__f__Ichneumonidae;g__g__Netelia	0.98952	AGTTTTATACTTCATCCTAGGAGGCTGATCTGGGATATTAGGTCTATCCATAAGAATCATTATTCGTCTAGAATTAGGAACCCCCGGATTTTTAATTAATAATGACCAAATTTATAATTCATTTGTTACAGCC
k__k__Animalia;p__p__Arthropoda;c__c__Insecta;o__o__Hymenoptera;f__f__Ichneumonidae;g__g__Netelia;s__s__	0.998075	TATCTTATACTTTATGATAGGAAGTTGATCAGGGATAATTGGTTTATCAATAAGTATAATTATCCGATTAGAATTAGGATCCCCTGGGTTTTTAATTAATAATGATCAAATTTA
k__k__Animalia;p__p__Arthropoda;c__c__Insecta;o__o__Hymenoptera;f__f__Ichneumonidae;g__g__Netelia;s__s__	0.999712	TATCTTATACTTTATGATAGGAAGTTGATCAGGAATAATTGGTTTATCAATAAGTATAATTATCCGATTAGAATTAGGATCCCCTGGGTTTTTAATTAATAATGATCAAATTTACAATTCATTTGTTACAGCC
k__k__Animalia;p__p__Arthropoda;c__c__Insecta;o__o__Hymenoptera;f__f__Ichneumonidae;g__g__Netelia;s__s__	0.998198	GGTTCTTTATTTCATTTTAGGGGGGTGATCAGGCATATTTGGAATATCAATAAGAATTATTATTCGATTAGAATTAAGAACCCCTGGATTTTTAATTAATAATGATCAAATCTATAATACATTTGTTACAGCT
k__k__Animalia;p__p__Arthropoda;c__c__Insecta;o__o__Hymenoptera;f__f__Ichneumonidae;g__g__Netelia;s__s__	0.999832	TATCTTATACTTTATGATAGGAAGTTGATCAGGGATAATTGGTTTATCAATAAGTATAATTATCCGATTAGAATTAGGATCCCCTGGGTTTTTAATTAATAATGATCAAATTTACAATTCATTTGTTACAGCC
k__k__Animalia;p__p__Arthropoda;c__c__Insecta;o__o__Hymenoptera;f__f__Ichneumonidae;g__g__Netelia;s__s__	0.987078	GGTTCTTTATTTCATTTTAGGGGGGTGATCAGGCATATTTGGAATATCAATAAGAATTATTATTCGATTAGAATTAAGAACCCCTGGATTTTTAATTAATAATGATCAAATCTATA
k__k__Animalia;p__p__Arthropoda;c__c__Insecta;o__o__Hymenoptera;f__f__Ichneumonidae;g__g__Netelia;s__s__Netelia.latungula	1	AATTTTATATTTTATTTTAGGAATATGGTCAGGAATAATAGGCCTATCTATAAGAATTATTATTCGACTAGAACTAGGTACCCCCAGATTTTTAATTAATAATGACCAAATTTATA
k__k__Animalia;p__p__Arthropoda;c__c__Insecta;o__o__Hymenoptera;f__f__Ichneumonidae;g__g__Netelia;s__s__Netelia.latungula	1	AATTTTATATTTTATTTTAGGAATATGGTCAGGAATAATAGGCCTATCTATAAGAATTATTATTCGACTAGAACTAGGTACCCCCAGATTTTTAATTAATAATGACCAAATTTATAATTCATTTGTTACAGCC
k__k__Animalia;p__p__Arthropoda;c__c__Insecta;o__o__Hymenoptera;f__f__Ichneumonidae;g__g__Netelia;s__s__Netelia.latungula	1	AATATGGTCAGGAATAATAGGCCTATCTATAAGAATTATTATTCGACTAGAACTAGGTACCCCCAGATTTTTAATTAATAATGACCAAATTTATAATTCATTTGTTACAGCCCACGCTTTTATTATAATTTTTTTTATAGTTATGCCCATTATAATT
k__k__Animalia;p__p__Arthropoda;c__c__Insecta;o__o__Hymenoptera;f__f__Ichneumonidae;g__g__Ophion	1	AATTCTATATTTTATTTTTGGTATATGGGCAGGTATAATAGGATCTTCATTAAGATTATTAATTCGAATAGAATTAGGTAACCCAGGTTATTTAATTAACAATGATCAATTATATAATTCTATTATTACATCA
k__k__Animalia;p__p__Arthropoda;c__c__Insecta;o__o__Hymenoptera;f__f__Ichneumonidae;g__g__Ophion	0.999998	TATTCTGTATTTTATTTTTGGAATATGATCAGGTATAATAGGATCTTCCTTAAGATTATTAATTCGAATAGAATTAGGTAATCCTGGTTATTTAATTAATAATGATGAATTATATAATTCTTTTATTACATCC
k__k__Animalia;p__p__Arthropoda;c__c__Insecta;o__o__Hymenoptera;f__f__Ichneumonidae;g__g__Ophion	0.999996	CATTCTTTATTTCATTTTTGGTATATGATCAGGTATAATAGGATCTTCTTTAAGATTATTAATTCGAATAGAACTAGGTAACCCTGGTTATCTAATTAACAATGATCAACTATATAATTAATTACAATGAATAACTATTATTACATCT
k__k__Animalia;p__p__Arthropoda;c__c__Insecta;o__o__Hymenoptera;f__f__Ichneumonidae;g__g__Ophion	0.999721	TATTCTTTATTTTATTTTTGGAATATGATCAGGTATAGTAGGATCTTCTTTAAGATTATTAATTCGAATAGAATTAGGTAATCCTGGTTATTTAATTAATAATGATCAATTATATAATTCTATTATTACATCC
k__k__Animalia;p__p__Arthropoda;c__c__Insecta;o__o__Hymenoptera;f__f__Ichneumonidae;g__g__Ophion	0.999996	TATTCTTTATTTTATTTTTGGAATATGATCAGGTATAATAGGATCTTCCTTAAGATTATTAATTCGAATAGAATTAGGTAATCCTGGTTATTGAATTAATAATGATCAATTATATAATTCTTTTATTACATCC
k__k__Animalia;p__p__Arthropoda;c__c__Insecta;o__o__Hymenoptera;f__f__Ichneumonidae;g__g__Ophion	0.999999	TATTCTTTATTTTATTTTTGGAATATGATCAGGTATAATAGGATCTTCCTTAAGATTATTAATTCGAATAGAATTAGGTAATCCTGGTTATTTAATTAATAATGATCAATTATATAATTCTTTTATTACATCC
k__k__Animalia;p__p__Arthropoda;c__c__Insecta;o__o__Hymenoptera;f__f__Ichneumonidae;g__g__Ophion	1	TATTCTTTATTTTATTTTTGGAATATGATCAGGTATAATAGGATCTTCTTTAAGATTATTAATTCGAATAGAATTAGGTAACCCAGGTTATTTAATTAATAATGATCAATTATACAATTCTATTATTACATCC
k__k__Animalia;p__p__Arthropoda;c__c__Insecta;o__o__Hymenoptera;f__f__Ichneumonidae;g__g__Ophion	0.999962	TATTCTTTATTTTATTTTTGAAATATGATCAGGTATAGTAGGATCTTCTTTAAGATTATTAATTCGAATAGAATGAGGTAATCCTGGTTATTTAATTAATAATGATCAATTATATAATTCTATTATTACATCC
k__k__Animalia;p__p__Arthropoda;c__c__Insecta;o__o__Hymenoptera;f__f__Ichneumonidae;g__g__Ophion	0.999997	TATTCTGTATTTTATTTTTGGAATATGATCAGGTATAATAGGATCTTCCTTAAGATTATTAATTCGAATAGAATTAGGTAATCCTGGTTATTTAATTAATAACGATCAATTATATAATTCTTTTATTACATCC
k__k__Animalia;p__p__Arthropoda;c__c__Insecta;o__o__Hymenoptera;f__f__Ichneumonidae;g__g__Ophion	0.999797	AATATGATCAGGTATAGTAGGATCTTCTTTAAGATTATTAATTCGAATAGAATTAGGTAATCCTGGTTATTTAATTAATAATGATCAATTATATAATTCTATTATTACATCCCATGCTTTTATTATATTTTTTTTATACTTATACCTATTATAATT
k__k__Animalia;p__p__Arthropoda;c__c__Insecta;o__o__Hymenoptera;f__f__Ichneumonidae;g__g__Ophion	0.999999	AATATGATCAGGTATAATAGGATCTTCCTTAAGATTATTAATTCGAATAGAATTAGGTAATCCTGGTTATTTAATTAATAATGATCAATTATATAATTCTTTTATTACATCCCATGCTTTTATTATATTTTTTTTATAGTTATGCCTATTATAATT
k__k__Animalia;p__p__Arthropoda;c__c__Insecta;o__o__Hymenoptera;f__f__Ichneumonidae;g__g__Ophion	0.999998	AATATGATCAGGTATAATAGGATCTTCCTTAAGATTATTAATTCGAATAGAATTAGGTAATCCTGGTTATTTAATTAATAACGATCAATTATATAATTCTTTTATTACATCCCATGCTTTTATTATAATTTTTTTTATAGTTATGCCTATTATAATT
k__k__Animalia;p__p__Arthropoda;c__c__Insecta;o__o__Hymenoptera;f__f__Ichneumonidae;g__g__Ophion	1	TATATGGGCAGGTATAATAGGATCTTCATTAAGATTATTAATTCGAATAGAATTAGGTAACCCAGGTTATTTAATTAACAATGATCAATTATATAATTCTATTATTACATCACATGCCTTTATTATAATTTTTTTTATAGTTATACCTATTATAATT
k__k__Animalia;p__p__Arthropoda;c__c__Insecta;o__o__Hymenoptera;f__f__Ichneumonidae;g__g__Ophion	0.999999	AATATGATCAGGTATAATAGGATCTTCCTTAAGATTATTAATTCGAATAGAATTAGGTAATCCTGGTTATTTAATTAATAATGATCAATTATATAATTCTTTTATTACATCCCATGCTTTTATTATAATTTTTTTTATAGTTATGCCTATTATAATT
k__k__Animalia;p__p__Arthropoda;c__c__Insecta;o__o__Hymenoptera;f__f__Ichneumonidae;g__g__Ophion;s__s__Ophion.costatus	0.984392	TATTCTTTATTTTATTTTTGGAATATGATCAGGTATAATAGGATCTTCCTTAAGATTATTAATTCGAATAGAATTAGGTAACCCTGGTTATTTAATTAATAATGATCAATTATATAATTCTATTATTACATCT
k__k__Animalia;p__p__Arthropoda;c__c__Insecta;o__o__Hymenoptera;f__f__Ichneumonidae;g__g__Ophion;s__s__Ophion.costatus	0.982774	CATTCTTTATTTTATTTTTGGTATATGATCAGGTATAATAGGATCTTCCTTAAGATTATTAATTCGAATAGAATTAGGTAATCCTGGTTATTTAATTAATAATGATCAACTATATAATTCTATTATTACATCT
k__k__Animalia;p__p__Arthropoda;c__c__Insecta;o__o__Hymenoptera;f__f__Ichneumonidae;g__g__Ophion;s__s__Ophion.costatus	0.991665	TATTCTTTATTTTATTTTTGGTATATGGTCAGGTATAATAGGATCTTCCTTAAGATTATTAATTCGAATAGAATTAGGTAATCCTGGTTATTTAATTAATAATGATCAACTATATAATTCTATTATTACATCT
k__k__Animalia;p__p__Arthropoda;c__c__Insecta;o__o__Hymenoptera;f__f__Ichneumonidae;g__g__Ophion;s__s__Ophion.costatus	0.98865	TATATGATCAGGTATAATAGGATCTTCCTTAAGATTATTAATTCGAATAGAATTAGGTAATCCTGGTTATTTAATTAATAATGATCAACTATATAATTCTATTATTACATCTCATGCTTTTATTATAATTTTTTTTATAGTTATACCAATTATAATT
k__k__Animalia;p__p__Arthropoda;c__c__Insecta;o__o__Hymenoptera;f__f__Ichneumonidae;g__g__Ophion;s__s__Ophion.minutus	1	AATTTTATATTTCATTTTTGGAATATGATCCGGCATACTAGGATCTTCATTAAGACTATTAATTCGAATAGAATTAGGAAATCCGGGATACCTAATTAATAATGATCAACTTTATAATTCTATTATTACATCC
k__k__Animalia;p__p__Arthropoda;c__c__Insecta;o__o__Hymenoptera;f__f__Ichneumonidae;g__g__Ophion;s__s__Ophion.minutus	1	AATTTTATATTTCATTTTTGGAATATGATCCGGCATACTAGGATCTTCATTAAGACTATTAATTCGAATAGAATTGGGGAACCCGGGATACCTAATTAATAATGATCAACTTTATAATTCTATTATTACATCC
k__k__Animalia;p__p__Arthropoda;c__c__Insecta;o__o__Hymenoptera;f__f__Ichneumonidae;g__g__Ophion;s__s__Ophion.minutus	1	AATTTTATATTTCATTTTTGGAATATGATCTGGCATACTAGGATCTTCATTAAGACTATTGATTCGAATAGAATTAGGAAATCCGGGATACCTAATTAATAATGATCAACTTTATAATTCTATTATTACATCC
k__k__Animalia;p__p__Arthropoda;c__c__Insecta;o__o__Hymenoptera;f__f__Ichneumonidae;g__g__Ophion;s__s__Ophion.minutus	1	AATTTTATATTTCATTTTTGGAATATGATCTGGCATACTAGGATCTTCATTAAGACTATTGATTCGAATAGAATTGGGAAATCCAGGATACCTAATTAATAATGATCAACTTTATAATTCTATTATTACATCC
k__k__Animalia;p__p__Arthropoda;c__c__Insecta;o__o__Hymenoptera;f__f__Ichneumonidae;g__g__Ophion;s__s__Ophion.minutus	1	AATTTTATATTTCATTTTTGGAATATGATCTGGCATACTAGGATCTTCATTAAGACTATTGATTCGAATAGAATTAGGAAATCCAGGATACCTAATTAATAATGATCAACTTTATAATTCTATTATTACATCC
k__k__Animalia;p__p__Arthropoda;c__c__Insecta;o__o__Hymenoptera;f__f__Ichneumonidae;g__g__Ophion;s__s__Ophion.minutus	1	AATATGATCTGGCATACTAGGATCTTCATTAAGACTATTGATTCGAATAGAATTAGGAAATCCGGGATACCTAATTAATAATGATCAACTTTATAATTCTATTATTACATCCCATGCTTTTATTATAATTTTTTTTATGGTTATACCAATTATAATT
k__k__Animalia;p__p__Arthropoda;c__c__Insecta;o__o__Hymenoptera;f__f__Ichneumonidae;g__g__Ophion;s__s__Ophion.minutus	1	AATATGATCTGGCATACTAGGATCTTCATTAAGACTATTGATTCGAATAGAATTAGGAAATCCAGGATACCTAATTAATAATGATCAACTTTATAATTCTATTATTACATCCCATGCTTTTATTATAATTTTTTTTATAGTTATACCAATTATAATT
k__k__Animalia;p__p__Arthropoda;c__c__Insecta;o__o__Hymenoptera;f__f__Ichneumonidae;g__g__Ophion;s__s__Ophion.parvulus	0.999996	TGTTCTTTATTTTATTTTTGGTATATGATCAGGAATAATAGGATCCTCCCTAAGTTTATTAATTCGTATAGAATTAGGAAACCCAGGTTATTTAATTAATAATGATCAATTATATAATTCAATTATTACTTCT
k__k__Animalia;p__p__Arthropoda;c__c__Insecta;o__o__Hymenoptera;f__f__Ichneumonidae;g__g__Ophion;s__s__Ophion.ventricosus	1	AATTTTATATTTTATTTTCGGGATATGATCCGGAATACTAGGATCATCCCTAAGATTATTAATTCGGATAGAATTAGGGAACCCTGGCTATCTAATTAATAATGATCAATTATATAATTCTATCATTACATCA
k__k__Animalia;p__p__Arthropoda;c__c__Insecta;o__o__Hymenoptera;f__f__Ichneumonidae;g__g__Ophion;s__s__Ophion.ventricosus	1	AATTTTATATTTTATTTTCGGAATATGATCCGGAATACTAGGATCATCCCTAAGATTATTAATTCGAATAGAATTAGGGAACCCTGGCTATCTAATTAATAATGATCAATTATATAATTCTATCATTACATCG
k__k__Animalia;p__p__Arthropoda;c__c__Insecta;o__o__Hymenoptera;f__f__Ichneumonidae;g__g__Ophion;s__s__Ophion.ventricosus	0.99998	AATTTTATATTTTATTTTTGGAATATGATCCGGAATACTAGGGTCATCACTAAGATTATTAATTCGAATAGAATTAGGAAACCCTGGCTATCTAATTAATAATGATCAATTATATAATTCTATCATTACATCA
k__k__Animalia;p__p__Arthropoda;c__c__Insecta;o__o__Hymenoptera;f__f__Ichneumonidae;g__g__Ophion;s__s__Ophion.ventricosus	0.999916	AATTTTATATTTTATTTTTGGAATATGATCCGGAATACTAGGATCATCACTAAGATTGTTAATTCGAATAGAATTGGGAAACCCTGGCTATCTAATTAATAATGATCAATTATATAATTCTATCATTATAGCA
k__k__Animalia;p__p__Arthropoda;c__c__Insecta;o__o__Hymenoptera;f__f__Ichneumonidae;g__g__Ophion;s__s__Ophion.ventricosus	1	AATATGATCCGGAATACTAGGATCATCACTAAGATTGTTAATTCGAATAGAATTAGGAAACCCTGGCTATCTAATTAATAATGATCAATTATATAATTCTATCATTACATCACATGCTTTCATTATAATTTTTTTTATGGTAATACCAATTATAATT
k__k__Animalia;p__p__Arthropoda;c__c__Insecta;o__o__Hymenoptera;f__f__Ichneumonidae;g__g__Ophion;s__s__Ophion.ventricosus	1	AATATGATCCGGAATACTAGGATCATCCCTAAGATTATTAATTCGAATAGAATTAGGGAACCCTGGCTATCTAATTAATAATGATCAATTATATAATTCTATCATTACATCGCATGCTTTCATTATAATTTTTTTTATGGTAATACCAATTATAATT
k__k__Animalia;p__p__Arthropoda;c__c__Insecta;o__o__Hymenoptera;f__f__Ichneumonidae;g__g__Perilissus;s__s__Perilissus.albitarsus	0.999983	TATTTTATATTTTATTTTTGGAATATGAGCAGGAATAATTGGATCTTCTATAAGAATTATTATTCGCATAGAATTAGGCAGACCAAATTTTTTAATTAATAATGATCAAATTTATAACTCAATTGTAACCGCT
k__k__Animalia;p__p__Arthropoda;c__c__Insecta;o__o__Hymenoptera;f__f__Ichneumonidae;g__g__Perilissus;s__s__Perilissus.albitarsus	0.999993	TATTTTATATTTTATTTTTGGAATATGAGCAGGAATAATTGGATCTTCTATAAGAATTATTATTCGCATAGAATTAGGCAGACCAAATTTTTTAATTAATAATGATCAAATTTATAACTCAATTGTAACCGCTCATGCATTCAACTAATCATAAGGACATTGTAAGAGA
k__k__Animalia;p__p__Arthropoda;c__c__Insecta;o__o__Hymenoptera;f__f__Ichneumonidae;g__g__Perilissus;s__s__Perilissus.albitarsus	0.99996	AATATGAGCAGGAATAATTGGATCTTCTATAAGAATTATTATTCGCATAGAATTAGGCAGACCAAATTTTTTAATTAATAATGATCAAATTTATAACTCAATTGTAACCGCTCATGCTTTTATTATAATTTTTTTTATAGTTATACCTATTATAATT
k__k__Animalia;p__p__Arthropoda;c__c__Insecta;o__o__Hymenoptera;f__f__Ichneumonidae;g__g__Perilissus;s__s__Perilissus.albitarsus	0.999836	AATATGAGCAGGAATAATTGGATCTTCTATAAGAATTATTATTCGCATAGAATTAGGCAGACCAAATTTTTTAATTAATAATGATCAAATTTATAACTCAATTGTAACCACTCATGCTTTTATTATAATTTTTTTTATAGTTATACCTATTATAATT
k__k__Animalia;p__p__Arthropoda;c__c__Insecta;o__o__Hymenoptera;f__f__Ichneumonidae;g__g__Phobocampe;s__s__Phobocampe.crassiuscula	0.999896	AATTTTATATTTTATTTTCGGATTATGAGCCGGTATAATTGGTTCATCAATAAGTTTAATTATTCGAATAGAATTAAGTAACCCAAGATTTTTAATTAAAAATGATCAAATTTATAATTCTTTTGTTACAACT
k__k__Animalia;p__p__Arthropoda;c__c__Insecta;o__o__Hymenoptera;f__f__Ichneumonidae;g__g__Phobocampe;s__s__Phobocampe.crassiuscula	0.999956	AATTTTATATTTTATTTTCGGATTATGAGCCGGTATAATTGGTTCATCAATAAGTTTAATTATTCGAATAGAATTAAGTAACCCAAGATTTTTAATTAAAAATGATCAAATTTATA
k__k__Animalia;p__p__Arthropoda;c__c__Insecta;o__o__Hymenoptera;f__f__Ichneumonidae;g__g__Phobocampe;s__s__Phobocampe.crassiuscula	0.984261	ATTATGAGCCGGTATAATTGGTTCATCAATAAGTTTAATTATTCGAATAGAATTAAGTAACCCAAGATTTTTAATTAAAAATGATCAAATTTATAATTCTTTTGTTACAACTCATGCTTTTATTATAATTTTTTTTATAGTTATACCAATTATAATT
k__k__Animalia;p__p__Arthropoda;c__c__Insecta;o__o__Hymenoptera;f__f__Ichneumonidae;g__g__Polysphincta;s__s__Polysphincta.tuberosa	0.999407	AATTTTATACTTTATTTTTGGAATATGATCAGGAATAACCGGATCTTCAATAAGAATTATTATTCGAATAGAATTAGGAAATCCTGGCTATTTAATTAATAATGATCAAATTTATAATTCTATTGTTACAGCC
k__k__Animalia;p__p__Arthropoda;c__c__Insecta;o__o__Hymenoptera;f__f__Ichneumonidae;g__g__Scirtetes;s__s__Scirtetes.robustus	0.999495	GATTTTATATTTCATTTTAGGAATATGAGCAGGTATAATTGGTTCATCAATAAGATTAATTATCCGTATAGAATTAAGAAATCCAGGATATTTAATTAATAATGATCAAATTTATAATTCTTTTGTTACAGCT
k__k__Animalia;p__p__Arthropoda;c__c__Insecta;o__o__Hymenoptera;f__f__Ichneumonidae;g__g__Zatypota;s__s__Zatypota.albicoxa	0.991954	AATTTTATATTTTATTTTTGGATTATGAGCAGGAATAATTGGTTCCTCAATAAGTATAATTATTCGATTAGAATTAGGAAATCCAGGATATTTAATTAATAATGATCAAATTTATAATTCTATTGTTACAGCA
k__k__Animalia;p__p__Arthropoda;c__c__Insecta;o__o__Hymenoptera;f__f__Tenthredinidae;g__g__Apethymus;s__s__Apethymus.filiformis	1	TACATTATATTTTATTTTTGGATTTTGATCTGGAATATTAGGACTATCATTTAGTATACTTATTCGAATAGAACTAGGAATACCTGAATCTTTAATTGGAAATGATCAATTATATAATGTTATTGTTACATCT
k__k__Animalia;p__p__Arthropoda;c__c__Insecta;o__o__Hymenoptera;f__f__Tenthredinidae;g__g__Apethymus;s__s__Apethymus.filiformis	1	ATTTTGATCTGGAATATTAGGACTATCATTTAGTATACTTATTCGAATAGAACTAGGAATACCTGGATCTTTAATTGGAAATGATCAATTATATAATGTTATTGTTACATCTCATGCATTTTTAATAATTTTTTTTATAGTAATACCTATTATAATT
k__k__Animalia;p__p__Arthropoda;c__c__Insecta;o__o__Hymenoptera;f__f__Tenthredinidae;g__g__Euura;s__s__Euura.imperfecta	0.999989	ATTTTGATCAGGAATATTAGGTTTATCATTTAGAATATTAATTCGAACAGAATTAGGTATACCAGGATCAATAATTGGAGATGACCAAATTTATAACGTAATTGTTACATCTCATGCATTTCTAATAATTTTTTTTATAGTTATACCTATTATAATT
k__k__Animalia;p__p__Arthropoda;c__c__Insecta;o__o__Lepidoptera	0.999553	AACATAATATTTTATTTTTGGAGTTTGAGCTGGTATAGTTGGAACTTCTTTAAGATTATTAATTCGAGCTGAATTAGGAAATCCAGGATCTATAATTGGTGACGATCCAATTTATAATACTATTGTAACTGCT
k__k__Animalia;p__p__Arthropoda;c__c__Insecta;o__o__Lepidoptera	0.999898	AACATTACCTATATTTTATTTTTGGAGTTTGAGCTGGTATAGTTGGAACTTCTTTAAGATTATTAATTCGAGCTGAATTAGGAAATCCAGGATCTTTAATTGGTGACGATCCAATTTATAATACTATTGTATTGCT
k__k__Animalia;p__p__Arthropoda;c__c__Insecta;o__o__Lepidoptera	0.999906	AACATTATATTTTATTTTTGGTATTTGAGCAGGAATATTAGGAACATCTTTAAGATTATTAATTCGAGCTGAATTAGGAAACCCTGGTTCTTTAATTGGTAATGATCAAATTTATAATACTATTGTTACAGCT
k__k__Animalia;p__p__Arthropoda;c__c__Insecta;o__o__Lepidoptera	0.996852	AATTCGAGCTGAATTAGTCTTAAATTGGAGATGATCAAATTTATAATACAATTGTTACAGCACATGCTTTTATTACACTTATTTTTTTTTTATGGTAATACCTATTATAATT
k__k__Animalia;p__p__Arthropoda;c__c__Insecta;o__o__Lepidoptera	0.981112	AATCTGATCTGGAATAGTAGGAACCTCCTTAAGATTATTAATTCGTGCTGAATTAGGGAATCCGGGATCATTCATTGGAGATGATCAAATTTACAATACTATTGTTACAGCTCACGCTTTTACTATATTTTTTTTTATAGTTATACCAATTATAATT
k__k__Animalia;p__p__Arthropoda;c__c__Insecta;o__o__Lepidoptera	0.987267	AATCTGATCTGGAATAGTAGGAACCTCCTTAAGATTATTAATTCGTGCTGAATTAGGGAATCCGGGATCATTAATTGGAGATGATCAAATTTACAATACTATTGTTACAGCTCACGCTTTTACTATATTTTTTTTTATAGTTATACCAATTATAATT
k__k__Animalia;p__p__Arthropoda;c__c__Insecta;o__o__Lepidoptera	0.997765	AATTCGAGCTGAATTAGTCTTAAATTGGAGATGATCAAATTTATAATACAATTGTTACAGCACATGCTTTTATTACACTTAATTTTTTTTTATGGTAATACCTATTATAATT
k__k__Animalia;p__p__Arthropoda;c__c__Insecta;o__o__Lepidoptera	0.993648	AACCTTATATTTTATTTTTGGTATTTGATCCGGAATAGTAGGAACATCCCTTAGACTTCTAATTCGAGCCGAATTAGGAAATCCAGGATCATTAATTGGAGATGATCAAATTTATAATACTATTGTCACAGCT
k__k__Animalia;p__p__Arthropoda;c__c__Insecta;o__o__Lepidoptera	0.999928	AACATTATATTTTATTTTTGGAATTTGAGCTGGAATAGTAGGAACTTCTTTAAGATTATTAATTCGAGCTGAATTAGGAAATCCTGGTTCTTTAATTGGAGATGATCAAATTTACTACTTTATATTAATTTATACTATTGTTACAGCA
k__k__Animalia;p__p__Arthropoda;c__c__Insecta;o__o__Lepidoptera	0.999674	AACATTACATTTTATTTTTGGAATTTGAGTTGGAATAGTAGGAACTCCACTAAGATTATTAATTCGAGCTGAATTATGGATCTTTAATTGGAGATGATCAAATTTATAATACAATTGTTACAGCA
k__k__Animalia;p__p__Arthropoda;c__c__Insecta;o__o__Lepidoptera	0.999964	TATTTTATATTTTATTTTTGGAATTTGAGCAGGAATAGTAGGAACATCTTTAAGCTAATTAATTCGAGCTGAATTAGGAAATCAAGGTTCTTTAATTGGAGATGATCAAATTTATAATACTATTGTTACAGCA
k__k__Animalia;p__p__Arthropoda;c__c__Insecta;o__o__Lepidoptera	0.99991	AACATTATATTTTATTTTTGGTATTTGAGCAGGAATAGTTGGTACTTCTCTAAGTTTATTAATTCGAGCTGAATTAGGAACTCCTGGATCTTTAATTGGAGATGATCAAATTTATAATACAATTGTAACAGCT
k__k__Animalia;p__p__Arthropoda;c__c__Insecta;o__o__Lepidoptera	0.998607	AACTTTATATTTTATTTTTGGAATTTGAGCAGGATTAATTGGAACTTCATTAAGATTACTAATTCGAATTGAATTAGGAAATCCTGGTTCTTTAATTGGAGATGATCAAATCTACAATACTATTGTAACCAGT
k__k__Animalia;p__p__Arthropoda;c__c__Insecta;o__o__Lepidoptera	0.995841	AACATTATATTTTATTTTTGGTATTTGAGCTGGAGTAGTAGGAACTTCTTTAAGATTATTAATTCGAGCAGAATTAGGCCAGCCAGGCGCCCTCTTAGGGGACGACCAAATCTATAACGTAATCGTCACCGCC
k__k__Animalia;p__p__Arthropoda;c__c__Insecta;o__o__Lepidoptera	0.999874	AACATTATATTTTATTTTTGGAGTTTAAGCTGGTATAGTTGGAACTTCTTTAAGATTATTAATTCGAGCTGAATTAGGAAATCCAGGATCTTTCATTGGTGACGATCCAATTTATAATACTATTGTATTGCT
k__k__Animalia;p__p__Arthropoda;c__c__Insecta;o__o__Lepidoptera	0.999921	AACATTATATTTTATTTTTGGAGTTTGAGCTGGTATAGTTGGAACTTCTTTAAGATTATTAATTCGAGCTGAATTAGGAAATCCAGGATTGGTGGATTGATGGATTAATTGGTGACGATCCAATTTATAATACTATTGTATTGCT
k__k__Animalia;p__p__Arthropoda;c__c__Insecta;o__o__Lepidoptera	0.99783	AACATTATATTTTATTTTTGGAATTTAAGCTGGAATAGTAGGAACTTCTTTATCTCTTCCAGGATCTTTAATTGGTGATGACCAAATTTATAATACCATTGTAACAGCT
k__k__Animalia;p__p__Arthropoda;c__c__Insecta;o__o__Lepidoptera	0.99649	AACTTTATATTTTATTTTTGGTATTTTAGCAGGAATAGTAGGAACATCCTTAAGATTATTAATTCGAACAGAATTAGGAAACCCTGGATCTTTAAATGGTGATGATCAAATCTATAATGTAATTGTTACAGCT
k__k__Animalia;p__p__Arthropoda;c__c__Insecta;o__o__Lepidoptera	0.999965	AACATTATATTTTATTTTTGGAGTTTGAGCTGGTATAGTTGGAACTTCTTTAAGATTATTAATTCGAGCTGAATTAGGAAATCCAGGATCTTTAATTGGTGACGATCCAATTTATAATACTATTGTATTGCT
k__k__Animalia;p__p__Arthropoda;c__c__Insecta;o__o__Lepidoptera	0.999998	AACATTATATTTTATTTTTGGAATTTGAGCTGGAATAGTAGGAACTTCTTTAAGATTATTAATTCGAGCTGAATTAGGAAATCCTGGTTCTTTAATTGGAGACGATCAAATTTATAATACTATTGTTACAGCA
k__k__Animalia;p__p__Arthropoda;c__c__Insecta;o__o__Lepidoptera	0.999997	AACATTATATTTTATTTTTGGAATTTGAGCTGGAATAGTAGGAACTTCTTTAAGACTATTAATTCGAGCTGAATTAGGAAACCCAGGATCTTTAATTGGAGATGATCAAATTTATAATACTATTGTCACAGCA
k__k__Animalia;p__p__Arthropoda;c__c__Insecta;o__o__Lepidoptera	0.99999	AACATTATATTTTATTTTTGGTATTTGAGCTGGTATAGTCGGAACTTCTTTAAGATTACTAATTCGAGCTGAATTAGGTAATCCTGGTTCTTTAATTGGAGATGATCAAATTTATAATACTATTGTAACTGCT
k__k__Animalia;p__p__Arthropoda;c__c__Insecta;o__o__Lepidoptera	0.999116	AATATTATATTTTATTATTGGTATTTGAGCAGGAATAGTCGGTACTTCTTTAAGTTTATTAATTCGAGCTGAATTAGGAACACCTGGATTTTTAATTGGAGATTATCAAATTTATAACACAATTGTAACAGCT
k__k__Animalia;p__p__Arthropoda;c__c__Insecta;o__o__Lepidoptera	0.999999	TACTTTATATTTTATTTTTGGAATTTGAGCAGGAATAGTAGGAACATCTTTAAGTTTATTAATTCGAGCTGAATTAGGAAATCCAGGTTCTTTAATTGGAGATGATCAAATTTATAATACTATTGTTACAGCA
k__k__Animalia;p__p__Arthropoda;c__c__Insecta;o__o__Lepidoptera	0.999894	AACATTATATTTTATTTTTGGAATTTGAGCTGGAATAGTTGGAACTTCTTTAAGATTACTAATTCGAGCCGAATAAGGAAACCCCGTATCTTTAATTGGAGATGATCAAATCTATAATACCATTGTTACAGTACA
k__k__Animalia;p__p__Arthropoda;c__c__Insecta;o__o__Lepidoptera	0.999883	AACATTATATTTTATTTTTGGTATTTGATCTGGAATAGTAGGAACATCATTAAGATTATTAATTCGAGCTGAATTAGGTAACCCAGGCTCATTATTGGAGATGACCAAATTTATAATACTATTGTAACCGCT
k__k__Animalia;p__p__Arthropoda;c__c__Insecta;o__o__Lepidoptera	0.999977	AACCTTATATTTTATTTTTGGAATTTGAGCAGGAATAGTTGGAACTTCATTAAGTTTATTAATTCGAGCTGAATTAGGAAATCCTGGATCTTTAATTGGAGATGATCAAATTTATAATACTATTGTAACTGCT
k__k__Animalia;p__p__Arthropoda;c__c__Insecta;o__o__Lepidoptera	0.999791	AACAATATATTTTATTTTTGGAATTTGAGCTGGAATAGTTGGAACTTCATTGAGATTACTAATTCGAGCCGAATTAGGAAACCCCGGATCTTTAATTGGAGATGATCAAATCTATAATACCATTGTTACAGCACA
k__k__Animalia;p__p__Arthropoda;c__c__Insecta;o__o__Lepidoptera	0.999847	AATTTGAGCAGGTATAATTGGAACTTCTTTAAGATTACTAATTCGAGCTGAATTAGGAAACCCGGGATCTTTAATTGGAGATGATCAAATTTATAATACTATTGTAACTGCTCATGCTTTTATTATAATTTTTTTTATGGTAATACCAATTATAATT
k__k__Animalia;p__p__Arthropoda;c__c__Insecta;o__o__Lepidoptera	0.999641	TATTTGAGCAGGAATAGTTGGTACTTCTCTAAGTTTATTAATTCGAGCTGAATTAGGAACTCCTGGATCTTTAATTGGAGATGATCAAATTTATAATACAATTGTAACAGCTCATGCTTTTATTATAATTTTTTTCATGGTTATACCAATTATAATT
k__k__Animalia;p__p__Arthropoda;c__c__Insecta;o__o__Lepidoptera	0.98983	TTATTTGATCTGGAATAGTCGGAACATCATTAAGACTATATTAATTTGAGCTCAATTAAGAAACCCAGGTTCATTAATTGGAGATGATCAAATTTATAATACTATTGTCACAACTAATGCTTTTATTTTTATTATATTTAAAGCAATTGTAATT
k__k__Animalia;p__p__Arthropoda;c__c__Insecta;o__o__Lepidoptera	0.988815	AATTTCATCAGGAATATTAGGAACTTCACTAAGTTTATTAATTCGTGCCGAATTAGGAAACCCAGGATCTTTAATTGGAGATGATCAAATTTATAATACAATTGTAACCGCTCATGCATTTATTATAATTTTTTTTATAGTTATACCTATTGTTATT
k__k__Animalia;p__p__Arthropoda;c__c__Insecta;o__o__Lepidoptera	0.99929	AATTTGAGCAGAAATAGTAGGAACATCATTTAGTTTACTAGTTCGAGCTGAATTAGGAAATCCAGGATCTTTAATTGGAGATGATCAAATTTATAATACTATTGTTACTGCACATGCTTTTACTATAATTTTTTTTATAGTTATGCCAATTATAATT
k__k__Animalia;p__p__Arthropoda;c__c__Insecta;o__o__Lepidoptera	0.999886	AGTTTGAGCTGGTATAGTTGGAACTTCTTTAAGATTATTAATTCGAGCTGAATTAGGAAATCCAGGATCTTTAATTGGTGACGATCCAATTTATAATACTATTGTAACTGCTCATGCTTTTATTATAATCTTTTTTATAGTTATACCTATTATAATT
k__k__Animalia;p__p__Arthropoda;c__c__Insecta;o__o__Lepidoptera	0.998117	TATTTGATCTGGGATAGTAGGAACTTCTTTAAGATTATTAATTCGAGCTGAATTAGGTAACCCAGGCTCATTAATTGGGGATGACCAAATTTATAATACTATTGTAACCGCTCATGCTTTTATTATATATTTTTTTATAGTAATACCAATTATAATT
k__k__Animalia;p__p__Arthropoda;c__c__Insecta;o__o__Lepidoptera	0.999816	AGTTTGAGCTGGTATAGTTGGAACTTCTTTAAGATTATTAATTCGAGCTGAATTACGAAATCCAGGATCTTTAATTGGTGACGATCCAATTTATAATACTATTGTATTGCTCATGCTTTTATTATAATCTTTTTTATAGTTATACCTATTATAATT
k__k__Animalia;p__p__Arthropoda;c__c__Insecta;o__o__Lepidoptera	0.990597	AATTTGAGCTGGAATAGTTGGAACTTCATTGAGATTACTAATTCGAGCCGAATTAGGAAACCCCGGATCTTTAATTGGAGATGATCAAATCTATAATACCATTGTTACAGCACACATGCCTTTATTATAATTCTTTTTATAGTTATACCTATTATAATCA
k__k__Animalia;p__p__Arthropoda;c__c__Insecta;o__o__Lepidoptera	0.999032	AGATATTGGAACTTTATATTTTATTTTTGGTATTTGAGCAGGAATAGTGGGGACTTCTTTAAGTTTATTAATTCGAGCAGAATTAGGTAATCCGGGATCTTTAATTGGAGATGATCAAATTTATAATACT
k__k__Animalia;p__p__Arthropoda;c__c__Insecta;o__o__Lepidoptera	0.999958	AATTTGAGCAGGAATAGTTGGAACTTCATTAAGTTTATTAATTCGAGCTGAATTAGGAAATCCTGGATCTTTAATTGGAGATGATCAAATTTATAATACTATTGTAACTGCTCATGCCTTTATTATAATTTTTTTTATAGTTATACCTATTATAATT
k__k__Animalia;p__p__Arthropoda;c__c__Insecta;o__o__Lepidoptera	0.99993	TTTGAGCTGGTATAGTTGGAACTTCTTTAAGATTATTAATTCGAGCTGAATTAGGAAATCCAGGATCTTTAATTGGTGACGATCCAATTTATAATACTATTGTAACTGCTCATGCTTTTATTATAATCTTTTTTATAGTTATACCTATTATAATT
k__k__Animalia;p__p__Arthropoda;c__c__Insecta;o__o__Lepidoptera	0.999948	TATTTGAGCTGGTATAGTCGGAACTTCTTTAAGATTACTAATTCGAGCTGAATTAGGTAATCCTGGTTCTTTAATTGGAGATGATCAAATTTATAATACTATTGTAACTGCTCATGCTTTTATTATAATTTTTTTTATAGTTATACCTATTATAATT
k__k__Animalia;p__p__Arthropoda;c__c__Insecta;o__o__Lepidoptera	0.999888	AGTTTGAGCTGGTATAGTTGGAACTTCTTTAAGATTATTAATTCGAGCTGAATTAGGAAATCCAGGATCTTTAATTGGTGACGATCCAATTTATAATACTATTGTATTGCTCATGCTTTTATTATAATCTTTTTTATAGTTATACCTATTATAATT
k__k__Animalia;p__p__Arthropoda;c__c__Insecta;o__o__Lepidoptera	0.999915	TTTGAGCTGGTATAGTTGGAACTTCTTTAAGATTATTAATTCGAGCTGAATTAGGAAATCCAGGATCTTTAATTGGTGACGATCCAATTTATAATACTATTGTATTGCTCATGCTTTTATTATAATCTTTTTTATAGTTATACCTATTATAATT
k__k__Animalia;p__p__Arthropoda;c__c__Insecta;o__o__Lepidoptera	0.992889	TATTTGATCTGGGATAGTAGGAACATCATGAAGATTATTAATTCGAGCTGAATTAGGTAATCCAGGCTCATTAATTGGAGACGACCAAATTTATAATACTATTGTAACCGCTCATGCTTTTATTATAAATTTTTTTATAGTAATACCAATTATAATT
k__k__Animalia;p__p__Arthropoda;c__c__Insecta;o__o__Lepidoptera	0.996172	AATTTGAGCTGGAATAGTTGGAACTTCTTTAAGATTACTAATTCGAGCCGAATAAGGAAACCCCGTATCTTTAATTGGAGATGATCAAATCTATAATACCATTGTTACAGTACACATGCCTTTATTATAATTCTTTTTATAGTTATACCTATTATAATCA
k__k__Animalia;p__p__Arthropoda;c__c__Insecta;o__o__Lepidoptera	0.999998	AATTTGAGCTGGAATAGTAGGAACTTCTTTAAGACTATTAATTCGAGCTGAATTAGGAAACCCAGGATCTTTAATTGGAGATGATCAAATTTATAATACTATTGTCACAGCACATGCTTTTATTATAATTTTTTTTATAGTTATACCTATTATAATT
k__k__Animalia;p__p__Arthropoda;c__c__Insecta;o__o__Lepidoptera	0.98814	AATTTAAGCTGGAATTGTTGGAGCGTCCTTAAGTTTATTAATTCGAGCTGAATTAGGAAATCCTGGATCATTAATTGGTGATGATCAAATTTACAATACTACTGTTACGTGATTGTTACTGCTCATGCTTTTTTTAATAGTTATACCAATTATTATAATT
k__k__Animalia;p__p__Arthropoda;c__c__Insecta;o__o__Lepidoptera	0.999998	AATTTGGGCAGGTATAGTAGGAACATCATTAAGATTATTAATTCGAGCTGAATTAGGAAACCCTGGATCTTTAATTGGTGATGATCAAATTTATAATACTATTGTTACAGCTCATGCTTTTATTATAATTTTCTTTATAGTTATACCTATTATAATT
k__k__Animalia;p__p__Arthropoda;c__c__Insecta;o__o__Lepidoptera	0.98729	AATTTAAGCTGGAATTGTTGGAGCGTCATTAAGTTTATTAATTCGAGCTGAATTAGGAAATCCTGGATCATTAATTGGTGATGATCAAATTTACAATACTACTGTTACGTGATTGTTACTGCTCATGCTTTTTTTAATAGTTATACCAATTATTATAATT
k__k__Animalia;p__p__Arthropoda;c__c__Insecta;o__o__Lepidoptera;f__f__Adelidae;g__g__Nematopogon;s__s__Nematopogon.robertella	1	AACAATATATTTTATTTTCGGAATTTGATCAGGATTACTAGGAACTTCAATAAGTATTTTAATTCGAACAGAATTAAGTATACCAGGAACATTAATTGGTAATGATCAAATTTATAATACAATCGTAACAGCT
k__k__Animalia;p__p__Arthropoda;c__c__Insecta;o__o__Lepidoptera;f__f__Adelidae;g__g__Nematopogon;s__s__Nematopogon.robertella	1	AACAATATATTTTATTTTCGGAATTTGATCAGGATTACTAGGAACTTCAATAAGTATCTTAATTCGGACAGAATTAAGTATACCAGGAACATTAATTGGTAATGATCAAATTTATAATACAATCGTAACAGCT
k__k__Animalia;p__p__Arthropoda;c__c__Insecta;o__o__Lepidoptera;f__f__Adelidae;g__g__Nematopogon;s__s__Nematopogon.robertella	1	AATTTGATCAGGATTACTAGGAACTTCAATAAGTATCTTAATTCGGACAGAATTAAGTATACCAGGAACATTAATTGGTAATGATCAAATTTATAATACAATCGTAACAGCTCATGCTTTTATTATAATTTTTTTCATAGTAATACCAATTATAATT
k__k__Animalia;p__p__Arthropoda;c__c__Insecta;o__o__Lepidoptera;f__f__Adelidae;g__g__Nematopogon;s__s__Nematopogon.robertella	1	AATTTGATCAGGATTACTAGGAACTTCAATAAGTATTTTAATTCGAACAGAATTAAGTATACCAGGAACATTAATTGGTAATGATCAAATTTATAATACAATCGTAACAGCTCATGCTTTTATTATAATTTTTTTCATAGTAATGCCAATTATAATT
k__k__Animalia;p__p__Arthropoda;c__c__Insecta;o__o__Lepidoptera;f__f__Adelidae;g__g__Nematopogon;s__s__Nematopogon.robertella	1	AATTTGATCAGGATTACTAGGAACTTCAATAAGTATCTTAATTCGGACAGAATTAAGTATGCCAGGAACATTAATTGGTAATGATCAAATTTATAATACAATCGTAACAGCTCATGCTTTTATTATAATTTTTTTCATAGTAATGCCAATTATAATT
k__k__Animalia;p__p__Arthropoda;c__c__Insecta;o__o__Lepidoptera;f__f__Adelidae;g__g__Nematopogon;s__s__Nematopogon.swammerdamella	0.990064	AACATTATATTTTATTTTCGGGATTTGATCAGGATTGGTGGGAACATCATTAAGAATTTTAATTCGAACAGAATTAAGAATACCCGGAACATTAATTGGGAATGATCAAATTTACAATACAATTGTAACAGCT
k__k__Animalia;p__p__Arthropoda;c__c__Insecta;o__o__Lepidoptera;f__f__Adelidae;g__g__Nematopogon;s__s__Nematopogon.swammerdamella	0.992706	GATTTGATCAGGATTGGTGGGAACATCATTAAGAATTTTAATTCGAACAGAATTAAGAATACCCGGAACATTAATTGGGAATGATCAAATTTACAATACAATTGTAACAGCTCATGCTTTCATTATAATTTTCTTTATGGTTATACCAATTATAATT
k__k__Animalia;p__p__Arthropoda;c__c__Insecta;o__o__Lepidoptera;f__f__Argyresthiidae;g__g__Argyresthia;s__s__Argyresthia.fundella	0.99994	AACATTATATTTTATTTTTGGAATTTGAGCAGGAATAATTGGTACCTCTTTAAGTTTATTAATTCGAGCAGAATTAGGTAACCCTGGATCATTAATTGGAAATGATCAAATTTATAATACTATTGTCACTGCT
k__k__Animalia;p__p__Arthropoda;c__c__Insecta;o__o__Lepidoptera;f__f__Argyresthiidae;g__g__Argyresthia;s__s__Argyresthia.fundella	0.999965	AATTTGAGCAGGAATAATTGGTACCTCTTTAAGTTTATTAATTCGAGCAGAATTAGGTAACCCTGGATCATTAATTGGAAATGATCAAATTTATAATACTATTGTCACTGCTCATGCATTTATTATAATTTTTTTATAGTTATACCTATTATAATT
k__k__Animalia;p__p__Arthropoda;c__c__Insecta;o__o__Lepidoptera;f__f__Argyresthiidae;g__g__Argyresthia;s__s__Argyresthia.fundella	0.999997	AATTTGAGCAGGAATAATTGGTACCTCTTTAAGTTTATTAATTCGAGCGGAATTAGGTAACCCTGGATCATTAATTGGAAATGATCAAATTTATAATACTATTGTCACTGCTCATGCATTTATTATAATTTTTTTATAGTTATACCTATTATAATT
k__k__Animalia;p__p__Arthropoda;c__c__Insecta;o__o__Lepidoptera;f__f__Argyresthiidae;g__g__Argyresthia;s__s__Argyresthia.fundella	0.999938	AATTTGAGCAGGAATAATTGGTACCTCTTTAAGTTTATTAATTCGAGCAGAATTAGGTAACCCTGGATCATTAATCGGAAATGATCAAATTTATAATACTATTGTCACTGCTCATGCATTTATTATATATTTTTTTATAGTTATACCTATTATAATT
k__k__Animalia;p__p__Arthropoda;c__c__Insecta;o__o__Lepidoptera;f__f__Batrachedridae;g__g__Batrachedra;s__s__Batrachedra.praeangusta	0.995881	CACATTATATTTTATTTTTGGAATTTGAGCAGGTATAGTAGGAACTTCTTTAAGCTTATTAATTCGAGCTGAATTAGGGAATCCAGGATCATTAATTGGTGATGACCAAATTTATAATACTATTGTTACAGCT
k__k__Animalia;p__p__Arthropoda;c__c__Insecta;o__o__Lepidoptera;f__f__Batrachedridae;g__g__Batrachedra;s__s__Batrachedra.praeangusta	0.99746	AATTTGAGCAGGTATAGTAGGAACTTCTTTAAGCTTATTAATTCGAGCTGAATTAGGGAATCCAGGATCATTAATTGGTGATGACCAAATTTATAATACTATTGTTACAGCTCATGCTTTTATTATAATTTTTTTTATAGTAATACCAATTATAATT
k__k__Animalia;p__p__Arthropoda;c__c__Insecta;o__o__Lepidoptera;f__f__Coleophoridae;g__g__Coleophora;s__s__Coleophora.flavipennella	0.983758	AACATTATATTTTATTTTTGGAATTTGAGCTGGTATAGTTGGAACATCTTTAAGTTTATTAATTCGAGCTGAATTAGGAAATCCTGGTTCTTTAATTGGAGATGATCAAATTTATAATACTATTGTAACAGCT
k__k__Animalia;p__p__Arthropoda;c__c__Insecta;o__o__Lepidoptera;f__f__Coleophoridae;g__g__Coleophora;s__s__Coleophora.flavipennella	0.998964	AATTTGAGCTGGTATAGTTGGAACATCTTTAAGTTTATTAATTCGAGCTGAATTAGGAAATCCTGGTTCTTTAATTGGAGATGATCAAATTTATAATACTATTGTAACAGCTCATGCTTTTATTATATTTTTTTTTATAGTTATACCTGTTATAATT
k__k__Animalia;p__p__Arthropoda;c__c__Insecta;o__o__Lepidoptera;f__f__Coleophoridae;g__g__Coleophora;s__s__Coleophora.flavipennella	0.998896	AATTTGAGCTGGTATAGTTGGAACATCTTTAAGTTTATTAATTCGAGCTGAATTAGGAAATCCTGGTTCTTTAATTGGAGATGATCAAATTTATAATACTATTGTAACAGCTCATGCTTTTATTATAATTTTTTTTATAGTTATACCTGTTATAATT
k__k__Animalia;p__p__Arthropoda;c__c__Insecta;o__o__Lepidoptera;f__f__Coleophoridae;g__g__Coleophora;s__s__Coleophora.flavipennella	0.998562	TAATTGAGCTGGTATAGTTGGAACATCTTTAAGTTTATTAATTCGAGCTGAATTAGGAAATCCTGGTTCTTTAATTGGAGATGATCAAATTTATAATACTATTGTAACAGCTCATGCTTTTATTATATTTTTTTTTATAGTTATACCTGTTATAATT
k__k__Animalia;p__p__Arthropoda;c__c__Insecta;o__o__Lepidoptera;f__f__Coleophoridae;g__g__Coleophora;s__s__Coleophora.flavipennella	0.99793	AATTTGAGCTGGTATAGTTGGAACAACTTTAAGTTTATTAATTCGAGCTGAATTAGGAAATCCTGGTTCTTTAATTGGAGATGATCAAATTTATAATACTATTGTAACAGCTCATGCTTTTATTATAATTTTTTTTATAGTTATACCTGTTATAATT
k__k__Animalia;p__p__Arthropoda;c__c__Insecta;o__o__Lepidoptera;f__f__Coleophoridae;g__g__Coleophora;s__s__Coleophora.lutipennella	0.999808	AACACTATATTTTATTTTTGGAATTTGAGCTGGTATAGTTGGTACATCTTTAAGTTTATTAATTCGAGCTGAATTAGGTAACCCAGGTTCTTTAATTGGTGATGATCAAATTTATAATACTATTGTAACAGCT
k__k__Animalia;p__p__Arthropoda;c__c__Insecta;o__o__Lepidoptera;f__f__Crambidae;g__g__Agriphila;s__s__Agriphila.straminella	1	AACTTTATATTTTATTTTTGGAATTTGAGCAGGAATAGTAGGAACCTCCCTAAGATTACTAATTCGTGCTGAATTAGGAATCCCCGGATCTTTAATTAATGATGATCAAATTTATAATACTATTATTACAGCT
k__k__Animalia;p__p__Arthropoda;c__c__Insecta;o__o__Lepidoptera;f__f__Crambidae;g__g__Agriphila;s__s__Agriphila.straminella	1	AATTTGAGCAGGAATAGTAGGAACCTCCCTAAGATTACTAATTCGTGCTGAATTAGGAATCCCCGGATCTTTAATTAATGATGATCAAATTTATAATACTATTATTACAGCTCATGCATTTATTATAATTTTTTTTATAGTAATACCAATTATAATT
k__k__Animalia;p__p__Arthropoda;c__c__Insecta;o__o__Lepidoptera;f__f__Crambidae;g__g__Chrysoteuchia;s__s__Chrysoteuchia.culmella	0.984728	AACAATATATTTTATTTTTGGAATTTGAGCAGGAATAGTAGGAACATCTTTAAGATTATTAATTCGTGCTGAATTAGGAAATCCAGGATCGTTAATTGGAGATGATCAAATTTATAATACTATCGTTACAGCC
k__k__Animalia;p__p__Arthropoda;c__c__Insecta;o__o__Lepidoptera;f__f__Crambidae;g__g__Chrysoteuchia;s__s__Chrysoteuchia.culmella	0.982155	AACATTATATTTTATTTTTGGAATTTGAGCAGGAATAGTAGGAACATCTTTAAGATTATTAATTCGTGCTGAATTAGGAAACCCAGGATCATTAATTGGAGATGATCAAATTTATAATACTATTGTTACAGCC
k__k__Animalia;p__p__Arthropoda;c__c__Insecta;o__o__Lepidoptera;f__f__Crambidae;g__g__Chrysoteuchia;s__s__Chrysoteuchia.culmella	0.987329	AATTTGAGCAGGAATAGTAGGAACATCTTTAAGATTATTAATTCGTGCTGAATTGGGAAACCCAGGATCATTAATTGGAGATGATCAAATTTATAATACTATTGTTACAGCCCATGCATTTATTATAATTTTTTTTATAGTTATACCTATTATAATT
[truncated: 515 more rows]
